# Supplementary material for: IQD1 Involvement in Hormonal Signaling and General Defense Responses Against Botrytis cinerea
Source: Front Plant Sci. 2022 Apr 26;13:845140. doi: 10.3389/fpls.2022.845140 (PMC9087847; doi:10.3389/fpls.2022.845140)
Supplement: Supplementary file 2 [file Data_Sheet_1.xlsx]

## Sheet: iqd1-1 up
1054 upregulated genes in iqd1-1 as compared to WT, FC>=4
#	Gene ID	Description	Log2(FC)	FC
1	AT5G15360	unknown protein%3B Has 4 Blast hits to 4 proteins in 2 species: Archae - 0%3B Bacteria - 0%3B Metazoa - 0%3B Fungi - 0%3B Plants - 4%3B Viruses - 0%3B Other Eukaryotes - 0 (source: NCBI BLink). [Source:TAIR%3BAcc:AT5G15360]	11.003	2052.24
2	AT4G24420	RNA-binding (RRM/RBD/RNP motifs) family protein [Source:TAIR%3BAcc:AT4G24420]	10.1986	1175.16
3	AT1G59780	NB-ARC domain-containing disease resistance protein [Source:TAIR%3BAcc:AT1G59780]	9.93436	978.457
4	AT4G16215	unknown protein%3B Has 30201 Blast hits to 17322 proteins in 780 species: Archae - 12%3B Bacteria - 1396%3B Metazoa - 17338%3B Fungi - 3422%3B Plants - 5037%3B Viruses - 0%3B Other Eukaryotes - 2996 (source: NCBI BLink). [Source:TAIR%3BAcc:AT4G16215]	9.37841	665.552
5	AT5G27010	ARM repeat superfamily protein [Source:TAIR%3BAcc:AT5G27010]	9.12627	558.83
6	AT1G12340	Cornichon family protein [Source:TAIR%3BAcc:AT1G12340]	8.81342	449.888
7	AT1G19550	Glutathione S-transferase family protein [Source:TAIR%3BAcc:AT1G19550]	8.71704	420.813
8	AT2G21045	Rhodanese/Cell cycle control phosphatase superfamily protein [Source:TAIR%3BAcc:AT2G21045]	8.68495	411.557
9	AT3G44870	S-adenosyl-L-methionine-dependent methyltransferases superfamily protein [Source:TAIR%3BAcc:AT3G44870]	8.66716	406.513
10	AT3G61111	Zinc-binding ribosomal protein family protein [Source:TAIR%3BAcc:AT3G61111]	8.65638	403.487
11	AT1G67148	unknown protein%3B Has 1 Blast hits to 1 proteins in 1 species: Archae - 0%3B Bacteria - 0%3B Metazoa - 0%3B Fungi - 0%3B Plants - 1%3B Viruses - 0%3B Other Eukaryotes - 0 (source: NCBI BLink). [Source:TAIR%3BAcc:AT1G67148]	8.51635	366.165
12	AT1G60020	transposable element gene [Source:TAIR%3BAcc:AT1G60020]	8.30714	316.737
13	AT4G10980	transposable element gene [Source:TAIR%3BAcc:AT4G10980]	8.20235	294.546
14	AT2G05915	unknown protein%3B Has 30201 Blast hits to 17322 proteins in 780 species: Archae - 12%3B Bacteria - 1396%3B Metazoa - 17338%3B Fungi - 3422%3B Plants - 5037%3B Viruses - 0%3B Other Eukaryotes - 2996 (source: NCBI BLink). [Source:TAIR%3BAcc:AT2G05915]	8.10821	275.94
15	AT3G25719	unknown protein%3B Has 30201 Blast hits to 17322 proteins in 780 species: Archae - 12%3B Bacteria - 1396%3B Metazoa - 17338%3B Fungi - 3422%3B Plants - 5037%3B Viruses - 0%3B Other Eukaryotes - 2996 (source: NCBI BLink). [Source:TAIR%3BAcc:AT3G25719]	8.07801	270.223
16	AT2G27010	cytochrome P450%2C family 705%2C subfamily A%2C polypeptide 9 [Source:TAIR%3BAcc:AT2G27010]	7.99552	255.206
17	AT3G62475	transposable element gene [Source:TAIR%3BAcc:AT3G62475]	7.88112	235.75
18	AT1G52940	purple acid phosphatase 5 [Source:TAIR%3BAcc:AT1G52940]	7.68495	205.778
19	AT5G24040	Protein of unknown function (DUF295) [Source:TAIR%3BAcc:AT5G24040]	7.67073	203.761
20	AT4G19240	unknown protein%3B BEST Arabidopsis thaliana protein match is: unknown protein (TAIR:AT3G43280.1)%3B Has 19 Blast hits to 17 proteins in 2 species: Archae - 0%3B Bacteria - 0%3B Metazoa - 0%3B Fungi - 0%3B Plants - 19%3B Viruses - 0%3B Other Eukaryotes - 0 (source: /.../BLink). [Source:TAIR%3BAcc:AT4G19240]	7.60778	195.061
21	AT3G31990	transposable element gene [Source:TAIR%3BAcc:AT3G31990]	7.50192	181.261
22	AT3G60950	C2 calcium/lipid-binding endonuclease/exonuclease/phosphatase [Source:TAIR%3BAcc:AT3G60950]	7.49902	180.897
23	AT3G44790	TRAF-like family protein [Source:TAIR%3BAcc:AT3G44790]	7.38539	167.195
24	AT1G63190	Cystatin/monellin superfamily protein [Source:TAIR%3BAcc:AT1G63190]	7.31307	159.02
25	AT5G15960	stress-responsive protein (KIN1) / stress-induced protein (KIN1) [Source:TAIR%3BAcc:AT5G15960]	7.29118	156.626
26	AT3G61030	Calcium-dependent lipid-binding (CaLB domain) family protein [Source:TAIR%3BAcc:AT3G61030]	7.19759	146.788
27	AT2G16490	XH domain-containing protein [Source:TAIR%3BAcc:AT2G16490]	7.18662	145.676
28	AT3G28320	Protein of unknown function (DUF677) [Source:TAIR%3BAcc:AT3G28320]	7.16442	143.452
29	AT1G70260	nodulin MtN21 /EamA-like transporter family protein [Source:TAIR%3BAcc:AT1G70260]	7.12105	139.203
30	AT5G03204	unknown protein%3B Has 30201 Blast hits to 17322 proteins in 780 species: Archae - 12%3B Bacteria - 1396%3B Metazoa - 17338%3B Fungi - 3422%3B Plants - 5037%3B Viruses - 0%3B Other Eukaryotes - 2996 (source: NCBI BLink). [Source:TAIR%3BAcc:AT5G03204]	7.03859	131.47
31	AT1G01355	Putative endonuclease or glycosyl hydrolase [Source:TAIR%3BAcc:AT1G01355]	6.91941	121.046
32	AT1G63540	hydroxyproline-rich glycoprotein family protein [Source:TAIR%3BAcc:AT1G63540]	6.82562	113.427
33	AT5G37980	Zinc-binding dehydrogenase family protein [Source:TAIR%3BAcc:AT5G37980]	6.75311	107.867
34	AT2G09970	Protein of unknown function (DUF1677) [Source:TAIR%3BAcc:AT2G09970]	6.59749	96.8369
35	AT5G32460	Transcriptional factor B3 family protein [Source:TAIR%3BAcc:AT5G32460]	6.59614	96.7466
36	AT5G47450	tonoplast intrinsic protein 2%3B3 [Source:TAIR%3BAcc:AT5G47450]	6.55168	93.8108
37	AT2G07240	cysteine-type peptidases%3Bcysteine-type peptidases [Source:TAIR%3BAcc:AT2G07240]	6.52824	92.2985
38	AT5G62165	AGAMOUS-like 42 [Source:TAIR%3BAcc:AT5G62165]	6.47534	88.9759
39	AT3G28500	60S acidic ribosomal protein family [Source:TAIR%3BAcc:AT3G28500]	6.4748	88.9426
40	AT1G53660	nodulin MtN21 /EamA-like transporter family protein [Source:TAIR%3BAcc:AT1G53660]	6.46373	88.2628
41	AT1G54040	epithiospecifier protein [Source:TAIR%3BAcc:AT1G54040]	6.44447	87.092
42	AT1G61070	low-molecular-weight cysteine-rich 66 [Source:TAIR%3BAcc:AT1G61070]	6.41998	85.6263
43	AT5G18840	Major facilitator superfamily protein [Source:TAIR%3BAcc:AT5G18840]	6.41245	85.1806
44	AT5G28080	Protein kinase superfamily protein [Source:TAIR%3BAcc:AT5G28080]	6.34302	81.1782
45	AT4G15075	FBD-like domain family protein [Source:TAIR%3BAcc:AT4G15075]	6.22198	74.6451
46	AT3G58865	transposable element gene [Source:TAIR%3BAcc:AT3G58865]	6.22105	74.5971
47	AT1G59670	glutathione S-transferase TAU 15 [Source:TAIR%3BAcc:AT1G59670]	6.21546	74.3089
48	AT1G30780	F-box associated ubiquitination effector family protein [Source:TAIR%3BAcc:AT1G30780]	6.18245	72.6277
49	AT3G25720	RNA-directed DNA polymerase (reverse transcriptase)-related family protein [Source:TAIR%3BAcc:AT3G25720]	6.13048	70.0579
50	AT2G07630	transposable element gene [Source:TAIR%3BAcc:AT2G07630]	6.13048	70.0579
51	AT5G15420	unknown protein%3B Has 17 Blast hits to 5 proteins in 2 species: Archae - 0%3B Bacteria - 0%3B Metazoa - 0%3B Fungi - 0%3B Plants - 1%3B Viruses - 0%3B Other Eukaryotes - 16 (source: NCBI BLink). [Source:TAIR%3BAcc:AT5G15420]	6.01252	64.558
52	AT5G39245	transposable element gene [Source:TAIR%3BAcc:AT5G39245]	6.01118	64.4977
53	AT4G14819	Protein of unknown function (DUF1677) [Source:TAIR%3BAcc:AT4G14819]	5.96672	62.5405
54	AT1G50290	unknown protein%3B Has 2 Blast hits to 2 proteins in 1 species: Archae - 0%3B Bacteria - 0%3B Metazoa - 0%3B Fungi - 0%3B Plants - 2%3B Viruses - 0%3B Other Eukaryotes - 0 (source: NCBI BLink). [Source:TAIR%3BAcc:AT1G50290]	5.93999	61.3925
55	AT5G38260	Protein kinase superfamily protein [Source:TAIR%3BAcc:AT5G38260]	5.91374	60.2857
56	AT1G64930	cytochrome P450%2C family 87%2C subfamily A%2C polypeptide 7 [Source:TAIR%3BAcc:AT1G64930]	5.88112	58.9376
57	AT1G71920	HISTIDINE BIOSYNTHESIS 6B [Source:TAIR%3BAcc:AT1G71920]	5.84541	57.4969
58	AT3G49230	unknown protein%3B Has 2 Blast hits to 2 proteins in 1 species: Archae - 0%3B Bacteria - 0%3B Metazoa - 0%3B Fungi - 0%3B Plants - 2%3B Viruses - 0%3B Other Eukaryotes - 0 (source: NCBI BLink). [Source:TAIR%3BAcc:AT3G49230]	5.81988	56.4882
59	AT1G44180	Peptidase M20/M25/M40 family protein [Source:TAIR%3BAcc:AT1G44180]	5.76791	54.4895
60	AT1G74130	Rhomboid-related intramembrane serine protease family protein [Source:TAIR%3BAcc:AT1G74130]	5.76741	54.4708
61	AT2G07000	unknown protein%3B Has 1 Blast hits to 1 proteins in 1 species: Archae - 0%3B Bacteria - 0%3B Metazoa - 0%3B Fungi - 0%3B Plants - 1%3B Viruses - 0%3B Other Eukaryotes - 0 (source: NCBI BLink). [Source:TAIR%3BAcc:AT2G07000]	5.76741	54.4708
62	AT5G44306	unknown protein%3B Has 30201 Blast hits to 17322 proteins in 780 species: Archae - 12%3B Bacteria - 1396%3B Metazoa - 17338%3B Fungi - 3422%3B Plants - 5037%3B Viruses - 0%3B Other Eukaryotes - 2996 (source: NCBI BLink). [Source:TAIR%3BAcc:AT5G44306]	5.76741	54.4708
63	AT4G19030	NOD26-like major intrinsic protein 1 [Source:TAIR%3BAcc:AT4G19030]	5.76741	54.4708
64	AT1G04625	Polynucleotidyl transferase%2C ribonuclease H-like superfamily protein [Source:TAIR%3BAcc:AT1G04625]	5.76741	54.4708
65	AT1G80555	Isocitrate/isopropylmalate dehydrogenase family protein [Source:TAIR%3BAcc:AT1G80555]	5.76329	54.3156
66	AT2G06845	Beta-galactosidase related protein [Source:TAIR%3BAcc:AT2G06845]	5.71296	52.4533
67	AT3G44490	histone deacetylase 17 [Source:TAIR%3BAcc:AT3G44490]	5.65638	50.4359
68	AT4G19430	unknown protein%3B FUNCTIONS IN: molecular_function unknown%3B INVOLVED IN: biological_process unknown%3B LOCATED IN: chloroplast%3B EXPRESSED IN: 17 plant structures%3B EXPRESSED DURING: 13 growth stages%3B Has 30201 Blast hits to 17322 proteins in 780 species /.../ae - 12%3B Bacteria - 1396%3B Metazoa - 17338%3B Fungi - 3422%3B Plants - 5037%3B Viruses - 0%3B Other Eukaryotes - 2996 (source: NC…	5.62302	49.2831
69	AT1G53080	Legume lectin family protein [Source:TAIR%3BAcc:AT1G53080]	5.61434	48.9875
70	AT4G36510	unknown protein%3B FUNCTIONS IN: molecular_function unknown%3B INVOLVED IN: biological_process unknown%3B LOCATED IN: endomembrane system%3B Has 2 Blast hits to 2 proteins in 1 species: Archae - 0%3B Bacteria - 0%3B Metazoa - 0%3B Fungi - 0%3B Plants - 2%3B Viruses - /.../her Eukaryotes - 0 (source: NCBI BLink). [Source:TAIR%3BAcc:AT4G36510]	5.59749	48.4185
71	AT5G48175	FUNCTIONS IN: molecular_function unknown%3B INVOLVED IN: biological_process unknown%3B LOCATED IN: endomembrane system%3B EXPRESSED IN: hypocotyl%2C male gametophyte%2C root%3B BEST Arabidopsis thaliana protein match is: Glycosyl hydrolase superfamily protein ( /.../T3G09260.1)%3B Has 30201 Blast hits to 17322 proteins in 780 species: Archae - 12%3B Bacteria - 1396%3B Metazoa - 17338%3B Fungi - 3…	5.59749	48.4185
72	AT4G22490	Bifunctional inhibitor/lipid-transfer protein/seed storage 2S albumin superfamily protein [Source:TAIR%3BAcc:AT4G22490]	5.59749	48.4185
73	AT1G65200	Ubiquitin carboxyl-terminal hydrolase-related protein [Source:TAIR%3BAcc:AT1G65200]	5.47195	44.3836
74	AT2G11271	unknown protein%3B Has 30201 Blast hits to 17322 proteins in 780 species: Archae - 12%3B Bacteria - 1396%3B Metazoa - 17338%3B Fungi - 3422%3B Plants - 5037%3B Viruses - 0%3B Other Eukaryotes - 2996 (source: NCBI BLink). [Source:TAIR%3BAcc:AT2G11271]	5.47195	44.3836
75	AT5G28650	WRKY DNA-binding protein 74 [Source:TAIR%3BAcc:AT5G28650]	5.40484	42.3662
76	AT2G04066	MATE efflux family protein [Source:TAIR%3BAcc:AT2G04066]	5.40484	42.3662
77	AT3G29156	transposable element gene [Source:TAIR%3BAcc:AT3G29156]	5.37007	41.3574
78	AT1G01530	AGAMOUS-like 28 [Source:TAIR%3BAcc:AT1G01530]	5.33445	40.3487
79	AT5G54620	Ankyrin repeat family protein [Source:TAIR%3BAcc:AT5G54620]	5.32541	40.0965
80	AT5G38030	MATE efflux family protein [Source:TAIR%3BAcc:AT5G38030]	5.32312	40.0331
81	AT2G23410	cis-prenyltransferase [Source:TAIR%3BAcc:AT2G23410]	5.28248	38.921
82	AT3G29634	transposable element gene [Source:TAIR%3BAcc:AT3G29634]	5.28248	38.921
83	AT5G36240	zinc knuckle (CCHC-type) family protein [Source:TAIR%3BAcc:AT5G36240]	5.27305	38.6675
84	AT5G34780	Thiamin diphosphate-binding fold (THDP-binding) superfamily protein [Source:TAIR%3BAcc:AT5G34780]	5.26045	38.3313
85	AT5G28660	NHL domain-containing protein [Source:TAIR%3BAcc:AT5G28660]	5.26045	38.3313
86	AT5G49465	transposable element gene [Source:TAIR%3BAcc:AT5G49465]	5.24066	37.809
87	AT5G26642	transposable element gene [Source:TAIR%3BAcc:AT5G26642]	5.24066	37.809
88	AT5G55570	unknown protein%3B LOCATED IN: chloroplast%3B Has 35333 Blast hits to 34131 proteins in 2444 species: Archae - 798%3B Bacteria - 22429%3B Metazoa - 974%3B Fungi - 991%3B Plants - 531%3B Viruses - 0%3B Other Eukaryotes - 9610 (source: NCBI BLink). [Source:TAIR%3BAcc:AT5G55570]	5.20517	36.8903
89	AT5G41660	unknown protein%3B FUNCTIONS IN: molecular_function unknown%3B INVOLVED IN: biological_process unknown%3B LOCATED IN: mitochondrion%3B BEST Arabidopsis thaliana protein match is: unknown protein (TAIR:AT3G44430.1)%3B Has 1807 Blast hits to 1807 proteins in 27 /.../ies: Archae - 0%3B Bacteria - 0%3B Metazoa - 736%3B Fungi - 347%3B Plants - 385%3B Viruses - 0%3B Other Eukaryotes - 339 (source: NCBI…	5.19759	36.697
90	AT4G32208	heat shock protein 70 (Hsp 70) family protein [Source:TAIR%3BAcc:AT4G32208]	5.18245	36.3138
91	AT5G26280	TRAF-like family protein [Source:TAIR%3BAcc:AT5G26280]	5.16974	35.9953
92	AT4G10220	Protein of Unknown Function (DUF239) [Source:TAIR%3BAcc:AT4G10220]	5.1532	35.585
93	AT3G44716	unknown protein%3B FUNCTIONS IN: molecular_function unknown%3B INVOLVED IN: biological_process unknown%3B LOCATED IN: endomembrane system%3B Has 13 Blast hits to 13 proteins in 6 species: Archae - 0%3B Bacteria - 0%3B Metazoa - 0%3B Fungi - 0%3B Plants - 13%3B Viruse /.../ Other Eukaryotes - 0 (source: NCBI BLink). [Source:TAIR%3BAcc:AT3G44716]	5.14423	35.3645
94	AT1G48700	2-oxoglutarate (2OG) and Fe(II)-dependent oxygenase superfamily protein [Source:TAIR%3BAcc:AT1G48700]	5.09999	34.2964
95	AT5G28673	transposable element gene [Source:TAIR%3BAcc:AT5G28673]	5.09999	34.2964
96	AT3G16410	nitrile specifier protein 4 [Source:TAIR%3BAcc:AT3G16410]	5.09999	34.2964
97	AT3G53980	Bifunctional inhibitor/lipid-transfer protein/seed storage 2S albumin superfamily protein [Source:TAIR%3BAcc:AT3G53980]	5.06009	33.3609
98	AT3G43867	transposable element gene [Source:TAIR%3BAcc:AT3G43867]	5.05692	33.2877
99	AT2G28980	transposable element gene [Source:TAIR%3BAcc:AT2G28980]	5.05692	33.2877
100	AT1G27570	phosphatidylinositol 3- and 4-kinase family protein [Source:TAIR%3BAcc:AT1G27570]	5.03242	32.7273
101	AT4G10990	transposable element gene [Source:TAIR%3BAcc:AT4G10990]	5.0162	32.3613
102	AT2G11891	unknown protein%3B Has 30201 Blast hits to 17322 proteins in 780 species: Archae - 12%3B Bacteria - 1396%3B Metazoa - 17338%3B Fungi - 3422%3B Plants - 5037%3B Viruses - 0%3B Other Eukaryotes - 2996 (source: NCBI BLink). [Source:TAIR%3BAcc:AT2G11891]	5.01252	32.279
103	AT2G04090	MATE efflux family protein [Source:TAIR%3BAcc:AT2G04090]	5.01252	32.279
104	AT1G11370	Pectin lyase-like superfamily protein [Source:TAIR%3BAcc:AT1G11370]	5.01118	32.2489
105	AT4G00870	basic helix-loop-helix (bHLH) DNA-binding superfamily protein [Source:TAIR%3BAcc:AT4G00870]	5.00404	32.0898
106	AT4G18540	unknown protein%3B Has 209 Blast hits to 205 proteins in 54 species: Archae - 0%3B Bacteria - 17%3B Metazoa - 2%3B Fungi - 150%3B Plants - 40%3B Viruses - 0%3B Other Eukaryotes - 0 (source: NCBI BLink). [Source:TAIR%3BAcc:AT4G18540]	4.96006	31.1262
107	AT3G44800	Meprin and TRAF (MATH) homology domain-containing protein [Source:TAIR%3BAcc:AT3G44800]	4.93414	30.5719
108	AT5G24190	Lipase class 3-related protein [Source:TAIR%3BAcc:AT5G24190]	4.91941	30.2615
109	AT5G46360	Ca2+ activated outward rectifying K+ channel 3 [Source:TAIR%3BAcc:AT5G46360]	4.91941	30.2615
110	AT4G27670	heat shock protein 21 [Source:TAIR%3BAcc:AT4G27670]	4.91941	30.2615
111	AT4G04293	transposable element gene [Source:TAIR%3BAcc:AT4G04293]	4.87903	29.4261
112	AT5G35510	unknown protein%3B Has 1807 Blast hits to 1807 proteins in 277 species: Archae - 0%3B Bacteria - 0%3B Metazoa - 736%3B Fungi - 347%3B Plants - 385%3B Viruses - 0%3B Other Eukaryotes - 339 (source: NCBI BLink). [Source:TAIR%3BAcc:AT5G35510]	4.85383	28.9166
113	AT2G13463	unknown protein%3B Has 30201 Blast hits to 17322 proteins in 780 species: Archae - 12%3B Bacteria - 1396%3B Metazoa - 17338%3B Fungi - 3422%3B Plants - 5037%3B Viruses - 0%3B Other Eukaryotes - 2996 (source: NCBI BLink). [Source:TAIR%3BAcc:AT2G13463]	4.81988	28.2441
114	AT5G38610	Plant invertase/pectin methylesterase inhibitor superfamily protein [Source:TAIR%3BAcc:AT5G38610]	4.81988	28.2441
115	AT1G33540	serine carboxypeptidase-like 18 [Source:TAIR%3BAcc:AT1G33540]	4.81988	28.2441
116	AT1G38360	transposable element gene [Source:TAIR%3BAcc:AT1G38360]	4.81988	28.2441
117	AT5G28626	transposable element gene [Source:TAIR%3BAcc:AT5G28626]	4.80483	27.9511
118	AT4G07526	unknown protein%3B BEST Arabidopsis thaliana protein match is: unknown protein (TAIR:AT3G33528.1)%3B Has 30201 Blast hits to 17322 proteins in 780 species: Archae - 12%3B Bacteria - 1396%3B Metazoa - 17338%3B Fungi - 3422%3B Plants - 5037%3B Viruses - 0%3B Other Eu /.../es - 2996 (source: NCBI BLink). [Source:TAIR%3BAcc:AT4G07526]	4.79705	27.8007
119	AT2G36550	CONTAINS InterPro DOMAIN/s: NLI interacting factor (InterPro:IPR004274)%3B BEST Arabidopsis thaliana protein match is: Haloacid dehalogenase-like hydrolase (HAD) superfamily protein (TAIR:AT2G36540.1)%3B Has 91 Blast hits to 91 proteins in 17 species: A /.../- 0%3B Bacteria - 0%3B Metazoa - 0%3B Fungi - 0%3B Plants - 87%3B Viruses - 2%3B Other Eukaryotes - 2 (source: NCBI BLink). [Source:TAIR%3BA…	4.79705	27.8007
120	AT2G20620	Protein of unknown function (DUF626) [Source:TAIR%3BAcc:AT2G20620]	4.79705	27.8007
121	AT5G25110	CBL-interacting protein kinase 25 [Source:TAIR%3BAcc:AT5G25110]	4.79388	27.7397
122	AT1G18835	mini zinc finger [Source:TAIR%3BAcc:AT1G18835]	4.78511	27.5716
123	AT2G15340	glycine-rich protein [Source:TAIR%3BAcc:AT2G15340]	4.76741	27.2354
124	AT1G15870	Mitochondrial glycoprotein family protein [Source:TAIR%3BAcc:AT1G15870]	4.76329	27.1578
125	AT2G31180	myb domain protein 14 [Source:TAIR%3BAcc:AT2G31180]	4.74949	26.8991
126	AT2G24692	unknown protein%3B BEST Arabidopsis thaliana protein match is: unknown protein (TAIR:AT3G50780.1)%3B Has 46 Blast hits to 46 proteins in 10 species: Archae - 0%3B Bacteria - 0%3B Metazoa - 0%3B Fungi - 0%3B Plants - 46%3B Viruses - 0%3B Other Eukaryotes - 0 (source /.../ BLink). [Source:TAIR%3BAcc:AT2G24692]	4.73816	26.6887
127	AT1G35170	TRAM%2C LAG1 and CLN8 (TLC) lipid-sensing domain containing protein [Source:TAIR%3BAcc:AT1G35170]	4.73816	26.6887
128	AT1G40101	transposable element gene [Source:TAIR%3BAcc:AT1G40101]	4.71296	26.2267
129	AT2G28920	RING/U-box superfamily protein [Source:TAIR%3BAcc:AT2G28920]	4.71296	26.2267
130	AT2G15318	unknown protein%3B LOCATED IN: endomembrane system%3B Has 30201 Blast hits to 17322 proteins in 780 species: Archae - 12%3B Bacteria - 1396%3B Metazoa - 17338%3B Fungi - 3422%3B Plants - 5037%3B Viruses - 0%3B Other Eukaryotes - 2996 (source: NCBI BLink). [Source:TAIR%3BAcc:AT2G15318]	4.71296	26.2267
131	AT3G49820	unknown protein%3B BEST Arabidopsis thaliana protein match is: unknown protein (TAIR:AT5G65925.1)%3B Has 23 Blast hits to 23 proteins in 7 species: Archae - 0%3B Bacteria - 0%3B Metazoa - 0%3B Fungi - 0%3B Plants - 23%3B Viruses - 0%3B Other Eukaryotes - 0 (source: /.../BLink). [Source:TAIR%3BAcc:AT3G49820]	4.71296	26.2267
132	AT3G50980	dehydrin xero 1 [Source:TAIR%3BAcc:AT3G50980]	4.71296	26.2267
133	AT3G01900	cytochrome P450%2C family 94%2C subfamily B%2C polypeptide 2 [Source:TAIR%3BAcc:AT3G01900]	4.6809	25.6503
134	AT2G05117	SCR-like 9 [Source:TAIR%3BAcc:AT2G05117]	4.67676	25.5767
135	AT5G46370	Ca2+ activated outward rectifying K+ channel 2 [Source:TAIR%3BAcc:AT5G46370]	4.63701	24.8817
136	AT4G24890	purple acid phosphatase 24 [Source:TAIR%3BAcc:AT4G24890]	4.61263	24.4647
137	AT2G26940	C2H2-type zinc finger family protein [Source:TAIR%3BAcc:AT2G26940]	4.59749	24.2092
138	AT1G70390	F-box and associated interaction domains-containing protein [Source:TAIR%3BAcc:AT1G70390]	4.59749	24.2092
139	AT4G01525	transposable element gene [Source:TAIR%3BAcc:AT4G01525]	4.59749	24.2092
140	AT1G09350	galactinol synthase 3 [Source:TAIR%3BAcc:AT1G09350]	4.59749	24.2092
141	AT3G14395	unknown protein%3B Has 4 Blast hits to 4 proteins in 2 species: Archae - 0%3B Bacteria - 0%3B Metazoa - 0%3B Fungi - 0%3B Plants - 4%3B Viruses - 0%3B Other Eukaryotes - 0 (source: NCBI BLink). [Source:TAIR%3BAcc:AT3G14395]	4.55684	23.5368
142	AT4G25200	mitochondrion-localized small heat shock protein 23.6 [Source:TAIR%3BAcc:AT4G25200]	4.55684	23.5368
143	AT3G22940	F-box associated ubiquitination effector family protein [Source:TAIR%3BAcc:AT3G22940]	4.54551	23.3526
144	AT1G21110	O-methyltransferase family protein [Source:TAIR%3BAcc:AT1G21110]	4.52478	23.0195
145	AT5G57785	unknown protein%3B Has 30201 Blast hits to 17322 proteins in 780 species: Archae - 12%3B Bacteria - 1396%3B Metazoa - 17338%3B Fungi - 3422%3B Plants - 5037%3B Viruses - 0%3B Other Eukaryotes - 2996 (source: NCBI BLink). [Source:TAIR%3BAcc:AT5G57785]	4.51502	22.8643
146	AT2G36540	Haloacid dehalogenase-like hydrolase (HAD) superfamily protein [Source:TAIR%3BAcc:AT2G36540]	4.51176	22.8125
147	AT5G44575	unknown protein%3B FUNCTIONS IN: molecular_function unknown%3B INVOLVED IN: biological_process unknown%3B LOCATED IN: endomembrane system%3B Has 7 Blast hits to 7 proteins in 2 species: Archae - 0%3B Bacteria - 0%3B Metazoa - 0%3B Fungi - 0%3B Plants - 7%3B Viruses - /.../her Eukaryotes - 0 (source: NCBI BLink). [Source:TAIR%3BAcc:AT5G44575]	4.48491	22.392
148	AT5G20550	2-oxoglutarate (2OG) and Fe(II)-dependent oxygenase superfamily protein [Source:TAIR%3BAcc:AT5G20550]	4.47512	22.2406
149	AT3G46710	NB-ARC domain-containing disease resistance protein [Source:TAIR%3BAcc:AT3G46710]	4.47512	22.2406
150	AT4G05145	transposable element gene [Source:TAIR%3BAcc:AT4G05145]	4.47512	22.2406
151	AT5G49080	transposable element gene [Source:TAIR%3BAcc:AT5G49080]	4.47195	22.1918
152	AT4G06587	transposable element gene [Source:TAIR%3BAcc:AT4G06587]	4.47195	22.1918
153	AT2G24310	unknown protein%3B BEST Arabidopsis thaliana protein match is: unknown protein (TAIR:AT5G47170.1)%3B Has 9168 Blast hits to 2316 proteins in 376 species: Archae - 2%3B Bacteria - 1905%3B Metazoa - 1700%3B Fungi - 1409%3B Plants - 76%3B Viruses - 48%3B Other Eukaryo /.../4028 (source: NCBI BLink). [Source:TAIR%3BAcc:AT2G24310]	4.38176	20.8468
154	AT5G64685	transposable element gene [Source:TAIR%3BAcc:AT5G64685]	4.36193	20.5623
155	AT1G12610	Integrase-type DNA-binding superfamily protein [Source:TAIR%3BAcc:AT1G12610]	4.35039	20.3985
156	AT1G60970	SNARE-like superfamily protein [Source:TAIR%3BAcc:AT1G60970]	4.33445	20.1744
157	AT1G10155	phloem protein 2-A10 [Source:TAIR%3BAcc:AT1G10155]	4.33445	20.1744
158	AT5G53980	homeobox protein 52 [Source:TAIR%3BAcc:AT5G53980]	4.33445	20.1744
159	AT5G10230	annexin 7 [Source:TAIR%3BAcc:AT5G10230]	4.33445	20.1744
160	AT5G41540	Disease resistance protein (TIR-NBS-LRR class) family [Source:TAIR%3BAcc:AT5G41540]	4.33445	20.1744
161	AT5G67400	root hair specific 19 [Source:TAIR%3BAcc:AT5G67400]	4.32312	20.0165
162	AT3G09530	exocyst subunit exo70 family protein H3 [Source:TAIR%3BAcc:AT3G09530]	4.32312	20.0165
163	AT2G41470	unknown protein%3B FUNCTIONS IN: molecular_function unknown%3B INVOLVED IN: biological_process unknown%3B LOCATED IN: vacuole%3B BEST Arabidopsis thaliana protein match is: unknown protein (TAIR:AT2G41440.1)%3B Has 1066 Blast hits to 825 proteins in 144 speci /.../chae - 7%3B Bacteria - 46%3B Metazoa - 465%3B Fungi - 36%3B Plants - 67%3B Viruses - 4%3B Other Eukaryotes - 441 (source: NCBI BLink).…	4.29793	19.67
164	AT2G47670	Plant invertase/pectin methylesterase inhibitor superfamily protein [Source:TAIR%3BAcc:AT2G47670]	4.29598	19.6435
165	AT5G45040	Cytochrome c [Source:TAIR%3BAcc:AT5G45040]	4.29561	19.6385
166	AT3G07260	SMAD/FHA domain-containing protein [Source:TAIR%3BAcc:AT3G07260]	4.24956	19.0215
167	AT5G25640	Rhomboid-related intramembrane serine protease family protein [Source:TAIR%3BAcc:AT5G25640]	4.24518	18.9639
168	AT1G07795	unknown protein%3B BEST Arabidopsis thaliana protein match is: unknown protein (TAIR:AT2G28725.1)%3B Has 38 Blast hits to 38 proteins in 11 species: Archae - 0%3B Bacteria - 0%3B Metazoa - 0%3B Fungi - 0%3B Plants - 38%3B Viruses - 0%3B Other Eukaryotes - 0 (source /.../ BLink). [Source:TAIR%3BAcc:AT1G07795]	4.24066	18.9045
169	AT5G17100	Cystatin/monellin superfamily protein [Source:TAIR%3BAcc:AT5G17100]	4.24066	18.9045
170	AT5G01040	laccase 8 [Source:TAIR%3BAcc:AT5G01040]	4.23749	18.863
171	AT2G21610	pectinesterase 11 [Source:TAIR%3BAcc:AT2G21610]	4.23492	18.8294
172	AT3G43190	sucrose synthase 4 [Source:TAIR%3BAcc:AT3G43190]	4.18245	18.1569
173	AT4G09100	RING/U-box superfamily protein [Source:TAIR%3BAcc:AT4G09100]	4.18245	18.1569
174	AT1G18980	RmlC-like cupins superfamily protein [Source:TAIR%3BAcc:AT1G18980]	4.18245	18.1569
175	AT5G05220	unknown protein%3B Has 30201 Blast hits to 17322 proteins in 780 species: Archae - 12%3B Bacteria - 1396%3B Metazoa - 17338%3B Fungi - 3422%3B Plants - 5037%3B Viruses - 0%3B Other Eukaryotes - 2996 (source: NCBI BLink). [Source:TAIR%3BAcc:AT5G05220]	4.18245	18.1569
176	AT3G30400	transposable element gene [Source:TAIR%3BAcc:AT3G30400]	4.18245	18.1569
177	AT5G02510	BEST Arabidopsis thaliana protein match is: Ubiquitin system component Cue protein (TAIR:AT5G32440.1)%3B Has 166 Blast hits to 166 proteins in 31 species: Archae - 0%3B Bacteria - 4%3B Metazoa - 3%3B Fungi - 0%3B Plants - 142%3B Viruses - 0%3B Other Eukaryotes - /.../urce: NCBI BLink). [Source:TAIR%3BAcc:AT5G02510]	4.18245	18.1569
178	AT2G17770	basic region/leucine zipper motif 27 [Source:TAIR%3BAcc:AT2G17770]	4.18245	18.1569
179	AT4G14695	Uncharacterised protein family (UPF0041) [Source:TAIR%3BAcc:AT4G14695]	4.18245	18.1569
180	AT5G28090	unknown protein%3B Has 1807 Blast hits to 1807 proteins in 277 species: Archae - 0%3B Bacteria - 0%3B Metazoa - 736%3B Fungi - 347%3B Plants - 385%3B Viruses - 0%3B Other Eukaryotes - 339 (source: NCBI BLink). [Source:TAIR%3BAcc:AT5G28090]	4.1532	17.7925
181	AT4G12520	Bifunctional inhibitor/lipid-transfer protein/seed storage 2S albumin superfamily protein [Source:TAIR%3BAcc:AT4G12520]	4.1532	17.7925
182	AT4G22280	F-box/RNI-like superfamily protein [Source:TAIR%3BAcc:AT4G22280]	4.12929	17.5001
183	AT1G29050	TRICHOME BIREFRINGENCE-LIKE 38 [Source:TAIR%3BAcc:AT1G29050]	4.12882	17.4944
184	AT3G28330	F-box family protein-related [Source:TAIR%3BAcc:AT3G28330]	4.128	17.4844
185	AT4G20370	PEBP (phosphatidylethanolamine-binding protein) family protein [Source:TAIR%3BAcc:AT4G20370]	4.128	17.4844
186	AT1G64940	cytochrome P450%2C family 87%2C subfamily A%2C polypeptide 6 [Source:TAIR%3BAcc:AT1G64940]	4.10272	17.1807
187	AT1G27140	glutathione S-transferase tau 14 [Source:TAIR%3BAcc:AT1G27140]	4.09999	17.1482
188	AT1G78450	SOUL heme-binding family protein [Source:TAIR%3BAcc:AT1G78450]	4.08944	17.0233
189	AT1G29025	Calcium-binding EF-hand family protein [Source:TAIR%3BAcc:AT1G29025]	4.06009	16.6804
190	AT1G48220	Protein kinase superfamily protein [Source:TAIR%3BAcc:AT1G48220]	4.06009	16.6804
191	AT3G08490	BEST Arabidopsis thaliana protein match is: Late embryogenesis abundant protein%2C group 2 (TAIR:AT3G24600.1)%3B Has 161 Blast hits to 158 proteins in 15 species: Archae - 0%3B Bacteria - 0%3B Metazoa - 0%3B Fungi - 0%3B Plants - 161%3B Viruses - 0%3B Other Eukaryo /.../0 (source: NCBI BLink). [Source:TAIR%3BAcc:AT3G08490]	4.06009	16.6804
192	AT4G00390	DNA-binding storekeeper protein-related transcriptional regulator [Source:TAIR%3BAcc:AT4G00390]	4.02882	16.3229
193	AT5G38320	unknown protein%3B BEST Arabidopsis thaliana protein match is: unknown protein (TAIR:AT1G67050.1)%3B Has 1807 Blast hits to 1807 proteins in 277 species: Archae - 0%3B Bacteria - 0%3B Metazoa - 736%3B Fungi - 347%3B Plants - 385%3B Viruses - 0%3B Other Eukaryotes - /.../source: NCBI BLink). [Source:TAIR%3BAcc:AT5G38320]	4.01252	16.1395
194	AT2G35300	Late embryogenesis abundant protein%2C group 1 protein [Source:TAIR%3BAcc:AT2G35300]	4.01252	16.1395
195	AT3G29633	unknown protein%3B Has 30201 Blast hits to 17322 proteins in 780 species: Archae - 12%3B Bacteria - 1396%3B Metazoa - 17338%3B Fungi - 3422%3B Plants - 5037%3B Viruses - 0%3B Other Eukaryotes - 2996 (source: NCBI BLink). [Source:TAIR%3BAcc:AT3G29633]	4.01252	16.1395
196	AT4G39060	BEST Arabidopsis thaliana protein match is: Galactose oxidase/kelch repeat superfamily protein (TAIR:AT4G19250.1)%3B Has 375 Blast hits to 365 proteins in 7 species: Archae - 0%3B Bacteria - 2%3B Metazoa - 0%3B Fungi - 0%3B Plants - 367%3B Viruses - 0%3B Other Eu /.../es - 6 (source: NCBI BLink). [Source:TAIR%3BAcc:AT4G39060]	4.01252	16.1395
197	AT5G38386	F-box/RNI-like superfamily protein [Source:TAIR%3BAcc:AT5G38386]	4.01252	16.1395
198	AT3G22540	Protein of unknown function (DUF1677) [Source:TAIR%3BAcc:AT3G22540]	4.01252	16.1395
199	AT2G33000	ubiquitin-associated (UBA)/TS-N domain-containing protein-related [Source:TAIR%3BAcc:AT2G33000]	4.01252	16.1395
200	AT2G35210	root and pollen arfgap [Source:TAIR%3BAcc:AT2G35210]	4.01252	16.1395
201	AT3G62490	transposable element gene [Source:TAIR%3BAcc:AT3G62490]	3.976	15.736
202	AT5G53250	arabinogalactan protein 22 [Source:TAIR%3BAcc:AT5G53250]	3.976	15.736
203	AT1G55720	cation exchanger 6 [Source:TAIR%3BAcc:AT1G55720]	3.97188	15.6912
204	AT3G46500	2-oxoglutarate (2OG) and Fe(II)-dependent oxygenase superfamily protein [Source:TAIR%3BAcc:AT3G46500]	3.96672	15.6351
205	AT1G20280	homeobox-leucine zipper protein-related [Source:TAIR%3BAcc:AT1G20280]	3.96055	15.5684
206	AT5G19165	transposable element gene [Source:TAIR%3BAcc:AT5G19165]	3.96055	15.5684
207	AT5G43570	Serine protease inhibitor%2C potato inhibitor I-type family protein [Source:TAIR%3BAcc:AT5G43570]	3.93403	15.2848
208	AT5G42610	Protein of unknown function (DUF607) [Source:TAIR%3BAcc:AT5G42610]	3.91941	15.1308
209	AT3G30330	transposable element gene [Source:TAIR%3BAcc:AT3G30330]	3.91941	15.1308
210	AT3G09240	Protein kinase protein with tetratricopeptide repeat domain [Source:TAIR%3BAcc:AT3G09240]	3.91941	15.1308
211	AT1G27045	Homeobox-leucine zipper protein family [Source:TAIR%3BAcc:AT1G27045]	3.89167	14.8426
212	AT4G11460	cysteine-rich RLK (RECEPTOR-like protein kinase) 30 [Source:TAIR%3BAcc:AT4G11460]	3.86052	14.5255
213	AT2G04170	TRAF-like family protein [Source:TAIR%3BAcc:AT2G04170]	3.86052	14.5255
214	AT3G33528	unknown protein%3B FUNCTIONS IN: molecular_function unknown%3B INVOLVED IN: biological_process unknown%3B LOCATED IN: cellular_component unknown%3B BEST Arabidopsis thaliana protein match is: unknown protein (TAIR:AT4G07526.3)%3B Has 57 Blast hits to 57 prote /.../ 2 species: Archae - 0%3B Bacteria - 0%3B Metazoa - 0%3B Fungi - 0%3B Plants - 57%3B Viruses - 0%3B Other Eukaryotes - 0 (source: NCBI…	3.85687	14.4889
215	AT2G07530	transposable element gene [Source:TAIR%3BAcc:AT2G07530]	3.85364	14.4564
216	AT1G40115	transposable element gene [Source:TAIR%3BAcc:AT1G40115]	3.85364	14.4564
217	AT5G28888	transposable element gene [Source:TAIR%3BAcc:AT5G28888]	3.85364	14.4564
218	AT2G17043	unknown protein%3B FUNCTIONS IN: molecular_function unknown%3B INVOLVED IN: biological_process unknown%3B LOCATED IN: cellular_component unknown%3B BEST Arabidopsis thaliana protein match is: Arabidopsis protein of unknown function (DUF241) (TAIR:AT2G17070. /.../s 22 Blast hits to 22 proteins in 2 species: Archae - 0%3B Bacteria - 0%3B Metazoa - 0%3B Fungi - 0%3B Plants - 22%3B Viruses - 0%3B Oth…	3.85364	14.4564
219	AT4G15248	B-box type zinc finger family protein [Source:TAIR%3BAcc:AT4G15248]	3.83849	14.3055
220	AT5G61610	Oleosin family protein [Source:TAIR%3BAcc:AT5G61610]	3.81988	14.1221
221	AT3G28470	Duplicated homeodomain-like superfamily protein [Source:TAIR%3BAcc:AT3G28470]	3.81988	14.1221
222	AT5G36223	transposable element gene [Source:TAIR%3BAcc:AT5G36223]	3.81988	14.1221
223	AT3G43400	ELMO/CED-12 family protein [Source:TAIR%3BAcc:AT3G43400]	3.81988	14.1221
224	AT3G43523	transposable element gene [Source:TAIR%3BAcc:AT3G43523]	3.81988	14.1221
225	AT3G25815	transposable element gene [Source:TAIR%3BAcc:AT3G25815]	3.81988	14.1221
226	AT2G17280	Phosphoglycerate mutase family protein [Source:TAIR%3BAcc:AT2G17280]	3.80816	14.0079
227	AT3G46900	copper transporter 2 [Source:TAIR%3BAcc:AT3G46900]	3.7613	13.5601
228	AT5G43800	transposable element gene [Source:TAIR%3BAcc:AT5G43800]	3.73816	13.3444
229	AT1G25988	Family of unknown function (DUF572) [Source:TAIR%3BAcc:AT1G25988]	3.73816	13.3444
230	AT3G57690	arabinogalactan protein 23 [Source:TAIR%3BAcc:AT3G57690]	3.71296	13.1133
231	AT2G01430	homeobox-leucine zipper protein 17 [Source:TAIR%3BAcc:AT2G01430]	3.71296	13.1133
232	AT1G63930	from the Czech 'roh' meaning 'corner' [Source:TAIR%3BAcc:AT1G63930]	3.71296	13.1133
233	AT1G66570	sucrose-proton symporter 7 [Source:TAIR%3BAcc:AT1G66570]	3.70799	13.0682
234	AT5G41890	GDSL-like Lipase/Acylhydrolase superfamily protein [Source:TAIR%3BAcc:AT5G41890]	3.69059	12.9116
235	AT4G11290	Peroxidase superfamily protein [Source:TAIR%3BAcc:AT4G11290]	3.68809	12.8892
236	AT2G13660	unknown protein%3B Has 2 Blast hits to 2 proteins in 1 species: Archae - 0%3B Bacteria - 0%3B Metazoa - 0%3B Fungi - 0%3B Plants - 2%3B Viruses - 0%3B Other Eukaryotes - 0 (source: NCBI BLink). [Source:TAIR%3BAcc:AT2G13660]	3.68437	12.856
237	AT1G13430	sulfotransferase 4C [Source:TAIR%3BAcc:AT1G13430]	3.65638	12.609
238	AT1G23850	unknown protein%3B BEST Arabidopsis thaliana protein match is: unknown protein (TAIR:AT1G23840.1)%3B Has 47 Blast hits to 40 proteins in 5 species: Archae - 0%3B Bacteria - 0%3B Metazoa - 0%3B Fungi - 0%3B Plants - 47%3B Viruses - 0%3B Other Eukaryotes - 0 (source: /.../BLink). [Source:TAIR%3BAcc:AT1G23850]	3.64488	12.5088
239	AT2G25964	unknown protein%3B FUNCTIONS IN: molecular_function unknown%3B INVOLVED IN: biological_process unknown%3B LOCATED IN: cellular_component unknown%3B Has 30201 Blast hits to 17322 proteins in 780 species: Archae - 12%3B Bacteria - 1396%3B Metazoa - 17338%3B Fungi - /.../ Plants - 5037%3B Viruses - 0%3B Other Eukaryotes - 2996 (source: NCBI BLink). [Source:TAIR%3BAcc:AT2G25964]	3.64468	12.5071
240	AT3G21080	ABC transporter-related [Source:TAIR%3BAcc:AT3G21080]	3.63533	12.4264
241	ATMG00910	hypothetical protein [Source:TAIR%3BAcc:ATMG00910]	3.61263	12.2323
242	AT3G21570	unknown protein%3B Has 43 Blast hits to 43 proteins in 13 species: Archae - 0%3B Bacteria - 0%3B Metazoa - 0%3B Fungi - 0%3B Plants - 43%3B Viruses - 0%3B Other Eukaryotes - 0 (source: NCBI BLink). [Source:TAIR%3BAcc:AT3G21570]	3.61263	12.2323
243	AT3G45000	SNF7 family protein [Source:TAIR%3BAcc:AT3G45000]	3.61263	12.2323
244	AT5G23930	Mitochondrial transcription termination factor family protein [Source:TAIR%3BAcc:AT5G23930]	3.60397	12.1591
245	AT3G18450	PLAC8 family protein [Source:TAIR%3BAcc:AT3G18450]	3.59749	12.1046
246	AT3G29205	transposable element gene [Source:TAIR%3BAcc:AT3G29205]	3.59749	12.1046
247	AT4G00130	DNA-binding storekeeper protein-related transcriptional regulator [Source:TAIR%3BAcc:AT4G00130]	3.59749	12.1046
248	AT2G05140	phosphoribosylaminoimidazole carboxylase family protein / AIR carboxylase family protein [Source:TAIR%3BAcc:AT2G05140]	3.59749	12.1046
249	AT4G31760	Peroxidase superfamily protein [Source:TAIR%3BAcc:AT4G31760]	3.59749	12.1046
250	AT2G43470	Protein of unknown function (DUF3755) [Source:TAIR%3BAcc:AT2G43470]	3.59749	12.1046
251	AT5G54095	unknown protein%3B FUNCTIONS IN: molecular_function unknown%3B INVOLVED IN: N-terminal protein myristoylation%3B LOCATED IN: cellular_component unknown%3B EXPRESSED IN: 9 plant structures%3B EXPRESSED DURING: L mature pollen stage%2C M germinated pollen stage%2C /.../esis%2C C globular stage%2C petal differentiation and expansion stage%3B BEST Arabidopsis thaliana protein match is: unknown protei…	3.59749	12.1046
252	AT3G50400	GDSL-like Lipase/Acylhydrolase superfamily protein [Source:TAIR%3BAcc:AT3G50400]	3.59749	12.1046
253	AT3G29260	NAD(P)-binding Rossmann-fold superfamily protein [Source:TAIR%3BAcc:AT3G29260]	3.59749	12.1046
254	AT1G12030	Protein of unknown function (DUF506) [Source:TAIR%3BAcc:AT1G12030]	3.59749	12.1046
255	AT4G30250	P-loop containing nucleoside triphosphate hydrolases superfamily protein [Source:TAIR%3BAcc:AT4G30250]	3.59749	12.1046
256	AT3G03620	MATE efflux family protein [Source:TAIR%3BAcc:AT3G03620]	3.59749	12.1046
257	AT2G19100	transposable element gene [Source:TAIR%3BAcc:AT2G19100]	3.59749	12.1046
258	AT5G44550	Uncharacterised protein family (UPF0497) [Source:TAIR%3BAcc:AT5G44550]	3.59749	12.1046
259	AT1G71200	basic helix-loop-helix (bHLH) DNA-binding superfamily protein [Source:TAIR%3BAcc:AT1G71200]	3.59749	12.1046
260	AT4G14690	Chlorophyll A-B binding family protein [Source:TAIR%3BAcc:AT4G14690]	3.59749	12.1046
261	AT1G60810	ATP-citrate lyase A-2 [Source:TAIR%3BAcc:AT1G60810]	3.59157	12.0551
262	AT5G24240	Phosphatidylinositol 3- and 4-kinase %3BUbiquitin family protein [Source:TAIR%3BAcc:AT5G24240]	3.58397	11.9918
263	AT3G44805	TRAF-like superfamily protein [Source:TAIR%3BAcc:AT3G44805]	3.56272	11.8164
264	AT1G16370	organic cation/carnitine transporter 6 [Source:TAIR%3BAcc:AT1G16370]	3.53689	11.6067
265	AT1G78760	F-box/RNI-like superfamily protein [Source:TAIR%3BAcc:AT1G78760]	3.53608	11.6003
266	AT1G18350	MAP kinase kinase 7 [Source:TAIR%3BAcc:AT1G18350]	3.51502	11.4321
267	AT4G30670	Putative membrane lipoprotein [Source:TAIR%3BAcc:AT4G30670]	3.50438	11.3481
268	AT4G39250	RAD-like 1 [Source:TAIR%3BAcc:AT4G39250]	3.49365	11.264
269	AT5G35495	transposable element gene [Source:TAIR%3BAcc:AT5G35495]	3.49252	11.2552
270	AT1G29910	chlorophyll A/B binding protein 3 [Source:TAIR%3BAcc:AT1G29910]	3.49074	11.2414
271	AT1G73120	unknown protein%3B FUNCTIONS IN: molecular_function unknown%3B INVOLVED IN: response to oxidative stress%3B EXPRESSED IN: root%2C cultured cell%3B Has 36 Blast hits to 36 proteins in 8 species: Archae - 0%3B Bacteria - 0%3B Metazoa - 0%3B Fungi - 0%3B Plants - 36%3B Vi /.../- 0%3B Other Eukaryotes - 0 (source: NCBI BLink). [Source:TAIR%3BAcc:AT1G73120]	3.47512	11.1203
272	AT3G24065	Plant self-incompatibility protein S1 family [Source:TAIR%3BAcc:AT3G24065]	3.47512	11.1203
273	AT4G25850	OSBP(oxysterol binding protein)-related protein 4B [Source:TAIR%3BAcc:AT4G25850]	3.47512	11.1203
274	AT5G49130	MATE efflux family protein [Source:TAIR%3BAcc:AT5G49130]	3.47195	11.0959
275	AT5G42500	Disease resistance-responsive (dirigent-like protein) family protein [Source:TAIR%3BAcc:AT5G42500]	3.47195	11.0959
276	AT3G22510	Pre-rRNA-processing protein TSR2%2C conserved region [Source:TAIR%3BAcc:AT3G22510]	3.47195	11.0959
277	AT5G14360	Ubiquitin-like superfamily protein [Source:TAIR%3BAcc:AT5G14360]	3.47195	11.0959
278	AT3G17180	serine carboxypeptidase-like 33 [Source:TAIR%3BAcc:AT3G17180]	3.47195	11.0959
279	AT4G07820	CAP (Cysteine-rich secretory proteins%2C Antigen 5%2C and Pathogenesis-related 1 protein) superfamily protein [Source:TAIR%3BAcc:AT4G07820]	3.45547	10.9698
280	AT4G16920	Disease resistance protein (TIR-NBS-LRR class) family [Source:TAIR%3BAcc:AT4G16920]	3.45267	10.9486
281	AT5G51480	SKU5 similar 2 [Source:TAIR%3BAcc:AT5G51480]	3.45064	10.9332
282	AT5G01300	PEBP (phosphatidylethanolamine-binding protein) family protein [Source:TAIR%3BAcc:AT5G01300]	3.44548	10.8942
283	AT5G13170	senescence-associated gene 29 [Source:TAIR%3BAcc:AT5G13170]	3.41852	10.6924
284	AT3G27650	LOB domain-containing protein 25 [Source:TAIR%3BAcc:AT3G27650]	3.39719	10.5355
285	AT2G11270	citrate synthase-related [Source:TAIR%3BAcc:AT2G11270]	3.39103	10.4907
286	AT1G65484	unknown protein%3B FUNCTIONS IN: molecular_function unknown%3B INVOLVED IN: biological_process unknown%3B LOCATED IN: endomembrane system%3B Has 30201 Blast hits to 17322 proteins in 780 species: Archae - 12%3B Bacteria - 1396%3B Metazoa - 17338%3B Fungi - 3422%3B /.../ - 5037%3B Viruses - 0%3B Other Eukaryotes - 2996 (source: NCBI BLink). [Source:TAIR%3BAcc:AT1G65484]	3.38673	10.4594
287	AT4G13560	Late embryogenesis abundant protein (LEA) family protein [Source:TAIR%3BAcc:AT4G13560]	3.37509	10.3754
288	AT1G05550	Protein of unknown function (DUF295) [Source:TAIR%3BAcc:AT1G05550]	3.36616	10.3113
289	AT5G28610	BEST Arabidopsis thaliana protein match is: glycine-rich protein (TAIR:AT5G28630.1)%3B Has 1536 Blast hits to 1202 proteins in 136 species: Archae - 0%3B Bacteria - 8%3B Metazoa - 888%3B Fungi - 120%3B Plants - 71%3B Viruses - 39%3B Other Eukaryotes - 410 (source /.../ BLink). [Source:TAIR%3BAcc:AT5G28610]	3.36302	10.2889
290	AT5G61890	Integrase-type DNA-binding superfamily protein [Source:TAIR%3BAcc:AT5G61890]	3.36045	10.2706
291	AT2G19700	unknown protein%3B FUNCTIONS IN: molecular_function unknown%3B INVOLVED IN: biological_process unknown%3B LOCATED IN: endomembrane system%3B Has 5 Blast hits to 5 proteins in 2 species: Archae - 0%3B Bacteria - 0%3B Metazoa - 0%3B Fungi - 0%3B Plants - 5%3B Viruses - /.../her Eukaryotes - 0 (source: NCBI BLink). [Source:TAIR%3BAcc:AT2G19700]	3.33445	10.0872
292	AT4G29760	unknown protein%3B BEST Arabidopsis thaliana protein match is: unknown protein (TAIR:AT4G29770.2)%3B Has 63 Blast hits to 63 proteins in 2 species: Archae - 0%3B Bacteria - 0%3B Metazoa - 0%3B Fungi - 0%3B Plants - 63%3B Viruses - 0%3B Other Eukaryotes - 0 (source: /.../BLink). [Source:TAIR%3BAcc:AT4G29760]	3.33445	10.0872
293	AT4G16590	cellulose synthase-like A01 [Source:TAIR%3BAcc:AT4G16590]	3.33445	10.0872
294	AT2G36040	transposable element gene [Source:TAIR%3BAcc:AT2G36040]	3.33445	10.0872
295	AT4G06595	transposable element gene [Source:TAIR%3BAcc:AT4G06595]	3.33445	10.0872
296	AT3G04530	phosphoenolpyruvate carboxylase kinase 2 [Source:TAIR%3BAcc:AT3G04530]	3.33445	10.0872
297	AT1G27820	Polynucleotidyl transferase%2C ribonuclease H-like superfamily protein [Source:TAIR%3BAcc:AT1G27820]	3.33445	10.0872
298	AT5G62998	unknown protein%3B Has 30201 Blast hits to 17322 proteins in 780 species: Archae - 12%3B Bacteria - 1396%3B Metazoa - 17338%3B Fungi - 3422%3B Plants - 5037%3B Viruses - 0%3B Other Eukaryotes - 2996 (source: NCBI BLink). [Source:TAIR%3BAcc:AT5G62998]	3.33445	10.0872
299	AT4G25310	2-oxoglutarate (2OG) and Fe(II)-dependent oxygenase superfamily protein [Source:TAIR%3BAcc:AT4G25310]	3.33445	10.0872
300	AT3G25080	Protein of unknown function (DUF626) [Source:TAIR%3BAcc:AT3G25080]	3.33445	10.0872
301	AT1G68240	basic helix-loop-helix (bHLH) DNA-binding superfamily protein [Source:TAIR%3BAcc:AT1G68240]	3.33445	10.0872
302	AT5G01060	Protein kinase protein with tetratricopeptide repeat domain [Source:TAIR%3BAcc:AT5G01060]	3.33445	10.0872
303	AT5G39890	Protein of unknown function (DUF1637) [Source:TAIR%3BAcc:AT5G39890]	3.33445	10.0872
304	AT2G27000	cytochrome P450%2C family 705%2C subfamily A%2C polypeptide 8 [Source:TAIR%3BAcc:AT2G27000]	3.33445	10.0872
305	AT3G03230	alpha/beta-Hydrolases superfamily protein [Source:TAIR%3BAcc:AT3G03230]	3.33445	10.0872
306	AT5G01070	RING/FYVE/PHD zinc finger superfamily protein [Source:TAIR%3BAcc:AT5G01070]	3.33445	10.0872
307	AT1G66020	Terpenoid cyclases/Protein prenyltransferases superfamily protein [Source:TAIR%3BAcc:AT1G66020]	3.33445	10.0872
308	AT4G05360	Zinc knuckle (CCHC-type) family protein [Source:TAIR%3BAcc:AT4G05360]	3.33445	10.0872
309	AT5G03000	Galactose oxidase/kelch repeat superfamily protein [Source:TAIR%3BAcc:AT5G03000]	3.33445	10.0872
310	AT1G27280	Paired amphipathic helix (PAH2) superfamily protein [Source:TAIR%3BAcc:AT1G27280]	3.33445	10.0872
311	AT4G34550	BEST Arabidopsis thaliana protein match is: F-box family protein (TAIR:AT2G16365.3)%3B Has 37 Blast hits to 37 proteins in 8 species: Archae - 0%3B Bacteria - 0%3B Metazoa - 0%3B Fungi - 0%3B Plants - 37%3B Viruses - 0%3B Other Eukaryotes - 0 (source: NCBI BLink). [Source:TAIR%3BAcc:AT4G34550]	3.33445	10.0872
312	AT5G48200	unknown protein%3B Has 1807 Blast hits to 1807 proteins in 277 species: Archae - 0%3B Bacteria - 0%3B Metazoa - 736%3B Fungi - 347%3B Plants - 385%3B Viruses - 0%3B Other Eukaryotes - 339 (source: NCBI BLink). [Source:TAIR%3BAcc:AT5G48200]	3.33445	10.0872
313	AT3G22770	F-box associated ubiquitination effector family protein [Source:TAIR%3BAcc:AT3G22770]	3.33445	10.0872
314	AT5G25750	unknown protein%3B Has 1807 Blast hits to 1807 proteins in 277 species: Archae - 0%3B Bacteria - 0%3B Metazoa - 736%3B Fungi - 347%3B Plants - 385%3B Viruses - 0%3B Other Eukaryotes - 339 (source: NCBI BLink). [Source:TAIR%3BAcc:AT5G25750]	3.33445	10.0872
315	AT5G24180	Lipase class 3-related protein [Source:TAIR%3BAcc:AT5G24180]	3.33445	10.0872
316	AT3G44425	transposable element gene [Source:TAIR%3BAcc:AT3G44425]	3.33445	10.0872
317	AT2G30985	unknown protein%3B Has 35333 Blast hits to 34131 proteins in 2444 species: Archae - 798%3B Bacteria - 22429%3B Metazoa - 974%3B Fungi - 991%3B Plants - 531%3B Viruses - 0%3B Other Eukaryotes - 9610 (source: NCBI BLink). [Source:TAIR%3BAcc:AT2G30985]	3.33445	10.0872
318	AT4G32780	phosphoinositide binding [Source:TAIR%3BAcc:AT4G32780]	3.32312	10.0083
319	AT3G26270	cytochrome P450%2C family 71%2C subfamily B%2C polypeptide 25 [Source:TAIR%3BAcc:AT3G26270]	3.32312	10.0083
320	AT3G29780	ralf-like 27 [Source:TAIR%3BAcc:AT3G29780]	3.32312	10.0083
321	AT3G62480	transposable element gene [Source:TAIR%3BAcc:AT3G62480]	3.32312	10.0083
322	AT4G37700	unknown protein%3B Has 64 Blast hits to 64 proteins in 11 species: Archae - 0%3B Bacteria - 0%3B Metazoa - 0%3B Fungi - 0%3B Plants - 64%3B Viruses - 0%3B Other Eukaryotes - 0 (source: NCBI BLink). [Source:TAIR%3BAcc:AT4G37700]	3.31686	9.96491
323	AT5G03545	Expressed in response to phosphate starvation%2C this response is enhanced by the presence of IAA. [Source:TAIR%3BAcc:AT5G03545]	3.31149	9.92791
324	AT1G26200	TRAM%2C LAG1 and CLN8 (TLC) lipid-sensing domain containing protein [Source:TAIR%3BAcc:AT1G26200]	3.30511	9.88408
325	AT5G10260	RAB GTPase homolog H1E [Source:TAIR%3BAcc:AT5G10260]	3.29793	9.835
326	AT5G61100	BEST Arabidopsis thaliana protein match is: zinc ion binding (TAIR:AT5G61110.1)%3B Has 1807 Blast hits to 1807 proteins in 277 species: Archae - 0%3B Bacteria - 0%3B Metazoa - 736%3B Fungi - 347%3B Plants - 385%3B Viruses - 0%3B Other Eukaryotes - 339 (source: NC /.../nk). [Source:TAIR%3BAcc:AT5G61100]	3.28554	9.75094
327	AT2G15060	transposable element gene [Source:TAIR%3BAcc:AT2G15060]	3.2813	9.72233
328	AT4G13800	Protein of unknown function (DUF803) [Source:TAIR%3BAcc:AT4G13800]	3.26734	9.62867
329	AT5G38120	AMP-dependent synthetase and ligase family protein [Source:TAIR%3BAcc:AT5G38120]	3.26431	9.60847
330	AT1G27380	ROP-interactive CRIB motif-containing protein 2 [Source:TAIR%3BAcc:AT1G27380]	3.26045	9.58282
331	AT5G40020	Pathogenesis-related thaumatin superfamily protein [Source:TAIR%3BAcc:AT5G40020]	3.26045	9.58282
332	AT2G39820	Translation initiation factor IF6 [Source:TAIR%3BAcc:AT2G39820]	3.26045	9.58282
333	AT3G48480	Cysteine proteinases superfamily protein [Source:TAIR%3BAcc:AT3G48480]	3.26045	9.58282
334	AT2G28426	unknown protein%3B Has 30201 Blast hits to 17322 proteins in 780 species: Archae - 12%3B Bacteria - 1396%3B Metazoa - 17338%3B Fungi - 3422%3B Plants - 5037%3B Viruses - 0%3B Other Eukaryotes - 2996 (source: NCBI BLink). [Source:TAIR%3BAcc:AT2G28426]	3.26045	9.58282
335	AT1G66700	S-adenosyl-L-methionine-dependent methyltransferases superfamily protein [Source:TAIR%3BAcc:AT1G66700]	3.24489	9.48003
336	AT1G51780	IAA-leucine resistant (ILR)-like gene 5 [Source:TAIR%3BAcc:AT1G51780]	3.24282	9.46643
337	AT2G29380	highly ABA-induced PP2C gene 3 [Source:TAIR%3BAcc:AT2G29380]	3.23492	9.4147
338	AT2G24210	terpene synthase 10 [Source:TAIR%3BAcc:AT2G24210]	3.23492	9.4147
339	AT2G40440	BTB/POZ domain-containing protein [Source:TAIR%3BAcc:AT2G40440]	3.23492	9.4147
340	AT2G11340	transposable element gene [Source:TAIR%3BAcc:AT2G11340]	3.23492	9.4147
341	AT1G22440	Zinc-binding alcohol dehydrogenase family protein [Source:TAIR%3BAcc:AT1G22440]	3.23492	9.4147
342	AT5G46640	AT hook motif DNA-binding family protein [Source:TAIR%3BAcc:AT5G46640]	3.2334	9.40481
343	AT5G40350	myb domain protein 24 [Source:TAIR%3BAcc:AT5G40350]	3.22063	9.32195
344	AT1G62290	Saposin-like aspartyl protease family protein [Source:TAIR%3BAcc:AT1G62290]	3.21968	9.31581
345	AT3G02410	alpha/beta-Hydrolases superfamily protein [Source:TAIR%3BAcc:AT3G02410]	3.21416	9.28021
346	AT3G51750	unknown protein%3B Has 15 Blast hits to 14 proteins in 5 species: Archae - 0%3B Bacteria - 0%3B Metazoa - 0%3B Fungi - 0%3B Plants - 15%3B Viruses - 0%3B Other Eukaryotes - 0 (source: NCBI BLink). [Source:TAIR%3BAcc:AT3G51750]	3.21277	9.27131
347	AT2G14247	Expressed protein [Source:TAIR%3BAcc:AT2G14247]	3.19264	9.14285
348	AT5G26300	TRAF-like family protein [Source:TAIR%3BAcc:AT5G26300]	3.18245	9.07846
349	AT5G39110	RmlC-like cupins superfamily protein [Source:TAIR%3BAcc:AT5G39110]	3.18245	9.07846
350	AT5G47470	Nodulin MtN21 /EamA-like transporter family protein [Source:TAIR%3BAcc:AT5G47470]	3.18245	9.07846
351	AT1G76190	SAUR-like auxin-responsive protein family [Source:TAIR%3BAcc:AT1G76190]	3.18245	9.07846
352	AT4G33020	ZIP metal ion transporter family [Source:TAIR%3BAcc:AT4G33020]	3.18245	9.07846
353	AT5G37420	Family of unknown function (DUF577) [Source:TAIR%3BAcc:AT5G37420]	3.18245	9.07846
354	AT5G59845	Gibberellin-regulated family protein [Source:TAIR%3BAcc:AT5G59845]	3.18245	9.07846
355	AT1G65480	PEBP (phosphatidylethanolamine-binding protein) family protein [Source:TAIR%3BAcc:AT1G65480]	3.18245	9.07846
356	AT2G13550	unknown protein%3B Has 23 Blast hits to 20 proteins in 10 species: Archae - 0%3B Bacteria - 0%3B Metazoa - 10%3B Fungi - 0%3B Plants - 4%3B Viruses - 0%3B Other Eukaryotes - 9 (source: NCBI BLink). [Source:TAIR%3BAcc:AT2G13550]	3.17777	9.04908
357	AT1G61280	Phosphatidylinositol N-acetylglucosaminyltransferase%2C GPI19/PIG-P subunit [Source:TAIR%3BAcc:AT1G61280]	3.17399	9.02537
358	AT4G16730	terpene synthase 02 [Source:TAIR%3BAcc:AT4G16730]	3.15729	8.92155
359	AT5G45113	mitochondrial transcription termination factor-related / mTERF-related [Source:TAIR%3BAcc:AT5G45113]	3.1532	8.89624
360	AT1G69990	Leucine-rich repeat protein kinase family protein [Source:TAIR%3BAcc:AT1G69990]	3.1532	8.89624
361	AT3G31993	transposable element gene [Source:TAIR%3BAcc:AT3G31993]	3.1532	8.89624
362	AT2G44340	VQ motif-containing protein [Source:TAIR%3BAcc:AT2G44340]	3.1532	8.89624
363	AT5G35555	transposable element gene [Source:TAIR%3BAcc:AT5G35555]	3.1532	8.89624
364	AT2G25980	Mannose-binding lectin superfamily protein [Source:TAIR%3BAcc:AT2G25980]	3.1532	8.89624
365	AT2G45230	transposable element gene [Source:TAIR%3BAcc:AT2G45230]	3.1532	8.89624
366	AT3G05540	Methionine sulfoxide reductase (MSS4-like) family protein [Source:TAIR%3BAcc:AT3G05540]	3.1532	8.89624
367	AT3G61090	Putative endonuclease or glycosyl hydrolase [Source:TAIR%3BAcc:AT3G61090]	3.15003	8.87672
368	AT4G18610	Protein of unknown function (DUF640) [Source:TAIR%3BAcc:AT4G18610]	3.128	8.74222
369	AT3G43850	unknown protein%3B FUNCTIONS IN: molecular_function unknown%3B INVOLVED IN: biological_process unknown%3B LOCATED IN: vacuole%3B BEST Arabidopsis thaliana protein match is: unknown protein (TAIR:AT5G21940.1)%3B Has 215 Blast hits to 215 proteins in 19 species /.../ae - 0%3B Bacteria - 0%3B Metazoa - 0%3B Fungi - 0%3B Plants - 213%3B Viruses - 0%3B Other Eukaryotes - 2 (source: NCBI BLink). [Sourc…	3.09999	8.5741
370	AT5G57567	unknown protein%3B FUNCTIONS IN: molecular_function unknown%3B INVOLVED IN: biological_process unknown%3B LOCATED IN: endomembrane system%3B Has 2 Blast hits to 2 proteins in 1 species: Archae - 0%3B Bacteria - 0%3B Metazoa - 0%3B Fungi - 0%3B Plants - 2%3B Viruses - /.../her Eukaryotes - 0 (source: NCBI BLink). [Source:TAIR%3BAcc:AT5G57567]	3.09999	8.5741
371	AT3G26930	Protein with RNI-like/FBD-like domains [Source:TAIR%3BAcc:AT3G26930]	3.09999	8.5741
372	AT4G11320	Papain family cysteine protease [Source:TAIR%3BAcc:AT4G11320]	3.08944	8.51166
373	AT1G62990	KNOTTED-like homeobox of Arabidopsis thaliana 7 [Source:TAIR%3BAcc:AT1G62990]	3.08887	8.50832
374	AT1G54120	unknown protein%3B BEST Arabidopsis thaliana protein match is: unknown protein (TAIR:AT3G14060.1)%3B Has 23 Blast hits to 23 proteins in 7 species: Archae - 0%3B Bacteria - 0%3B Metazoa - 0%3B Fungi - 0%3B Plants - 23%3B Viruses - 0%3B Other Eukaryotes - 0 (source: /.../BLink). [Source:TAIR%3BAcc:AT1G54120]	3.08847	8.50595
375	AT1G71990	fucosyltransferase 13 [Source:TAIR%3BAcc:AT1G71990]	3.08078	8.46072
376	AT1G16360	LEM3 (ligand-effect modulator 3) family protein / CDC50 family protein [Source:TAIR%3BAcc:AT1G16360]	3.07142	8.40598
377	AT3G52460	hydroxyproline-rich glycoprotein family protein [Source:TAIR%3BAcc:AT3G52460]	3.07047	8.40047
378	AT1G12940	nitrate transporter2.5 [Source:TAIR%3BAcc:AT1G12940]	3.07037	8.39987
379	AT1G23100	GroES-like family protein [Source:TAIR%3BAcc:AT1G23100]	3.05574	8.31511
380	AT1G52690	Late embryogenesis abundant protein (LEA) family protein [Source:TAIR%3BAcc:AT1G52690]	3.05205	8.2939
381	AT1G62770	Plant invertase/pectin methylesterase inhibitor superfamily protein [Source:TAIR%3BAcc:AT1G62770]	3.05	8.28211
382	AT5G40230	nodulin MtN21 /EamA-like transporter family protein [Source:TAIR%3BAcc:AT5G40230]	3.03908	8.21969
383	AT5G59320	lipid transfer protein 3 [Source:TAIR%3BAcc:AT5G59320]	3.02747	8.1538
384	AT1G63390	FAD/NAD(P)-binding oxidoreductase family protein [Source:TAIR%3BAcc:AT1G63390]	3.02251	8.12578
385	AT3G28310	Protein of unknown function (DUF677) [Source:TAIR%3BAcc:AT3G28310]	3.01252	8.06974
386	AT5G03010	Galactose oxidase/kelch repeat superfamily protein [Source:TAIR%3BAcc:AT5G03010]	3.01252	8.06974
387	AT1G62690	unknown protein%3B Has 4 Blast hits to 4 proteins in 2 species: Archae - 0%3B Bacteria - 0%3B Metazoa - 0%3B Fungi - 0%3B Plants - 4%3B Viruses - 0%3B Other Eukaryotes - 0 (source: NCBI BLink). [Source:TAIR%3BAcc:AT1G62690]	3.01252	8.06974
388	AT3G07900	O-fucosyltransferase family protein [Source:TAIR%3BAcc:AT3G07900]	3.01252	8.06974
389	AT3G16590	F-box and associated interaction domains-containing protein [Source:TAIR%3BAcc:AT3G16590]	3.01252	8.06974
390	AT1G13600	basic leucine-zipper 58 [Source:TAIR%3BAcc:AT1G13600]	3.01252	8.06974
391	AT3G11165	unknown protein%3B FUNCTIONS IN: molecular_function unknown%3B INVOLVED IN: biological_process unknown%3B LOCATED IN: cellular_component unknown%3B Has 2 Blast hits to 2 proteins in 1 species: Archae - 0%3B Bacteria - 0%3B Metazoa - 0%3B Fungi - 0%3B Plants - 2%3B Vi /.../- 0%3B Other Eukaryotes - 0 (source: NCBI BLink). [Source:TAIR%3BAcc:AT3G11165]	3.01252	8.06974
392	AT5G10440	cyclin d4%3B2 [Source:TAIR%3BAcc:AT5G10440]	3.01252	8.06974
393	AT5G40510	Sucrase/ferredoxin-like family protein [Source:TAIR%3BAcc:AT5G40510]	3.01252	8.06974
394	AT1G03710	Cystatin/monellin superfamily protein [Source:TAIR%3BAcc:AT1G03710]	3.01252	8.06974
395	AT1G49150	unknown protein%3B Has 6 Blast hits to 6 proteins in 2 species: Archae - 0%3B Bacteria - 0%3B Metazoa - 0%3B Fungi - 0%3B Plants - 6%3B Viruses - 0%3B Other Eukaryotes - 0 (source: NCBI BLink). [Source:TAIR%3BAcc:AT1G49150]	3.01252	8.06974
396	AT1G67035	unknown protein%3B FUNCTIONS IN: molecular_function unknown%3B INVOLVED IN: biological_process unknown%3B LOCATED IN: cellular_component unknown%3B EXPRESSED IN: cotyledon%3B BEST Arabidopsis thaliana protein match is: unknown protein (TAIR:AT5G38300.1)%3B Has /.../Blast hits to 17322 proteins in 780 species: Archae - 12%3B Bacteria - 1396%3B Metazoa - 17338%3B Fungi - 3422%3B Plants - 5037%3B Vi…	3.01252	8.06974
397	AT1G75600	Histone superfamily protein [Source:TAIR%3BAcc:AT1G75600]	3.01252	8.06974
398	AT2G42955	unknown protein%3B BEST Arabidopsis thaliana protein match is: unknown protein (TAIR:AT2G30615.1)%3B Has 60 Blast hits to 45 proteins in 3 species: Archae - 0%3B Bacteria - 0%3B Metazoa - 0%3B Fungi - 0%3B Plants - 60%3B Viruses - 0%3B Other Eukaryotes - 0 (source: /.../BLink). [Source:TAIR%3BAcc:AT2G42955]	3.01252	8.06974
399	AT5G03840	PEBP (phosphatidylethanolamine-binding protein) family protein [Source:TAIR%3BAcc:AT5G03840]	3.01252	8.06974
400	AT5G39000	Malectin/receptor-like protein kinase family protein [Source:TAIR%3BAcc:AT5G39000]	3.00247	8.0137
401	AT2G18620	Terpenoid synthases superfamily protein [Source:TAIR%3BAcc:AT2G18620]	2.98451	7.91456
402	AT5G50360	unknown protein%3B BEST Arabidopsis thaliana protein match is: unknown protein (TAIR:AT3G48510.1)%3B Has 1807 Blast hits to 1807 proteins in 277 species: Archae - 0%3B Bacteria - 0%3B Metazoa - 736%3B Fungi - 347%3B Plants - 385%3B Viruses - 0%3B Other Eukaryotes - /.../source: NCBI BLink). [Source:TAIR%3BAcc:AT5G50360]	2.96522	7.80943
403	AT3G49110	peroxidase CA [Source:TAIR%3BAcc:AT3G49110]	2.96099	7.7866
404	AT2G12470	transposable element gene [Source:TAIR%3BAcc:AT2G12470]	2.96055	7.78421
405	AT2G10550	Most likely an inactive paralog of the uracil DNA glycosylase AtUNG (At3g18630) generated by a gene duplication event and subsequently disrupted by transposon insertions (PubMed ID: 20056608). [Source:TAIR%3BAcc:AT2G10550]	2.96055	7.78421
406	AT1G03445	Serine/threonine protein phosphatase family protein [Source:TAIR%3BAcc:AT1G03445]	2.96055	7.78421
407	AT5G35890	Beta-galactosidase related protein [Source:TAIR%3BAcc:AT5G35890]	2.96055	7.78421
408	AT5G28823	FUNCTIONS IN: molecular_function unknown%3B INVOLVED IN: biological_process unknown%3B LOCATED IN: cellular_component unknown%3B EXPRESSED IN: cultured cell%3B BEST Arabidopsis thaliana protein match is: Zinc knuckle (CCHC-type) family protein (TAIR:AT2G077 /.../ Has 30201 Blast hits to 17322 proteins in 780 species: Archae - 12%3B Bacteria - 1396%3B Metazoa - 17338%3B Fungi - 3422%3B Plants - 50…	2.96055	7.78421
409	AT5G39750	AGAMOUS-like 81 [Source:TAIR%3BAcc:AT5G39750]	2.96055	7.78421
410	AT3G26250	Cysteine/Histidine-rich C1 domain family protein [Source:TAIR%3BAcc:AT3G26250]	2.96055	7.78421
411	AT5G26290	TRAF-like family protein [Source:TAIR%3BAcc:AT5G26290]	2.96055	7.78421
412	AT5G23990	ferric reduction oxidase 5 [Source:TAIR%3BAcc:AT5G23990]	2.96055	7.78421
413	AT3G63320	Protein phosphatase 2C family protein [Source:TAIR%3BAcc:AT3G63320]	2.96055	7.78421
414	AT1G35330	RING/U-box superfamily protein [Source:TAIR%3BAcc:AT1G35330]	2.96055	7.78421
415	AT4G21080	Dof-type zinc finger domain-containing protein [Source:TAIR%3BAcc:AT4G21080]	2.96055	7.78421
416	AT2G47360	unknown protein%3B BEST Arabidopsis thaliana protein match is: unknown protein (TAIR:AT1G02570.1)%3B Has 58 Blast hits to 55 proteins in 6 species: Archae - 0%3B Bacteria - 0%3B Metazoa - 0%3B Fungi - 0%3B Plants - 58%3B Viruses - 0%3B Other Eukaryotes - 0 (source: /.../BLink). [Source:TAIR%3BAcc:AT2G47360]	2.96055	7.78421
417	AT5G35120	MADS-box family protein [Source:TAIR%3BAcc:AT5G35120]	2.96055	7.78421
418	AT1G35750	pumilio 10 [Source:TAIR%3BAcc:AT1G35750]	2.96055	7.78421
419	AT2G16850	plasma membrane intrinsic protein 2%3B8 [Source:TAIR%3BAcc:AT2G16850]	2.95112	7.73351
420	AT5G06250	AP2/B3-like transcriptional factor family protein [Source:TAIR%3BAcc:AT5G06250]	2.94541	7.70294
421	AT3G11591	unknown protein%3B Has 30201 Blast hits to 17322 proteins in 780 species: Archae - 12%3B Bacteria - 1396%3B Metazoa - 17338%3B Fungi - 3422%3B Plants - 5037%3B Viruses - 0%3B Other Eukaryotes - 2996 (source: NCBI BLink). [Source:TAIR%3BAcc:AT3G11591]	2.93852	7.66626
422	AT2G16060	hemoglobin 1 [Source:TAIR%3BAcc:AT2G16060]	2.93122	7.62757
423	AT1G30135	jasmonate-zim-domain protein 8 [Source:TAIR%3BAcc:AT1G30135]	2.92143	7.57597
424	AT1G22810	Integrase-type DNA-binding superfamily protein [Source:TAIR%3BAcc:AT1G22810]	2.92073	7.57229
425	AT1G35260	MLP-like protein 165 [Source:TAIR%3BAcc:AT1G35260]	2.91941	7.56539
426	AT1G29110	Cysteine proteinases superfamily protein [Source:TAIR%3BAcc:AT1G29110]	2.91941	7.56539
427	AT5G38280	PR5-like receptor kinase [Source:TAIR%3BAcc:AT5G38280]	2.91718	7.55366
428	AT1G15580	indole-3-acetic acid inducible 5 [Source:TAIR%3BAcc:AT1G15580]	2.91299	7.53176
429	AT2G34600	jasmonate-zim-domain protein 7 [Source:TAIR%3BAcc:AT2G34600]	2.91243	7.52884
430	AT3G43930	BRCT domain-containing DNA repair protein [Source:TAIR%3BAcc:AT3G43930]	2.90005	7.46451
431	AT3G01080	WRKY DNA-binding protein 58 [Source:TAIR%3BAcc:AT3G01080]	2.89827	7.45532
432	AT5G02640	unknown protein%3B BEST Arabidopsis thaliana protein match is: unknown protein (TAIR:AT3G46300.1)%3B Has 37 Blast hits to 37 proteins in 10 species: Archae - 0%3B Bacteria - 0%3B Metazoa - 0%3B Fungi - 0%3B Plants - 37%3B Viruses - 0%3B Other Eukaryotes - 0 (source /.../ BLink). [Source:TAIR%3BAcc:AT5G02640]	2.89705	7.44899
433	AT1G71890	Major facilitator superfamily protein [Source:TAIR%3BAcc:AT1G71890]	2.89705	7.44899
434	AT3G45440	Concanavalin A-like lectin protein kinase family protein [Source:TAIR%3BAcc:AT3G45440]	2.89517	7.4393
435	AT2G18010	SAUR-like auxin-responsive protein family [Source:TAIR%3BAcc:AT2G18010]	2.88699	7.39727
436	AT5G58500	Protein of unknown function (DUF640) [Source:TAIR%3BAcc:AT5G58500]	2.88699	7.39727
437	AT3G16040	Translation machinery associated TMA7 [Source:TAIR%3BAcc:AT3G16040]	2.88699	7.39727
438	AT5G39100	germin-like protein 6 [Source:TAIR%3BAcc:AT5G39100]	2.88699	7.39727
439	AT1G48510	Surfeit locus 1 cytochrome c oxidase biogenesis protein [Source:TAIR%3BAcc:AT1G48510]	2.88699	7.39727
440	AT3G23955	F-box family protein [Source:TAIR%3BAcc:AT3G23955]	2.88699	7.39727
441	AT1G66930	Protein kinase superfamily protein [Source:TAIR%3BAcc:AT1G66930]	2.88042	7.36364
442	AT3G04300	RmlC-like cupins superfamily protein [Source:TAIR%3BAcc:AT3G04300]	2.86757	7.29837
443	AT2G47950	unknown protein%3B FUNCTIONS IN: molecular_function unknown%3B INVOLVED IN: biological_process unknown%3B LOCATED IN: endomembrane system%3B EXPRESSED IN: root%2C flower%3B EXPRESSED DURING: petal differentiation and expansion stage%3B BEST Arabidopsis thaliana p /.../ match is: unknown protein (TAIR:AT3G62990.1)%3B Has 22 Blast hits to 22 proteins in 5 species: Archae - 0%3B Bacteria - 0%3B Meta…	2.86667	7.29381
444	AT2G33775	ralf-like 19 [Source:TAIR%3BAcc:AT2G33775]	2.86052	7.26277
445	AT1G75700	HVA22-like protein G [Source:TAIR%3BAcc:AT1G75700]	2.86052	7.26277
446	AT4G20970	basic helix-loop-helix (bHLH) DNA-binding superfamily protein [Source:TAIR%3BAcc:AT4G20970]	2.86052	7.26277
447	AT4G39340	Protein of unknown function (DUF1278) [Source:TAIR%3BAcc:AT4G39340]	2.8558	7.23904
448	AT5G45220	Disease resistance protein (TIR-NBS-LRR class) family [Source:TAIR%3BAcc:AT5G45220]	2.8558	7.23904
449	AT1G63220	Calcium-dependent lipid-binding (CaLB domain) family protein [Source:TAIR%3BAcc:AT1G63220]	2.85553	7.23769
450	AT5G06980	unknown protein%3B BEST Arabidopsis thaliana protein match is: unknown protein (TAIR:AT3G12320.1)%3B Has 30201 Blast hits to 17322 proteins in 780 species: Archae - 12%3B Bacteria - 1396%3B Metazoa - 17338%3B Fungi - 3422%3B Plants - 5037%3B Viruses - 0%3B Other Eu /.../es - 2996 (source: NCBI BLink). [Source:TAIR%3BAcc:AT5G06980]	2.84902	7.20513
451	AT1G67330	Protein of unknown function (DUF579) [Source:TAIR%3BAcc:AT1G67330]	2.84461	7.1831
452	AT3G56890	F-box associated ubiquitination effector family protein [Source:TAIR%3BAcc:AT3G56890]	2.8426	7.17311
453	AT3G01070	early nodulin-like protein 16 [Source:TAIR%3BAcc:AT3G01070]	2.8426	7.17311
454	AT5G67210	Protein of unknown function (DUF579) [Source:TAIR%3BAcc:AT5G67210]	2.84042	7.16227
455	AT4G10250	HSP20-like chaperones superfamily protein [Source:TAIR%3BAcc:AT4G10250]	2.83565	7.13862
456	AT1G24147	unknown protein%3B FUNCTIONS IN: molecular_function unknown%3B INVOLVED IN: biological_process unknown%3B LOCATED IN: endomembrane system%3B BEST Arabidopsis thaliana protein match is: unknown protein (TAIR:AT1G24148.1)%3B Has 4 Blast hits to 4 proteins in 2 /.../s: Archae - 0%3B Bacteria - 0%3B Metazoa - 0%3B Fungi - 0%3B Plants - 4%3B Viruses - 0%3B Other Eukaryotes - 0 (source: NCBI BLink). [S…	2.83225	7.12184
457	AT3G22275	unknown protein%3B FUNCTIONS IN: molecular_function unknown%3B INVOLVED IN: biological_process unknown%3B LOCATED IN: cellular_component unknown%3B Has 22 Blast hits to 22 proteins in 6 species: Archae - 0%3B Bacteria - 0%3B Metazoa - 0%3B Fungi - 0%3B Plants - 22%3B /.../es - 0%3B Other Eukaryotes - 0 (source: NCBI BLink). [Source:TAIR%3BAcc:AT3G22275]	2.82473	7.0848
458	AT1G35630	Protease-associated (PA) RING/U-box zinc finger family protein [Source:TAIR%3BAcc:AT1G35630]	2.81988	7.06103
459	AT2G37720	TRICHOME BIREFRINGENCE-LIKE 15 [Source:TAIR%3BAcc:AT2G37720]	2.81988	7.06103
460	AT5G08391	Protein of unknown function (DUF 3339) [Source:TAIR%3BAcc:AT5G08391]	2.81988	7.06103
461	AT1G77160	Protein of unknown function (DUF506) [Source:TAIR%3BAcc:AT1G77160]	2.81988	7.06103
462	AT1G30390	transposable element gene [Source:TAIR%3BAcc:AT1G30390]	2.81988	7.06103
463	AT3G27027	Protein of unknown function (DUF 3339) [Source:TAIR%3BAcc:AT3G27027]	2.81988	7.06103
464	AT4G28720	Flavin-binding monooxygenase family protein [Source:TAIR%3BAcc:AT4G28720]	2.81988	7.06103
465	AT1G26530	PIN domain-like family protein [Source:TAIR%3BAcc:AT1G26530]	2.81988	7.06103
466	AT2G25295	low-molecular-weight cysteine-rich 81 [Source:TAIR%3BAcc:AT2G25295]	2.81988	7.06103
467	AT5G50335	unknown protein%3B Has 30201 Blast hits to 17322 proteins in 780 species: Archae - 12%3B Bacteria - 1396%3B Metazoa - 17338%3B Fungi - 3422%3B Plants - 5037%3B Viruses - 0%3B Other Eukaryotes - 2996 (source: NCBI BLink). [Source:TAIR%3BAcc:AT5G50335]	2.81595	7.04185
468	AT2G35810	unknown protein%3B BEST Arabidopsis thaliana protein match is: unknown protein (TAIR:AT2G35830.2)%3B Has 153 Blast hits to 153 proteins in 52 species: Archae - 0%3B Bacteria - 62%3B Metazoa - 0%3B Fungi - 0%3B Plants - 82%3B Viruses - 0%3B Other Eukaryotes - 9 (sou /.../CBI BLink). [Source:TAIR%3BAcc:AT2G35810]	2.81306	7.02771
469	AT5G49120	Protein of unknown function (DUF581) [Source:TAIR%3BAcc:AT5G49120]	2.80394	6.98343
470	AT4G16265	RNA polymerases M/15 Kd subunit [Source:TAIR%3BAcc:AT4G16265]	2.79462	6.93847
471	AT3G53600	C2H2-type zinc finger family protein [Source:TAIR%3BAcc:AT3G53600]	2.79304	6.93087
472	AT5G25810	Integrase-type DNA-binding superfamily protein [Source:TAIR%3BAcc:AT5G25810]	2.7812	6.87423
473	AT5G14330	unknown protein%3B Has 8 Blast hits to 8 proteins in 2 species: Archae - 0%3B Bacteria - 0%3B Metazoa - 0%3B Fungi - 0%3B Plants - 8%3B Viruses - 0%3B Other Eukaryotes - 0 (source: NCBI BLink). [Source:TAIR%3BAcc:AT5G14330]	2.78071	6.87189
474	AT1G12600	UDP-N-acetylglucosamine (UAA) transporter family [Source:TAIR%3BAcc:AT1G12600]	2.77806	6.85928
475	AT5G38310	unknown protein%3B Has 1807 Blast hits to 1807 proteins in 277 species: Archae - 0%3B Bacteria - 0%3B Metazoa - 736%3B Fungi - 347%3B Plants - 385%3B Viruses - 0%3B Other Eukaryotes - 339 (source: NCBI BLink). [Source:TAIR%3BAcc:AT5G38310]	2.77739	6.85613
476	AT5G37490	ARM repeat superfamily protein [Source:TAIR%3BAcc:AT5G37490]	2.77374	6.83877
477	AT2G25820	Integrase-type DNA-binding superfamily protein [Source:TAIR%3BAcc:AT2G25820]	2.77151	6.82825
478	AT5G41590	Protein of unknown function (DUF567) [Source:TAIR%3BAcc:AT5G41590]	2.74949	6.72479
479	AT1G19320	Pathogenesis-related thaumatin superfamily protein [Source:TAIR%3BAcc:AT1G19320]	2.74949	6.72479
480	AT5G55250	IAA carboxylmethyltransferase 1 [Source:TAIR%3BAcc:AT5G55250]	2.74949	6.72479
481	AT4G01060	CAPRICE-like MYB3 [Source:TAIR%3BAcc:AT4G01060]	2.74949	6.72479
482	AT5G45970	RAC-like 2 [Source:TAIR%3BAcc:AT5G45970]	2.74949	6.72479
483	AT1G69230	SPIRAL1-like2 [Source:TAIR%3BAcc:AT1G69230]	2.74949	6.72479
484	AT5G50790	Nodulin MtN3 family protein [Source:TAIR%3BAcc:AT5G50790]	2.74949	6.72479
485	AT2G39920	HAD superfamily%2C subfamily IIIB acid phosphatase [Source:TAIR%3BAcc:AT2G39920]	2.74909	6.72291
486	AT1G07780	phosphoribosylanthranilate isomerase 1 [Source:TAIR%3BAcc:AT1G07780]	2.74671	6.71185
487	AT5G35480	unknown protein%3B Has 1807 Blast hits to 1807 proteins in 277 species: Archae - 0%3B Bacteria - 0%3B Metazoa - 736%3B Fungi - 347%3B Plants - 385%3B Viruses - 0%3B Other Eukaryotes - 339 (source: NCBI BLink). [Source:TAIR%3BAcc:AT5G35480]	2.74546	6.70605
488	AT4G38290	Haemolysin-III related integral membrane protein [Source:TAIR%3BAcc:AT4G38290]	2.74292	6.69422
489	AT4G36010	Pathogenesis-related thaumatin superfamily protein [Source:TAIR%3BAcc:AT4G36010]	2.74231	6.69141
490	AT5G45440	P-loop containing nucleoside triphosphate hydrolases superfamily protein [Source:TAIR%3BAcc:AT5G45440]	2.74044	6.68276
491	AT4G08685	Pollen Ole e 1 allergen and extensin family protein [Source:TAIR%3BAcc:AT4G08685]	2.74011	6.68119
492	AT5G34840	transposable element gene [Source:TAIR%3BAcc:AT5G34840]	2.73816	6.67218
493	AT5G16740	Transmembrane amino acid transporter family protein [Source:TAIR%3BAcc:AT5G16740]	2.73816	6.67218
494	AT4G29370	Galactose oxidase/kelch repeat superfamily protein [Source:TAIR%3BAcc:AT4G29370]	2.73816	6.67218
495	AT1G80730	zinc-finger protein 1 [Source:TAIR%3BAcc:AT1G80730]	2.73816	6.67218
496	AT1G38185	transposable element gene [Source:TAIR%3BAcc:AT1G38185]	2.73816	6.67218
497	AT5G14400	cytochrome P450%2C family 724%2C subfamily A%2C polypeptide 1 [Source:TAIR%3BAcc:AT5G14400]	2.73816	6.67218
498	AT5G44310	Late embryogenesis abundant protein (LEA) family protein [Source:TAIR%3BAcc:AT5G44310]	2.73816	6.67218
499	AT1G63550	Receptor-like protein kinase-related family protein [Source:TAIR%3BAcc:AT1G63550]	2.73816	6.67218
500	AT1G69500	cytochrome P450%2C family 704%2C subfamily B%2C polypeptide 1 [Source:TAIR%3BAcc:AT1G69500]	2.73816	6.67218
501	AT5G35794	transposable element gene [Source:TAIR%3BAcc:AT5G35794]	2.73816	6.67218
502	AT2G01550	transposable element gene [Source:TAIR%3BAcc:AT2G01550]	2.73816	6.67218
503	AT3G25905	CLAVATA3/ESR-RELATED 27 [Source:TAIR%3BAcc:AT3G25905]	2.73242	6.64567
504	AT5G18661	unknown protein%3B Has 30201 Blast hits to 17322 proteins in 780 species: Archae - 12%3B Bacteria - 1396%3B Metazoa - 17338%3B Fungi - 3422%3B Plants - 5037%3B Viruses - 0%3B Other Eukaryotes - 2996 (source: NCBI BLink). [Source:TAIR%3BAcc:AT5G18661]	2.72873	6.62872
505	AT4G16610	C2H2-like zinc finger protein [Source:TAIR%3BAcc:AT4G16610]	2.72873	6.62872
506	AT5G43250	nuclear factor Y%2C subunit C13 [Source:TAIR%3BAcc:AT5G43250]	2.72524	6.61271
507	AT1G11210	Protein of unknown function (DUF761) [Source:TAIR%3BAcc:AT1G11210]	2.7145	6.56364
508	AT5G43350	phosphate transporter 1%3B1 [Source:TAIR%3BAcc:AT5G43350]	2.71296	6.55667
509	AT2G18880	vernalization5/VIN3-like [Source:TAIR%3BAcc:AT2G18880]	2.71296	6.55667
510	AT1G61255	BEST Arabidopsis thaliana protein match is: glycine-rich protein (TAIR:AT4G21620.2)%3B Has 58 Blast hits to 58 proteins in 12 species: Archae - 0%3B Bacteria - 2%3B Metazoa - 0%3B Fungi - 0%3B Plants - 56%3B Viruses - 0%3B Other Eukaryotes - 0 (source: NCBI BLink). [Source:TAIR%3BAcc:AT1G61255]	2.71296	6.55667
511	AT5G65320	basic helix-loop-helix (bHLH) DNA-binding superfamily protein [Source:TAIR%3BAcc:AT5G65320]	2.71296	6.55667
512	AT3G16280	Integrase-type DNA-binding superfamily protein [Source:TAIR%3BAcc:AT3G16280]	2.70711	6.53012
513	AT2G22920	serine carboxypeptidase-like 12 [Source:TAIR%3BAcc:AT2G22920]	2.69059	6.4558
514	AT1G63320	Pentatricopeptide repeat (PPR) superfamily protein [Source:TAIR%3BAcc:AT1G63320]	2.69059	6.4558
515	AT4G11780	unknown protein%3B BEST Arabidopsis thaliana protein match is: unknown protein (TAIR:AT4G23020.2)%3B Has 550 Blast hits to 387 proteins in 92 species: Archae - 0%3B Bacteria - 32%3B Metazoa - 132%3B Fungi - 122%3B Plants - 80%3B Viruses - 0%3B Other Eukaryotes - 18 /.../rce: NCBI BLink). [Source:TAIR%3BAcc:AT4G11780]	2.69059	6.4558
516	AT1G52000	Mannose-binding lectin superfamily protein [Source:TAIR%3BAcc:AT1G52000]	2.68049	6.41075
517	AT2G23690	unknown protein%3B FUNCTIONS IN: molecular_function unknown%3B INVOLVED IN: N-terminal protein myristoylation%3B LOCATED IN: cellular_component unknown%3B EXPRESSED IN: 7 plant structures%3B EXPRESSED DURING: petal differentiation and expansion stage%3B BEST Ar /.../sis thaliana protein match is: unknown protein (TAIR:AT4G37240.1)%3B Has 243 Blast hits to 243 proteins in 15 species: Archae - 0%3B…	2.67549	6.38855
518	AT3G12460	Polynucleotidyl transferase%2C ribonuclease H-like superfamily protein [Source:TAIR%3BAcc:AT3G12460]	2.67549	6.38855
519	AT3G60980	Tetratricopeptide repeat (TPR)-like superfamily protein [Source:TAIR%3BAcc:AT3G60980]	2.67157	6.37122
520	AT3G02480	Late embryogenesis abundant protein (LEA) family protein [Source:TAIR%3BAcc:AT3G02480]	2.67149	6.37085
521	AT2G34655	unknown protein%3B FUNCTIONS IN: molecular_function unknown%3B INVOLVED IN: biological_process unknown%3B LOCATED IN: endomembrane system%3B EXPRESSED IN: stem%2C root%2C inflorescence%2C cultured cell%2C leaf%3B Has 35333 Blast hits to 34131 proteins in 2444 species /.../ae - 798%3B Bacteria - 22429%3B Metazoa - 974%3B Fungi - 991%3B Plants - 531%3B Viruses - 0%3B Other Eukaryotes - 9610 (source…	2.66529	6.34356
522	AT5G14870	cyclic nucleotide-gated channel 18 [Source:TAIR%3BAcc:AT5G14870]	2.6646	6.34051
523	AT4G04170	transposable element gene [Source:TAIR%3BAcc:AT4G04170]	2.65638	6.30449
524	AT5G03210	unknown protein%3B FUNCTIONS IN: molecular_function unknown%3B INVOLVED IN: biological_process unknown%3B LOCATED IN: endomembrane system%3B EXPRESSED IN: 11 plant structures%3B EXPRESSED DURING: 7 growth stages%3B Has 6 Blast hits to 6 proteins in 2 species: A /.../- 0%3B Bacteria - 0%3B Metazoa - 0%3B Fungi - 0%3B Plants - 6%3B Viruses - 0%3B Other Eukaryotes - 0 (source: NCBI BLink). [Source:T…	2.65043	6.27853
525	AT1G71000	Chaperone DnaJ-domain superfamily protein [Source:TAIR%3BAcc:AT1G71000]	2.64995	6.27647
526	AT2G32830	phosphate transporter 1%3B5 [Source:TAIR%3BAcc:AT2G32830]	2.64856	6.27041
527	AT5G40080	Mitochondrial ribosomal protein L27 [Source:TAIR%3BAcc:AT5G40080]	2.64651	6.26152
528	AT2G38530	lipid transfer protein 2 [Source:TAIR%3BAcc:AT2G38530]	2.63267	6.20175
529	AT1G53830	pectin methylesterase 2 [Source:TAIR%3BAcc:AT1G53830]	2.63267	6.20175
530	AT1G53540	HSP20-like chaperones superfamily protein [Source:TAIR%3BAcc:AT1G53540]	2.62672	6.17619
531	AT4G16400	unknown protein%3B BEST Arabidopsis thaliana protein match is: unknown protein (TAIR:AT3G13175.1)%3B Has 30201 Blast hits to 17322 proteins in 780 species: Archae - 12%3B Bacteria - 1396%3B Metazoa - 17338%3B Fungi - 3422%3B Plants - 5037%3B Viruses - 0%3B Other Eu /.../es - 2996 (source: NCBI BLink). [Source:TAIR%3BAcc:AT4G16400]	2.6255	6.17098
532	AT4G34880	Amidase family protein [Source:TAIR%3BAcc:AT4G34880]	2.6255	6.17098
533	AT2G27775	FUNCTIONS IN: molecular_function unknown%3B INVOLVED IN: biological_process unknown%3B LOCATED IN: chloroplast%3B EXPRESSED IN: 22 plant structures%3B EXPRESSED DURING: 13 growth stages%3B BEST Arabidopsis thaliana protein match is: Tetratricopeptide repeat ( /.../ike superfamily protein (TAIR:AT2G27800.1)%3B Has 21 Blast hits to 21 proteins in 5 species: Archae - 0%3B Bacteria - 0%3B Metazoa - 0…	2.61943	6.14506
534	AT5G06570	alpha/beta-Hydrolases superfamily protein [Source:TAIR%3BAcc:AT5G06570]	2.61487	6.12567
535	AT3G20470	glycine-rich protein 5 [Source:TAIR%3BAcc:AT3G20470]	2.61376	6.12098
536	AT5G03230	Protein of unknown function%2C DUF584 [Source:TAIR%3BAcc:AT5G03230]	2.60803	6.09672
537	AT2G37370	unknown protein%3B BEST Arabidopsis thaliana protein match is: unknown protein (TAIR:AT5G13560.1)%3B Has 30201 Blast hits to 17322 proteins in 780 species: Archae - 12%3B Bacteria - 1396%3B Metazoa - 17338%3B Fungi - 3422%3B Plants - 5037%3B Viruses - 0%3B Other Eu /.../es - 2996 (source: NCBI BLink). [Source:TAIR%3BAcc:AT2G37370]	2.59749	6.05231
538	AT2G37925	copper transporter 4 [Source:TAIR%3BAcc:AT2G37925]	2.59749	6.05231
539	AT1G01580	ferric reduction oxidase 2 [Source:TAIR%3BAcc:AT1G01580]	2.59749	6.05231
540	AT1G44414	unknown protein%3B Has 29 Blast hits to 29 proteins in 12 species: Archae - 0%3B Bacteria - 4%3B Metazoa - 0%3B Fungi - 0%3B Plants - 25%3B Viruses - 0%3B Other Eukaryotes - 0 (source: NCBI BLink). [Source:TAIR%3BAcc:AT1G44414]	2.59749	6.05231
541	AT5G19470	nudix hydrolase homolog 24 [Source:TAIR%3BAcc:AT5G19470]	2.59749	6.05231
542	AT4G24026	unknown protein%3B FUNCTIONS IN: molecular_function unknown%3B INVOLVED IN: biological_process unknown%3B LOCATED IN: cellular_component unknown%3B BEST Arabidopsis thaliana protein match is: unknown protein (TAIR:AT4G10810.1)%3B Has 30201 Blast hits to 17322 /.../ins in 780 species: Archae - 12%3B Bacteria - 1396%3B Metazoa - 17338%3B Fungi - 3422%3B Plants - 5037%3B Viruses - 0%3B Other Eukaryo…	2.59749	6.05231
543	AT3G24450	Heavy metal transport/detoxification superfamily protein [Source:TAIR%3BAcc:AT3G24450]	2.59749	6.05231
544	AT5G42630	Homeodomain-like superfamily protein [Source:TAIR%3BAcc:AT5G42630]	2.59749	6.05231
545	AT1G09170	P-loop nucleoside triphosphate hydrolases superfamily protein with CH (Calponin Homology) domain [Source:TAIR%3BAcc:AT1G09170]	2.59749	6.05231
546	AT3G28610	P-loop containing nucleoside triphosphate hydrolases superfamily protein [Source:TAIR%3BAcc:AT3G28610]	2.59749	6.05231
547	AT4G28700	ammonium transporter 1%3B4 [Source:TAIR%3BAcc:AT4G28700]	2.59749	6.05231
548	AT2G43050	Plant invertase/pectin methylesterase inhibitor superfamily [Source:TAIR%3BAcc:AT2G43050]	2.59749	6.05231
549	AT2G18938	unknown protein%3B FUNCTIONS IN: molecular_function unknown%3B INVOLVED IN: biological_process unknown%3B LOCATED IN: cellular_component unknown%3B Has 30201 Blast hits to 17322 proteins in 780 species: Archae - 12%3B Bacteria - 1396%3B Metazoa - 17338%3B Fungi - /.../ Plants - 5037%3B Viruses - 0%3B Other Eukaryotes - 2996 (source: NCBI BLink). [Source:TAIR%3BAcc:AT2G18938]	2.59749	6.05231
550	AT2G11050	transposable element gene [Source:TAIR%3BAcc:AT2G11050]	2.59749	6.05231
551	AT4G16240	unknown protein%3B Has 17010 Blast hits to 4557 proteins in 509 species: Archae - 32%3B Bacteria - 2889%3B Metazoa - 6537%3B Fungi - 648%3B Plants - 4769%3B Viruses - 447%3B Other Eukaryotes - 1688 (source: NCBI BLink). [Source:TAIR%3BAcc:AT4G16240]	2.59749	6.05231
552	AT3G22640	cupin family protein [Source:TAIR%3BAcc:AT3G22640]	2.59749	6.05231
553	AT4G01975	transposable element gene [Source:TAIR%3BAcc:AT4G01975]	2.59749	6.05231
554	AT5G59310	lipid transfer protein 4 [Source:TAIR%3BAcc:AT5G59310]	2.59749	6.05231
555	AT4G33355	Bifunctional inhibitor/lipid-transfer protein/seed storage 2S albumin superfamily protein [Source:TAIR%3BAcc:AT4G33355]	2.59749	6.05231
556	AT1G04778	unknown protein%3B FUNCTIONS IN: molecular_function unknown%3B INVOLVED IN: biological_process unknown%3B LOCATED IN: cellular_component unknown%3B Has 0 Blast hits to 0 proteins in 0 species (source: NCBI BLink). [Source:TAIR%3BAcc:AT1G04778]	2.59749	6.05231
557	AT4G37235	Uncharacterised protein family (UPF0497) [Source:TAIR%3BAcc:AT4G37235]	2.59749	6.05231
558	AT3G46070	C2H2-type zinc finger family protein [Source:TAIR%3BAcc:AT3G46070]	2.59749	6.05231
559	AT5G26582	transposable element gene [Source:TAIR%3BAcc:AT5G26582]	2.59749	6.05231
560	AT5G12235	CLAVATA3/ESR-RELATED 22 [Source:TAIR%3BAcc:AT5G12235]	2.59749	6.05231
561	AT1G08035	unknown protein%3B BEST Arabidopsis thaliana protein match is: unknown protein (TAIR:AT2G28330.1)%3B Has 10 Blast hits to 10 proteins in 3 species: Archae - 0%3B Bacteria - 0%3B Metazoa - 0%3B Fungi - 0%3B Plants - 10%3B Viruses - 0%3B Other Eukaryotes - 0 (source: /.../BLink). [Source:TAIR%3BAcc:AT1G08035]	2.59749	6.05231
562	AT5G52710	Copper transport protein family [Source:TAIR%3BAcc:AT5G52710]	2.59749	6.05231
563	AT3G09640	ascorbate peroxidase 2 [Source:TAIR%3BAcc:AT3G09640]	2.59749	6.05231
564	AT5G37640	ubiquitin 9 [Source:TAIR%3BAcc:AT5G37640]	2.59749	6.05231
565	AT3G56980	basic helix-loop-helix (bHLH) DNA-binding superfamily protein [Source:TAIR%3BAcc:AT3G56980]	2.59749	6.05231
566	AT5G54148	unknown protein%3B BEST Arabidopsis thaliana protein match is: unknown protein (TAIR:AT5G54150.1)%3B Has 104 Blast hits to 102 proteins in 23 species: Archae - 0%3B Bacteria - 0%3B Metazoa - 11%3B Fungi - 0%3B Plants - 88%3B Viruses - 0%3B Other Eukaryotes - 5 (sou /.../CBI BLink). [Source:TAIR%3BAcc:AT5G54148]	2.59749	6.05231
567	AT1G61890	MATE efflux family protein [Source:TAIR%3BAcc:AT1G61890]	2.5842	5.99683
568	AT2G41480	Peroxidase superfamily protein [Source:TAIR%3BAcc:AT2G41480]	2.57731	5.96825
569	AT1G19960	BEST Arabidopsis thaliana protein match is: transmembrane receptors (TAIR:AT2G32140.1)%3B Has 41 Blast hits to 41 proteins in 17 species: Archae - 0%3B Bacteria - 2%3B Metazoa - 23%3B Fungi - 0%3B Plants - 11%3B Viruses - 0%3B Other Eukaryotes - 5 (source: NCBI BLink). [Source:TAIR%3BAcc:AT1G19960]	2.577	5.96697
570	AT4G21500	unknown protein%3B FUNCTIONS IN: molecular_function unknown%3B INVOLVED IN: biological_process unknown%3B LOCATED IN: endomembrane system%3B BEST Arabidopsis thaliana protein match is: unknown protein (TAIR:AT4G05018.1)%3B Has 20 Blast hits to 20 proteins in /.../ies: Archae - 0%3B Bacteria - 0%3B Metazoa - 0%3B Fungi - 0%3B Plants - 17%3B Viruses - 0%3B Other Eukaryotes - 3 (source: NCBI BLink).…	2.57688	5.96646
571	AT3G16175	Thioesterase superfamily protein [Source:TAIR%3BAcc:AT3G16175]	2.56711	5.92622
572	AT5G15190	unknown protein%3B FUNCTIONS IN: molecular_function unknown%3B INVOLVED IN: biological_process unknown%3B LOCATED IN: chloroplast%3B EXPRESSED IN: 17 plant structures%3B EXPRESSED DURING: LP.04 four leaves visible%2C 4 anthesis%2C petal differentiation and expans /.../age%2C E expanded cotyledon stage%2C D bilateral stage%3B Has 7 Blast hits to 7 proteins in 3 species: Archae - 0%3B Bacteria - 0%…	2.56422	5.91436
573	AT3G60961	P-loop containing nucleoside triphosphate hydrolases superfamily protein [Source:TAIR%3BAcc:AT3G60961]	2.55309	5.86891
574	AT2G35950	embryo sac development arrest 12 [Source:TAIR%3BAcc:AT2G35950]	2.55309	5.86891
575	AT5G58390	Peroxidase superfamily protein [Source:TAIR%3BAcc:AT5G58390]	2.55204	5.86464
576	AT3G05690	nuclear factor Y%2C subunit A2 [Source:TAIR%3BAcc:AT3G05690]	2.55079	5.85954
577	AT1G78120	Tetratricopeptide repeat (TPR)-like superfamily protein [Source:TAIR%3BAcc:AT1G78120]	2.55018	5.85707
578	AT2G15220	Plant basic secretory protein (BSP) family protein [Source:TAIR%3BAcc:AT2G15220]	2.54802	5.8483
579	AT2G14095	unknown protein%3B FUNCTIONS IN: molecular_function unknown%3B INVOLVED IN: biological_process unknown%3B LOCATED IN: mitochondrion%3B EXPRESSED IN: 7 plant structures%3B EXPRESSED DURING: 4 anthesis%2C C globular stage%2C petal differentiation and expansion stag /.../ 106 Blast hits to 103 proteins in 21 species: Archae - 0%3B Bacteria - 5%3B Metazoa - 0%3B Fungi - 4%3B Plants - 87%3B Viruses - …	2.54304	5.82815
580	AT1G65485	transposable element gene [Source:TAIR%3BAcc:AT1G65485]	2.54304	5.82815
581	AT1G60190	ARM repeat superfamily protein [Source:TAIR%3BAcc:AT1G60190]	2.53622	5.80068
582	AT4G18550	alpha/beta-Hydrolases superfamily protein [Source:TAIR%3BAcc:AT4G18550]	2.53608	5.80013
583	AT1G06160	octadecanoid-responsive Arabidopsis AP2/ERF 59 [Source:TAIR%3BAcc:AT1G06160]	2.53608	5.80013
584	AT3G27290	RNI-like superfamily protein [Source:TAIR%3BAcc:AT3G27290]	2.53336	5.78916
585	AT5G47330	alpha/beta-Hydrolases superfamily protein [Source:TAIR%3BAcc:AT5G47330]	2.5319	5.78332
586	AT5G44420	plant defensin 1.2 [Source:TAIR%3BAcc:AT5G44420]	2.5316	5.78212
587	AT4G02360	Protein of unknown function%2C DUF538 [Source:TAIR%3BAcc:AT4G02360]	2.52971	5.77455
588	AT1G52810	2-oxoglutarate (2OG) and Fe(II)-dependent oxygenase superfamily protein [Source:TAIR%3BAcc:AT1G52810]	2.5271	5.7641
589	AT5G09980	elicitor peptide 4 precursor [Source:TAIR%3BAcc:AT5G09980]	2.5271	5.7641
590	AT1G74660	mini zinc finger 1 [Source:TAIR%3BAcc:AT1G74660]	2.52442	5.75343
591	AT2G33780	VQ motif-containing protein [Source:TAIR%3BAcc:AT2G33780]	2.52154	5.74193
592	AT1G19670	chlorophyllase 1 [Source:TAIR%3BAcc:AT1G19670]	2.51913	5.73238
593	AT1G68360	C2H2 and C2HC zinc fingers superfamily protein [Source:TAIR%3BAcc:AT1G68360]	2.51502	5.71607
594	AT1G73325	Kunitz family trypsin and protease inhibitor protein [Source:TAIR%3BAcc:AT1G73325]	2.50626	5.68146
595	AT5G03390	Protein of unknown function (DUF295) [Source:TAIR%3BAcc:AT5G03390]	2.50191	5.66434
596	AT2G32130	Plant protein of unknown function (DUF641) [Source:TAIR%3BAcc:AT2G32130]	2.50004	5.657
597	AT4G24340	Phosphorylase superfamily protein [Source:TAIR%3BAcc:AT4G24340]	2.49492	5.63695
598	AT3G60966	RING/U-box superfamily protein [Source:TAIR%3BAcc:AT3G60966]	2.49341	5.63109
599	AT2G44578	RING/U-box superfamily protein [Source:TAIR%3BAcc:AT2G44578]	2.49083	5.62099
600	AT1G80745	Transcription factor TFIIIC%2C tau55-related protein [Source:TAIR%3BAcc:AT1G80745]	2.48645	5.60399
601	AT2G47770	TSPO(outer membrane tryptophan-rich sensory protein)-related [Source:TAIR%3BAcc:AT2G47770]	2.48459	5.59676
602	AT1G01600	cytochrome P450%2C family 86%2C subfamily A%2C polypeptide 4 [Source:TAIR%3BAcc:AT1G01600]	2.47965	5.57762
603	AT1G07610	metallothionein 1C [Source:TAIR%3BAcc:AT1G07610]	2.47804	5.57141
604	AT2G28690	Protein of unknown function (DUF1635) [Source:TAIR%3BAcc:AT2G28690]	2.47512	5.56015
605	AT3G20380	TRAF-like family protein [Source:TAIR%3BAcc:AT3G20380]	2.47512	5.56015
606	AT2G01360	pentatricopeptide (PPR) repeat-containing protein [Source:TAIR%3BAcc:AT2G01360]	2.47512	5.56015
607	AT4G20210	Terpenoid cyclases/Protein prenyltransferases superfamily protein [Source:TAIR%3BAcc:AT4G20210]	2.47512	5.56015
608	AT2G13850	transposable element gene [Source:TAIR%3BAcc:AT2G13850]	2.47512	5.56015
609	ATMG00370	Ycf1 protein [Source:TAIR%3BAcc:ATMG00370]	2.47512	5.56015
610	AT1G38460	transposable element gene [Source:TAIR%3BAcc:AT1G38460]	2.47512	5.56015
611	AT3G02493	ROTUNDIFOLIA like 19 [Source:TAIR%3BAcc:AT3G02493]	2.47512	5.56015
612	AT5G33432	transposable element gene [Source:TAIR%3BAcc:AT5G33432]	2.47512	5.56015
613	AT5G38000	Zinc-binding dehydrogenase family protein [Source:TAIR%3BAcc:AT5G38000]	2.47512	5.56015
614	AT3G58420	TRAF-like superfamily protein [Source:TAIR%3BAcc:AT3G58420]	2.47512	5.56015
615	AT5G46320	MADS-box family protein [Source:TAIR%3BAcc:AT5G46320]	2.47512	5.56015
616	AT1G71450	Integrase-type DNA-binding superfamily protein [Source:TAIR%3BAcc:AT1G71450]	2.47512	5.56015
617	AT5G44850	Protein with RNI-like/FBD-like domains [Source:TAIR%3BAcc:AT5G44850]	2.47512	5.56015
618	AT2G41451	unknown protein%3B FUNCTIONS IN: molecular_function unknown%3B INVOLVED IN: biological_process unknown%3B LOCATED IN: endomembrane system%3B BEST Arabidopsis thaliana protein match is: unknown protein (TAIR:AT3G57200.1)%3B Has 30201 Blast hits to 17322 protei /.../780 species: Archae - 12%3B Bacteria - 1396%3B Metazoa - 17338%3B Fungi - 3422%3B Plants - 5037%3B Viruses - 0%3B Other Eukaryotes - 2…	2.47512	5.56015
619	AT1G63030	Integrase-type DNA-binding superfamily protein [Source:TAIR%3BAcc:AT1G63030]	2.47512	5.56015
620	AT1G49390	2-oxoglutarate (2OG) and Fe(II)-dependent oxygenase superfamily protein [Source:TAIR%3BAcc:AT1G49390]	2.47512	5.56015
621	AT3G43715	transposable element gene [Source:TAIR%3BAcc:AT3G43715]	2.47512	5.56015
622	AT1G53820	RING/U-box superfamily protein [Source:TAIR%3BAcc:AT1G53820]	2.47512	5.56015
623	AT1G48740	2-oxoglutarate (2OG) and Fe(II)-dependent oxygenase superfamily protein [Source:TAIR%3BAcc:AT1G48740]	2.47512	5.56015
624	AT2G17750	NEP-interacting protein 1 [Source:TAIR%3BAcc:AT2G17750]	2.47512	5.56015
625	AT3G23470	Cyclopropane-fatty-acyl-phospholipid synthase [Source:TAIR%3BAcc:AT3G23470]	2.47512	5.56015
626	AT1G77950	AGAMOUS-like 67 [Source:TAIR%3BAcc:AT1G77950]	2.47512	5.56015
627	AT2G04038	basic leucine-zipper 48 [Source:TAIR%3BAcc:AT2G04038]	2.47512	5.56015
628	AT4G07490	transposable element gene [Source:TAIR%3BAcc:AT4G07490]	2.47512	5.56015
629	AT3G58910	F-box family protein [Source:TAIR%3BAcc:AT3G58910]	2.47512	5.56015
630	AT3G62730	unknown protein%3B FUNCTIONS IN: molecular_function unknown%3B INVOLVED IN: biological_process unknown%3B LOCATED IN: endomembrane system%3B EXPRESSED IN: 13 plant structures%3B EXPRESSED DURING: LP.04 four leaves visible%2C 4 anthesis%2C LP.02 two leaves visible /.../l differentiation and expansion stage%3B BEST Arabidopsis thaliana protein match is: unknown protein (TAIR:AT1G47980.1)%3B Has 172…	2.47512	5.56015
631	AT4G27810	unknown protein%3B CONTAINS InterPro DOMAIN/s: Protein of unknown function DUF688 (InterPro:IPR007789)%3B BEST Arabidopsis thaliana protein match is: unknown protein (TAIR:AT5G53030.1)%3B Has 73 Blast hits to 66 proteins in 11 species: Archae - 0%3B Bacteri /.../ Metazoa - 0%3B Fungi - 0%3B Plants - 73%3B Viruses - 0%3B Other Eukaryotes - 0 (source: NCBI BLink). [Source:TAIR%3BAcc:AT4G27810]	2.47512	5.56015
632	AT1G07985	Expressed protein [Source:TAIR%3BAcc:AT1G07985]	2.47512	5.56015
633	AT2G10560	unknown protein%3B BEST Arabidopsis thaliana protein match is: unknown protein (TAIR:AT5G04860.1)%3B Has 70 Blast hits to 70 proteins in 12 species: Archae - 0%3B Bacteria - 0%3B Metazoa - 0%3B Fungi - 0%3B Plants - 70%3B Viruses - 0%3B Other Eukaryotes - 0 (source /.../ BLink). [Source:TAIR%3BAcc:AT2G10560]	2.47512	5.56015
634	AT1G53542	unknown protein%3B FUNCTIONS IN: molecular_function unknown%3B INVOLVED IN: biological_process unknown%3B LOCATED IN: endomembrane system%3B Has 30201 Blast hits to 17322 proteins in 780 species: Archae - 12%3B Bacteria - 1396%3B Metazoa - 17338%3B Fungi - 3422%3B /.../ - 5037%3B Viruses - 0%3B Other Eukaryotes - 2996 (source: NCBI BLink). [Source:TAIR%3BAcc:AT1G53542]	2.47195	5.54795
635	AT1G11570	NTF2-like [Source:TAIR%3BAcc:AT1G11570]	2.47195	5.54795
636	AT5G09976	FUNCTIONS IN: molecular_function unknown%3B INVOLVED IN: biological_process unknown%3B LOCATED IN: cellular_component unknown%3B BEST Arabidopsis thaliana protein match is: precursor of peptide 1 (TAIR:AT5G64900.1)%3B Has 19 Blast hits to 19 proteins in 2 s /.../: Archae - 0%3B Bacteria - 0%3B Metazoa - 0%3B Fungi - 0%3B Plants - 19%3B Viruses - 0%3B Other Eukaryotes - 0 (source: NCBI BLink). [So…	2.47195	5.54795
637	AT3G05550	Hypoxia-responsive family protein [Source:TAIR%3BAcc:AT3G05550]	2.47195	5.54795
638	AT1G54215	proline-rich family protein [Source:TAIR%3BAcc:AT1G54215]	2.47195	5.54795
639	AT1G20860	phosphate transporter 1%3B8 [Source:TAIR%3BAcc:AT1G20860]	2.47195	5.54795
640	AT1G52855	unknown protein%3B BEST Arabidopsis thaliana protein match is: unknown protein (TAIR:AT3G15534.1)%3B Has 35333 Blast hits to 34131 proteins in 2444 species: Archae - 798%3B Bacteria - 22429%3B Metazoa - 974%3B Fungi - 991%3B Plants - 531%3B Viruses - 0%3B Other Euk /.../s - 9610 (source: NCBI BLink). [Source:TAIR%3BAcc:AT1G52855]	2.47045	5.54215
641	AT1G80720	Mitochondrial glycoprotein family protein [Source:TAIR%3BAcc:AT1G80720]	2.46938	5.53806
642	AT3G04181	unknown protein%3B FUNCTIONS IN: molecular_function unknown%3B INVOLVED IN: biological_process unknown%3B LOCATED IN: cellular_component unknown%3B Has 30201 Blast hits to 17322 proteins in 780 species: Archae - 12%3B Bacteria - 1396%3B Metazoa - 17338%3B Fungi - /.../ Plants - 5037%3B Viruses - 0%3B Other Eukaryotes - 2996 (source: NCBI BLink). [Source:TAIR%3BAcc:AT3G04181]	2.46318	5.51433
643	AT2G15960	unknown protein%3B Has 14 Blast hits to 14 proteins in 5 species: Archae - 0%3B Bacteria - 0%3B Metazoa - 0%3B Fungi - 0%3B Plants - 14%3B Viruses - 0%3B Other Eukaryotes - 0 (source: NCBI BLink). [Source:TAIR%3BAcc:AT2G15960]	2.46303	5.51374
644	AT5G53710	unknown protein%3B FUNCTIONS IN: molecular_function unknown%3B INVOLVED IN: biological_process unknown%3B LOCATED IN: endomembrane system%3B EXPRESSED IN: 8 plant structures%3B EXPRESSED DURING: 4 anthesis%2C C globular stage%2C petal differentiation and expansio /.../e%3B Has 30201 Blast hits to 17322 proteins in 780 species: Archae - 12%3B Bacteria - 1396%3B Metazoa - 17338%3B Fungi - 3422%3B P…	2.46156	5.50813
645	AT5G46590	NAC domain containing protein 96 [Source:TAIR%3BAcc:AT5G46590]	2.45808	5.49486
646	AT3G54085	Yos1-like protein [Source:TAIR%3BAcc:AT3G54085]	2.45731	5.49191
647	AT3G21351	unknown protein%3B LOCATED IN: endomembrane system%3B BEST Arabidopsis thaliana protein match is: unknown protein (TAIR:AT3G21352.1). [Source:TAIR%3BAcc:AT3G21351]	2.4531	5.4759
648	AT1G01590	ferric reduction oxidase 1 [Source:TAIR%3BAcc:AT1G01590]	2.4531	5.4759
649	AT5G37000	Exostosin family protein [Source:TAIR%3BAcc:AT5G37000]	2.4531	5.4759
650	AT4G21865	unknown protein%3B Has 11 Blast hits to 11 proteins in 4 species: Archae - 0%3B Bacteria - 0%3B Metazoa - 0%3B Fungi - 0%3B Plants - 11%3B Viruses - 0%3B Other Eukaryotes - 0 (source: NCBI BLink). [Source:TAIR%3BAcc:AT4G21865]	2.45261	5.47406
651	AT1G02450	NIM1-interacting 1 [Source:TAIR%3BAcc:AT1G02450]	2.44933	5.46162
652	AT5G14160	F-box family protein [Source:TAIR%3BAcc:AT5G14160]	2.43879	5.42186
653	AT1G28480	Thioredoxin superfamily protein [Source:TAIR%3BAcc:AT1G28480]	2.43804	5.41905
654	AT2G23340	DREB and EAR motif protein 3 [Source:TAIR%3BAcc:AT2G23340]	2.43728	5.41621
655	AT2G36590	proline transporter 3 [Source:TAIR%3BAcc:AT2G36590]	2.43728	5.4162
656	AT1G44608	unknown protein%3B CONTAINS InterPro DOMAIN/s: Protein of unknown function DUF740 (InterPro:IPR008004)%3B BEST Arabidopsis thaliana protein match is: unknown protein (TAIR:AT1G21830.1)%3B Has 49 Blast hits to 49 proteins in 12 species: Archae - 0%3B Bacteri /.../ Metazoa - 0%3B Fungi - 0%3B Plants - 49%3B Viruses - 0%3B Other Eukaryotes - 0 (source: NCBI BLink). [Source:TAIR%3BAcc:AT1G44608]	2.42756	5.37983
657	AT4G18770	myb domain protein 98 [Source:TAIR%3BAcc:AT4G18770]	2.42756	5.37983
658	AT2G10980	transposable element gene [Source:TAIR%3BAcc:AT2G10980]	2.42756	5.37983
659	AT1G51538	Aminotransferase-like%2C plant mobile domain family protein [Source:TAIR%3BAcc:AT1G51538]	2.42756	5.37983
660	AT1G24130	Transducin/WD40 repeat-like superfamily protein [Source:TAIR%3BAcc:AT1G24130]	2.42756	5.37983
661	AT5G47260	ATP binding%3BGTP binding%3Bnucleotide binding%3Bnucleoside-triphosphatases [Source:TAIR%3BAcc:AT5G47260]	2.42756	5.37983
662	AT2G18600	Ubiquitin-conjugating enzyme family protein [Source:TAIR%3BAcc:AT2G18600]	2.42756	5.37983
663	AT1G79770	Protein of unknown function (DUF1677) [Source:TAIR%3BAcc:AT1G79770]	2.42756	5.37983
664	AT4G12270	Copper amine oxidase family protein [Source:TAIR%3BAcc:AT4G12270]	2.42756	5.37983
665	AT4G27530	unknown protein%3B BEST Arabidopsis thaliana protein match is: unknown protein (TAIR:AT5G53895.1)%3B Has 14 Blast hits to 14 proteins in 3 species: Archae - 0%3B Bacteria - 0%3B Metazoa - 0%3B Fungi - 0%3B Plants - 14%3B Viruses - 0%3B Other Eukaryotes - 0 (source: /.../BLink). [Source:TAIR%3BAcc:AT4G27530]	2.42756	5.37983
666	AT2G39900	GATA type zinc finger transcription factor family protein [Source:TAIR%3BAcc:AT2G39900]	2.42687	5.37724
667	AT5G41010	DNA directed RNA polymerase%2C 7 kDa subunit [Source:TAIR%3BAcc:AT5G41010]	2.42166	5.35785
668	AT3G48630	unknown protein%3B BEST Arabidopsis thaliana protein match is: unknown protein (TAIR:AT3G44150.1)%3B Has 64 Blast hits to 64 proteins in 15 species: Archae - 0%3B Bacteria - 0%3B Metazoa - 0%3B Fungi - 0%3B Plants - 64%3B Viruses - 0%3B Other Eukaryotes - 0 (source /.../ BLink). [Source:TAIR%3BAcc:AT3G48630]	2.41217	5.32276
669	AT1G07590	Tetratricopeptide repeat (TPR)-like superfamily protein [Source:TAIR%3BAcc:AT1G07590]	2.41057	5.31685
670	AT1G75900	GDSL-like Lipase/Acylhydrolase superfamily protein [Source:TAIR%3BAcc:AT1G75900]	2.40893	5.31079
671	AT4G34810	SAUR-like auxin-responsive protein family [Source:TAIR%3BAcc:AT4G34810]	2.40845	5.30904
672	AT5G39330	Protein of unknown function (DUF1163) [Source:TAIR%3BAcc:AT5G39330]	2.40484	5.29577
673	AT5G04000	unknown protein%3B Has 1807 Blast hits to 1807 proteins in 277 species: Archae - 0%3B Bacteria - 0%3B Metazoa - 736%3B Fungi - 347%3B Plants - 385%3B Viruses - 0%3B Other Eukaryotes - 339 (source: NCBI BLink). [Source:TAIR%3BAcc:AT5G04000]	2.40484	5.29577
674	AT5G22580	Stress responsive A/B Barrel Domain [Source:TAIR%3BAcc:AT5G22580]	2.40069	5.28056
675	AT2G26360	Mitochondrial substrate carrier family protein [Source:TAIR%3BAcc:AT2G26360]	2.40068	5.28054
676	AT5G35732	unknown protein%3B BEST Arabidopsis thaliana protein match is: unknown protein (TAIR:AT2G04795.1)%3B Has 35333 Blast hits to 34131 proteins in 2444 species: Archae - 798%3B Bacteria - 22429%3B Metazoa - 974%3B Fungi - 991%3B Plants - 531%3B Viruses - 0%3B Other Euk /.../s - 9610 (source: NCBI BLink). [Source:TAIR%3BAcc:AT5G35732]	2.39955	5.27637
677	AT4G03505	BEST Arabidopsis thaliana protein match is: Ankyrin repeat family protein (TAIR:AT4G03470.1)%3B Has 35333 Blast hits to 34131 proteins in 2444 species: Archae - 798%3B Bacteria - 22429%3B Metazoa - 974%3B Fungi - 991%3B Plants - 531%3B Viruses - 0%3B Other Eukary /.../ 9610 (source: NCBI BLink). [Source:TAIR%3BAcc:AT4G03505]	2.39103	5.24533
678	AT5G14490	NAC domain containing protein 85 [Source:TAIR%3BAcc:AT5G14490]	2.39103	5.24533
679	AT2G22122	unknown protein%3B Has 35333 Blast hits to 34131 proteins in 2444 species: Archae - 798%3B Bacteria - 22429%3B Metazoa - 974%3B Fungi - 991%3B Plants - 531%3B Viruses - 0%3B Other Eukaryotes - 9610 (source: NCBI BLink). [Source:TAIR%3BAcc:AT2G22122]	2.39103	5.24533
680	AT1G11540	Sulfite exporter TauE/SafE family protein [Source:TAIR%3BAcc:AT1G11540]	2.39103	5.24533
681	AT1G18710	myb domain protein 47 [Source:TAIR%3BAcc:AT1G18710]	2.38565	5.2258
682	AT5G16600	myb domain protein 43 [Source:TAIR%3BAcc:AT5G16600]	2.37931	5.20286
683	AT2G33847	unknown protein%3B LOCATED IN: chloroplast%3B BEST Arabidopsis thaliana protein match is: unknown protein (TAIR:AT1G28395.4)%3B Has 74 Blast hits to 74 proteins in 10 species: Archae - 0%3B Bacteria - 0%3B Metazoa - 0%3B Fungi - 0%3B Plants - 74%3B Viruses - 0%3B Oth /.../aryotes - 0 (source: NCBI BLink). [Source:TAIR%3BAcc:AT2G33847]	2.37509	5.18769
684	AT1G05420	ovate family protein 12 [Source:TAIR%3BAcc:AT1G05420]	2.37509	5.18769
685	AT4G28430	Reticulon family protein [Source:TAIR%3BAcc:AT4G28430]	2.37509	5.18769
686	AT4G01500	AP2/B3-like transcriptional factor family protein [Source:TAIR%3BAcc:AT4G01500]	2.37242	5.17809
687	AT5G56980	unknown protein%3B FUNCTIONS IN: molecular_function unknown%3B INVOLVED IN: biological_process unknown%3B LOCATED IN: endomembrane system%3B EXPRESSED IN: 18 plant structures%3B EXPRESSED DURING: 12 growth stages%3B BEST Arabidopsis thaliana protein match is: u /.../ protein (TAIR:AT4G26130.1)%3B Has 30201 Blast hits to 17322 proteins in 780 species: Archae - 12%3B Bacteria - 1396%3B Metazoa - 17…	2.37181	5.17591
688	AT1G53541	unknown protein%3B Has 30201 Blast hits to 17322 proteins in 780 species: Archae - 12%3B Bacteria - 1396%3B Metazoa - 17338%3B Fungi - 3422%3B Plants - 5037%3B Viruses - 0%3B Other Eukaryotes - 2996 (source: NCBI BLink). [Source:TAIR%3BAcc:AT1G53541]	2.37007	5.16968
689	AT4G28485	DUF679 domain membrane protein 7 [Source:TAIR%3BAcc:AT4G28485]	2.37007	5.16968
690	AT5G67080	mitogen-activated protein kinase kinase kinase 19 [Source:TAIR%3BAcc:AT5G67080]	2.36787	5.1618
691	AT4G01980	transposable element gene [Source:TAIR%3BAcc:AT4G01980]	2.364	5.14794
692	AT4G20820	FAD-binding Berberine family protein [Source:TAIR%3BAcc:AT4G20820]	2.36302	5.14446
693	AT5G53740	unknown protein%3B FUNCTIONS IN: molecular_function unknown%3B INVOLVED IN: biological_process unknown%3B LOCATED IN: chloroplast%3B EXPRESSED IN: synergid%3B BEST Arabidopsis thaliana protein match is: unknown protein (TAIR:AT5G53905.1)%3B Has 1807 Blast hits /.../7 proteins in 277 species: Archae - 0%3B Bacteria - 0%3B Metazoa - 736%3B Fungi - 347%3B Plants - 385%3B Viruses - 0%3B Other Eukaryo…	2.36045	5.13529
694	AT3G23450	unknown protein%3B FUNCTIONS IN: molecular_function unknown%3B INVOLVED IN: biological_process unknown%3B LOCATED IN: endomembrane system%3B EXPRESSED IN: 14 plant structures%3B EXPRESSED DURING: 8 growth stages%3B Has 694543 Blast hits to 47111 proteins in 253 /.../ies: Archae - 1794%3B Bacteria - 163056%3B Metazoa - 258989%3B Fungi - 49151%3B Plants - 70496%3B Viruses - 8919%3B Other Eukaryotes…	2.35691	5.12272
695	AT3G05890	Low temperature and salt responsive protein family [Source:TAIR%3BAcc:AT3G05890]	2.35648	5.12118
696	AT5G47240	nudix hydrolase homolog 8 [Source:TAIR%3BAcc:AT5G47240]	2.35508	5.11622
697	AT1G75750	GAST1 protein homolog 1 [Source:TAIR%3BAcc:AT1G75750]	2.35436	5.11366
698	AT3G23230	Integrase-type DNA-binding superfamily protein [Source:TAIR%3BAcc:AT3G23230]	2.35402	5.11246
699	AT1G65180	Cysteine/Histidine-rich C1 domain family protein [Source:TAIR%3BAcc:AT1G65180]	2.35237	5.10664
700	AT1G68320	myb domain protein 62 [Source:TAIR%3BAcc:AT1G68320]	2.35132	5.10293
701	AT2G18196	Heavy metal transport/detoxification superfamily protein [Source:TAIR%3BAcc:AT2G18196]	2.351	5.10179
702	AT2G45660	AGAMOUS-like 20 [Source:TAIR%3BAcc:AT2G45660]	2.34883	5.0941
703	AT3G13650	Disease resistance-responsive (dirigent-like protein) family protein [Source:TAIR%3BAcc:AT3G13650]	2.34551	5.08239
704	AT1G78210	alpha/beta-Hydrolases superfamily protein [Source:TAIR%3BAcc:AT1G78210]	2.34308	5.07384
705	AT4G23885	unknown protein%3B BEST Arabidopsis thaliana protein match is: unknown protein (TAIR:AT5G24165.1)%3B Has 30201 Blast hits to 17322 proteins in 780 species: Archae - 12%3B Bacteria - 1396%3B Metazoa - 17338%3B Fungi - 3422%3B Plants - 5037%3B Viruses - 0%3B Other Eu /.../es - 2996 (source: NCBI BLink). [Source:TAIR%3BAcc:AT4G23885]	2.34237	5.07135
706	AT1G49000	unknown protein%3B FUNCTIONS IN: molecular_function unknown%3B INVOLVED IN: biological_process unknown%3B LOCATED IN: chloroplast%3B EXPRESSED IN: stem%3B BEST Arabidopsis thaliana protein match is: unknown protein (TAIR:AT3G18560.1)%3B Has 105 Blast hits to 10 /.../eins in 13 species: Archae - 0%3B Bacteria - 0%3B Metazoa - 0%3B Fungi - 0%3B Plants - 105%3B Viruses - 0%3B Other Eukaryotes - 0 (s…	2.34055	5.06497
707	AT5G06510	nuclear factor Y%2C subunit A10 [Source:TAIR%3BAcc:AT5G06510]	2.33865	5.05828
708	AT1G64080	unknown protein%3B FUNCTIONS IN: molecular_function unknown%3B INVOLVED IN: biological_process unknown%3B LOCATED IN: plasma membrane%3B BEST Arabidopsis thaliana protein match is: unknown protein (TAIR:AT5G52870.1)%3B Has 1546 Blast hits to 738 proteins in 1 /.../cies: Archae - 0%3B Bacteria - 143%3B Metazoa - 278%3B Fungi - 131%3B Plants - 95%3B Viruses - 4%3B Other Eukaryotes - 895 (source: NC…	2.33523	5.04632
709	AT3G12203	serine carboxypeptidase-like 17 [Source:TAIR%3BAcc:AT3G12203]	2.33445	5.04359
710	AT3G55720	Protein of unknown function (DUF620) [Source:TAIR%3BAcc:AT3G55720]	2.33445	5.04359
711	AT1G65360	AGAMOUS-like 23 [Source:TAIR%3BAcc:AT1G65360]	2.33445	5.04359
712	AT1G12630	Integrase-type DNA-binding superfamily protein [Source:TAIR%3BAcc:AT1G12630]	2.33445	5.04359
713	AT3G22415	unknown protein%3B Has 35333 Blast hits to 34131 proteins in 2444 species: Archae - 798%3B Bacteria - 22429%3B Metazoa - 974%3B Fungi - 991%3B Plants - 531%3B Viruses - 0%3B Other Eukaryotes - 9610 (source: NCBI BLink). [Source:TAIR%3BAcc:AT3G22415]	2.33445	5.04359
714	AT2G41690	heat shock transcription factor B3 [Source:TAIR%3BAcc:AT2G41690]	2.33445	5.04359
715	AT1G15900	unknown protein%3B Has 19 Blast hits to 19 proteins in 10 species: Archae - 0%3B Bacteria - 2%3B Metazoa - 0%3B Fungi - 0%3B Plants - 15%3B Viruses - 0%3B Other Eukaryotes - 2 (source: NCBI BLink). [Source:TAIR%3BAcc:AT1G15900]	2.33445	5.04359
716	AT4G14103	F-box/RNI-like superfamily protein [Source:TAIR%3BAcc:AT4G14103]	2.33445	5.04359
717	AT1G73270	serine carboxypeptidase-like 6 [Source:TAIR%3BAcc:AT1G73270]	2.33445	5.04359
718	AT4G25760	glutamine dumper 2 [Source:TAIR%3BAcc:AT4G25760]	2.33445	5.04359
719	AT5G43840	heat shock transcription factor A6A [Source:TAIR%3BAcc:AT5G43840]	2.33445	5.04359
720	AT3G18235	unknown protein%3B FUNCTIONS IN: molecular_function unknown%3B INVOLVED IN: biological_process unknown%3B LOCATED IN: cellular_component unknown%3B Has 0 Blast hits to 0 proteins in 0 species (source: NCBI BLink). [Source:TAIR%3BAcc:AT3G18235]	2.33445	5.04359
721	AT5G40382	Cytochrome c oxidase subunit Vc family protein [Source:TAIR%3BAcc:AT5G40382]	2.33445	5.04359
722	AT1G11915	unknown protein%3B FUNCTIONS IN: molecular_function unknown%3B INVOLVED IN: biological_process unknown%3B LOCATED IN: endomembrane system%3B EXPRESSED IN: root%3B BEST Arabidopsis thaliana protein match is: unknown protein (TAIR:AT3G17350.1)%3B Has 261 Blast hi /.../261 proteins in 13 species: Archae - 0%3B Bacteria - 0%3B Metazoa - 0%3B Fungi - 0%3B Plants - 261%3B Viruses - 0%3B Other Eukaryote…	2.33445	5.04359
723	AT3G17580	unknown protein%3B BEST Arabidopsis thaliana protein match is: unknown protein (TAIR:AT1G48330.1)%3B Has 40 Blast hits to 40 proteins in 11 species: Archae - 0%3B Bacteria - 0%3B Metazoa - 0%3B Fungi - 0%3B Plants - 40%3B Viruses - 0%3B Other Eukaryotes - 0 (source /.../ BLink). [Source:TAIR%3BAcc:AT3G17580]	2.33445	5.04359
724	AT5G42700	AP2/B3-like transcriptional factor family protein [Source:TAIR%3BAcc:AT5G42700]	2.33445	5.04359
725	AT1G13370	Histone superfamily protein [Source:TAIR%3BAcc:AT1G13370]	2.33445	5.04359
726	AT3G29639	BEST Arabidopsis thaliana protein match is: SPOC domain / Transcription elongation factor S-II protein (TAIR:AT5G11430.1)%3B Has 45 Blast hits to 45 proteins in 8 species: Archae - 0%3B Bacteria - 0%3B Metazoa - 0%3B Fungi - 0%3B Plants - 45%3B Viruses - 0%3B Oth /.../aryotes - 0 (source: NCBI BLink). [Source:TAIR%3BAcc:AT3G29639]	2.33175	5.03416
727	AT1G10370	Glutathione S-transferase family protein [Source:TAIR%3BAcc:AT1G10370]	2.33115	5.03206
728	AT1G20816	unknown protein%3B BEST Arabidopsis thaliana protein match is: unknown protein (TAIR:AT1G76405.2)%3B Has 52 Blast hits to 52 proteins in 19 species: Archae - 0%3B Bacteria - 0%3B Metazoa - 0%3B Fungi - 0%3B Plants - 50%3B Viruses - 0%3B Other Eukaryotes - 2 (source /.../ BLink). [Source:TAIR%3BAcc:AT1G20816]	2.32722	5.01837
729	AT4G39235	unknown protein%3B BEST Arabidopsis thaliana protein match is: unknown protein (TAIR:AT3G05570.1)%3B Has 30201 Blast hits to 17322 proteins in 780 species: Archae - 12%3B Bacteria - 1396%3B Metazoa - 17338%3B Fungi - 3422%3B Plants - 5037%3B Viruses - 0%3B Other Eu /.../es - 2996 (source: NCBI BLink). [Source:TAIR%3BAcc:AT4G39235]	2.3268	5.0169
730	AT1G65500	unknown protein%3B FUNCTIONS IN: molecular_function unknown%3B INVOLVED IN: biological_process unknown%3B LOCATED IN: endomembrane system%3B EXPRESSED IN: 14 plant structures%3B EXPRESSED DURING: 9 growth stages%3B BEST Arabidopsis thaliana protein match is: un /.../protein (TAIR:AT1G65486.1)%3B Has 23 Blast hits to 23 proteins in 2 species: Archae - 0%3B Bacteria - 0%3B Metazoa - 0%3B Fungi - 0%…	2.32633	5.0153
731	AT2G31230	ethylene-responsive element binding factor 15 [Source:TAIR%3BAcc:AT2G31230]	2.32588	5.0137
732	AT1G66080	unknown protein%3B CONTAINS InterPro DOMAIN/s: Protein of unknown function DUF775 (InterPro:IPR008493)%3B Has 285 Blast hits to 283 proteins in 133 species: Archae - 0%3B Bacteria - 0%3B Metazoa - 120%3B Fungi - 88%3B Plants - 50%3B Viruses - 0%3B Other Eukaryotes /.../source: NCBI BLink). [Source:TAIR%3BAcc:AT1G66080]	2.32537	5.01193
733	AT4G12600	Ribosomal protein L7Ae/L30e/S12e/Gadd45 family protein [Source:TAIR%3BAcc:AT4G12600]	2.32389	5.00679
734	AT1G07660	Histone superfamily protein [Source:TAIR%3BAcc:AT1G07660]	2.32312	5.00414
735	AT5G55450	Bifunctional inhibitor/lipid-transfer protein/seed storage 2S albumin superfamily protein [Source:TAIR%3BAcc:AT5G55450]	2.3226	5.00232
736	AT2G16890	UDP-Glycosyltransferase superfamily protein [Source:TAIR%3BAcc:AT2G16890]	2.32107	4.99703
737	AT3G18880	Nucleic acid-binding%2C OB-fold-like protein [Source:TAIR%3BAcc:AT3G18880]	2.32065	4.99556
738	AT4G26950	Protein of unknown function%2C DUF584 [Source:TAIR%3BAcc:AT4G26950]	2.31995	4.99315
739	AT4G20780	calmodulin like 42 [Source:TAIR%3BAcc:AT4G20780]	2.31664	4.98169
740	AT1G64890	Major facilitator superfamily protein [Source:TAIR%3BAcc:AT1G64890]	2.31114	4.96275
741	AT5G63450	cytochrome P450%2C family 94%2C subfamily B%2C polypeptide 1 [Source:TAIR%3BAcc:AT5G63450]	2.30643	4.94658
742	AT1G70985	hydroxyproline-rich glycoprotein family protein [Source:TAIR%3BAcc:AT1G70985]	2.30203	4.93151
743	AT3G19040	histone acetyltransferase of the TAFII250 family 2 [Source:TAIR%3BAcc:AT3G19040]	2.30203	4.93151
744	AT3G57010	Calcium-dependent phosphotriesterase superfamily protein [Source:TAIR%3BAcc:AT3G57010]	2.30203	4.93151
745	AT1G17560	Ribosomal protein L14p/L23e family protein [Source:TAIR%3BAcc:AT1G17560]	2.29857	4.91971
746	AT1G79760	downstream target of AGL15-4 [Source:TAIR%3BAcc:AT1G79760]	2.29793	4.9175
747	AT3G55290	NAD(P)-binding Rossmann-fold superfamily protein [Source:TAIR%3BAcc:AT3G55290]	2.29394	4.90392
748	AT4G31330	Protein of unknown function%2C DUF599 [Source:TAIR%3BAcc:AT4G31330]	2.29263	4.89949
749	AT3G15650	alpha/beta-Hydrolases superfamily protein [Source:TAIR%3BAcc:AT3G15650]	2.29263	4.89949
750	AT4G39795	Protein of unknown function (DUF581) [Source:TAIR%3BAcc:AT4G39795]	2.29263	4.89949
751	AT5G52740	Copper transport protein family [Source:TAIR%3BAcc:AT5G52740]	2.29006	4.89075
752	AT1G13420	sulfotransferase 4B [Source:TAIR%3BAcc:AT1G13420]	2.28554	4.87547
753	AT3G05180	GDSL-like Lipase/Acylhydrolase superfamily protein [Source:TAIR%3BAcc:AT3G05180]	2.28474	4.87276
754	AT3G17790	purple acid phosphatase 17 [Source:TAIR%3BAcc:AT3G17790]	2.28331	4.86793
755	AT5G03020	Galactose oxidase/kelch repeat superfamily protein [Source:TAIR%3BAcc:AT5G03020]	2.28101	4.86019
756	AT4G06566	transposable element gene [Source:TAIR%3BAcc:AT4G06566]	2.28101	4.86019
757	AT3G46490	2-oxoglutarate (2OG) and Fe(II)-dependent oxygenase superfamily protein [Source:TAIR%3BAcc:AT3G46490]	2.28053	4.85856
758	AT5G53290	cytokinin response factor 3 [Source:TAIR%3BAcc:AT5G53290]	2.27811	4.85043
759	AT1G72030	Acyl-CoA N-acyltransferases (NAT) superfamily protein [Source:TAIR%3BAcc:AT1G72030]	2.2773	4.84769
760	AT5G38396	F-box/RNI-like superfamily protein [Source:TAIR%3BAcc:AT5G38396]	2.27556	4.84185
761	AT1G31335	unknown protein%3B FUNCTIONS IN: molecular_function unknown%3B INVOLVED IN: biological_process unknown%3B LOCATED IN: plasma membrane%3B EXPRESSED IN: 20 plant structures%3B EXPRESSED DURING: 13 growth stages%3B Has 34 Blast hits to 34 proteins in 8 species: Ar /.../ 0%3B Bacteria - 0%3B Metazoa - 0%3B Fungi - 0%3B Plants - 34%3B Viruses - 0%3B Other Eukaryotes - 0 (source: NCBI BLink). [Source:T…	2.27556	4.84185
762	AT3G20610	non-race specific disease resistance protein%2C putative [Source:TAIR%3BAcc:AT3G20610]	2.27556	4.84185
763	AT5G39240	unknown protein%3B BEST Arabidopsis thaliana protein match is: unknown protein (TAIR:AT3G29370.1)%3B Has 15 Blast hits to 15 proteins in 4 species: Archae - 0%3B Bacteria - 0%3B Metazoa - 0%3B Fungi - 0%3B Plants - 15%3B Viruses - 0%3B Other Eukaryotes - 0 (source: /.../BLink). [Source:TAIR%3BAcc:AT5G39240]	2.27556	4.84185
764	AT4G36105	unknown protein%3B FUNCTIONS IN: molecular_function unknown%3B INVOLVED IN: biological_process unknown%3B LOCATED IN: nucleus%3B EXPRESSED IN: 6 plant structures%3B EXPRESSED DURING: LP.04 four leaves visible%2C 4 anthesis%2C petal differentiation and expansion s /.../BEST Arabidopsis thaliana protein match is: unknown protein (TAIR:AT2G17990.1)%3B Has 30201 Blast hits to 17322 proteins in 780 sp…	2.27556	4.84185
765	AT5G52020	Integrase-type DNA-binding superfamily protein [Source:TAIR%3BAcc:AT5G52020]	2.27556	4.84185
766	AT5G61290	Flavin-binding monooxygenase family protein [Source:TAIR%3BAcc:AT5G61290]	2.27276	4.83246
767	AT4G04745	unknown protein%3B BEST Arabidopsis thaliana protein match is: unknown protein (TAIR:AT4G21902.1)%3B Has 32 Blast hits to 32 proteins in 9 species: Archae - 0%3B Bacteria - 0%3B Metazoa - 0%3B Fungi - 0%3B Plants - 32%3B Viruses - 0%3B Other Eukaryotes - 0 (source: /.../BLink). [Source:TAIR%3BAcc:AT4G04745]	2.27126	4.82744
768	AT3G06320	Ribosomal protein L33 family protein [Source:TAIR%3BAcc:AT3G06320]	2.26836	4.81776
769	AT3G21550	DUF679 domain membrane protein 2 [Source:TAIR%3BAcc:AT3G21550]	2.26818	4.81714
770	AT1G65420	Protein of unknown function (DUF565) [Source:TAIR%3BAcc:AT1G65420]	2.26645	4.81137
771	AT5G49525	unknown protein%3B Has 23 Blast hits to 23 proteins in 7 species: Archae - 0%3B Bacteria - 0%3B Metazoa - 0%3B Fungi - 0%3B Plants - 23%3B Viruses - 0%3B Other Eukaryotes - 0 (source: NCBI BLink). [Source:TAIR%3BAcc:AT5G49525]	2.26406	4.80342
772	AT4G18800	RAB GTPase homolog A1D [Source:TAIR%3BAcc:AT4G18800]	2.26151	4.79493
773	AT2G26480	UDP-glucosyl transferase 76D1 [Source:TAIR%3BAcc:AT2G26480]	2.26045	4.79141
774	AT1G70880	Polyketide cyclase/dehydrase and lipid transport superfamily protein [Source:TAIR%3BAcc:AT1G70880]	2.26045	4.79141
775	AT5G60910	AGAMOUS-like 8 [Source:TAIR%3BAcc:AT5G60910]	2.2601	4.79026
776	AT1G17860	Kunitz family trypsin and protease inhibitor protein [Source:TAIR%3BAcc:AT1G17860]	2.25652	4.77838
777	AT5G18060	SAUR-like auxin-responsive protein family [Source:TAIR%3BAcc:AT5G18060]	2.25645	4.77814
778	AT2G30360	SOS3-interacting protein 4 [Source:TAIR%3BAcc:AT2G30360]	2.25628	4.77758
779	AT4G33560	Wound-responsive family protein [Source:TAIR%3BAcc:AT4G33560]	2.25538	4.7746
780	AT1G08500	early nodulin-like protein 18 [Source:TAIR%3BAcc:AT1G08500]	2.25488	4.77296
781	AT3G42890	transposable element gene [Source:TAIR%3BAcc:AT3G42890]	2.25353	4.76849
782	AT1G21520	unknown protein%3B Has 9 Blast hits to 9 proteins in 2 species: Archae - 0%3B Bacteria - 0%3B Metazoa - 0%3B Fungi - 0%3B Plants - 9%3B Viruses - 0%3B Other Eukaryotes - 0 (source: NCBI BLink). [Source:TAIR%3BAcc:AT1G21520]	2.25182	4.76284
783	AT2G25260	unknown protein%3B FUNCTIONS IN: molecular_function unknown%3B INVOLVED IN: biological_process unknown%3B LOCATED IN: endomembrane system%3B BEST Arabidopsis thaliana protein match is: unknown protein (TAIR:AT5G25265.1)%3B Has 35333 Blast hits to 34131 protei /.../2444 species: Archae - 798%3B Bacteria - 22429%3B Metazoa - 974%3B Fungi - 991%3B Plants - 531%3B Viruses - 0%3B Other Eukaryotes - 96…	2.25131	4.76115
784	AT1G24210	Paired amphipathic helix (PAH2) superfamily protein [Source:TAIR%3BAcc:AT1G24210]	2.25131	4.76115
785	AT1G57590	Pectinacetylesterase family protein [Source:TAIR%3BAcc:AT1G57590]	2.24956	4.75539
786	AT5G65350	histone 3 11 [Source:TAIR%3BAcc:AT5G65350]	2.24956	4.75539
787	AT1G45145	thioredoxin H-type 5 [Source:TAIR%3BAcc:AT1G45145]	2.24761	4.74895
788	AT1G50400	Eukaryotic porin family protein [Source:TAIR%3BAcc:AT1G50400]	2.24385	4.73659
789	AT1G25425	CLAVATA3/ESR-RELATED 43 [Source:TAIR%3BAcc:AT1G25425]	2.24134	4.72837
790	AT2G47050	Plant invertase/pectin methylesterase inhibitor superfamily protein [Source:TAIR%3BAcc:AT2G47050]	2.23492	4.70735
791	AT1G03106	unknown protein%3B Has 35333 Blast hits to 34131 proteins in 2444 species: Archae - 798%3B Bacteria - 22429%3B Metazoa - 974%3B Fungi - 991%3B Plants - 531%3B Viruses - 0%3B Other Eukaryotes - 9610 (source: NCBI BLink). [Source:TAIR%3BAcc:AT1G03106]	2.23492	4.70735
792	AT5G56540	arabinogalactan protein 14 [Source:TAIR%3BAcc:AT5G56540]	2.23492	4.70735
793	AT5G53660	growth-regulating factor 7 [Source:TAIR%3BAcc:AT5G53660]	2.23492	4.70735
794	AT4G25433	peptidoglycan-binding LysM domain-containing protein [Source:TAIR%3BAcc:AT4G25433]	2.23492	4.70735
795	AT1G77200	Integrase-type DNA-binding superfamily protein [Source:TAIR%3BAcc:AT1G77200]	2.23492	4.70735
796	AT3G06100	NOD26-like intrinsic protein 7%3B1 [Source:TAIR%3BAcc:AT3G06100]	2.23492	4.70735
797	AT3G09680	Ribosomal protein S12/S23 family protein [Source:TAIR%3BAcc:AT3G09680]	2.23492	4.70735
798	AT1G04370	Ethylene-responsive element binding factor 14 [Source:TAIR%3BAcc:AT1G04370]	2.23492	4.70735
799	AT2G35585	unknown protein%3B BEST Arabidopsis thaliana protein match is: unknown protein (TAIR:AT1G31940.1)%3B Has 67 Blast hits to 67 proteins in 17 species: Archae - 0%3B Bacteria - 0%3B Metazoa - 0%3B Fungi - 0%3B Plants - 67%3B Viruses - 0%3B Other Eukaryotes - 0 (source /.../ BLink). [Source:TAIR%3BAcc:AT2G35585]	2.23492	4.70735
800	AT4G18422	unknown protein%3B FUNCTIONS IN: molecular_function unknown%3B INVOLVED IN: biological_process unknown%3B LOCATED IN: cellular_component unknown%3B Has 0 Blast hits to 0 proteins in 0 species (source: NCBI BLink). [Source:TAIR%3BAcc:AT4G18422]	2.23492	4.70735
801	AT2G20470	AGC (cAMP-dependent%2C cGMP-dependent and protein kinase C) kinase family protein [Source:TAIR%3BAcc:AT2G20470]	2.23492	4.70735
802	AT3G21680	unknown protein%3B FUNCTIONS IN: molecular_function unknown%3B INVOLVED IN: N-terminal protein myristoylation%3B LOCATED IN: cellular_component unknown%3B EXPRESSED IN: root%2C flower%2C stamen%3B EXPRESSED DURING: 4 anthesis%2C petal differentiation and expansion /.../ Has 34 Blast hits to 34 proteins in 7 species: Archae - 0%3B Bacteria - 0%3B Metazoa - 0%3B Fungi - 0%3B Plants - 34%3B Viruses …	2.23492	4.70735
803	AT3G59620	Mannose-binding lectin superfamily protein [Source:TAIR%3BAcc:AT3G59620]	2.23492	4.70735
804	AT4G38410	Dehydrin family protein [Source:TAIR%3BAcc:AT4G38410]	2.23492	4.70735
805	AT2G24070	Family of unknown function (DUF566) [Source:TAIR%3BAcc:AT2G24070]	2.23492	4.70735
806	AT1G66690	S-adenosyl-L-methionine-dependent methyltransferases superfamily protein [Source:TAIR%3BAcc:AT1G66690]	2.23492	4.70735
807	AT3G09400	pol-like 3 [Source:TAIR%3BAcc:AT3G09400]	2.23492	4.70735
808	AT5G11190	Integrase-type DNA-binding superfamily protein [Source:TAIR%3BAcc:AT5G11190]	2.23492	4.70735
809	AT2G25220	Protein kinase superfamily protein [Source:TAIR%3BAcc:AT2G25220]	2.2322	4.6985
810	AT3G05230	Signal peptidase subunit [Source:TAIR%3BAcc:AT3G05230]	2.22859	4.68675
811	AT2G17630	Pyridoxal phosphate (PLP)-dependent transferases superfamily protein [Source:TAIR%3BAcc:AT2G17630]	2.22825	4.68566
812	AT3G55840	Hs1pro-1 protein [Source:TAIR%3BAcc:AT3G55840]	2.22375	4.67108
813	AT5G18030	SAUR-like auxin-responsive protein family [Source:TAIR%3BAcc:AT5G18030]	2.22309	4.66892
814	AT2G26020	plant defensin 1.2b [Source:TAIR%3BAcc:AT2G26020]	2.22198	4.66532
815	AT3G43430	RING/U-box superfamily protein [Source:TAIR%3BAcc:AT3G43430]	2.22198	4.66532
816	AT4G30450	glycine-rich protein [Source:TAIR%3BAcc:AT4G30450]	2.22099	4.66214
817	AT4G12880	early nodulin-like protein 19 [Source:TAIR%3BAcc:AT4G12880]	2.22053	4.66064
818	AT5G23460	unknown protein%3B Has 30201 Blast hits to 17322 proteins in 780 species: Archae - 12%3B Bacteria - 1396%3B Metazoa - 17338%3B Fungi - 3422%3B Plants - 5037%3B Viruses - 0%3B Other Eukaryotes - 2996 (source: NCBI BLink). [Source:TAIR%3BAcc:AT5G23460]	2.21866	4.65461
819	AT3G48490	unknown protein%3B Has 16 Blast hits to 16 proteins in 7 species: Archae - 0%3B Bacteria - 0%3B Metazoa - 0%3B Fungi - 1%3B Plants - 15%3B Viruses - 0%3B Other Eukaryotes - 0 (source: NCBI BLink). [Source:TAIR%3BAcc:AT3G48490]	2.21688	4.64887
820	AT3G21890	B-box type zinc finger family protein [Source:TAIR%3BAcc:AT3G21890]	2.21416	4.6401
821	AT3G16490	IQ-domain 26 [Source:TAIR%3BAcc:AT3G16490]	2.21416	4.6401
822	AT3G57062	unknown protein%3B FUNCTIONS IN: molecular_function unknown%3B INVOLVED IN: biological_process unknown%3B LOCATED IN: endomembrane system%3B Has 30201 Blast hits to 17322 proteins in 780 species: Archae - 12%3B Bacteria - 1396%3B Metazoa - 17338%3B Fungi - 3422%3B /.../ - 5037%3B Viruses - 0%3B Other Eukaryotes - 2996 (source: NCBI BLink). [Source:TAIR%3BAcc:AT3G57062]	2.21279	4.63571
823	AT5G40570	Surfeit locus protein 2 (SURF2) [Source:TAIR%3BAcc:AT5G40570]	2.21159	4.63187
824	AT2G32380	Transmembrane protein 97%2C predicted [Source:TAIR%3BAcc:AT2G32380]	2.21099	4.62991
825	AT2G18350	homeobox protein 24 [Source:TAIR%3BAcc:AT2G18350]	2.20754	4.61887
826	AT1G19970	ER lumen protein retaining receptor family protein [Source:TAIR%3BAcc:AT1G19970]	2.20676	4.61637
827	AT4G34800	SAUR-like auxin-responsive protein family [Source:TAIR%3BAcc:AT4G34800]	2.20517	4.61128
828	AT4G36950	mitogen-activated protein kinase kinase kinase 21 [Source:TAIR%3BAcc:AT4G36950]	2.20374	4.60671
829	AT4G13195	CLAVATA3/ESR-RELATED 44 [Source:TAIR%3BAcc:AT4G13195]	2.20357	4.60618
830	AT3G63060	EID1-like 3 [Source:TAIR%3BAcc:AT3G63060]	2.20285	4.60389
831	AT1G05720	selenoprotein family protein [Source:TAIR%3BAcc:AT1G05720]	2.20177	4.60044
832	AT1G07790	Histone superfamily protein [Source:TAIR%3BAcc:AT1G07790]	2.20074	4.59716
833	AT5G65925	unknown protein%3B BEST Arabidopsis thaliana protein match is: unknown protein (TAIR:AT3G49820.1)%3B Has 45 Blast hits to 45 proteins in 6 species: Archae - 0%3B Bacteria - 0%3B Metazoa - 0%3B Fungi - 0%3B Plants - 45%3B Viruses - 0%3B Other Eukaryotes - 0 (source: /.../BLink). [Source:TAIR%3BAcc:AT5G65925]	2.19961	4.59355
834	ATCG00630	PSAJ [Source:TAIR%3BAcc:ATCG00630]	2.19547	4.5804
835	AT2G18400	ribosomal protein L6 family protein [Source:TAIR%3BAcc:AT2G18400]	2.19511	4.57926
836	AT4G38000	DNA binding with one finger 4.7 [Source:TAIR%3BAcc:AT4G38000]	2.1931	4.57286
837	AT1G58235	unknown protein%3B Has 3 Blast hits to 3 proteins in 1 species: Archae - 0%3B Bacteria - 0%3B Metazoa - 0%3B Fungi - 0%3B Plants - 3%3B Viruses - 0%3B Other Eukaryotes - 0 (source: NCBI BLink). [Source:TAIR%3BAcc:AT1G58235]	2.19168	4.56838
838	AT3G21560	UDP-Glycosyltransferase superfamily protein [Source:TAIR%3BAcc:AT3G21560]	2.18974	4.56222
839	AT1G34010	unknown protein%3B BEST Arabidopsis thaliana protein match is: unknown protein (TAIR:AT1G22790.2)%3B Has 74 Blast hits to 74 proteins in 12 species: Archae - 0%3B Bacteria - 0%3B Metazoa - 0%3B Fungi - 0%3B Plants - 74%3B Viruses - 0%3B Other Eukaryotes - 0 (source /.../ BLink). [Source:TAIR%3BAcc:AT1G34010]	2.18961	4.56181
840	AT2G15440	Protein of unknown function (DUF579) [Source:TAIR%3BAcc:AT2G15440]	2.1894	4.56116
841	AT1G62250	unknown protein%3B LOCATED IN: chloroplast%3B EXPRESSED IN: 23 plant structures%3B EXPRESSED DURING: 15 growth stages%3B Has 35333 Blast hits to 34131 proteins in 2444 species: Archae - 798%3B Bacteria - 22429%3B Metazoa - 974%3B Fungi - 991%3B Plants - 531%3B Viruse /.../ Other Eukaryotes - 9610 (source: NCBI BLink). [Source:TAIR%3BAcc:AT1G62250]	2.18694	4.55338
842	AT1G61065	Protein of unknown function (DUF1218) [Source:TAIR%3BAcc:AT1G61065]	2.18675	4.55278
843	AT4G13580	Disease resistance-responsive (dirigent-like protein) family protein [Source:TAIR%3BAcc:AT4G13580]	2.18245	4.53923
844	AT1G36675	glycine-rich protein [Source:TAIR%3BAcc:AT1G36675]	2.18245	4.53923
845	AT3G57200	unknown protein%3B BEST Arabidopsis thaliana protein match is: unknown protein (TAIR:AT2G41451.1)%3B Has 94 Blast hits to 94 proteins in 31 species: Archae - 0%3B Bacteria - 12%3B Metazoa - 0%3B Fungi - 0%3B Plants - 77%3B Viruses - 0%3B Other Eukaryotes - 5 (sourc /.../I BLink). [Source:TAIR%3BAcc:AT3G57200]	2.18245	4.53923
846	AT3G02240	Encodes a root meristem growth factor (RGF). Belongs to a family of functionally redundant homologous peptides that are secreted%2C tyrosine-sulfated%2C and expressed mainly in the stem cell area and the innermost layer of central columella cells. RGFs /.../equired for maintenance of the root stem cell niche and transit amplifying cell proliferation. Members of this family include: At5g60810 (RGF…	2.18245	4.53923
847	AT1G20065	FUNCTIONS IN: molecular_function unknown%3B INVOLVED IN: biological_process unknown%3B LOCATED IN: endomembrane system%3B BEST Arabidopsis thaliana protein match is: TFIIB zinc-binding protein (TAIR:AT3G25940.1). [Source:TAIR%3BAcc:AT1G20065]	2.18245	4.53923
848	AT3G01345	Expressed protein [Source:TAIR%3BAcc:AT3G01345]	2.18245	4.53923
849	AT5G03130	unknown protein%3B Has 1 Blast hits to 1 proteins in 1 species: Archae - 0%3B Bacteria - 0%3B Metazoa - 0%3B Fungi - 0%3B Plants - 1%3B Viruses - 0%3B Other Eukaryotes - 0 (source: NCBI BLink). [Source:TAIR%3BAcc:AT5G03130]	2.18245	4.53923
850	AT5G51950	Glucose-methanol-choline (GMC) oxidoreductase family protein [Source:TAIR%3BAcc:AT5G51950]	2.18245	4.53923
851	AT5G05290	expansin A2 [Source:TAIR%3BAcc:AT5G05290]	2.18245	4.53923
852	AT2G41475	Embryo-specific protein 3%2C (ATS3) [Source:TAIR%3BAcc:AT2G41475]	2.17821	4.52591
853	AT5G44210	erf domain protein 9 [Source:TAIR%3BAcc:AT5G44210]	2.17811	4.5256
854	AT1G61570	translocase of the inner mitochondrial membrane 13 [Source:TAIR%3BAcc:AT1G61570]	2.17622	4.51968
855	AT3G63050	unknown protein%3B BEST Arabidopsis thaliana protein match is: unknown protein (TAIR:AT2G48075.1)%3B Has 30201 Blast hits to 17322 proteins in 780 species: Archae - 12%3B Bacteria - 1396%3B Metazoa - 17338%3B Fungi - 3422%3B Plants - 5037%3B Viruses - 0%3B Other Eu /.../es - 2996 (source: NCBI BLink). [Source:TAIR%3BAcc:AT3G63050]	2.17546	4.5173
856	AT3G48570	secE/sec61-gamma protein transport protein [Source:TAIR%3BAcc:AT3G48570]	2.17273	4.50877
857	AT1G65032	unknown protein%3B FUNCTIONS IN: molecular_function unknown%3B INVOLVED IN: biological_process unknown%3B LOCATED IN: cellular_component unknown%3B Has 30201 Blast hits to 17322 proteins in 780 species: Archae - 12%3B Bacteria - 1396%3B Metazoa - 17338%3B Fungi - /.../ Plants - 5037%3B Viruses - 0%3B Other Eukaryotes - 2996 (source: NCBI BLink). [Source:TAIR%3BAcc:AT1G65032]	2.1727	4.50866
858	AT1G75550	glycine-rich protein [Source:TAIR%3BAcc:AT1G75550]	2.17006	4.50043
859	AT1G05220	Transmembrane protein 97%2C predicted [Source:TAIR%3BAcc:AT1G05220]	2.17006	4.50043
860	AT5G57760	unknown protein%3B Has 5 Blast hits to 5 proteins in 2 species: Archae - 0%3B Bacteria - 0%3B Metazoa - 0%3B Fungi - 0%3B Plants - 5%3B Viruses - 0%3B Other Eukaryotes - 0 (source: NCBI BLink). [Source:TAIR%3BAcc:AT5G57760]	2.17006	4.50043
861	AT1G36630	transposable element gene [Source:TAIR%3BAcc:AT1G36630]	2.16978	4.49956
862	AT5G06270	unknown protein%3B FUNCTIONS IN: molecular_function unknown%3B INVOLVED IN: biological_process unknown%3B LOCATED IN: chloroplast%3B EXPRESSED IN: 21 plant structures%3B EXPRESSED DURING: 11 growth stages%3B BEST Arabidopsis thaliana protein match is: unknown p /.../ (TAIR:AT3G11600.1)%3B Has 1807 Blast hits to 1807 proteins in 277 species: Archae - 0%3B Bacteria - 0%3B Metazoa - 736%3B Fungi - 3…	2.16864	4.496
863	AT2G24140	Protein of unknown function%2C DUF593 [Source:TAIR%3BAcc:AT2G24140]	2.1678	4.49338
864	AT5G10390	Histone superfamily protein [Source:TAIR%3BAcc:AT5G10390]	2.16692	4.49064
865	AT3G25760	allene oxide cyclase 1 [Source:TAIR%3BAcc:AT3G25760]	2.16683	4.49035
866	AT2G28630	3-ketoacyl-CoA synthase 12 [Source:TAIR%3BAcc:AT2G28630]	2.16572	4.48691
867	AT3G56030	Tetratricopeptide repeat (TPR)-like superfamily protein [Source:TAIR%3BAcc:AT3G56030]	2.16425	4.48235
868	AT2G28400	Protein of unknown function%2C DUF584 [Source:TAIR%3BAcc:AT2G28400]	2.16385	4.48108
869	AT5G02540	NAD(P)-binding Rossmann-fold superfamily protein [Source:TAIR%3BAcc:AT5G02540]	2.16255	4.47705
870	AT2G32510	mitogen-activated protein kinase kinase kinase 17 [Source:TAIR%3BAcc:AT2G32510]	2.15936	4.46718
871	AT3G29034	unknown protein%3B Has 7 Blast hits to 7 proteins in 3 species: Archae - 0%3B Bacteria - 0%3B Metazoa - 0%3B Fungi - 0%3B Plants - 7%3B Viruses - 0%3B Other Eukaryotes - 0 (source: NCBI BLink). [Source:TAIR%3BAcc:AT3G29034]	2.15925	4.46682
872	AT4G30290	xyloglucan endotransglucosylase/hydrolase 19 [Source:TAIR%3BAcc:AT4G30290]	2.1582	4.46358
873	AT3G25870	unknown protein%3B BEST Arabidopsis thaliana protein match is: unknown protein (TAIR:AT1G13360.1)%3B Has 50 Blast hits to 50 proteins in 12 species: Archae - 0%3B Bacteria - 0%3B Metazoa - 0%3B Fungi - 0%3B Plants - 50%3B Viruses - 0%3B Other Eukaryotes - 0 (source /.../ BLink). [Source:TAIR%3BAcc:AT3G25870]	2.15704	4.45997
874	AT1G78955	camelliol C synthase 1 [Source:TAIR%3BAcc:AT1G78955]	2.15691	4.4596
875	AT1G22690	Gibberellin-regulated family protein [Source:TAIR%3BAcc:AT1G22690]	2.15523	4.45441
876	AT1G65850	Disease resistance protein (TIR-NBS-LRR class) family [Source:TAIR%3BAcc:AT1G65850]	2.15497	4.45359
877	AT3G61560	Reticulon family protein [Source:TAIR%3BAcc:AT3G61560]	2.15277	4.44681
878	AT2G25310	Protein of unknown function (DUF2012) [Source:TAIR%3BAcc:AT2G25310]	2.15237	4.44559
879	AT4G24380	INVOLVED IN: 10-formyltetrahydrofolate biosynthetic process%2C folic acid and derivative biosynthetic process%3B EXPRESSED IN: 24 plant structures%3B EXPRESSED DURING: 15 growth stages%3B CONTAINS InterPro DOMAIN/s: Serine hydrolase (InterPro:IPR005645)%3B BE /.../bidopsis thaliana protein match is: alpha/beta-Hydrolases superfamily protein (TAIR:AT5G65400.1)%3B Has 30201 Blast hits to 17322 prot…	2.1522	4.44504
880	AT5G66840	SAP domain-containing protein [Source:TAIR%3BAcc:AT5G66840]	2.15003	4.43836
881	AT2G25810	tonoplast intrinsic protein 4%3B1 [Source:TAIR%3BAcc:AT2G25810]	2.15003	4.43836
882	AT1G29540	unknown protein%3B BEST Arabidopsis thaliana protein match is: unknown protein (TAIR:AT2G34330.1)%3B Has 10 Blast hits to 10 proteins in 2 species: Archae - 0%3B Bacteria - 0%3B Metazoa - 0%3B Fungi - 0%3B Plants - 10%3B Viruses - 0%3B Other Eukaryotes - 0 (source: /.../BLink). [Source:TAIR%3BAcc:AT1G29540]	2.15003	4.43836
883	AT3G07380	Domain of unknown function (DUF23) [Source:TAIR%3BAcc:AT3G07380]	2.15003	4.43836
884	AT2G46410	Homeodomain-like superfamily protein [Source:TAIR%3BAcc:AT2G46410]	2.14717	4.42959
885	AT5G07650	Actin-binding FH2 protein [Source:TAIR%3BAcc:AT5G07650]	2.14717	4.42959
886	AT5G54970	unknown protein%3B BEST Arabidopsis thaliana protein match is: unknown protein (TAIR:AT4G26960.1)%3B Has 1807 Blast hits to 1807 proteins in 277 species: Archae - 0%3B Bacteria - 0%3B Metazoa - 736%3B Fungi - 347%3B Plants - 385%3B Viruses - 0%3B Other Eukaryotes - /.../source: NCBI BLink). [Source:TAIR%3BAcc:AT5G54970]	2.14654	4.42765
887	AT2G29440	glutathione S-transferase tau 6 [Source:TAIR%3BAcc:AT2G29440]	2.14497	4.42284
888	AT5G37070	Protein of unknown function%2C DUF538 [Source:TAIR%3BAcc:AT5G37070]	2.14421	4.42051
889	AT5G18010	SAUR-like auxin-responsive protein family [Source:TAIR%3BAcc:AT5G18010]	2.14028	4.40847
890	AT5G26690	Heavy metal transport/detoxification superfamily protein [Source:TAIR%3BAcc:AT5G26690]	2.13823	4.40221
891	AT1G22980	unknown protein%3B BEST Arabidopsis thaliana protein match is: unknown protein (TAIR:AT1G22970.1)%3B Has 52 Blast hits to 50 proteins in 17 species: Archae - 0%3B Bacteria - 0%3B Metazoa - 8%3B Fungi - 0%3B Plants - 44%3B Viruses - 0%3B Other Eukaryotes - 0 (source /.../ BLink). [Source:TAIR%3BAcc:AT1G22980]	2.13805	4.40168
892	AT1G74440	Protein of unknown function (DUF962) [Source:TAIR%3BAcc:AT1G74440]	2.13666	4.39744
893	AT4G21620	glycine-rich protein [Source:TAIR%3BAcc:AT4G21620]	2.13558	4.39414
894	AT1G21220	transposable element gene [Source:TAIR%3BAcc:AT1G21220]	2.13451	4.39089
895	AT1G64380	Integrase-type DNA-binding superfamily protein [Source:TAIR%3BAcc:AT1G64380]	2.13048	4.37864
896	AT5G35926	Protein with RNI-like/FBD-like domains [Source:TAIR%3BAcc:AT5G35926]	2.13009	4.37746
897	AT3G23630	isopentenyltransferase 7 [Source:TAIR%3BAcc:AT3G23630]	2.128	4.37111
898	AT5G66040	sulfurtransferase protein 16 [Source:TAIR%3BAcc:AT5G66040]	2.12722	4.36875
899	AT2G20562	unknown protein%3B LOCATED IN: endomembrane system%3B BEST Arabidopsis thaliana protein match is: unknown protein (TAIR:AT2G31090.1)%3B Has 70 Blast hits to 70 proteins in 13 species: Archae - 0%3B Bacteria - 0%3B Metazoa - 0%3B Fungi - 0%3B Plants - 70%3B Viruses /.../ther Eukaryotes - 0 (source: NCBI BLink). [Source:TAIR%3BAcc:AT2G20562]	2.12605	4.36521
900	AT3G17120	unknown protein%3B BEST Arabidopsis thaliana protein match is: unknown protein (TAIR:AT1G02380.1)%3B Has 67 Blast hits to 67 proteins in 11 species: Archae - 0%3B Bacteria - 0%3B Metazoa - 0%3B Fungi - 0%3B Plants - 67%3B Viruses - 0%3B Other Eukaryotes - 0 (source /.../ BLink). [Source:TAIR%3BAcc:AT3G17120]	2.12573	4.36425
901	AT4G10380	NOD26-like intrinsic protein 5%3B1 [Source:TAIR%3BAcc:AT4G10380]	2.12442	4.36027
902	AT3G21770	Peroxidase superfamily protein [Source:TAIR%3BAcc:AT3G21770]	2.12442	4.36027
903	AT2G32180	plastid transcriptionally active 18 [Source:TAIR%3BAcc:AT2G32180]	2.12256	4.35465
904	AT1G10540	nucleobase-ascorbate transporter 8 [Source:TAIR%3BAcc:AT1G10540]	2.12215	4.35341
905	AT2G20835	unknown protein%3B BEST Arabidopsis thaliana protein match is: unknown protein (TAIR:AT3G15534.1)%3B Has 66 Blast hits to 66 proteins in 12 species: Archae - 0%3B Bacteria - 0%3B Metazoa - 0%3B Fungi - 0%3B Plants - 66%3B Viruses - 0%3B Other Eukaryotes - 0 (source /.../ BLink). [Source:TAIR%3BAcc:AT2G20835]	2.12016	4.34743
906	AT3G49330	Plant invertase/pectin methylesterase inhibitor superfamily protein [Source:TAIR%3BAcc:AT3G49330]	2.11944	4.34525
907	AT1G02335	germin-like protein subfamily 2 member 2 precursor [Source:TAIR%3BAcc:AT1G02335]	2.11944	4.34525
908	AT1G70990	proline-rich family protein [Source:TAIR%3BAcc:AT1G70990]	2.11944	4.34525
909	AT2G28740	histone H4 [Source:TAIR%3BAcc:AT2G28740]	2.11788	4.34054
910	AT1G31885	NOD26-like intrinsic protein 3%3B1 [Source:TAIR%3BAcc:AT1G31885]	2.11686	4.33749
911	AT2G14070	wound-responsive protein-related [Source:TAIR%3BAcc:AT2G14070]	2.11686	4.33749
912	AT1G76640	Calcium-binding EF-hand family protein [Source:TAIR%3BAcc:AT1G76640]	2.11686	4.33749
913	AT1G75810	unknown protein%3B FUNCTIONS IN: molecular_function unknown%3B INVOLVED IN: biological_process unknown%3B LOCATED IN: endomembrane system%3B EXPRESSED IN: 24 plant structures%3B EXPRESSED DURING: 15 growth stages%3B Has 13 Blast hits to 13 proteins in 5 species /.../ae - 0%3B Bacteria - 0%3B Metazoa - 0%3B Fungi - 0%3B Plants - 13%3B Viruses - 0%3B Other Eukaryotes - 0 (source: NCBI BLink). [Sour…	2.11467	4.33091
914	AT1G53920	GDSL-motif lipase 5 [Source:TAIR%3BAcc:AT1G53920]	2.11316	4.32636
915	AT2G12440	transposable element gene [Source:TAIR%3BAcc:AT2G12440]	2.11206	4.32308
916	AT4G12580	unknown protein%3B Has 24 Blast hits to 18 proteins in 5 species: Archae - 0%3B Bacteria - 2%3B Metazoa - 0%3B Fungi - 0%3B Plants - 7%3B Viruses - 0%3B Other Eukaryotes - 15 (source: NCBI BLink). [Source:TAIR%3BAcc:AT4G12580]	2.11206	4.32308
917	AT4G01335	FUNCTIONS IN: molecular_function unknown%3B INVOLVED IN: biological_process unknown%3B LOCATED IN: endomembrane system%3B BEST Arabidopsis thaliana protein match is: CHP-rich zinc finger protein-related (TAIR:AT4G01340.1)%3B Has 13 Blast hits to 13 proteins /.../species: Archae - 0%3B Bacteria - 0%3B Metazoa - 0%3B Fungi - 0%3B Plants - 13%3B Viruses - 0%3B Other Eukaryotes - 0 (source: NCBI BLin…	2.11206	4.32308
918	AT1G66370	myb domain protein 113 [Source:TAIR%3BAcc:AT1G66370]	2.11206	4.32308
919	AT3G03830	SAUR-like auxin-responsive protein family [Source:TAIR%3BAcc:AT3G03830]	2.11206	4.32308
920	AT5G22310	unknown protein%3B BEST Arabidopsis thaliana protein match is: unknown protein (TAIR:AT3G11590.1)%3B Has 30201 Blast hits to 17322 proteins in 780 species: Archae - 12%3B Bacteria - 1396%3B Metazoa - 17338%3B Fungi - 3422%3B Plants - 5037%3B Viruses - 0%3B Other Eu /.../es - 2996 (source: NCBI BLink). [Source:TAIR%3BAcc:AT5G22310]	2.11206	4.32308
921	AT4G18960	K-box region and MADS-box transcription factor family protein [Source:TAIR%3BAcc:AT4G18960]	2.11206	4.32308
922	AT1G31320	LOB domain-containing protein 4 [Source:TAIR%3BAcc:AT1G31320]	2.10768	4.30998
923	AT5G67430	Acyl-CoA N-acyltransferases (NAT) superfamily protein [Source:TAIR%3BAcc:AT5G67430]	2.10563	4.30386
924	AT1G24148	unknown protein%3B FUNCTIONS IN: molecular_function unknown%3B INVOLVED IN: biological_process unknown%3B LOCATED IN: cellular_component unknown%3B BEST Arabidopsis thaliana protein match is: unknown protein (TAIR:AT1G24147.1). [Source:TAIR%3BAcc:AT1G24148]	2.1056	4.30378
925	AT5G40970	Protein of unknown function (DUF 3339) [Source:TAIR%3BAcc:AT5G40970]	2.10419	4.29957
926	AT5G57080	unknown protein%3B FUNCTIONS IN: molecular_function unknown%3B INVOLVED IN: biological_process unknown%3B LOCATED IN: endomembrane system%3B EXPRESSED IN: 13 plant structures%3B EXPRESSED DURING: 7 growth stages%3B BEST Arabidopsis thaliana protein match is: un /.../protein (TAIR:AT4G26055.1)%3B Has 14 Blast hits to 14 proteins in 6 species: Archae - 0%3B Bacteria - 0%3B Metazoa - 0%3B Fungi - 0%…	2.10367	4.29802
927	AT5G03995	unknown protein%3B FUNCTIONS IN: molecular_function unknown%3B INVOLVED IN: biological_process unknown%3B LOCATED IN: cellular_component unknown%3B Has 30201 Blast hits to 17322 proteins in 780 species: Archae - 12%3B Bacteria - 1396%3B Metazoa - 17338%3B Fungi - /.../ Plants - 5037%3B Viruses - 0%3B Other Eukaryotes - 2996 (source: NCBI BLink). [Source:TAIR%3BAcc:AT5G03995]	2.10272	4.29519
928	AT1G05620	uridine-ribohydrolase 2 [Source:TAIR%3BAcc:AT1G05620]	2.10213	4.29343
929	AT2G43520	trypsin inhibitor protein 2 [Source:TAIR%3BAcc:AT2G43520]	2.10165	4.292
930	AT3G13210	crooked neck protein%2C putative / cell cycle protein%2C putative [Source:TAIR%3BAcc:AT3G13210]	2.09999	4.28705
931	AT3G59710	NAD(P)-binding Rossmann-fold superfamily protein [Source:TAIR%3BAcc:AT3G59710]	2.09999	4.28705
932	AT5G20670	Protein of unknown function (DUF1677) [Source:TAIR%3BAcc:AT5G20670]	2.09923	4.28482
933	AT1G53070	Legume lectin family protein [Source:TAIR%3BAcc:AT1G53070]	2.09838	4.28229
934	AT4G15563	unknown protein%3B Has 36 Blast hits to 36 proteins in 12 species: Archae - 0%3B Bacteria - 0%3B Metazoa - 0%3B Fungi - 0%3B Plants - 36%3B Viruses - 0%3B Other Eukaryotes - 0 (source: NCBI BLink). [Source:TAIR%3BAcc:AT4G15563]	2.09825	4.28191
935	AT4G33960	unknown protein%3B FUNCTIONS IN: molecular_function unknown%3B INVOLVED IN: biological_process unknown%3B LOCATED IN: endomembrane system%3B EXPRESSED IN: 20 plant structures%3B EXPRESSED DURING: 10 growth stages%3B BEST Arabidopsis thaliana protein match is: u /.../ protein (TAIR:AT2G15830.1)%3B Has 32 Blast hits to 32 proteins in 4 species: Archae - 0%3B Bacteria - 0%3B Metazoa - 0%3B Fungi - 0…	2.09695	4.27805
936	AT5G11930	Thioredoxin superfamily protein [Source:TAIR%3BAcc:AT5G11930]	2.09659	4.27696
937	AT1G48100	Pectin lyase-like superfamily protein [Source:TAIR%3BAcc:AT1G48100]	2.09566	4.27423
938	AT1G63295	Remorin family protein [Source:TAIR%3BAcc:AT1G63295]	2.09499	4.27222
939	AT3G11860	BEST Arabidopsis thaliana protein match is: Sterile alpha motif (SAM) domain-containing protein (TAIR:AT3G11890.2)%3B Has 52 Blast hits to 14 proteins in 3 species: Archae - 0%3B Bacteria - 1%3B Metazoa - 0%3B Fungi - 0%3B Plants - 51%3B Viruses - 0%3B Other Euka /.../ - 0 (source: NCBI BLink). [Source:TAIR%3BAcc:AT3G11860]	2.09499	4.27222
940	AT4G15440	hydroperoxide lyase 1 [Source:TAIR%3BAcc:AT4G15440]	2.09424	4.27
941	AT3G25030	RING/U-box superfamily protein [Source:TAIR%3BAcc:AT3G25030]	2.09388	4.26894
942	AT2G02310	phloem protein 2-B6 [Source:TAIR%3BAcc:AT2G02310]	2.09344	4.26765
943	AT1G26840	origin recognition complex protein 6 [Source:TAIR%3BAcc:AT1G26840]	2.09344	4.26765
944	AT1G45191	Glycosyl hydrolase superfamily protein [Source:TAIR%3BAcc:AT1G45191]	2.09284	4.26588
945	AT1G70700	TIFY domain/Divergent CCT motif family protein [Source:TAIR%3BAcc:AT1G70700]	2.09268	4.26539
946	AT3G14452	unknown protein%3B LOCATED IN: endomembrane system%3B Has 30201 Blast hits to 17322 proteins in 780 species: Archae - 12%3B Bacteria - 1396%3B Metazoa - 17338%3B Fungi - 3422%3B Plants - 5037%3B Viruses - 0%3B Other Eukaryotes - 2996 (source: NCBI BLink). [Source:TAIR%3BAcc:AT3G14452]	2.09053	4.25903
947	AT4G38080	hydroxyproline-rich glycoprotein family protein [Source:TAIR%3BAcc:AT4G38080]	2.08781	4.25103
948	AT2G30830	2-oxoglutarate (2OG) and Fe(II)-dependent oxygenase superfamily protein [Source:TAIR%3BAcc:AT2G30830]	2.08627	4.24649
949	AT5G35490	mto 1 responding up 1 [Source:TAIR%3BAcc:AT5G35490]	2.0856	4.24452
950	AT4G30280	xyloglucan endotransglucosylase/hydrolase 18 [Source:TAIR%3BAcc:AT4G30280]	2.08528	4.24357
951	AT3G62780	Calcium-dependent lipid-binding (CaLB domain) family protein [Source:TAIR%3BAcc:AT3G62780]	2.08467	4.24179
952	AT5G19650	ovate family protein 8 [Source:TAIR%3BAcc:AT5G19650]	2.08291	4.23662
953	AT2G44745	WRKY family transcription factor [Source:TAIR%3BAcc:AT2G44745]	2.08291	4.23662
954	AT4G27654	unknown protein%3B FUNCTIONS IN: molecular_function unknown%3B INVOLVED IN: biological_process unknown%3B LOCATED IN: endomembrane system%3B EXPRESSED IN: 17 plant structures%3B EXPRESSED DURING: 9 growth stages%3B Has 30201 Blast hits to 17322 proteins in 780 /.../s: Archae - 12%3B Bacteria - 1396%3B Metazoa - 17338%3B Fungi - 3422%3B Plants - 5037%3B Viruses - 0%3B Other Eukaryotes - 2996 (sour…	2.08124	4.2317
955	AT2G22710	transposable element gene [Source:TAIR%3BAcc:AT2G22710]	2.08109	4.23126
956	AT5G42650	allene oxide synthase [Source:TAIR%3BAcc:AT5G42650]	2.081	4.231
957	AT5G57345	unknown protein%3B Has 30201 Blast hits to 17322 proteins in 780 species: Archae - 12%3B Bacteria - 1396%3B Metazoa - 17338%3B Fungi - 3422%3B Plants - 5037%3B Viruses - 0%3B Other Eukaryotes - 2996 (source: NCBI BLink). [Source:TAIR%3BAcc:AT5G57345]	2.08026	4.22884
958	AT4G30460	glycine-rich protein [Source:TAIR%3BAcc:AT4G30460]	2.07742	4.22053
959	AT2G38540	lipid transfer protein 1 [Source:TAIR%3BAcc:AT2G38540]	2.07564	4.21532
960	AT1G52720	unknown protein%3B BEST Arabidopsis thaliana protein match is: unknown protein (TAIR:AT3G15630.1)%3B Has 61 Blast hits to 61 proteins in 13 species: Archae - 0%3B Bacteria - 0%3B Metazoa - 0%3B Fungi - 0%3B Plants - 61%3B Viruses - 0%3B Other Eukaryotes - 0 (source /.../ BLink). [Source:TAIR%3BAcc:AT1G52720]	2.07558	4.21515
961	AT4G35480	RING-H2 finger A3B [Source:TAIR%3BAcc:AT4G35480]	2.07439	4.21166
962	AT1G48745	unknown protein%3B Has 7 Blast hits to 7 proteins in 3 species: Archae - 0%3B Bacteria - 0%3B Metazoa - 0%3B Fungi - 0%3B Plants - 7%3B Viruses - 0%3B Other Eukaryotes - 0 (source: NCBI BLink). [Source:TAIR%3BAcc:AT1G48745]	2.07405	4.21067
963	AT1G43790	tracheary element differentiation-related 6 [Source:TAIR%3BAcc:AT1G43790]	2.07341	4.20879
964	AT1G31760	SWIB/MDM2 domain superfamily protein [Source:TAIR%3BAcc:AT1G31760]	2.07306	4.2078
965	AT5G05590	phosphoribosylanthranilate isomerase 2 [Source:TAIR%3BAcc:AT5G05590]	2.07264	4.20657
966	AT4G04480	unknown protein%3B LOCATED IN: chloroplast%3B EXPRESSED IN: flower%2C pollen tube%3B EXPRESSED DURING: petal differentiation and expansion stage%3B BEST Arabidopsis thaliana protein match is: F-box family protein with a domain of unknown function (DUF295) (TA /.../G22030.1)%3B Has 78 Blast hits to 78 proteins in 10 species: Archae - 0%3B Bacteria - 0%3B Metazoa - 0%3B Fungi - 0%3B Plants - 78%3B …	2.07142	4.20299
967	AT5G10430	arabinogalactan protein 4 [Source:TAIR%3BAcc:AT5G10430]	2.07142	4.20299
968	AT3G20480	tetraacyldisaccharide 4'-kinase family protein [Source:TAIR%3BAcc:AT3G20480]	2.07142	4.20299
969	AT4G01575	serine protease inhibitor%2C Kazal-type family protein [Source:TAIR%3BAcc:AT4G01575]	2.07142	4.20299
970	AT3G03840	SAUR-like auxin-responsive protein family [Source:TAIR%3BAcc:AT3G03840]	2.06838	4.19414
971	AT3G20450	B-cell receptor-associated protein 31-like [Source:TAIR%3BAcc:AT3G20450]	2.06697	4.19006
972	AT3G47300	SELT-like protein precursor [Source:TAIR%3BAcc:AT3G47300]	2.0668	4.18956
973	AT3G02770	Ribonuclease E inhibitor RraA/Dimethylmenaquinone methyltransferase [Source:TAIR%3BAcc:AT3G02770]	2.06625	4.18796
974	AT2G36870	xyloglucan endotransglucosylase/hydrolase 32 [Source:TAIR%3BAcc:AT2G36870]	2.06445	4.18275
975	AT3G21020	transposable element gene [Source:TAIR%3BAcc:AT3G21020]	2.05922	4.1676
976	AT3G04040	unknown protein%3B BEST Arabidopsis thaliana protein match is: unknown protein (TAIR:AT5G18250.1)%3B Has 58 Blast hits to 58 proteins in 12 species: Archae - 0%3B Bacteria - 0%3B Metazoa - 0%3B Fungi - 0%3B Plants - 58%3B Viruses - 0%3B Other Eukaryotes - 0 (source /.../ BLink). [Source:TAIR%3BAcc:AT3G04040]	2.05882	4.16644
977	AT4G39970	Haloacid dehalogenase-like hydrolase (HAD) superfamily protein [Source:TAIR%3BAcc:AT4G39970]	2.05728	4.16201
978	AT5G25090	early nodulin-like protein 13 [Source:TAIR%3BAcc:AT5G25090]	2.05692	4.16096
979	AT5G17210	Protein of unknown function (DUF1218) [Source:TAIR%3BAcc:AT5G17210]	2.05585	4.15789
980	AT4G26810	SWIB/MDM2 domain superfamily protein [Source:TAIR%3BAcc:AT4G26810]	2.05537	4.15649
981	AT3G20510	Transmembrane proteins 14C [Source:TAIR%3BAcc:AT3G20510]	2.05405	4.1527
982	AT2G44370	Cysteine/Histidine-rich C1 domain family protein [Source:TAIR%3BAcc:AT2G44370]	2.05242	4.148
983	AT5G64750	Integrase-type DNA-binding superfamily protein [Source:TAIR%3BAcc:AT5G64750]	2.05217	4.1473
984	AT4G29880	plant intracellular ras group-related LRR 7 [Source:TAIR%3BAcc:AT4G29880]	2.05	4.14105
985	AT4G30650	Low temperature and salt responsive protein family [Source:TAIR%3BAcc:AT4G30650]	2.04901	4.13823
986	AT5G06760	Late Embryogenesis Abundant 4-5 [Source:TAIR%3BAcc:AT5G06760]	2.04815	4.13574
987	AT1G01370	Histone superfamily protein [Source:TAIR%3BAcc:AT1G01370]	2.04815	4.13574
988	AT1G33260	Protein kinase superfamily protein [Source:TAIR%3BAcc:AT1G33260]	2.04767	4.13437
989	AT1G16430	Surfeit locus protein 5 subunit 22 of Mediator complex [Source:TAIR%3BAcc:AT1G16430]	2.04757	4.13409
990	AT2G42610	Protein of unknown function (DUF640) [Source:TAIR%3BAcc:AT2G42610]	2.04608	4.12981
991	AT4G00360	cytochrome P450%2C family 86%2C subfamily A%2C polypeptide 2 [Source:TAIR%3BAcc:AT4G00360]	2.04544	4.128
992	AT5G59180	DNA-directed RNA polymerase II [Source:TAIR%3BAcc:AT5G59180]	2.04525	4.12745
993	AT1G68350	unknown protein%3B FUNCTIONS IN: molecular_function unknown%3B INVOLVED IN: biological_process unknown%3B LOCATED IN: mitochondrion%3B Has 20 Blast hits to 20 proteins in 7 species: Archae - 0%3B Bacteria - 0%3B Metazoa - 0%3B Fungi - 0%3B Plants - 20%3B Viruses - 0%3B /.../ Eukaryotes - 0 (source: NCBI BLink). [Source:TAIR%3BAcc:AT1G68350]	2.04355	4.12259
994	AT3G18485	iaa-leucine resistant 2 [Source:TAIR%3BAcc:AT3G18485]	2.04109	4.11557
995	AT3G49570	response to low sulfur 3 [Source:TAIR%3BAcc:AT3G49570]	2.03932	4.11053
996	AT4G12480	Bifunctional inhibitor/lipid-transfer protein/seed storage 2S albumin superfamily protein [Source:TAIR%3BAcc:AT4G12480]	2.03761	4.10566
997	AT5G05710	Pleckstrin homology (PH) domain superfamily protein [Source:TAIR%3BAcc:AT5G05710]	2.0373	4.10476
998	AT5G27520	peroxisomal adenine nucleotide carrier 2 [Source:TAIR%3BAcc:AT5G27520]	2.03605	4.1012
999	AT1G55205	unknown protein%3B FUNCTIONS IN: molecular_function unknown%3B INVOLVED IN: biological_process unknown%3B LOCATED IN: chloroplast%3B BEST Arabidopsis thaliana protein match is: unknown protein (TAIR:AT3G13674.1)%3B Has 137 Blast hits to 137 proteins in 11 spe /.../Archae - 0%3B Bacteria - 0%3B Metazoa - 0%3B Fungi - 0%3B Plants - 137%3B Viruses - 0%3B Other Eukaryotes - 0 (source: NCBI BLink). [S…	2.03524	4.09892
1000	AT3G07590	Small nuclear ribonucleoprotein family protein [Source:TAIR%3BAcc:AT3G07590]	2.03505	4.09836
1001	AT1G73177	bonsai [Source:TAIR%3BAcc:AT1G73177]	2.03444	4.09663
1002	AT1G04220	3-ketoacyl-CoA synthase 2 [Source:TAIR%3BAcc:AT1G04220]	2.03444	4.09663
1003	AT1G24577	unknown protein%3B BEST Arabidopsis thaliana protein match is: unknown protein (TAIR:AT1G67910.2)%3B Has 115 Blast hits to 115 proteins in 17 species: Archae - 0%3B Bacteria - 0%3B Metazoa - 0%3B Fungi - 0%3B Plants - 115%3B Viruses - 0%3B Other Eukaryotes - 0 (sou /.../CBI BLink). [Source:TAIR%3BAcc:AT1G24577]	2.03422	4.09601
1004	AT2G13960	Homeodomain-like superfamily protein [Source:TAIR%3BAcc:AT2G13960]	2.03358	4.09421
1005	AT4G29930	basic helix-loop-helix (bHLH) DNA-binding superfamily protein [Source:TAIR%3BAcc:AT4G29930]	2.03215	4.09014
1006	AT3G14850	TRICHOME BIREFRINGENCE-LIKE 41 [Source:TAIR%3BAcc:AT3G14850]	2.03138	4.08796
1007	AT4G36900	related to AP2 10 [Source:TAIR%3BAcc:AT4G36900]	2.03112	4.08723
1008	AT5G50810	translocase inner membrane subunit 8 [Source:TAIR%3BAcc:AT5G50810]	2.0304	4.08518
1009	AT3G54420	homolog of carrot EP3-3 chitinase [Source:TAIR%3BAcc:AT3G54420]	2.03039	4.08516
1010	AT5G19750	Peroxisomal membrane 22 kDa (Mpv17/PMP22) family protein [Source:TAIR%3BAcc:AT5G19750]	2.02794	4.07823
1011	AT4G13660	pinoresinol reductase 2 [Source:TAIR%3BAcc:AT4G13660]	2.02747	4.0769
1012	AT2G25210	Ribosomal protein L39 family protein [Source:TAIR%3BAcc:AT2G25210]	2.02558	4.07155
1013	AT1G22550	Major facilitator superfamily protein [Source:TAIR%3BAcc:AT1G22550]	2.02251	4.06289
1014	AT3G02980	MEIOTIC CONTROL OF CROSSOVERS1 [Source:TAIR%3BAcc:AT3G02980]	2.01862	4.05197
1015	AT2G15830	unknown protein%3B FUNCTIONS IN: molecular_function unknown%3B INVOLVED IN: biological_process unknown%3B LOCATED IN: endomembrane system%3B EXPRESSED IN: 16 plant structures%3B EXPRESSED DURING: 10 growth stages%3B BEST Arabidopsis thaliana protein match is: u /.../ protein (TAIR:AT4G33960.1)%3B Has 18 Blast hits to 18 proteins in 4 species: Archae - 0%3B Bacteria - 0%3B Metazoa - 0%3B Fungi - 0…	2.01717	4.04789
1016	AT4G10390	Protein kinase superfamily protein [Source:TAIR%3BAcc:AT4G10390]	2.01644	4.04584
1017	AT4G23960	F-box family protein [Source:TAIR%3BAcc:AT4G23960]	2.01252	4.03487
1018	AT1G77520	O-methyltransferase family protein [Source:TAIR%3BAcc:AT1G77520]	2.01252	4.03487
1019	AT5G12180	calcium-dependent protein kinase 17 [Source:TAIR%3BAcc:AT5G12180]	2.01252	4.03487
1020	AT5G21950	alpha/beta-Hydrolases superfamily protein [Source:TAIR%3BAcc:AT5G21950]	2.01252	4.03487
1021	AT1G68800	TCP domain protein 12 [Source:TAIR%3BAcc:AT1G68800]	2.01252	4.03487
1022	AT2G24030	zinc ion binding%3Bnucleic acid binding [Source:TAIR%3BAcc:AT2G24030]	2.01252	4.03487
1023	AT2G04490	transposable element gene [Source:TAIR%3BAcc:AT2G04490]	2.01252	4.03487
1024	ATMG01020	hypothetical protein [Source:TAIR%3BAcc:ATMG01020]	2.01252	4.03487
1025	AT2G21220	SAUR-like auxin-responsive protein family [Source:TAIR%3BAcc:AT2G21220]	2.01252	4.03487
1026	AT3G55240	Plant protein 1589 of unknown function [Source:TAIR%3BAcc:AT3G55240]	2.01252	4.03487
1027	AT5G40645	RPM1-interacting protein 4 (RIN4) family protein [Source:TAIR%3BAcc:AT5G40645]	2.01252	4.03487
1028	AT1G70680	Caleosin-related family protein [Source:TAIR%3BAcc:AT1G70680]	2.01252	4.03487
1029	AT1G22065	unknown protein%3B FUNCTIONS IN: molecular_function unknown%3B INVOLVED IN: biological_process unknown%3B LOCATED IN: cellular_component unknown%3B BEST Arabidopsis thaliana protein match is: unknown protein (TAIR:AT1G77885.1)%3B Has 30201 Blast hits to 17322 /.../ins in 780 species: Archae - 12%3B Bacteria - 1396%3B Metazoa - 17338%3B Fungi - 3422%3B Plants - 5037%3B Viruses - 0%3B Other Eukaryo…	2.01252	4.03487
1030	AT1G64195	Defensin-like (DEFL) family protein [Source:TAIR%3BAcc:AT1G64195]	2.01252	4.03487
1031	AT4G07670	protease-associated (PA) domain-containing protein [Source:TAIR%3BAcc:AT4G07670]	2.01252	4.03487
1032	AT1G69050	unknown protein%3B Has 9 Blast hits to 9 proteins in 4 species: Archae - 0%3B Bacteria - 0%3B Metazoa - 0%3B Fungi - 0%3B Plants - 9%3B Viruses - 0%3B Other Eukaryotes - 0 (source: NCBI BLink). [Source:TAIR%3BAcc:AT1G69050]	2.01252	4.03487
1033	AT3G63088	ROTUNDIFOLIA like 14 [Source:TAIR%3BAcc:AT3G63088]	2.01252	4.03487
1034	AT4G29340	profilin 4 [Source:TAIR%3BAcc:AT4G29340]	2.01252	4.03487
1035	AT1G09812	unknown protein%3B BEST Arabidopsis thaliana protein match is: unknown protein (TAIR:AT1G58007.2)%3B Has 93 Blast hits to 93 proteins in 13 species: Archae - 0%3B Bacteria - 0%3B Metazoa - 0%3B Fungi - 0%3B Plants - 93%3B Viruses - 0%3B Other Eukaryotes - 0 (source /.../ BLink). [Source:TAIR%3BAcc:AT1G09812]	2.01252	4.03487
1036	AT3G61660	unknown protein%3B BEST Arabidopsis thaliana protein match is: unknown protein (TAIR:AT2G46375.1)%3B Has 28 Blast hits to 28 proteins in 7 species: Archae - 0%3B Bacteria - 0%3B Metazoa - 0%3B Fungi - 0%3B Plants - 28%3B Viruses - 0%3B Other Eukaryotes - 0 (source: /.../BLink). [Source:TAIR%3BAcc:AT3G61660]	2.01252	4.03487
1037	AT3G09800	SNARE-like superfamily protein [Source:TAIR%3BAcc:AT3G09800]	2.01252	4.03487
1038	AT4G09130	RING/U-box superfamily protein [Source:TAIR%3BAcc:AT4G09130]	2.01252	4.03487
1039	AT2G42870	phy rapidly regulated 1 [Source:TAIR%3BAcc:AT2G42870]	2.01252	4.03487
1040	AT4G19829	unknown protein%3B Has 30201 Blast hits to 17322 proteins in 780 species: Archae - 12%3B Bacteria - 1396%3B Metazoa - 17338%3B Fungi - 3422%3B Plants - 5037%3B Viruses - 0%3B Other Eukaryotes - 2996 (source: NCBI BLink). [Source:TAIR%3BAcc:AT4G19829]	2.01252	4.03487
1041	AT1G21120	O-methyltransferase family protein [Source:TAIR%3BAcc:AT1G21120]	2.01252	4.03487
1042	AT1G07500	unknown protein%3B Has 4 Blast hits to 4 proteins in 3 species: Archae - 0%3B Bacteria - 0%3B Metazoa - 0%3B Fungi - 0%3B Plants - 4%3B Viruses - 0%3B Other Eukaryotes - 0 (source: NCBI BLink). [Source:TAIR%3BAcc:AT1G07500]	2.01252	4.03487
1043	AT4G06621	transposable element gene [Source:TAIR%3BAcc:AT4G06621]	2.01252	4.03487
1044	AT2G01275	RING/FYVE/PHD zinc finger superfamily protein [Source:TAIR%3BAcc:AT2G01275]	2.01252	4.03487
1045	AT1G11905	B-cell receptor-associated protein 31-like [Source:TAIR%3BAcc:AT1G11905]	2.01029	4.02864
1046	AT1G08770	prenylated RAB acceptor 1.E [Source:TAIR%3BAcc:AT1G08770]	2.00922	4.02565
1047	AT2G46650	cytochrome B5 isoform C [Source:TAIR%3BAcc:AT2G46650]	2.00889	4.02472
1048	AT5G01200	Duplicated homeodomain-like superfamily protein [Source:TAIR%3BAcc:AT5G01200]	2.00743	4.02066
1049	AT5G64080	Bifunctional inhibitor/lipid-transfer protein/seed storage 2S albumin superfamily protein [Source:TAIR%3BAcc:AT5G64080]	2.0065	4.01806
1050	AT5G27660	Trypsin family protein with PDZ domain [Source:TAIR%3BAcc:AT5G27660]	2.00583	4.01619
1051	AT1G66240	homolog of anti-oxidant 1 [Source:TAIR%3BAcc:AT1G66240]	2.0053	4.01471
1052	AT1G12080	Vacuolar calcium-binding protein-related [Source:TAIR%3BAcc:AT1G12080]	2.00523	4.01453
1053	AT3G07910	FUNCTIONS IN: molecular_function unknown%3B INVOLVED IN: biological_process unknown%3B LOCATED IN: endomembrane system%3B EXPRESSED IN: 24 plant structures%3B EXPRESSED DURING: 15 growth stages%3B CONTAINS InterPro DOMAIN/s: Reactive oxygen species modulator /.../erPro:IPR018450)%3B Has 192 Blast hits to 192 proteins in 80 species: Archae - 0%3B Bacteria - 0%3B Metazoa - 139%3B Fungi - 6%3B Plant…	2.00471	4.01308
1054	AT1G16515	unknown protein%3B Has 35333 Blast hits to 34131 proteins in 2444 species: Archae - 798%3B Bacteria - 22429%3B Metazoa - 974%3B Fungi - 991%3B Plants - 531%3B Viruses - 0%3B Other Eukaryotes - 9610 (source: NCBI BLink). [Source:TAIR%3BAcc:AT1G16515]	2.00155	4.00431

## Sheet: WT up
2454 upregulated genes in WT as compared to iqd1-1, FC>=4
#	Gene ID	Description	Log2(FC)	FC
1	AT5G36930	Disease resistance protein (TIR-NBS-LRR class) family [Source:TAIR%3BAcc:AT5G36930]	10.7754	1752.72
2	AT1G66100	Plant thionin [Source:TAIR%3BAcc:AT1G66100]	10.1727	1154.23
3	AT5G56380	F-box/RNI-like/FBD-like domains-containing protein [Source:TAIR%3BAcc:AT5G56380]	9.64151	798.703
4	AT5G17880	disease resistance protein (TIR-NBS-LRR class) [Source:TAIR%3BAcc:AT5G17880]	9.55353	751.449
5	AT3G42658	transposable element gene [Source:TAIR%3BAcc:AT3G42658]	9.45915	703.864
6	AT1G63880	Disease resistance protein (TIR-NBS-LRR class) family [Source:TAIR%3BAcc:AT1G63880]	9.03818	525.729
7	AT5G25980	glucoside glucohydrolase 2 [Source:TAIR%3BAcc:AT5G25980]	8.91456	482.559
8	AT1G25054	UDP-3-O-acyl N-acetylglycosamine deacetylase family protein [Source:TAIR%3BAcc:AT1G25054]	8.89587	476.347
9	AT5G05060	Cystatin/monellin superfamily protein [Source:TAIR%3BAcc:AT5G05060]	8.87317	468.912
10	AT5G17890	DA1-related protein 4 [Source:TAIR%3BAcc:AT5G17890]	8.86514	466.31
11	AT1G25430	transposable element gene [Source:TAIR%3BAcc:AT1G25430]	8.79805	445.119
12	AT2G24760	transposable element gene [Source:TAIR%3BAcc:AT2G24760]	8.60828	390.256
13	AT4G16870	transposable element gene [Source:TAIR%3BAcc:AT4G16870]	8.51104	364.819
14	AT3G43740	Leucine-rich repeat (LRR) family protein [Source:TAIR%3BAcc:AT3G43740]	8.49031	359.615
15	AT4G01740	Cysteine/Histidine-rich C1 domain family protein [Source:TAIR%3BAcc:AT4G01740]	8.451	349.949
16	AT5G22520	unknown protein%3B BEST Arabidopsis thaliana protein match is: unknown protein (TAIR:AT5G22530.1)%3B Has 14 Blast hits to 14 proteins in 2 species: Archae - 0%3B Bacteria - 0%3B Metazoa - 0%3B Fungi - 0%3B Plants - 14%3B Viruses - 0%3B Other Eukaryotes - 0 (source: /.../BLink). [Source:TAIR%3BAcc:AT5G22520]	8.41584	341.523
17	AT2G41440	unknown protein%3B BEST Arabidopsis thaliana protein match is: unknown protein (TAIR:AT2G41470.1)%3B Has 30201 Blast hits to 17322 proteins in 780 species: Archae - 12%3B Bacteria - 1396%3B Metazoa - 17338%3B Fungi - 3422%3B Plants - 5037%3B Viruses - 0%3B Other Eu /.../es - 2996 (source: NCBI BLink). [Source:TAIR%3BAcc:AT2G41440]	8.35984	328.521
18	AT3G47250	Plant protein of unknown function (DUF247) [Source:TAIR%3BAcc:AT3G47250]	8.35925	328.387
19	AT4G05631	unknown protein%3B Has 30201 Blast hits to 17322 proteins in 780 species: Archae - 12%3B Bacteria - 1396%3B Metazoa - 17338%3B Fungi - 3422%3B Plants - 5037%3B Viruses - 0%3B Other Eukaryotes - 2996 (source: NCBI BLink). [Source:TAIR%3BAcc:AT4G05631]	8.28278	311.433
20	AT4G10690	transposable element gene [Source:TAIR%3BAcc:AT4G10690]	8.26738	308.126
21	AT3G47350	hydroxysteroid dehydrogenase 2 [Source:TAIR%3BAcc:AT3G47350]	8.26283	307.156
22	AT3G42052	transposable element gene [Source:TAIR%3BAcc:AT3G42052]	8.20786	295.672
23	AT2G13975	transposable element gene [Source:TAIR%3BAcc:AT2G13975]	8.17235	288.485
24	AT3G47360	hydroxysteroid dehydrogenase 3 [Source:TAIR%3BAcc:AT3G47360]	8.12703	279.563
25	AT2G12490	transposable element gene [Source:TAIR%3BAcc:AT2G12490]	8.12367	278.912
26	AT2G10410	transposable element gene [Source:TAIR%3BAcc:AT2G10410]	8.12293	278.77
27	AT1G58807	Disease resistance protein (CC-NBS-LRR class) family [Source:TAIR%3BAcc:AT1G58807]	8.11222	276.707
28	AT4G07507	transposable element gene [Source:TAIR%3BAcc:AT4G07507]	8.08612	271.746
29	AT5G51620	Uncharacterised protein family (UPF0172) [Source:TAIR%3BAcc:AT5G51620]	8.08287	271.136
30	AT1G60530	Dynamin related protein 4A [Source:TAIR%3BAcc:AT1G60530]	8.06549	267.888
31	AT1G10160	transposable element gene [Source:TAIR%3BAcc:AT1G10160]	8.03852	262.927
32	AT5G48770	Disease resistance protein (TIR-NBS-LRR class) family [Source:TAIR%3BAcc:AT5G48770]	8.01814	259.24
33	AT2G04378	Beta-galactosidase related protein [Source:TAIR%3BAcc:AT2G04378]	7.96085	249.147
34	AT1G63860	Disease resistance protein (TIR-NBS-LRR class) family [Source:TAIR%3BAcc:AT1G63860]	7.95532	248.193
35	AT2G06950	transposable element gene [Source:TAIR%3BAcc:AT2G06950]	7.90236	239.248
36	AT4G08110	transposable element gene [Source:TAIR%3BAcc:AT4G08110]	7.88834	236.934
37	AT3G29776	transposable element gene [Source:TAIR%3BAcc:AT3G29776]	7.87538	234.815
38	AT1G15885	unknown protein%3B Has 5 Blast hits to 5 proteins in 1 species: Archae - 0%3B Bacteria - 0%3B Metazoa - 0%3B Fungi - 0%3B Plants - 5%3B Viruses - 0%3B Other Eukaryotes - 0 (source: NCBI BLink). [Source:TAIR%3BAcc:AT1G15885]	7.85835	232.059
39	AT3G47680	DNA binding [Source:TAIR%3BAcc:AT3G47680]	7.8498	230.689
40	AT1G29600	Zinc finger C-x8-C-x5-C-x3-H type family protein [Source:TAIR%3BAcc:AT1G29600]	7.83416	228.201
41	AT3G43210	ATP binding microtubule motor family protein [Source:TAIR%3BAcc:AT3G43210]	7.79483	222.064
42	AT1G25097	unknown protein%3B BEST Arabidopsis thaliana protein match is: unknown protein (TAIR:AT1G24822.1)%3B Has 12 Blast hits to 12 proteins in 1 species: Archae - 0%3B Bacteria - 0%3B Metazoa - 0%3B Fungi - 0%3B Plants - 12%3B Viruses - 0%3B Other Eukaryotes - 0 (source: /.../BLink). [Source:TAIR%3BAcc:AT1G25097]	7.72187	211.113
43	AT3G43690	transposable element gene [Source:TAIR%3BAcc:AT3G43690]	7.68096	205.211
44	AT4G14905	Galactose oxidase/kelch repeat superfamily protein [Source:TAIR%3BAcc:AT4G14905]	7.67047	203.724
45	AT1G11280	S-locus lectin protein kinase family protein [Source:TAIR%3BAcc:AT1G11280]	7.64926	200.75
46	AT5G44980	F-box/RNI-like/FBD-like domains-containing protein [Source:TAIR%3BAcc:AT5G44980]	7.60828	195.128
47	AT4G04410	transposable element gene [Source:TAIR%3BAcc:AT4G04410]	7.56239	189.019
48	AT2G09800	transposable element gene [Source:TAIR%3BAcc:AT2G09800]	7.54155	186.309
49	AT1G11150	transposable element gene [Source:TAIR%3BAcc:AT1G11150]	7.48732	179.436
50	AT5G34790	transposable element gene [Source:TAIR%3BAcc:AT5G34790]	7.4671	176.938
51	AT2G13970	transposable element gene [Source:TAIR%3BAcc:AT2G13970]	7.39793	168.655
52	AT3G11010	receptor like protein 34 [Source:TAIR%3BAcc:AT3G11010]	7.3706	165.49
53	AT5G23955	transposable element gene [Source:TAIR%3BAcc:AT5G23955]	7.36686	165.061
54	AT3G27940	LOB domain-containing protein 26 [Source:TAIR%3BAcc:AT3G27940]	7.35816	164.07
55	AT5G51630	Disease resistance protein (TIR-NBS-LRR class) family [Source:TAIR%3BAcc:AT5G51630]	7.3251	160.352
56	AT3G30720	qua-quine starch [Source:TAIR%3BAcc:AT3G30720]	7.29582	157.13
57	AT4G19500	nucleoside-triphosphatases%3Btransmembrane receptors%3Bnucleotide binding%3BATP binding [Source:TAIR%3BAcc:AT4G19500]	7.28741	156.217
58	AT5G34800	transposable element gene [Source:TAIR%3BAcc:AT5G34800]	7.20676	147.724
59	AT1G34842	transposable element gene [Source:TAIR%3BAcc:AT1G34842]	7.18223	145.234
60	AT1G63350	Disease resistance protein (CC-NBS-LRR class) family [Source:TAIR%3BAcc:AT1G63350]	7.15155	142.177
61	AT5G37440	Chaperone DnaJ-domain superfamily protein [Source:TAIR%3BAcc:AT5G37440]	7.11795	138.905
62	AT5G45090	phloem protein 2-A7 [Source:TAIR%3BAcc:AT5G45090]	7.11222	138.354
63	AT1G54260	winged-helix DNA-binding transcription factor family protein [Source:TAIR%3BAcc:AT1G54260]	7.09076	136.312
64	AT1G35710	Protein kinase family protein with leucine-rich repeat domain [Source:TAIR%3BAcc:AT1G35710]	7.01158	129.031
65	AT1G80980	unknown protein%3B FUNCTIONS IN: molecular_function unknown%3B INVOLVED IN: biological_process unknown%3B LOCATED IN: mitochondrion%3B BEST Arabidopsis thaliana protein match is: unknown protein (TAIR:AT1G80700.1)%3B Has 477 Blast hits to 341 proteins in 85 s /.../: Archae - 2%3B Bacteria - 44%3B Metazoa - 78%3B Fungi - 37%3B Plants - 42%3B Viruses - 0%3B Other Eukaryotes - 274 (source: NCBI BLin…	6.97356	125.676
66	AT2G26740	soluble epoxide hydrolase [Source:TAIR%3BAcc:AT2G26740]	6.94693	123.377
67	AT3G47675	unknown protein%3B BEST Arabidopsis thaliana protein match is: Protein of unknown function%2C DUF547 (TAIR:AT2G39690.1)%3B Has 35333 Blast hits to 34131 proteins in 2444 species: Archae - 798%3B Bacteria - 22429%3B Metazoa - 974%3B Fungi - 991%3B Plants - 531%3B Vi /.../- 0%3B Other Eukaryotes - 9610 (source: NCBI BLink). [Source:TAIR%3BAcc:AT3G47675]	6.88887	118.51
68	AT2G11140	transposable element gene [Source:TAIR%3BAcc:AT2G11140]	6.86859	116.856
69	AT3G21950	S-adenosyl-L-methionine-dependent methyltransferases superfamily protein [Source:TAIR%3BAcc:AT3G21950]	6.83416	114.1
70	AT1G52905	unknown protein%3B BEST Arabidopsis thaliana protein match is: unknown protein (TAIR:AT1G27565.1)%3B Has 35333 Blast hits to 34131 proteins in 2444 species: Archae - 798%3B Bacteria - 22429%3B Metazoa - 974%3B Fungi - 991%3B Plants - 531%3B Viruses - 0%3B Other Euk /.../s - 9610 (source: NCBI BLink). [Source:TAIR%3BAcc:AT1G52905]	6.82717	113.549
71	AT3G47290	phosphatidylinositol-speciwc phospholipase C8 [Source:TAIR%3BAcc:AT3G47290]	6.82217	113.156
72	AT4G36140	disease resistance protein (TIR-NBS-LRR class)%2C putative [Source:TAIR%3BAcc:AT4G36140]	6.71131	104.786
73	AT1G23960	Protein of unknown function (DUF626) [Source:TAIR%3BAcc:AT1G23960]	6.65926	101.073
74	AT1G12010	2-oxoglutarate (2OG) and Fe(II)-dependent oxygenase superfamily protein [Source:TAIR%3BAcc:AT1G12010]	6.65637	100.871
75	AT1G51402	unknown protein%3B FUNCTIONS IN: molecular_function unknown%3B INVOLVED IN: biological_process unknown%3B LOCATED IN: endomembrane system%3B Has 30201 Blast hits to 17322 proteins in 780 species: Archae - 12%3B Bacteria - 1396%3B Metazoa - 17338%3B Fungi - 3422%3B /.../ - 5037%3B Viruses - 0%3B Other Eukaryotes - 2996 (source: NCBI BLink). [Source:TAIR%3BAcc:AT1G51402]	6.64569	100.127
76	AT5G05400	LRR and NB-ARC domains-containing disease resistance protein [Source:TAIR%3BAcc:AT5G05400]	6.64052	99.7689
77	AT5G28622	transposable element gene [Source:TAIR%3BAcc:AT5G28622]	6.62449	98.6665
78	AT1G58270	TRAF-like family protein [Source:TAIR%3BAcc:AT1G58270]	6.61926	98.3096
79	AT3G62455	transposable element gene [Source:TAIR%3BAcc:AT3G62455]	6.60828	97.5641
80	AT5G27250	transposable element gene [Source:TAIR%3BAcc:AT5G27250]	6.60828	97.5641
81	AT5G46510	Disease resistance protein (TIR-NBS-LRR class) family [Source:TAIR%3BAcc:AT5G46510]	6.52481	92.0796
82	AT5G46295	unknown protein%3B BEST Arabidopsis thaliana protein match is: unknown protein (TAIR:AT1G06475.1)%3B Has 30201 Blast hits to 17322 proteins in 780 species: Archae - 12%3B Bacteria - 1396%3B Metazoa - 17338%3B Fungi - 3422%3B Plants - 5037%3B Viruses - 0%3B Other Eu /.../es - 2996 (source: NCBI BLink). [Source:TAIR%3BAcc:AT5G46295]	6.48732	89.7178
83	AT5G46490	Disease resistance protein (TIR-NBS-LRR class) family [Source:TAIR%3BAcc:AT5G46490]	6.46591	88.396
84	AT3G60150	Protein of unknown function (DUF498/DUF598) [Source:TAIR%3BAcc:AT3G60150]	6.44691	87.2394
85	AT4G15620	Uncharacterised protein family (UPF0497) [Source:TAIR%3BAcc:AT4G15620]	6.44445	87.0911
86	AT5G48780	disease resistance protein (TIR-NBS class) [Source:TAIR%3BAcc:AT5G48780]	6.4168	85.4375
87	AT3G59250	F-box/RNI-like superfamily protein [Source:TAIR%3BAcc:AT3G59250]	6.40746	84.8863
88	AT5G56370	F-box/RNI-like/FBD-like domains-containing protein [Source:TAIR%3BAcc:AT5G56370]	6.38836	83.7697
89	AT3G09160	RNA-binding (RRM/RBD/RNP motifs) family protein [Source:TAIR%3BAcc:AT3G09160]	6.38408	83.5219
90	AT1G15890	Disease resistance protein (CC-NBS-LRR class) family [Source:TAIR%3BAcc:AT1G15890]	6.38323	83.4723
91	AT1G58150	unknown protein%3B FUNCTIONS IN: molecular_function unknown%3B INVOLVED IN: in 9 processes%3B LOCATED IN: cellular_component unknown%3B EXPRESSED IN: 22 plant structures%3B EXPRESSED DURING: 13 growth stages%3B Has 1 Blast hits to 1 proteins in 1 species: Archa /.../ Bacteria - 0%3B Metazoa - 0%3B Fungi - 0%3B Plants - 1%3B Viruses - 0%3B Other Eukaryotes - 0 (source: NCBI BLink). [Source:TAIR%3B…	6.37908	83.2326
92	AT1G31570	transposable element gene [Source:TAIR%3BAcc:AT1G31570]	6.36949	82.6814
93	AT3G25013	Synaptobrevin family protein [Source:TAIR%3BAcc:AT3G25013]	6.36949	82.6814
94	AT1G50520	cytochrome P450%2C family 705%2C subfamily A%2C polypeptide 27 [Source:TAIR%3BAcc:AT1G50520]	6.3538	81.787
95	AT1G27180	disease resistance protein (TIR-NBS-LRR class)%2C putative [Source:TAIR%3BAcc:AT1G27180]	6.31615	79.6803
96	AT3G13270	transposable element gene [Source:TAIR%3BAcc:AT3G13270]	6.30941	79.3086
97	AT3G18535	tubulin-tyrosine ligases [Source:TAIR%3BAcc:AT3G18535]	6.2775	77.5737
98	AT3G27980	Plant invertase/pectin methylesterase inhibitor superfamily [Source:TAIR%3BAcc:AT3G27980]	6.25961	76.6181
99	AT4G12990	unknown protein%3B FUNCTIONS IN: molecular_function unknown%3B INVOLVED IN: biological_process unknown%3B LOCATED IN: plant-type cell wall%3B EXPRESSED IN: 23 plant structures%3B EXPRESSED DURING: 13 growth stages%3B Has 4 Blast hits to 4 proteins in 1 species: /.../e - 0%3B Bacteria - 0%3B Metazoa - 0%3B Fungi - 0%3B Plants - 4%3B Viruses - 0%3B Other Eukaryotes - 0 (source: NCBI BLink). [Source…	6.25426	76.3345
100	AT5G63020	Disease resistance protein (CC-NBS-LRR class) family [Source:TAIR%3BAcc:AT5G63020]	6.25081	76.1519
101	AT1G56510	Disease resistance protein (TIR-NBS-LRR class) [Source:TAIR%3BAcc:AT1G56510]	6.24919	76.0664
102	AT1G33960	P-loop containing nucleoside triphosphate hydrolases superfamily protein [Source:TAIR%3BAcc:AT1G33960]	6.24597	75.8971
103	AT1G33102	unknown protein%3B FUNCTIONS IN: molecular_function unknown%3B INVOLVED IN: biological_process unknown%3B LOCATED IN: cellular_component unknown%3B Has 30201 Blast hits to 17322 proteins in 780 species: Archae - 12%3B Bacteria - 1396%3B Metazoa - 17338%3B Fungi - /.../ Plants - 5037%3B Viruses - 0%3B Other Eukaryotes - 2996 (source: NCBI BLink). [Source:TAIR%3BAcc:AT1G33102]	6.1519	71.106
104	AT3G60170	transposable element gene [Source:TAIR%3BAcc:AT3G60170]	6.11676	69.395
105	AT5G13205	transposable element gene [Source:TAIR%3BAcc:AT5G13205]	6.10646	68.9012
106	AT3G14210	epithiospecifier modifier 1 [Source:TAIR%3BAcc:AT3G14210]	6.09868	68.5306
107	AT4G05540	P-loop containing nucleoside triphosphate hydrolases superfamily protein [Source:TAIR%3BAcc:AT4G05540]	6.08319	67.7988
108	AT5G25910	receptor like protein 52 [Source:TAIR%3BAcc:AT5G25910]	6.05894	66.6688
109	AT1G35612	transposable element gene [Source:TAIR%3BAcc:AT1G35612]	6.03596	65.6155
110	AT5G28913	transposable element gene [Source:TAIR%3BAcc:AT5G28913]	6.03549	65.5939
111	AT3G29120	transposable element gene [Source:TAIR%3BAcc:AT3G29120]	5.97356	62.8379
112	AT4G11080	HMG (high mobility group) box protein [Source:TAIR%3BAcc:AT4G11080]	5.97356	62.8379
113	AT1G58602	LRR and NB-ARC domains-containing disease resistance protein [Source:TAIR%3BAcc:AT1G58602]	5.96213	62.3419
114	AT5G43740	Disease resistance protein (CC-NBS-LRR class) family [Source:TAIR%3BAcc:AT5G43740]	5.91473	60.327
115	AT4G14368	Regulator of chromosome condensation (RCC1) family protein [Source:TAIR%3BAcc:AT4G14368]	5.89556	59.5306
116	AT4G19080	Protein of unknown function (DUF594) [Source:TAIR%3BAcc:AT4G19080]	5.87012	58.4901
117	AT4G08115	transposable element gene [Source:TAIR%3BAcc:AT4G08115]	5.86859	58.4282
118	AT1G80970	XH domain-containing protein [Source:TAIR%3BAcc:AT1G80970]	5.82717	56.7746
119	AT3G53650	Histone superfamily protein [Source:TAIR%3BAcc:AT3G53650]	5.82037	56.5074
120	AT2G07667	unknown protein%3B FUNCTIONS IN: molecular_function unknown%3B INVOLVED IN: biological_process unknown%3B LOCATED IN: mitochondrion%3B BEST Arabidopsis thaliana protein match is: unknown protein (TAIR:ATMG01180.1)%3B Has 3 Blast hits to 3 proteins in 1 specie /.../hae - 0%3B Bacteria - 0%3B Metazoa - 0%3B Fungi - 0%3B Plants - 3%3B Viruses - 0%3B Other Eukaryotes - 0 (source: NCBI BLink). [Source…	5.79888	55.6722
121	AT2G10931	unknown protein%3B FUNCTIONS IN: molecular_function unknown%3B INVOLVED IN: biological_process unknown%3B LOCATED IN: cellular_component unknown%3B Has 30201 Blast hits to 17322 proteins in 780 species: Archae - 12%3B Bacteria - 1396%3B Metazoa - 17338%3B Fungi - /.../ Plants - 5037%3B Viruses - 0%3B Other Eukaryotes - 2996 (source: NCBI BLink). [Source:TAIR%3BAcc:AT2G10931]	5.79888	55.6722
122	AT3G11000	DCD (Development and Cell Death) domain protein [Source:TAIR%3BAcc:AT3G11000]	5.76884	54.5247
123	AT3G49340	Cysteine proteinases superfamily protein [Source:TAIR%3BAcc:AT3G49340]	5.73701	53.335
124	AT5G28400	unknown protein%3B BEST Arabidopsis thaliana protein match is: unknown protein (TAIR:AT5G28320.1)%3B Has 2580 Blast hits to 2028 proteins in 270 species: Archae - 20%3B Bacteria - 158%3B Metazoa - 939%3B Fungi - 198%3B Plants - 144%3B Viruses - 14%3B Other Eukaryot /.../107 (source: NCBI BLink). [Source:TAIR%3BAcc:AT5G28400]	5.66461	50.7244
125	AT5G22530	unknown protein%3B BEST Arabidopsis thaliana protein match is: unknown protein (TAIR:AT5G22520.1)%3B Has 30201 Blast hits to 17322 proteins in 780 species: Archae - 12%3B Bacteria - 1396%3B Metazoa - 17338%3B Fungi - 3422%3B Plants - 5037%3B Viruses - 0%3B Other Eu /.../es - 2996 (source: NCBI BLink). [Source:TAIR%3BAcc:AT5G22530]	5.60709	48.7417
126	AT1G25211	F-box family protein [Source:TAIR%3BAcc:AT1G25211]	5.6001	48.5064
127	AT1G30420	multidrug resistance-associated protein 12 [Source:TAIR%3BAcc:AT1G30420]	5.59273	48.2593
128	AT1G09080	Heat shock protein 70 (Hsp 70) family protein [Source:TAIR%3BAcc:AT1G09080]	5.5911	48.2047
129	AT2G33435	RNA-binding (RRM/RBD/RNP motifs) family protein [Source:TAIR%3BAcc:AT2G33435]	5.58874	48.1259
130	AT2G12460	transposable element gene [Source:TAIR%3BAcc:AT2G12460]	5.58362	47.9552
131	AT3G15950	DNA topoisomerase-related [Source:TAIR%3BAcc:AT3G15950]	5.57029	47.5143
132	AT2G45930	unknown protein%3B FUNCTIONS IN: molecular_function unknown%3B INVOLVED IN: biological_process unknown%3B LOCATED IN: mitochondrion%3B BEST Arabidopsis thaliana protein match is: unknown protein (TAIR:AT4G16090.1)%3B Has 161 Blast hits to 161 proteins in 2 sp /.../ Archae - 0%3B Bacteria - 0%3B Metazoa - 0%3B Fungi - 0%3B Plants - 161%3B Viruses - 0%3B Other Eukaryotes - 0 (source: NCBI BLink). […	5.56694	47.404
133	AT1G57850	Toll-Interleukin-Resistance (TIR) domain family protein [Source:TAIR%3BAcc:AT1G57850]	5.56694	47.404
134	AT5G35914	transposable element gene [Source:TAIR%3BAcc:AT5G35914]	5.51571	45.7504
135	AT5G47510	Sec14p-like phosphatidylinositol transfer family protein [Source:TAIR%3BAcc:AT5G47510]	5.51104	45.6024
136	AT2G23360	Plant protein of unknown function (DUF869) [Source:TAIR%3BAcc:AT2G23360]	5.50055	45.272
137	AT3G18320	F-box and associated interaction domains-containing protein [Source:TAIR%3BAcc:AT3G18320]	5.48333	44.735
138	AT1G33950	Avirulence induced gene (AIG1) family protein [Source:TAIR%3BAcc:AT1G33950]	5.47933	44.6111
139	AT5G16980	Zinc-binding dehydrogenase family protein [Source:TAIR%3BAcc:AT5G16980]	5.44691	43.6197
140	AT5G10605	methyltransferases [Source:TAIR%3BAcc:AT5G10605]	5.44445	43.5456
141	AT3G25010	receptor like protein 41 [Source:TAIR%3BAcc:AT3G25010]	5.4294	43.0937
142	AT4G16162	Leucine-rich repeat (LRR) family protein [Source:TAIR%3BAcc:AT4G16162]	5.3886	41.8919
143	AT3G29642	transposable element gene [Source:TAIR%3BAcc:AT3G29642]	5.3886	41.8919
144	AT2G39380	exocyst subunit exo70 family protein H2 [Source:TAIR%3BAcc:AT2G39380]	5.36252	41.1413
145	AT1G27285	transposable element gene [Source:TAIR%3BAcc:AT1G27285]	5.36252	41.1413
146	AT1G52450	Ubiquitin carboxyl-terminal hydrolase-related protein [Source:TAIR%3BAcc:AT1G52450]	5.3538	40.8935
147	AT1G29560	Zinc finger C-x8-C-x5-C-x3-H type family protein [Source:TAIR%3BAcc:AT1G29560]	5.3538	40.8935
148	AT3G01319	unknown protein%3B Has 30201 Blast hits to 17322 proteins in 780 species: Archae - 12%3B Bacteria - 1396%3B Metazoa - 17338%3B Fungi - 3422%3B Plants - 5037%3B Viruses - 0%3B Other Eukaryotes - 2996 (source: NCBI BLink). [Source:TAIR%3BAcc:AT3G01319]	5.35013	40.7895
149	AT1G76780	HSP20-like chaperones superfamily protein [Source:TAIR%3BAcc:AT1G76780]	5.34503	40.6456
150	AT1G76960	unknown protein%3B FUNCTIONS IN: molecular_function unknown%3B INVOLVED IN: biological_process unknown%3B LOCATED IN: endomembrane system%3B EXPRESSED IN: 9 plant structures%3B EXPRESSED DURING: 8 growth stages%3B Has 8 Blast hits to 8 proteins in 2 species: Ar /.../ 0%3B Bacteria - 0%3B Metazoa - 0%3B Fungi - 0%3B Plants - 8%3B Viruses - 0%3B Other Eukaryotes - 0 (source: NCBI BLink). [Source:TA…	5.34287	40.5848
151	AT5G35935	transposable element gene [Source:TAIR%3BAcc:AT5G35935]	5.33915	40.4804
152	AT1G29410	phosphoribosylanthranilate isomerase 3 [Source:TAIR%3BAcc:AT1G29410]	5.33915	40.4804
153	AT1G47520	transposable element gene [Source:TAIR%3BAcc:AT1G47520]	5.3154	39.8195
154	AT2G12170	BEST Arabidopsis thaliana protein match is: Transcriptional factor B3 family protein (TAIR:AT2G24645.1)%3B Has 18 Blast hits to 18 proteins in 1 species: Archae - 0%3B Bacteria - 0%3B Metazoa - 0%3B Fungi - 0%3B Plants - 18%3B Viruses - 0%3B Other Eukaryotes - 0 /.../e: NCBI BLink). [Source:TAIR%3BAcc:AT2G12170]	5.3106	39.6871
155	AT5G04238	unknown protein%3B Has 30201 Blast hits to 17322 proteins in 780 species: Archae - 12%3B Bacteria - 1396%3B Metazoa - 17338%3B Fungi - 3422%3B Plants - 5037%3B Viruses - 0%3B Other Eukaryotes - 2996 (source: NCBI BLink). [Source:TAIR%3BAcc:AT5G04238]	5.3106	39.6871
156	AT5G28350	Quinoprotein amine dehydrogenase%2C beta chain-like%3B RIC1-like guanyl-nucleotide exchange factor [Source:TAIR%3BAcc:AT5G28350]	5.30179	39.4456
157	AT5G59530	2-oxoglutarate (2OG) and Fe(II)-dependent oxygenase superfamily protein [Source:TAIR%3BAcc:AT5G59530]	5.29854	39.3569
158	AT4G39925	AT hook motif DNA-binding family protein [Source:TAIR%3BAcc:AT4G39925]	5.29126	39.1586
159	AT3G24929	unknown protein%3B FUNCTIONS IN: molecular_function unknown%3B INVOLVED IN: biological_process unknown%3B LOCATED IN: cellular_component unknown%3B Has 1 Blast hits to 1 proteins in 1 species: Archae - 0%3B Bacteria - 0%3B Metazoa - 0%3B Fungi - 0%3B Plants - 1%3B Vi /.../- 0%3B Other Eukaryotes - 0 (source: NCBI BLink). [Source:TAIR%3BAcc:AT3G24929]	5.29126	39.1586
160	AT5G53135	transposable element gene [Source:TAIR%3BAcc:AT5G53135]	5.26996	38.5847
161	AT4G19510	Disease resistance protein (TIR-NBS-LRR class) [Source:TAIR%3BAcc:AT4G19510]	5.24165	37.835
162	AT5G44572	unknown protein%3B FUNCTIONS IN: molecular_function unknown%3B INVOLVED IN: biological_process unknown%3B LOCATED IN: endomembrane system%3B Has 7 Blast hits to 7 proteins in 2 species: Archae - 0%3B Bacteria - 0%3B Metazoa - 0%3B Fungi - 0%3B Plants - 7%3B Viruses - /.../her Eukaryotes - 0 (source: NCBI BLink). [Source:TAIR%3BAcc:AT5G44572]	5.2392	37.7707
163	AT3G26240	Cysteine/Histidine-rich C1 domain family protein [Source:TAIR%3BAcc:AT3G26240]	5.23429	37.6424
164	AT5G20960	aldehyde oxidase 1 [Source:TAIR%3BAcc:AT5G20960]	5.22349	37.3618
165	AT1G68945	unknown protein%3B FUNCTIONS IN: molecular_function unknown%3B INVOLVED IN: biological_process unknown%3B LOCATED IN: endomembrane system%3B Has 1 Blast hits to 1 proteins in 1 species: Archae - 0%3B Bacteria - 0%3B Metazoa - 0%3B Fungi - 0%3B Plants - 1%3B Viruses - /.../her Eukaryotes - 0 (source: NCBI BLink). [Source:TAIR%3BAcc:AT1G68945]	5.21148	37.052
166	AT3G44420	transposable element gene [Source:TAIR%3BAcc:AT3G44420]	5.20676	36.931
167	AT3G09162	unknown protein%3B FUNCTIONS IN: molecular_function unknown%3B INVOLVED IN: biological_process unknown%3B LOCATED IN: endomembrane system%3B EXPRESSED IN: stem%2C root%2C inflorescence%2C cultured cell%2C leaf%3B Has 35333 Blast hits to 34131 proteins in 2444 species /.../ae - 798%3B Bacteria - 22429%3B Metazoa - 974%3B Fungi - 991%3B Plants - 531%3B Viruses - 0%3B Other Eukaryotes - 9610 (source…	5.16739	35.9367
168	AT5G33382	transposable element gene [Source:TAIR%3BAcc:AT5G33382]	5.16304	35.8286
169	AT1G17240	receptor like protein 2 [Source:TAIR%3BAcc:AT1G17240]	5.13214	35.0693
170	AT5G59260	Concanavalin A-like lectin protein kinase family protein [Source:TAIR%3BAcc:AT5G59260]	5.11795	34.7262
171	AT4G30097	unknown protein%3B Has 30201 Blast hits to 17322 proteins in 780 species: Archae - 12%3B Bacteria - 1396%3B Metazoa - 17338%3B Fungi - 3422%3B Plants - 5037%3B Viruses - 0%3B Other Eukaryotes - 2996 (source: NCBI BLink). [Source:TAIR%3BAcc:AT4G30097]	5.096	34.2018
172	AT3G50390	Transducin/WD40 repeat-like superfamily protein [Source:TAIR%3BAcc:AT3G50390]	5.07494	33.7061
173	AT5G28430	transposable element gene [Source:TAIR%3BAcc:AT5G28430]	5.07494	33.7061
174	AT5G08600	U3 ribonucleoprotein (Utp) family protein [Source:TAIR%3BAcc:AT5G08600]	5.07069	33.607
175	AT4G01595	Protein kinase superfamily protein [Source:TAIR%3BAcc:AT4G01595]	5.06598	33.4974
176	AT5G45070	phloem protein 2-A8 [Source:TAIR%3BAcc:AT5G45070]	5.04756	33.0726
177	AT1G66830	Leucine-rich repeat protein kinase family protein [Source:TAIR%3BAcc:AT1G66830]	5.04276	32.9626
178	AT4G08100	transposable element gene [Source:TAIR%3BAcc:AT4G08100]	5.02332	32.5214
179	AT3G06290	SAC3/GANP/Nin1/mts3/eIF-3 p25 family [Source:TAIR%3BAcc:AT3G06290]	5.02332	32.5214
180	AT5G18350	Disease resistance protein (TIR-NBS-LRR class) family [Source:TAIR%3BAcc:AT5G18350]	5.00984	32.2191
181	AT3G48080	alpha/beta-Hydrolases superfamily protein [Source:TAIR%3BAcc:AT3G48080]	4.98893	31.7554
182	AT1G20160	Subtilisin-like serine endopeptidase family protein [Source:TAIR%3BAcc:AT1G20160]	4.97389	31.426
183	AT3G45940	Glycosyl hydrolases family 31 protein [Source:TAIR%3BAcc:AT3G45940]	4.96476	31.2278
184	AT1G65370	TRAF-like family protein [Source:TAIR%3BAcc:AT1G65370]	4.9517	30.9464
185	AT3G60160	multidrug resistance-associated protein 9 [Source:TAIR%3BAcc:AT3G60160]	4.94991	30.908
186	AT3G48290	cytochrome P450%2C family 71%2C subfamily A%2C polypeptide 24 [Source:TAIR%3BAcc:AT3G48290]	4.94167	30.7321
187	AT1G71420	Tetratricopeptide repeat (TPR)-like superfamily protein [Source:TAIR%3BAcc:AT1G71420]	4.94167	30.7321
188	AT1G04600	myosin XI A [Source:TAIR%3BAcc:AT1G04600]	4.94001	30.6967
189	AT3G18530	ARM repeat superfamily protein [Source:TAIR%3BAcc:AT3G18530]	4.92203	30.3165
190	AT4G08990	DNA (cytosine-5-)-methyltransferase family protein [Source:TAIR%3BAcc:AT4G08990]	4.92203	30.3165
191	AT3G14460	LRR and NB-ARC domains-containing disease resistance protein [Source:TAIR%3BAcc:AT3G14460]	4.90336	29.9266
192	AT2G40010	Ribosomal protein L10 family protein [Source:TAIR%3BAcc:AT2G40010]	4.90236	29.9059
193	AT3G05790	lon protease 4 [Source:TAIR%3BAcc:AT3G05790]	4.89556	29.7653
194	AT1G04920	sucrose phosphate synthase 3F [Source:TAIR%3BAcc:AT1G04920]	4.89437	29.7407
195	AT2G45940	Protein of unknown function (DUF295) [Source:TAIR%3BAcc:AT2G45940]	4.89437	29.7407
196	AT5G65850	F-box and associated interaction domains-containing protein [Source:TAIR%3BAcc:AT5G65850]	4.87012	29.245
197	AT3G46730	NB-ARC domain-containing disease resistance protein [Source:TAIR%3BAcc:AT3G46730]	4.87012	29.245
198	AT5G22560	Plant protein of unknown function (DUF247) [Source:TAIR%3BAcc:AT5G22560]	4.86859	29.2141
199	AT1G20390	transposable element gene [Source:TAIR%3BAcc:AT1G20390]	4.84546	28.7494
200	AT2G37280	pleiotropic drug resistance 5 [Source:TAIR%3BAcc:AT2G37280]	4.84111	28.6629
201	AT1G31290	ARGONAUTE 3 [Source:TAIR%3BAcc:AT1G31290]	4.83923	28.6254
202	AT1G47565	transposable element gene [Source:TAIR%3BAcc:AT1G47565]	4.83297	28.5015
203	AT5G38350	Disease resistance protein (NBS-LRR class) family [Source:TAIR%3BAcc:AT5G38350]	4.82878	28.4189
204	AT2G21080	unknown protein%3B FUNCTIONS IN: molecular_function unknown%3B INVOLVED IN: biological_process unknown%3B LOCATED IN: vacuole%3B EXPRESSED IN: 15 plant structures%3B EXPRESSED DURING: 9 growth stages%3B CONTAINS InterPro DOMAIN/s: Protein of unknown function DU /.../(InterPro:IPR021924)%3B BEST Arabidopsis thaliana protein match is: Protein of unknown function (DUF3537) (TAIR:AT3G20300.1)%3B Has …	4.81191	28.0885
205	AT1G75310	auxin-like 1 protein [Source:TAIR%3BAcc:AT1G75310]	4.80429	27.9406
206	AT1G23950	Protein of unknown function (DUF626) [Source:TAIR%3BAcc:AT1G23950]	4.7876	27.6192
207	AT3G13240	unknown protein%3B Has 0 Blast hits to 0 proteins in 0 species (source: NCBI BLink). [Source:TAIR%3BAcc:AT3G13240]	4.78453	27.5605
208	AT1G66650	Protein with RING/U-box and TRAF-like domains [Source:TAIR%3BAcc:AT1G66650]	4.78453	27.5605
209	AT1G35112	transposable element gene [Source:TAIR%3BAcc:AT1G35112]	4.78453	27.5605
210	AT1G15940	Tudor/PWWP/MBT superfamily protein [Source:TAIR%3BAcc:AT1G15940]	4.77576	27.3935
211	AT3G15550	unknown protein%3B Has 25732 Blast hits to 16979 proteins in 961 species: Archae - 144%3B Bacteria - 1801%3B Metazoa - 12681%3B Fungi - 1868%3B Plants - 912%3B Viruses - 94%3B Other Eukaryotes - 8232 (source: NCBI BLink). [Source:TAIR%3BAcc:AT3G15550]	4.76884	27.2623
212	AT1G52270	unknown protein%3B BEST Arabidopsis thaliana protein match is: unknown protein (TAIR:AT4G28310.1)%3B Has 29 Blast hits to 28 proteins in 9 species: Archae - 0%3B Bacteria - 0%3B Metazoa - 0%3B Fungi - 0%3B Plants - 29%3B Viruses - 0%3B Other Eukaryotes - 0 (source: /.../BLink). [Source:TAIR%3BAcc:AT1G52270]	4.75538	27.0093
213	AT1G19485	Transducin/WD40 repeat-like superfamily protein [Source:TAIR%3BAcc:AT1G19485]	4.74783	26.8683
214	AT5G27240	DNAJ heat shock N-terminal domain-containing protein [Source:TAIR%3BAcc:AT5G27240]	4.74403	26.7976
215	AT1G72250	Di-glucose binding protein with Kinesin motor domain [Source:TAIR%3BAcc:AT1G72250]	4.74236	26.7666
216	AT4G06536	SPla/RYanodine receptor (SPRY) domain-containing protein [Source:TAIR%3BAcc:AT4G06536]	4.74236	26.7666
217	AT3G14172	FUNCTIONS IN: molecular_function unknown%3B INVOLVED IN: biological_process unknown%3B LOCATED IN: cellular_component unknown%3B BEST Arabidopsis thaliana protein match is: COP1-interacting protein-related (TAIR:AT1G72410.1)%3B Has 30201 Blast hits to 17322 /.../ins in 780 species: Archae - 12%3B Bacteria - 1396%3B Metazoa - 17338%3B Fungi - 3422%3B Plants - 5037%3B Viruses - 0%3B Other Eukaryote…	4.73854	26.6958
218	AT3G13100	multidrug resistance-associated protein 7 [Source:TAIR%3BAcc:AT3G13100]	4.72025	26.3595
219	AT5G55820	CONTAINS InterPro DOMAIN/s: Inner centromere protein%2C ARK-binding region (InterPro:IPR005635)%3B Has 1807 Blast hits to 1807 proteins in 277 species: Archae - 0%3B Bacteria - 0%3B Metazoa - 736%3B Fungi - 347%3B Plants - 385%3B Viruses - 0%3B Other Eukaryotes - 3 /.../urce: NCBI BLink). [Source:TAIR%3BAcc:AT5G55820]	4.7154	26.271
220	AT1G35115	transposable element gene [Source:TAIR%3BAcc:AT1G35115]	4.70746	26.1268
221	AT2G23740	nucleic acid binding%3Bsequence-specific DNA binding transcription factors%3Bzinc ion binding [Source:TAIR%3BAcc:AT2G23740]	4.70287	26.0438
222	AT4G27370	P-loop containing nucleoside triphosphate hydrolases superfamily protein [Source:TAIR%3BAcc:AT4G27370]	4.69714	25.9405
223	AT5G37750	Chaperone DnaJ-domain superfamily protein [Source:TAIR%3BAcc:AT5G37750]	4.69526	25.9068
224	AT2G04135	transposable element gene [Source:TAIR%3BAcc:AT2G04135]	4.69295	25.8654
225	AT3G28270	Protein of unknown function (DUF677) [Source:TAIR%3BAcc:AT3G28270]	4.67362	25.5211
226	AT3G44730	kinesin-like protein 1 [Source:TAIR%3BAcc:AT3G44730]	4.6693	25.4448
227	AT5G48610	unknown protein%3B Has 43043 Blast hits to 23768 proteins in 1327 species: Archae - 108%3B Bacteria - 3952%3B Metazoa - 17076%3B Fungi - 3614%3B Plants - 1643%3B Viruses - 204%3B Other Eukaryotes - 16446 (source: NCBI BLink). [Source:TAIR%3BAcc:AT5G48610]	4.66642	25.394
228	ATMG01180	hypothetical protein [Source:TAIR%3BAcc:ATMG01180]	4.66423	25.3556
229	AT3G18010	WUSCHEL related homeobox 1 [Source:TAIR%3BAcc:AT3G18010]	4.6599	25.2796
230	AT5G40000	P-loop containing nucleoside triphosphate hydrolases superfamily protein [Source:TAIR%3BAcc:AT5G40000]	4.63253	24.8044
231	AT4G11550	Cysteine/Histidine-rich C1 domain family protein [Source:TAIR%3BAcc:AT4G11550]	4.63253	24.8044
232	AT4G08860	transposable element gene [Source:TAIR%3BAcc:AT4G08860]	4.63253	24.8044
233	AT5G41820	RAB geranylgeranyl transferase alpha subunit 2 [Source:TAIR%3BAcc:AT5G41820]	4.63253	24.8044
234	AT3G62460	Putative endonuclease or glycosyl hydrolase [Source:TAIR%3BAcc:AT3G62460]	4.60219	24.2883
235	AT5G41730	Protein kinase family protein [Source:TAIR%3BAcc:AT5G41730]	4.6001	24.2532
236	AT5G19310	Homeotic gene regulator [Source:TAIR%3BAcc:AT5G19310]	4.57958	23.9106
237	AT3G24880	Helicase/SANT-associated%2C DNA binding protein [Source:TAIR%3BAcc:AT3G24880]	4.57517	23.8376
238	AT5G06670	P-loop containing nucleoside triphosphate hydrolases superfamily protein [Source:TAIR%3BAcc:AT5G06670]	4.57494	23.8339
239	AT1G61080	Hydroxyproline-rich glycoprotein family protein [Source:TAIR%3BAcc:AT1G61080]	4.57244	23.7926
240	AT1G70020	Protein of unknown function (DUF1163) [Source:TAIR%3BAcc:AT1G70020]	4.56694	23.702
241	AT3G46130	myb domain protein 48 [Source:TAIR%3BAcc:AT3G46130]	4.54845	23.4002
242	AT3G09260	Glycosyl hydrolase superfamily protein [Source:TAIR%3BAcc:AT3G09260]	4.54207	23.2969
243	AT3G26790	AP2/B3-like transcriptional factor family protein [Source:TAIR%3BAcc:AT3G26790]	4.53299	23.1508
244	AT5G27230	Frigida-like protein [Source:TAIR%3BAcc:AT5G27230]	4.53299	23.1508
245	AT1G45616	receptor like protein 6 [Source:TAIR%3BAcc:AT1G45616]	4.53299	23.1508
246	AT4G36120	Plant protein of unknown function (DUF869) [Source:TAIR%3BAcc:AT4G36120]	4.52664	23.0491
247	AT1G53990	GDSL-motif lipase 3 [Source:TAIR%3BAcc:AT1G53990]	4.51104	22.8012
248	AT2G25350	Phox (PX) domain-containing protein [Source:TAIR%3BAcc:AT2G25350]	4.51104	22.8012
249	AT1G62580	Flavin-binding monooxygenase family protein [Source:TAIR%3BAcc:AT1G62580]	4.49822	22.5996
250	AT4G09300	LisH and RanBPM domains containing protein [Source:TAIR%3BAcc:AT4G09300]	4.49822	22.5996
251	AT2G37080	ROP interactive partner 3 [Source:TAIR%3BAcc:AT2G37080]	4.49582	22.5619
252	AT1G79280	nuclear pore anchor [Source:TAIR%3BAcc:AT1G79280]	4.4955	22.557
253	AT1G62310	transcription factor jumonji (jmjC) domain-containing protein [Source:TAIR%3BAcc:AT1G62310]	4.49063	22.4809
254	AT1G32750	HAC13 protein (HAC13) [Source:TAIR%3BAcc:AT1G32750]	4.48984	22.4687
255	AT1G54000	GDSL-like Lipase/Acylhydrolase superfamily protein [Source:TAIR%3BAcc:AT1G54000]	4.47933	22.3055
256	AT2G19110	heavy metal atpase 4 [Source:TAIR%3BAcc:AT2G19110]	4.47666	22.2642
257	AT1G21580	Zinc finger C-x8-C-x5-C-x3-H type family protein [Source:TAIR%3BAcc:AT1G21580]	4.47288	22.206
258	AT3G32980	Peroxidase superfamily protein [Source:TAIR%3BAcc:AT3G32980]	4.4686	22.1403
259	AT5G49680	Golgi-body localisation protein domain %3BRNA pol II promoter Fmp27 protein domain [Source:TAIR%3BAcc:AT5G49680]	4.46673	22.1116
260	AT1G21240	wall associated kinase 3 [Source:TAIR%3BAcc:AT1G21240]	4.46394	22.0688
261	AT4G23140	cysteine-rich RLK (RECEPTOR-like protein kinase) 6 [Source:TAIR%3BAcc:AT4G23140]	4.45935	21.9987
262	AT3G27900	Protein of unknown function (DUF1184) [Source:TAIR%3BAcc:AT3G27900]	4.44691	21.8099
263	AT5G41750	Disease resistance protein (TIR-NBS-LRR class) family [Source:TAIR%3BAcc:AT5G41750]	4.42757	21.5195
264	AT5G61300	unknown protein%3B BEST Arabidopsis thaliana protein match is: unknown protein (TAIR:AT5G07790.2)%3B Has 1807 Blast hits to 1807 proteins in 277 species: Archae - 0%3B Bacteria - 0%3B Metazoa - 736%3B Fungi - 347%3B Plants - 385%3B Viruses - 0%3B Other Eukaryotes - /.../source: NCBI BLink). [Source:TAIR%3BAcc:AT5G61300]	4.4271	21.5125
265	AT1G18370	ATP binding microtubule motor family protein [Source:TAIR%3BAcc:AT1G18370]	4.42607	21.4972
266	AT2G09960	transposable element gene [Source:TAIR%3BAcc:AT2G09960]	4.42607	21.4972
267	AT3G30840	unknown protein%3B Has 1 Blast hits to 1 proteins in 1 species: Archae - 0%3B Bacteria - 0%3B Metazoa - 0%3B Fungi - 0%3B Plants - 1%3B Viruses - 0%3B Other Eukaryotes - 0 (source: NCBI BLink). [Source:TAIR%3BAcc:AT3G30840]	4.42607	21.4972
268	AT1G20970	FUNCTIONS IN: molecular_function unknown%3B INVOLVED IN: biological_process unknown%3B LOCATED IN: plasma membrane%2C vacuole%3B EXPRESSED IN: guard cell%2C cultured cell%3B BEST Arabidopsis thaliana protein match is: proton pump interactor 1 (TAIR:AT4G27500.1) /.../30201 Blast hits to 17322 proteins in 780 species: Archae - 12%3B Bacteria - 1396%3B Metazoa - 17338%3B Fungi - 3422%3B Plants - 503…	4.42223	21.44
269	AT3G28510	P-loop containing nucleoside triphosphate hydrolases superfamily protein [Source:TAIR%3BAcc:AT3G28510]	4.41447	21.325
270	AT1G74140	Rhomboid-related intramembrane serine protease family protein [Source:TAIR%3BAcc:AT1G74140]	4.41374	21.3142
271	AT3G24890	vesicle-associated membrane protein 728 [Source:TAIR%3BAcc:AT3G24890]	4.40251	21.149
272	AT4G14760	kinase interacting (KIP1-like) family protein [Source:TAIR%3BAcc:AT4G14760]	4.39717	21.0707
273	AT3G05390	FUNCTIONS IN: molecular_function unknown%3B INVOLVED IN: biological_process unknown%3B LOCATED IN: mitochondrion%3B EXPRESSED IN: 15 plant structures%3B EXPRESSED DURING: 7 growth stages%3B CONTAINS InterPro DOMAIN/s: Protein of unknown function DUF248%2C methy /.../ferase putative (InterPro:IPR004159)%3B BEST Arabidopsis thaliana protein match is: S-adenosyl-L-methionine-dependent methyltransfer…	4.39687	21.0663
274	AT4G27595	Plant protein of unknown function (DUF827) [Source:TAIR%3BAcc:AT4G27595]	4.39498	21.0388
275	AT1G23935	CONTAINS InterPro DOMAIN/s: Apoptosis inhibitory 5 (InterPro:IPR008383)%3B BEST Arabidopsis thaliana protein match is: unknown protein (TAIR:AT3G19515.2)%3B Has 219 Blast hits to 219 proteins in 67 species: Archae - 0%3B Bacteria - 0%3B Metazoa - 128%3B Fungi /.../Plants - 77%3B Viruses - 0%3B Other Eukaryotes - 14 (source: NCBI BLink). [Source:TAIR%3BAcc:AT1G23935]	4.3886	20.946
276	AT1G24460	unknown protein%3B FUNCTIONS IN: molecular_function unknown%3B INVOLVED IN: biological_process unknown%3B LOCATED IN: cellular_component unknown%3B EXPRESSED IN: 23 plant structures%3B EXPRESSED DURING: 14 growth stages%3B BEST Arabidopsis thaliana protein matc /.../unknown protein (TAIR:AT4G31570.1)%3B Has 181008 Blast hits to 85359 proteins in 3551 species: Archae - 3290%3B Bacteria - 48304%3B …	4.38368	20.8746
277	AT5G57640	GCK domain-containing protein [Source:TAIR%3BAcc:AT5G57640]	4.37979	20.8185
278	AT2G17050	disease resistance protein (TIR-NBS-LRR class)%2C putative [Source:TAIR%3BAcc:AT2G17050]	4.37979	20.8185
279	AT3G60710	F-box family protein [Source:TAIR%3BAcc:AT3G60710]	4.37979	20.8185
280	AT2G38720	microtubule-associated protein 65-5 [Source:TAIR%3BAcc:AT2G38720]	4.37979	20.8185
281	AT5G44800	chromatin remodeling 4 [Source:TAIR%3BAcc:AT5G44800]	4.36186	20.5613
282	AT1G16800	P-loop containing nucleoside triphosphate hydrolases superfamily protein [Source:TAIR%3BAcc:AT1G16800]	4.3585	20.5135
283	AT1G26540	Agenet domain-containing protein [Source:TAIR%3BAcc:AT1G26540]	4.34503	20.3228
284	AT3G10310	P-loop nucleoside triphosphate hydrolases superfamily protein with CH (Calponin Homology) domain [Source:TAIR%3BAcc:AT3G10310]	4.34503	20.3228
285	AT1G73600	S-adenosyl-L-methionine-dependent methyltransferases superfamily protein [Source:TAIR%3BAcc:AT1G73600]	4.34503	20.3228
286	AT4G18490	unknown protein%3B Has 30201 Blast hits to 17322 proteins in 780 species: Archae - 12%3B Bacteria - 1396%3B Metazoa - 17338%3B Fungi - 3422%3B Plants - 5037%3B Viruses - 0%3B Other Eukaryotes - 2996 (source: NCBI BLink). [Source:TAIR%3BAcc:AT4G18490]	4.32733	20.075
287	AT1G09040	unknown protein%3B FUNCTIONS IN: molecular_function unknown%3B INVOLVED IN: biological_process unknown%3B LOCATED IN: membrane%3B EXPRESSED IN: leaf%3B BEST Arabidopsis thaliana protein match is: unknown protein (TAIR:AT1G09050.1)%3B Has 614 Blast hits to 567 p /.../s in 104 species: Archae - 2%3B Bacteria - 12%3B Metazoa - 344%3B Fungi - 31%3B Plants - 81%3B Viruses - 0%3B Other Eukaryotes - 144…	4.32138	19.9924
288	AT5G58980	Neutral/alkaline non-lysosomal ceramidase [Source:TAIR%3BAcc:AT5G58980]	4.31899	19.9593
289	AT2G24350	RNA binding (RRM/RBD/RNP motifs) family protein [Source:TAIR%3BAcc:AT2G24350]	4.31839	19.9511
290	AT5G28320	unknown protein%3B BEST Arabidopsis thaliana protein match is: unknown protein (TAIR:AT5G28400.1)%3B Has 1861 Blast hits to 1522 proteins in 246 species: Archae - 19%3B Bacteria - 134%3B Metazoa - 673%3B Fungi - 145%3B Plants - 123%3B Viruses - 8%3B Other Eukaryote /.../9 (source: NCBI BLink). [Source:TAIR%3BAcc:AT5G28320]	4.31839	19.9511
291	ATMG01090	ATP synthase 9 mitochondrial [Source:TAIR%3BAcc:ATMG01090]	4.3106	19.8435
292	AT5G28145	transposable element gene [Source:TAIR%3BAcc:AT5G28145]	4.3106	19.8435
293	AT5G38230	transposable element gene [Source:TAIR%3BAcc:AT5G38230]	4.3106	19.8435
294	AT4G04130	transposable element gene [Source:TAIR%3BAcc:AT4G04130]	4.3106	19.8435
295	AT4G11990	Cell cycle regulated microtubule associated protein [Source:TAIR%3BAcc:AT4G11990]	4.3106	19.8435
296	AT3G10200	S-adenosyl-L-methionine-dependent methyltransferases superfamily protein [Source:TAIR%3BAcc:AT3G10200]	4.30941	19.8271
297	AT1G20060	ATP binding microtubule motor family protein [Source:TAIR%3BAcc:AT1G20060]	4.30941	19.8271
298	AT1G10000	Ribonuclease H-like superfamily protein [Source:TAIR%3BAcc:AT1G10000]	4.30941	19.8271
299	AT3G16420	PYK10-binding protein 1 [Source:TAIR%3BAcc:AT3G16420]	4.30829	19.8119
300	AT5G04020	calmodulin binding [Source:TAIR%3BAcc:AT5G04020]	4.30356	19.747
301	AT1G65150	TRAF-like family protein [Source:TAIR%3BAcc:AT1G65150]	4.29126	19.5793
302	AT1G67230	little nuclei1 [Source:TAIR%3BAcc:AT1G67230]	4.29054	19.5696
303	AT1G68790	little nuclei3 [Source:TAIR%3BAcc:AT1G68790]	4.28644	19.5141
304	AT5G37410	Family of unknown function (DUF577) [Source:TAIR%3BAcc:AT5G37410]	4.28516	19.4967
305	AT4G37390	Auxin-responsive GH3 family protein [Source:TAIR%3BAcc:AT4G37390]	4.28451	19.488
306	AT3G12820	myb domain protein 10 [Source:TAIR%3BAcc:AT3G12820]	4.27288	19.3315
307	AT1G60830	RNA-binding (RRM/RBD/RNP motifs) family protein [Source:TAIR%3BAcc:AT1G60830]	4.26996	19.2923
308	AT5G26270	unknown protein%3B Has 1807 Blast hits to 1807 proteins in 277 species: Archae - 0%3B Bacteria - 0%3B Metazoa - 736%3B Fungi - 347%3B Plants - 385%3B Viruses - 0%3B Other Eukaryotes - 339 (source: NCBI BLink). [Source:TAIR%3BAcc:AT5G26270]	4.26996	19.2923
309	AT2G03150	ATP/GTP-binding protein family [Source:TAIR%3BAcc:AT2G03150]	4.25903	19.1468
310	AT5G65440	unknown protein%3B INVOLVED IN: biological_process unknown%3B LOCATED IN: plasma membrane%3B EXPRESSED IN: 22 plant structures%3B EXPRESSED DURING: 13 growth stages%3B BEST Arabidopsis thaliana protein match is: unknown protein (TAIR:AT4G24610.1)%3B Has 30201 B /.../its to 17322 proteins in 780 species: Archae - 12%3B Bacteria - 1396%3B Metazoa - 17338%3B Fungi - 3422%3B Plants - 5037%3B Viruses …	4.25665	19.1152
311	AT1G64320	myosin heavy chain-related [Source:TAIR%3BAcc:AT1G64320]	4.25426	19.0836
312	AT3G14940	phosphoenolpyruvate carboxylase 3 [Source:TAIR%3BAcc:AT3G14940]	4.24957	19.0217
313	AT5G04700	Ankyrin repeat family protein [Source:TAIR%3BAcc:AT5G04700]	4.248	19.001
314	AT1G51860	Leucine-rich repeat protein kinase family protein [Source:TAIR%3BAcc:AT1G51860]	4.24431	18.9524
315	AT2G33080	receptor like protein 28 [Source:TAIR%3BAcc:AT2G33080]	4.2392	18.8854
316	AT3G18100	myb domain protein 4r1 [Source:TAIR%3BAcc:AT3G18100]	4.23764	18.8649
317	AT5G52800	DNA primases [Source:TAIR%3BAcc:AT5G52800]	4.2354	18.8358
318	AT1G13609	Defensin-like (DEFL) family protein [Source:TAIR%3BAcc:AT1G13609]	4.2354	18.8358
319	AT4G36515	unknown protein%3B Has 35333 Blast hits to 34131 proteins in 2444 species: Archae - 798%3B Bacteria - 22429%3B Metazoa - 974%3B Fungi - 991%3B Plants - 531%3B Viruses - 0%3B Other Eukaryotes - 9610 (source: NCBI BLink). [Source:TAIR%3BAcc:AT4G36515]	4.23224	18.7945
320	AT5G46240	potassium channel in Arabidopsis thaliana 1 [Source:TAIR%3BAcc:AT5G46240]	4.23033	18.7697
321	AT5G28263	transposable element gene [Source:TAIR%3BAcc:AT5G28263]	4.22814	18.7411
322	AT1G02580	SET domain-containing protein [Source:TAIR%3BAcc:AT1G02580]	4.22014	18.6375
323	AT5G61940	Ubiquitin carboxyl-terminal hydrolase-related protein [Source:TAIR%3BAcc:AT5G61940]	4.2163	18.5879
324	AT3G02260	auxin transport protein (BIG) [Source:TAIR%3BAcc:AT3G02260]	4.21554	18.5782
325	AT1G77620	P-loop containing nucleoside triphosphate hydrolases superfamily protein [Source:TAIR%3BAcc:AT1G77620]	4.21501	18.5714
326	AT5G51750	subtilase 1.3 [Source:TAIR%3BAcc:AT5G51750]	4.21244	18.5384
327	AT1G28420	homeobox-1 [Source:TAIR%3BAcc:AT1G28420]	4.21117	18.5221
328	AT5G56490	D-arabinono-1%2C4-lactone oxidase family protein [Source:TAIR%3BAcc:AT5G56490]	4.19693	18.3401
329	AT4G14330	P-loop containing nucleoside triphosphate hydrolases superfamily protein [Source:TAIR%3BAcc:AT4G14330]	4.19693	18.3401
330	AT5G07570	glycine/proline-rich protein [Source:TAIR%3BAcc:AT5G07570]	4.19693	18.3401
331	AT4G17330	G2484-1 protein [Source:TAIR%3BAcc:AT4G17330]	4.19652	18.3349
332	AT5G45080	phloem protein 2-A6 [Source:TAIR%3BAcc:AT5G45080]	4.18507	18.1899
333	AT1G60130	Mannose-binding lectin superfamily protein [Source:TAIR%3BAcc:AT1G60130]	4.18507	18.1899
334	AT5G45240	Disease resistance protein (TIR-NBS-LRR class) [Source:TAIR%3BAcc:AT5G45240]	4.18507	18.1899
335	AT5G42800	dihydroflavonol 4-reductase [Source:TAIR%3BAcc:AT5G42800]	4.18507	18.1899
336	AT2G28290	P-loop containing nucleoside triphosphate hydrolases superfamily protein [Source:TAIR%3BAcc:AT2G28290]	4.17941	18.1187
337	AT1G77800	PHD finger family protein [Source:TAIR%3BAcc:AT1G77800]	4.17402	18.0512
338	AT5G15540	PHD finger family protein [Source:TAIR%3BAcc:AT5G15540]	4.17334	18.0427
339	AT4G28080	Tetratricopeptide repeat (TPR)-like superfamily protein [Source:TAIR%3BAcc:AT4G28080]	4.15945	17.8698
340	AT5G19097	transposable element gene [Source:TAIR%3BAcc:AT5G19097]	4.1574	17.8444
341	AT5G53810	O-methyltransferase family protein [Source:TAIR%3BAcc:AT5G53810]	4.1574	17.8444
342	AT1G13220	nuclear matrix constituent protein-related [Source:TAIR%3BAcc:AT1G13220]	4.15212	17.7792
343	AT2G05950	transposable element gene [Source:TAIR%3BAcc:AT2G05950]	4.14067	17.6387
344	AT1G73445	transposable element gene [Source:TAIR%3BAcc:AT1G73445]	4.14067	17.6387
345	AT1G14250	GDA1/CD39 nucleoside phosphatase family protein [Source:TAIR%3BAcc:AT1G14250]	4.13432	17.5612
346	AT3G50380	Protein of unknown function (DUF1162) [Source:TAIR%3BAcc:AT3G50380]	4.1325	17.5391
347	AT1G08260	DNA polymerase epsilon catalytic subunit [Source:TAIR%3BAcc:AT1G08260]	4.12424	17.4389
348	AT1G55550	P-loop containing nucleoside triphosphate hydrolases superfamily protein [Source:TAIR%3BAcc:AT1G55550]	4.1219	17.4107
349	AT2G46020	transcription regulatory protein SNF2%2C putative [Source:TAIR%3BAcc:AT2G46020]	4.11812	17.3651
350	AT3G28770	Protein of unknown function (DUF1216) [Source:TAIR%3BAcc:AT3G28770]	4.11676	17.3488
351	AT1G64310	Tetratricopeptide repeat (TPR)-like superfamily protein [Source:TAIR%3BAcc:AT1G64310]	4.11676	17.3488
352	AT4G24450	phosphoglucan%2C water dikinase [Source:TAIR%3BAcc:AT4G24450]	4.10901	17.2558
353	AT5G57160	DNA ligase IV [Source:TAIR%3BAcc:AT5G57160]	4.1018	17.1698
354	AT3G50480	homolog of RPW8 4 [Source:TAIR%3BAcc:AT3G50480]	4.09453	17.0835
355	AT3G58160	P-loop containing nucleoside triphosphate hydrolases superfamily protein [Source:TAIR%3BAcc:AT3G58160]	4.09101	17.0419
356	AT4G18600	SCAR family protein [Source:TAIR%3BAcc:AT4G18600]	4.0847	16.9675
357	AT2G39280	Ypt/Rab-GAP domain of gyp1p superfamily protein [Source:TAIR%3BAcc:AT2G39280]	4.08359	16.9545
358	AT4G24190	Chaperone protein htpG family protein [Source:TAIR%3BAcc:AT4G24190]	4.07615	16.8672
359	AT5G06740	Concanavalin A-like lectin protein kinase family protein [Source:TAIR%3BAcc:AT5G06740]	4.07494	16.8531
360	AT5G33303	transposable element gene [Source:TAIR%3BAcc:AT5G33303]	4.07494	16.8531
361	AT3G12810	SNF2 domain-containing protein / helicase domain-containing protein [Source:TAIR%3BAcc:AT3G12810]	4.0724	16.8235
362	AT1G23800	aldehyde dehydrogenase 2B7 [Source:TAIR%3BAcc:AT1G23800]	4.07191	16.8177
363	AT1G24330	ARM repeat superfamily protein [Source:TAIR%3BAcc:AT1G24330]	4.07069	16.8035
364	AT1G67120	ATPases%3Bnucleotide binding%3BATP binding%3Bnucleoside-triphosphatases%3Btranscription factor binding [Source:TAIR%3BAcc:AT1G67120]	4.06625	16.7518
365	AT1G77580	Plant protein of unknown function (DUF869) [Source:TAIR%3BAcc:AT1G77580]	4.06277	16.7115
366	AT3G09270	glutathione S-transferase TAU 8 [Source:TAIR%3BAcc:AT3G09270]	4.05536	16.6259
367	AT4G14970	unknown protein%3B FUNCTIONS IN: molecular_function unknown%3B INVOLVED IN: biological_process unknown%3B LOCATED IN: chloroplast%3B EXPRESSED IN: 14 plant structures%3B EXPRESSED DURING: 6 growth stages%3B Has 257 Blast hits to 164 proteins in 70 species: Arch /.../%3B Bacteria - 4%3B Metazoa - 189%3B Fungi - 0%3B Plants - 38%3B Viruses - 0%3B Other Eukaryotes - 26 (source: NCBI BLink). [Source:…	4.05357	16.6052
368	AT1G20870	HSP20-like chaperones superfamily protein [Source:TAIR%3BAcc:AT1G20870]	4.05357	16.6052
369	AT5G55660	DEK domain-containing chromatin associated protein [Source:TAIR%3BAcc:AT5G55660]	4.05335	16.6027
370	AT1G55860	ubiquitin-protein ligase 1 [Source:TAIR%3BAcc:AT1G55860]	4.05315	16.6004
371	AT1G13940	Plant protein of unknown function (DUF863) [Source:TAIR%3BAcc:AT1G13940]	4.04925	16.5557
372	AT5G43310	COP1-interacting protein-related [Source:TAIR%3BAcc:AT5G43310]	4.04891	16.5518
373	AT4G14150	phragmoplast-associated kinesin-related protein 1 [Source:TAIR%3BAcc:AT4G14150]	4.04756	16.5363
374	AT3G49055	unknown protein%3B EXPRESSED IN: cotyledon%3B BEST Arabidopsis thaliana protein match is: unknown protein (TAIR:AT1G24560.1)%3B Has 52205 Blast hits to 29376 proteins in 1994 species: Archae - 873%3B Bacteria - 6150%3B Metazoa - 27099%3B Fungi - 3784%3B Plants - /.../Viruses - 130%3B Other Eukaryotes - 11107 (source: NCBI BLink). [Source:TAIR%3BAcc:AT3G49055]	4.04756	16.5363
375	AT3G27620	alternative oxidase 1C [Source:TAIR%3BAcc:AT3G27620]	4.04756	16.5363
376	AT4G12350	myb domain protein 42 [Source:TAIR%3BAcc:AT4G12350]	4.04756	16.5363
377	AT4G16910	transposable element gene [Source:TAIR%3BAcc:AT4G16910]	4.03187	16.3574
378	AT4G22860	Cell cycle regulated microtubule associated protein [Source:TAIR%3BAcc:AT4G22860]	4.03187	16.3574
379	AT4G31110	Wall-associated kinase family protein [Source:TAIR%3BAcc:AT4G31110]	4.03187	16.3574
380	AT3G61780	embryo defective 1703 [Source:TAIR%3BAcc:AT3G61780]	4.02859	16.3202
381	AT3G60970	multidrug resistance-associated protein 15 [Source:TAIR%3BAcc:AT3G60970]	4.02457	16.2748
382	AT3G51150	ATP binding microtubule motor family protein [Source:TAIR%3BAcc:AT3G51150]	4.0231	16.2583
383	AT2G34357	ARM repeat superfamily protein [Source:TAIR%3BAcc:AT2G34357]	4.02038	16.2276
384	AT2G30500	Kinase interacting (KIP1-like) family protein [Source:TAIR%3BAcc:AT2G30500]	4.00623	16.0692
385	AT1G01320	Tetratricopeptide repeat (TPR)-like superfamily protein [Source:TAIR%3BAcc:AT1G01320]	4.00491	16.0546
386	AT2G31970	DNA repair-recombination protein (RAD50) [Source:TAIR%3BAcc:AT2G31970]	4.00302	16.0336
387	AT5G16680	RING/FYVE/PHD zinc finger superfamily protein [Source:TAIR%3BAcc:AT5G16680]	4.00164	16.0182
388	AT2G03710	K-box region and MADS-box transcription factor family protein [Source:TAIR%3BAcc:AT2G03710]	4.0003	16.0033
389	AT5G28415	transposable element gene [Source:TAIR%3BAcc:AT5G28415]	3.99865	15.9851
390	AT5G13010	RNA helicase family protein [Source:TAIR%3BAcc:AT5G13010]	3.99855	15.9839
391	AT1G03060	Beige/BEACH domain %3BWD domain%2C G-beta repeat protein [Source:TAIR%3BAcc:AT1G03060]	3.99049	15.8949
392	AT4G02540	Cysteine/Histidine-rich C1 domain family protein [Source:TAIR%3BAcc:AT4G02540]	3.9888	15.8763
393	AT5G51850	unknown protein%3B BEST Arabidopsis thaliana protein match is: unknown protein (TAIR:AT5G62170.1)%3B Has 384 Blast hits to 375 proteins in 79 species: Archae - 0%3B Bacteria - 14%3B Metazoa - 135%3B Fungi - 31%3B Plants - 92%3B Viruses - 0%3B Other Eukaryotes - 112 /.../ce: NCBI BLink). [Source:TAIR%3BAcc:AT5G51850]	3.98748	15.8617
394	AT3G42670	chromatin remodeling 38 [Source:TAIR%3BAcc:AT3G42670]	3.98318	15.8145
395	AT1G36180	acetyl-CoA carboxylase 2 [Source:TAIR%3BAcc:AT1G36180]	3.98246	15.8066
396	AT1G77300	histone methyltransferases(H3-K4 specific)%3Bhistone methyltransferases(H3-K36 specific) [Source:TAIR%3BAcc:AT1G77300]	3.98195	15.801
397	AT1G63020	nuclear RNA polymerase D1A [Source:TAIR%3BAcc:AT1G63020]	3.98183	15.7998
398	AT1G51270	structural molecules%3Btransmembrane receptors%3Bstructural molecules [Source:TAIR%3BAcc:AT1G51270]	3.98004	15.7801
399	AT5G43730	Disease resistance protein (CC-NBS-LRR class) family [Source:TAIR%3BAcc:AT5G43730]	3.97843	15.7626
400	AT4G36520	Chaperone DnaJ-domain superfamily protein [Source:TAIR%3BAcc:AT4G36520]	3.96717	15.64
401	AT5G34810	transposable element gene [Source:TAIR%3BAcc:AT5G34810]	3.94803	15.4339
402	AT1G65800	receptor kinase 2 [Source:TAIR%3BAcc:AT1G65800]	3.94425	15.3935
403	AT1G17960	Threonyl-tRNA synthetase [Source:TAIR%3BAcc:AT1G17960]	3.94167	15.366
404	AT2G23700	Protein of unknown function%2C DUF547 [Source:TAIR%3BAcc:AT2G23700]	3.94167	15.366
405	AT4G31880	LOCATED IN: cytosol%2C chloroplast%3B EXPRESSED IN: 24 plant structures%3B EXPRESSED DURING: 14 growth stages%3B BEST Arabidopsis thaliana protein match is: Tudor/PWWP/MBT superfamily protein (TAIR:AT1G15940.1)%3B Has 137162 Blast hits to 70781 proteins in 29 /.../cies: Archae - 289%3B Bacteria - 24182%3B Metazoa - 56725%3B Fungi - 20130%3B Plants - 6559%3B Viruses - 758%3B Other Eukaryotes - 285…	3.93971	15.3452
406	AT1G18620	unknown protein%3B BEST Arabidopsis thaliana protein match is: unknown protein (TAIR:AT1G74160.1)%3B Has 1987 Blast hits to 1263 proteins in 207 species: Archae - 0%3B Bacteria - 172%3B Metazoa - 665%3B Fungi - 149%3B Plants - 271%3B Viruses - 6%3B Other Eukaryotes /.../ (source: NCBI BLink). [Source:TAIR%3BAcc:AT1G18620]	3.93765	15.3232
407	AT1G19720	Pentatricopeptide repeat (PPR-like) superfamily protein [Source:TAIR%3BAcc:AT1G19720]	3.93292	15.2731
408	AT4G26090	NB-ARC domain-containing disease resistance protein [Source:TAIR%3BAcc:AT4G26090]	3.92984	15.2405
409	AT3G23070	CRM family member 3A [Source:TAIR%3BAcc:AT3G23070]	3.92869	15.2283
410	AT4G15180	SET domain protein 2 [Source:TAIR%3BAcc:AT4G15180]	3.9286	15.2274
411	AT1G06670	nuclear DEIH-boxhelicase [Source:TAIR%3BAcc:AT1G06670]	3.91844	15.1206
412	AT5G07810	SNF2 domain-containing protein / helicase domain-containing protein / HNH endonuclease domain-containing protein [Source:TAIR%3BAcc:AT5G07810]	3.91821	15.1182
413	AT1G56290	CwfJ-like family protein [Source:TAIR%3BAcc:AT1G56290]	3.91558	15.0907
414	AT1G04300	TRAF-like superfamily protein [Source:TAIR%3BAcc:AT1G04300]	3.91479	15.0823
415	AT5G28390	RNA-binding (RRM/RBD/RNP motifs) family protein [Source:TAIR%3BAcc:AT5G28390]	3.91031	15.0356
416	AT3G57060	binding [Source:TAIR%3BAcc:AT3G57060]	3.90804	15.012
417	AT1G66960	Terpenoid cyclases family protein [Source:TAIR%3BAcc:AT1G66960]	3.90755	15.0069
418	AT4G02660	Beige/BEACH domain %3BWD domain%2C G-beta repeat protein [Source:TAIR%3BAcc:AT4G02660]	3.90634	14.9943
419	AT1G58250	Golgi-body localisation protein domain %3BRNA pol II promoter Fmp27 protein domain [Source:TAIR%3BAcc:AT1G58250]	3.90375	14.9673
420	AT5G44750	DNA-directed DNA polymerases [Source:TAIR%3BAcc:AT5G44750]	3.90115	14.9405
421	AT5G35210	metalloendopeptidases%3Bzinc ion binding%3BDNA binding [Source:TAIR%3BAcc:AT5G35210]	3.8974	14.9016
422	AT1G64250	transposable element gene [Source:TAIR%3BAcc:AT1G64250]	3.89556	14.8827
423	AT2G24010	serine carboxypeptidase-like 23 [Source:TAIR%3BAcc:AT2G24010]	3.89556	14.8827
424	AT5G06820	STRUBBELIG-receptor family 2 [Source:TAIR%3BAcc:AT5G06820]	3.89437	14.8704
425	AT2G13370	chromatin remodeling 5 [Source:TAIR%3BAcc:AT2G13370]	3.89179	14.8438
426	AT1G15160	MATE efflux family protein [Source:TAIR%3BAcc:AT1G15160]	3.8856	14.7802
427	AT3G01460	methyl-CPG-binding domain 9 [Source:TAIR%3BAcc:AT3G01460]	3.87736	14.6961
428	AT1G63440	heavy metal atpase 5 [Source:TAIR%3BAcc:AT1G63440]	3.875	14.6721
429	AT4G31570	CONTAINS InterPro DOMAIN/s: Prefoldin (InterPro:IPR009053)%3B BEST Arabidopsis thaliana protein match is: unknown protein (TAIR:AT1G24460.1)%3B Has 194354 Blast hits to 66887 proteins in 3244 species: Archae - 3688%3B Bacteria - 38556%3B Metazoa - 84828%3B Fu /.../17265%3B Plants - 10589%3B Viruses - 805%3B Other Eukaryotes - 38623 (source: NCBI BLink). [Source:TAIR%3BAcc:AT4G31570]	3.87256	14.6473
430	AT5G55300	DNA topoisomerase I alpha [Source:TAIR%3BAcc:AT5G55300]	3.87231	14.6447
431	AT3G01320	SIN3-like 1 [Source:TAIR%3BAcc:AT3G01320]	3.87104	14.6319
432	AT2G35350	poltergeist like 1 [Source:TAIR%3BAcc:AT2G35350]	3.87012	14.6225
433	AT1G79000	histone acetyltransferase of the CBP family 1 [Source:TAIR%3BAcc:AT1G79000]	3.86796	14.6007
434	AT3G17420	glyoxysomal protein kinase 1 [Source:TAIR%3BAcc:AT3G17420]	3.86266	14.5471
435	AT4G14200	Pentatricopeptide repeat (PPR) superfamily protein [Source:TAIR%3BAcc:AT4G14200]	3.86195	14.5399
436	AT5G24350	CONTAINS InterPro DOMAIN/s: Secretory pathway Sec39 (InterPro:IPR013244)%3B Has 1807 Blast hits to 1807 proteins in 277 species: Archae - 0%3B Bacteria - 0%3B Metazoa - 736%3B Fungi - 347%3B Plants - 385%3B Viruses - 0%3B Other Eukaryotes - 339 (source: NCBI BLink). [Source:TAIR%3BAcc:AT5G24350]	3.85824	14.5026
437	AT5G04560	HhH-GPD base excision DNA repair family protein [Source:TAIR%3BAcc:AT5G04560]	3.85713	14.4915
438	AT4G10930	unknown protein%3B LOCATED IN: cellular_component unknown%3B EXPRESSED IN: 23 plant structures%3B EXPRESSED DURING: 14 growth stages%3B Has 30201 Blast hits to 17322 proteins in 780 species: Archae - 12%3B Bacteria - 1396%3B Metazoa - 17338%3B Fungi - 3422%3B Plant /.../37%3B Viruses - 0%3B Other Eukaryotes - 2996 (source: NCBI BLink). [Source:TAIR%3BAcc:AT4G10930]	3.85705	14.4907
439	AT4G35380	SEC7-like guanine nucleotide exchange family protein [Source:TAIR%3BAcc:AT4G35380]	3.85537	14.4738
440	AT2G32240	FUNCTIONS IN: molecular_function unknown%3B INVOLVED IN: response to cadmium ion%3B LOCATED IN: plasma membrane%3B EXPRESSED IN: 25 plant structures%3B EXPRESSED DURING: 13 growth stages%3B CONTAINS InterPro DOMAIN/s: Prefoldin (InterPro:IPR009053)%3B BEST Arab /.../s thaliana protein match is: unknown protein (TAIR:AT1G05320.3)%3B Has 470429 Blast hits to 168274 proteins in 4282 species: Archae …	3.85377	14.4577
441	AT3G57970	Emsy N Terminus (ENT)/ plant Tudor-like domains-containing protein [Source:TAIR%3BAcc:AT3G57970]	3.84877	14.4077
442	AT2G21300	ATP binding microtubule motor family protein [Source:TAIR%3BAcc:AT2G21300]	3.84684	14.3884
443	AT1G11070	BEST Arabidopsis thaliana protein match is: Hydroxyproline-rich glycoprotein family protein (TAIR:AT1G61080.1)%3B Has 579 Blast hits to 567 proteins in 152 species: Archae - 0%3B Bacteria - 68%3B Metazoa - 159%3B Fungi - 113%3B Plants - 172%3B Viruses - 0%3B Othe /.../ryotes - 67 (source: NCBI BLink). [Source:TAIR%3BAcc:AT1G11070]	3.84546	14.3747
444	AT1G55175	FUNCTIONS IN: molecular_function unknown%3B INVOLVED IN: biological_process unknown%3B LOCATED IN: cellular_component unknown%3B BEST Arabidopsis thaliana protein match is: GYF domain-containing protein (TAIR:AT1G24300.2)%3B Has 10 Blast hits to 10 proteins /.../species: Archae - 0%3B Bacteria - 0%3B Metazoa - 0%3B Fungi - 0%3B Plants - 10%3B Viruses - 0%3B Other Eukaryotes - 0 (source: NCBI BLin…	3.84546	14.3747
445	AT5G16730	Plant protein of unknown function (DUF827) [Source:TAIR%3BAcc:AT5G16730]	3.84546	14.3747
446	AT2G16910	basic helix-loop-helix (bHLH) DNA-binding superfamily protein [Source:TAIR%3BAcc:AT2G16910]	3.84546	14.3747
447	AT4G16990	disease resistance protein (TIR-NBS class)%2C putative [Source:TAIR%3BAcc:AT4G16990]	3.84304	14.3506
448	AT3G48840	RNA-binding (RRM/RBD/RNP motifs) family protein [Source:TAIR%3BAcc:AT3G48840]	3.84111	14.3314
449	AT5G03435	Ca2+dependent plant phosphoribosyltransferase family protein [Source:TAIR%3BAcc:AT5G03435]	3.84111	14.3314
450	AT1G13480	Protein of unknown function (DUF1262) [Source:TAIR%3BAcc:AT1G13480]	3.84111	14.3314
451	AT3G45090	P-loop containing nucleoside triphosphate hydrolases superfamily protein [Source:TAIR%3BAcc:AT3G45090]	3.8262	14.184
452	AT3G06880	Transducin/WD40 repeat-like superfamily protein [Source:TAIR%3BAcc:AT3G06880]	3.82369	14.1595
453	AT3G48260	with no lysine (K) kinase 3 [Source:TAIR%3BAcc:AT3G48260]	3.82037	14.1268
454	AT4G00990	Transcription factor jumonji (jmjC) domain-containing protein [Source:TAIR%3BAcc:AT4G00990]	3.81826	14.1062
455	AT5G17900	microfibrillar-associated protein-related [Source:TAIR%3BAcc:AT5G17900]	3.81582	14.0824
456	AT4G32620	Enhancer of polycomb-like transcription factor protein [Source:TAIR%3BAcc:AT4G32620]	3.81251	14.0501
457	AT1G32490	RNA helicase family protein [Source:TAIR%3BAcc:AT1G32490]	3.81245	14.0496
458	AT5G41790	COP1-interactive protein 1 [Source:TAIR%3BAcc:AT5G41790]	3.81224	14.0475
459	AT1G24706	THO2 [Source:TAIR%3BAcc:AT1G24706]	3.81177	14.0429
460	AT4G16960	Disease resistance protein (TIR-NBS-LRR class) family [Source:TAIR%3BAcc:AT4G16960]	3.80325	13.9603
461	AT1G09050	unknown protein%3B BEST Arabidopsis thaliana protein match is: unknown protein (TAIR:AT1G09040.1)%3B Has 552 Blast hits to 499 proteins in 115 species: Archae - 0%3B Bacteria - 86%3B Metazoa - 259%3B Fungi - 14%3B Plants - 77%3B Viruses - 0%3B Other Eukaryotes - 11 /.../rce: NCBI BLink). [Source:TAIR%3BAcc:AT1G09050]	3.79951	13.9241
462	AT1G65470	chromatin assembly factor-1 (FASCIATA1) (FAS1) [Source:TAIR%3BAcc:AT1G65470]	3.79483	13.879
463	AT5G55520	CONTAINS InterPro DOMAIN/s: Kinesin-related protein (InterPro:IPR010544)%3B BEST Arabidopsis thaliana protein match is: unknown protein (TAIR:AT4G26660.1)%3B Has 32425 Blast hits to 20462 proteins in 1550 species: Archae - 335%3B Bacteria - 3392%3B Metazoa /.../6%3B Fungi - 2645%3B Plants - 1561%3B Viruses - 54%3B Other Eukaryotes - 7442 (source: NCBI BLink). [Source:TAIR%3BAcc:AT5G55520]	3.79483	13.879
464	AT5G48310	unknown protein%3B BEST Arabidopsis thaliana protein match is: unknown protein (TAIR:AT4G24610.1)%3B Has 1807 Blast hits to 1807 proteins in 277 species: Archae - 0%3B Bacteria - 0%3B Metazoa - 736%3B Fungi - 347%3B Plants - 385%3B Viruses - 0%3B Other Eukaryotes - /.../source: NCBI BLink). [Source:TAIR%3BAcc:AT5G48310]	3.79483	13.879
465	AT5G25060	RNA recognition motif (RRM)-containing protein [Source:TAIR%3BAcc:AT5G25060]	3.79212	13.8529
466	AT1G70620	cyclin-related [Source:TAIR%3BAcc:AT1G70620]	3.78705	13.8044
467	AT3G63070	Tudor/PWWP/MBT domain-containing protein [Source:TAIR%3BAcc:AT3G63070]	3.78594	13.7937
468	AT5G53320	Leucine-rich repeat protein kinase family protein [Source:TAIR%3BAcc:AT5G53320]	3.78453	13.7802
469	AT3G28915	transposable element gene [Source:TAIR%3BAcc:AT3G28915]	3.78453	13.7802
470	AT5G27247	unknown protein%3B Has 30201 Blast hits to 17322 proteins in 780 species: Archae - 12%3B Bacteria - 1396%3B Metazoa - 17338%3B Fungi - 3422%3B Plants - 5037%3B Viruses - 0%3B Other Eukaryotes - 2996 (source: NCBI BLink). [Source:TAIR%3BAcc:AT5G27247]	3.78453	13.7802
471	AT4G12020	protein kinase family protein [Source:TAIR%3BAcc:AT4G12020]	3.7815	13.7513
472	AT1G50030	target of rapamycin [Source:TAIR%3BAcc:AT1G50030]	3.78134	13.7498
473	AT5G06930	LOCATED IN: chloroplast%3B EXPRESSED IN: 15 plant structures%3B EXPRESSED DURING: 7 growth stages%3B BEST Arabidopsis thaliana protein match is: nucleolar protein gar2-related (TAIR:AT2G42320.2)%3B Has 3369 Blast hits to 1526 proteins in 313 species: Archae /.../Bacteria - 910%3B Metazoa - 754%3B Fungi - 336%3B Plants - 137%3B Viruses - 11%3B Other Eukaryotes - 1219 (source: NCBI BLink). [Source:…	3.77407	13.6807
474	AT1G26400	FAD-binding Berberine family protein [Source:TAIR%3BAcc:AT1G26400]	3.76884	13.6312
475	AT1G63230	Tetratricopeptide repeat (TPR)-like superfamily protein [Source:TAIR%3BAcc:AT1G63230]	3.76884	13.6312
476	AT3G11560	LETM1-like protein [Source:TAIR%3BAcc:AT3G11560]	3.75452	13.4965
477	AT5G65070	K-box region and MADS-box transcription factor family protein [Source:TAIR%3BAcc:AT5G65070]	3.75377	13.4895
478	AT5G17910	unknown protein%3B FUNCTIONS IN: molecular_function unknown%3B INVOLVED IN: biological_process unknown%3B LOCATED IN: mitochondrion%3B EXPRESSED IN: 23 plant structures%3B EXPRESSED DURING: 15 growth stages%3B BEST Arabidopsis thaliana protein match is: unknown /.../in (TAIR:AT2G29620.1)%3B Has 1807 Blast hits to 1807 proteins in 277 species: Archae - 0%3B Bacteria - 0%3B Metazoa - 736%3B Fungi -…	3.75336	13.4857
479	AT2G38440	SCAR homolog 2 [Source:TAIR%3BAcc:AT2G38440]	3.75003	13.4546
480	AT4G10120	Sucrose-phosphate synthase family protein [Source:TAIR%3BAcc:AT4G10120]	3.74999	13.4543
481	AT4G29440	Regulator of Vps4 activity in the MVB pathway protein [Source:TAIR%3BAcc:AT4G29440]	3.74323	13.3913
482	AT1G08060	ATP-dependent helicase family protein [Source:TAIR%3BAcc:AT1G08060]	3.74313	13.3904
483	AT3G60840	microtubule-associated protein 65-4 [Source:TAIR%3BAcc:AT3G60840]	3.74236	13.3833
484	AT5G53144	unknown protein%3B LOCATED IN: endomembrane system%3B Has 30201 Blast hits to 17322 proteins in 780 species: Archae - 12%3B Bacteria - 1396%3B Metazoa - 17338%3B Fungi - 3422%3B Plants - 5037%3B Viruses - 0%3B Other Eukaryotes - 2996 (source: NCBI BLink). [Source:TAIR%3BAcc:AT5G53144]	3.74236	13.3833
485	AT3G05130	BEST Arabidopsis thaliana protein match is: Prefoldin chaperone subunit family protein (TAIR:AT5G27330.1)%3B Has 171032 Blast hits to 82560 proteins in 3364 species: Archae - 2835%3B Bacteria - 33550%3B Metazoa - 71995%3B Fungi - 13365%3B Plants - 9598%3B Virus /.../92%3B Other Eukaryotes - 39097 (source: NCBI BLink). [Source:TAIR%3BAcc:AT3G05130]	3.74236	13.3833
486	AT4G06534	unknown protein%3B FUNCTIONS IN: molecular_function unknown%3B INVOLVED IN: biological_process unknown%3B LOCATED IN: endomembrane system%3B Has 22 Blast hits to 22 proteins in 8 species: Archae - 0%3B Bacteria - 0%3B Metazoa - 0%3B Fungi - 0%3B Plants - 22%3B Viruse /.../ Other Eukaryotes - 0 (source: NCBI BLink). [Source:TAIR%3BAcc:AT4G06534]	3.74236	13.3833
487	AT4G16660	heat shock protein 70 (Hsp 70) family protein [Source:TAIR%3BAcc:AT4G16660]	3.74065	13.3674
488	AT1G78580	trehalose-6-phosphate synthase [Source:TAIR%3BAcc:AT1G78580]	3.73506	13.3157
489	AT2G42270	U5 small nuclear ribonucleoprotein helicase [Source:TAIR%3BAcc:AT2G42270]	3.73403	13.3063
490	AT5G49430	WD40/YVTN repeat-like-containing domain%3BBromodomain [Source:TAIR%3BAcc:AT5G49430]	3.73215	13.2889
491	AT1G77760	nitrate reductase 1 [Source:TAIR%3BAcc:AT1G77760]	3.73079	13.2764
492	AT2G02380	glutathione S-transferase (class zeta) 2 [Source:TAIR%3BAcc:AT2G02380]	3.72564	13.229
493	AT3G11964	RNA binding%3BRNA binding [Source:TAIR%3BAcc:AT3G11964]	3.72539	13.2268
494	AT1G47890	receptor like protein 7 [Source:TAIR%3BAcc:AT1G47890]	3.72315	13.2063
495	AT4G31351	unknown protein%3B BEST Arabidopsis thaliana protein match is: unknown protein (TAIR:AT4G31354.1)%3B Has 30201 Blast hits to 17322 proteins in 780 species: Archae - 12%3B Bacteria - 1396%3B Metazoa - 17338%3B Fungi - 3422%3B Plants - 5037%3B Viruses - 0%3B Other Eu /.../es - 2996 (source: NCBI BLink). [Source:TAIR%3BAcc:AT4G31351]	3.7154	13.1355
496	AT1G58400	Disease resistance protein (CC-NBS-LRR class) family [Source:TAIR%3BAcc:AT1G58400]	3.7154	13.1355
497	AT3G45850	P-loop containing nucleoside triphosphate hydrolases superfamily protein [Source:TAIR%3BAcc:AT3G45850]	3.71162	13.1012
498	AT2G20290	myosin-like protein XIG [Source:TAIR%3BAcc:AT2G20290]	3.7091	13.0783
499	AT2G02480	AAA-type ATPase family protein [Source:TAIR%3BAcc:AT2G02480]	3.70822	13.0703
500	AT1G55050	unknown protein%3B FUNCTIONS IN: molecular_function unknown%3B INVOLVED IN: biological_process unknown%3B LOCATED IN: cellular_component unknown%3B EXPRESSED IN: cultured cell%3B BEST Arabidopsis thaliana protein match is: unknown protein (TAIR:AT1G09040.1)%3B /.../40 Blast hits to 1999 proteins in 271 species: Archae - 0%3B Bacteria - 138%3B Metazoa - 960%3B Fungi - 166%3B Plants - 162%3B Viruse…	3.7063	13.0529
501	AT2G17930	Phosphatidylinositol 3- and 4-kinase family protein with FAT domain [Source:TAIR%3BAcc:AT2G17930]	3.70487	13.04
502	AT1G55020	lipoxygenase 1 [Source:TAIR%3BAcc:AT1G55020]	3.70259	13.0194
503	AT3G23890	topoisomerase II [Source:TAIR%3BAcc:AT3G23890]	3.70172	13.0116
504	AT3G53540	unknown protein%3B LOCATED IN: plasma membrane%3B EXPRESSED IN: 24 plant structures%3B EXPRESSED DURING: 14 growth stages%3B CONTAINS InterPro DOMAIN/s: Protein of unknown function DUF3741 (InterPro:IPR022212)%3B BEST Arabidopsis thaliana protein match is: Pr /.../of unknown function (DUF3741) (TAIR:AT4G28760.2)%3B Has 1710 Blast hits to 868 proteins in 206 species: Archae - 2%3B Bacteria - 409%3…	3.69295	12.9327
505	AT5G01660	CONTAINS InterPro DOMAIN/s: Galactose oxidase/kelch%2C beta-propeller (InterPro:IPR011043)%2C Kelch repeat type 1 (InterPro:IPR006652)%2C Development/cell death domain (InterPro:IPR013989)%2C Kelch related (InterPro:IPR013089)%2C Kelch-type beta propeller (In /.../:IPR015915)%3B BEST Arabidopsis thaliana protein match is: DCD (Development and Cell Death) domain protein (TAIR:AT3G11000.1)%3B Has 1…	3.68792	12.8876
506	AT5G28442	BEST Arabidopsis thaliana protein match is: Quinoprotein amine dehydrogenase%2C beta chain-like%3B RIC1-like guanyl-nucleotide exchange factor (TAIR:AT5G28350.1). [Source:TAIR%3BAcc:AT5G28442]	3.68792	12.8876
507	AT2G05510	Glycine-rich protein family [Source:TAIR%3BAcc:AT2G05510]	3.68792	12.8876
508	AT3G14270	phosphatidylinositol-4-phosphate 5-kinase family protein [Source:TAIR%3BAcc:AT3G14270]	3.68476	12.8595
509	AT4G36080	phosphotransferases%2C alcohol group as acceptor%3Bbinding%3Binositol or phosphatidylinositol kinases [Source:TAIR%3BAcc:AT4G36080]	3.68453	12.8574
510	AT1G72390	CONTAINS InterPro DOMAIN/s: Spt20 family (InterPro:IPR021950)%3B Has 8778 Blast hits to 7244 proteins in 477 species: Archae - 6%3B Bacteria - 326%3B Metazoa - 4198%3B Fungi - 1506%3B Plants - 923%3B Viruses - 22%3B Other Eukaryotes - 1797 (source: NCBI BLink). [Source:TAIR%3BAcc:AT1G72390]	3.68417	12.8542
511	AT2G25440	receptor like protein 20 [Source:TAIR%3BAcc:AT2G25440]	3.68252	12.8396
512	AT3G55160	unknown protein%3B EXPRESSED IN: 11 plant structures%3B EXPRESSED DURING: 4 anthesis%2C F mature embryo stage%2C petal differentiation and expansion stage%2C E expanded cotyledon stage%2C D bilateral stage%3B CONTAINS InterPro DOMAIN/s: Protein of unknown functio /.../428%2C death-receptor-like (InterPro:IPR019442)%3B Has 357 Blast hits to 330 proteins in 163 species: Archae - 0%3B Bacteria - 0%3…	3.68224	12.8371
513	AT5G54280	myosin 2 [Source:TAIR%3BAcc:AT5G54280]	3.68187	12.8338
514	AT1G13790	XH/XS domain-containing protein [Source:TAIR%3BAcc:AT1G13790]	3.68096	12.8257
515	AT1G03080	kinase interacting (KIP1-like) family protein [Source:TAIR%3BAcc:AT1G03080]	3.68035	12.8203
516	AT1G63300	Myosin heavy chain-related protein [Source:TAIR%3BAcc:AT1G63300]	3.67997	12.8168
517	AT3G28880	Ankyrin repeat family protein [Source:TAIR%3BAcc:AT3G28880]	3.67398	12.7637
518	AT3G28030	5'-3' exonuclease family protein [Source:TAIR%3BAcc:AT3G28030]	3.67342	12.7588
519	AT2G18760	chromatin remodeling 8 [Source:TAIR%3BAcc:AT2G18760]	3.6729	12.7542
520	AT1G45545	Plant protein of unknown function (DUF827) [Source:TAIR%3BAcc:AT1G45545]	3.6693	12.7224
521	AT2G46240	BCL-2-associated athanogene 6 [Source:TAIR%3BAcc:AT2G46240]	3.6682	12.7127
522	AT2G40770	zinc ion binding%3BDNA binding%3Bhelicases%3BATP binding%3Bnucleic acid binding [Source:TAIR%3BAcc:AT2G40770]	3.6678	12.7092
523	AT2G41520	Heat shock protein DnaJ with tetratricopeptide repeat [Source:TAIR%3BAcc:AT2G41520]	3.66497	12.6843
524	AT1G78720	SecY protein transport family protein [Source:TAIR%3BAcc:AT1G78720]	3.66423	12.6778
525	AT2G37670	Transducin/WD40 repeat-like superfamily protein [Source:TAIR%3BAcc:AT2G37670]	3.66423	12.6778
526	AT2G45403	unknown protein%3B BEST Arabidopsis thaliana protein match is: unknown protein (TAIR:AT1G34095.1)%3B Has 3 Blast hits to 3 proteins in 1 species: Archae - 0%3B Bacteria - 0%3B Metazoa - 0%3B Fungi - 0%3B Plants - 3%3B Viruses - 0%3B Other Eukaryotes - 0 (source: NC /.../nk). [Source:TAIR%3BAcc:AT2G45403]	3.66423	12.6778
527	AT3G04440	Plasma-membrane choline transporter family protein [Source:TAIR%3BAcc:AT3G04440]	3.66423	12.6778
528	AT4G12382	F-box family protein [Source:TAIR%3BAcc:AT4G12382]	3.66423	12.6778
529	AT1G08600	P-loop containing nucleoside triphosphate hydrolases superfamily protein [Source:TAIR%3BAcc:AT1G08600]	3.66247	12.6623
530	AT2G16485	nucleic acid binding%3Bzinc ion binding%3BDNA binding [Source:TAIR%3BAcc:AT2G16485]	3.66194	12.6576
531	AT3G01370	CRM family member 2 [Source:TAIR%3BAcc:AT3G01370]	3.66122	12.6513
532	AT3G21430	DNA binding [Source:TAIR%3BAcc:AT3G21430]	3.66081	12.6478
533	AT5G16780	SART-1 family [Source:TAIR%3BAcc:AT5G16780]	3.66064	12.6463
534	ATMG00630	hypothetical protein [Source:TAIR%3BAcc:ATMG00630]	3.6599	12.6398
535	AT3G44670	Disease resistance protein (TIR-NBS-LRR class) family [Source:TAIR%3BAcc:AT3G44670]	3.6588	12.6301
536	AT1G31580	ECS1 [Source:TAIR%3BAcc:AT1G31580]	3.65501	12.597
537	AT2G40030	nuclear RNA polymerase D1B [Source:TAIR%3BAcc:AT2G40030]	3.65044	12.5572
538	AT3G48190	ataxia-telangiectasia mutated [Source:TAIR%3BAcc:AT3G48190]	3.64958	12.5497
539	AT3G22760	Tesmin/TSO1-like CXC domain-containing protein [Source:TAIR%3BAcc:AT3G22760]	3.64283	12.4911
540	AT4G01030	pentatricopeptide (PPR) repeat-containing protein [Source:TAIR%3BAcc:AT4G01030]	3.64179	12.4821
541	AT4G30990	ARM repeat superfamily protein [Source:TAIR%3BAcc:AT4G30990]	3.6361	12.433
542	AT3G23900	RNA recognition motif (RRM)-containing protein [Source:TAIR%3BAcc:AT3G23900]	3.63531	12.4262
543	AT1G76740	unknown protein%3B BEST Arabidopsis thaliana protein match is: unknown protein (TAIR:AT1G76840.1)%3B Has 3683 Blast hits to 2942 proteins in 407 species: Archae - 9%3B Bacteria - 440%3B Metazoa - 1472%3B Fungi - 269%3B Plants - 192%3B Viruses - 8%3B Other Eukaryote /.../93 (source: NCBI BLink). [Source:TAIR%3BAcc:AT1G76740]	3.63133	12.392
544	AT1G70320	ubiquitin-protein ligase 2 [Source:TAIR%3BAcc:AT1G70320]	3.63133	12.392
545	AT3G49690	myb domain protein 84 [Source:TAIR%3BAcc:AT3G49690]	3.63133	12.392
546	AT5G39160	RmlC-like cupins superfamily protein [Source:TAIR%3BAcc:AT5G39160]	3.63133	12.392
547	AT3G08040	MATE efflux family protein [Source:TAIR%3BAcc:AT3G08040]	3.63133	12.392
548	AT2G05440	GLYCINE RICH PROTEIN 9 [Source:TAIR%3BAcc:AT2G05440]	3.63133	12.392
549	AT1G03540	Pentatricopeptide repeat (PPR-like) superfamily protein [Source:TAIR%3BAcc:AT1G03540]	3.63133	12.392
550	AT5G42400	SET domain protein 25 [Source:TAIR%3BAcc:AT5G42400]	3.62645	12.3501
551	AT5G07940	BEST Arabidopsis thaliana protein match is: dentin sialophosphoprotein-related (TAIR:AT5G07980.1)%3B Has 1906 Blast hits to 1127 proteins in 203 species: Archae - 2%3B Bacteria - 210%3B Metazoa - 401%3B Fungi - 205%3B Plants - 136%3B Viruses - 0%3B Other Eukaryot /.../52 (source: NCBI BLink). [Source:TAIR%3BAcc:AT5G07940]	3.62187	12.3109
552	AT3G21290	dentin sialophosphoprotein-related [Source:TAIR%3BAcc:AT3G21290]	3.62117	12.305
553	AT3G44630	Disease resistance protein (TIR-NBS-LRR class) family [Source:TAIR%3BAcc:AT3G44630]	3.62067	12.3007
554	AT3G56410	Protein of unknown function (DUF3133) [Source:TAIR%3BAcc:AT3G56410]	3.61805	12.2784
555	AT1G19850	Transcriptional factor B3 family protein / auxin-responsive factor AUX/IAA-related [Source:TAIR%3BAcc:AT1G19850]	3.61533	12.2552
556	AT2G36490	demeter-like 1 [Source:TAIR%3BAcc:AT2G36490]	3.60725	12.1869
557	AT2G06210	binding [Source:TAIR%3BAcc:AT2G06210]	3.60686	12.1836
558	AT4G30130	Protein of unknown function (DUF630 and DUF632) [Source:TAIR%3BAcc:AT4G30130]	3.60639	12.1795
559	AT3G05270	Plant protein of unknown function (DUF869) [Source:TAIR%3BAcc:AT3G05270]	3.60055	12.1304
560	AT3G48523	transposable element gene [Source:TAIR%3BAcc:AT3G48523]	3.6001	12.1266
561	AT1G35310	MLP-like protein 168 [Source:TAIR%3BAcc:AT1G35310]	3.6001	12.1266
562	AT3G26480	Transducin family protein / WD-40 repeat family protein [Source:TAIR%3BAcc:AT3G26480]	3.6001	12.1266
563	AT4G04560	transposable element gene [Source:TAIR%3BAcc:AT4G04560]	3.6001	12.1266
564	AT5G38750	asparaginyl-tRNA synthetase family [Source:TAIR%3BAcc:AT5G38750]	3.6001	12.1266
565	AT3G57300	INO80 ortholog [Source:TAIR%3BAcc:AT3G57300]	3.59986	12.1245
566	AT1G65440	global transcription factor group B1 [Source:TAIR%3BAcc:AT1G65440]	3.59879	12.1156
567	AT5G41690	RNA-binding (RRM/RBD/RNP motifs) family protein [Source:TAIR%3BAcc:AT5G41690]	3.59036	12.045
568	AT3G26560	ATP-dependent RNA helicase%2C putative [Source:TAIR%3BAcc:AT3G26560]	3.59014	12.0432
569	AT5G28540	heat shock protein 70 (Hsp 70) family protein [Source:TAIR%3BAcc:AT5G28540]	3.59004	12.0423
570	AT1G19220	auxin response factor 19 [Source:TAIR%3BAcc:AT1G19220]	3.58874	12.0315
571	AT1G65541	unknown protein%3B Has 30201 Blast hits to 17322 proteins in 780 species: Archae - 12%3B Bacteria - 1396%3B Metazoa - 17338%3B Fungi - 3422%3B Plants - 5037%3B Viruses - 0%3B Other Eukaryotes - 2996 (source: NCBI BLink). [Source:TAIR%3BAcc:AT1G65541]	3.58739	12.0202
572	AT2G36200	P-loop containing nucleoside triphosphate hydrolases superfamily protein [Source:TAIR%3BAcc:AT2G36200]	3.58739	12.0202
573	AT1G48090	calcium-dependent lipid-binding family protein [Source:TAIR%3BAcc:AT1G48090]	3.58336	11.9867
574	AT3G52250	Duplicated homeodomain-like superfamily protein [Source:TAIR%3BAcc:AT3G52250]	3.57415	11.9104
575	AT4G24680	modifier of snc1 [Source:TAIR%3BAcc:AT4G24680]	3.57351	11.9051
576	AT2G34240	Protein with domains of unknown function DUF627 and DUF632 [Source:TAIR%3BAcc:AT2G34240]	3.57244	11.8963
577	AT5G27100	glutamate receptor 2.1 [Source:TAIR%3BAcc:AT5G27100]	3.57244	11.8963
578	AT5G40010	AAA-ATPase 1 [Source:TAIR%3BAcc:AT5G40010]	3.57244	11.8963
579	AT1G21730	P-loop containing nucleoside triphosphate hydrolases superfamily protein [Source:TAIR%3BAcc:AT1G21730]	3.56422	11.8287
580	AT4G10060	Beta-glucosidase%2C GBA2 type family protein [Source:TAIR%3BAcc:AT4G10060]	3.56344	11.8223
581	AT3G46960	RNA helicase%2C ATP-dependent%2C SK12/DOB1 protein [Source:TAIR%3BAcc:AT3G46960]	3.56223	11.8124
582	AT5G04240	Zinc finger (C2H2 type) family protein / transcription factor jumonji (jmj) family protein [Source:TAIR%3BAcc:AT5G04240]	3.55937	11.789
583	AT3G44690	unknown protein%3B Has 30201 Blast hits to 17322 proteins in 780 species: Archae - 12%3B Bacteria - 1396%3B Metazoa - 17338%3B Fungi - 3422%3B Plants - 5037%3B Viruses - 0%3B Other Eukaryotes - 2996 (source: NCBI BLink). [Source:TAIR%3BAcc:AT3G44690]	3.55902	11.7861
584	AT1G17580	myosin 1 [Source:TAIR%3BAcc:AT1G17580]	3.55541	11.7567
585	AT1G19835	Plant protein of unknown function (DUF869) [Source:TAIR%3BAcc:AT1G19835]	3.55353	11.7414
586	AT2G15080	receptor like protein 19 [Source:TAIR%3BAcc:AT2G15080]	3.55275	11.735
587	AT4G02020	SET domain-containing protein [Source:TAIR%3BAcc:AT4G02020]	3.55081	11.7193
588	AT5G24780	vegetative storage protein 1 [Source:TAIR%3BAcc:AT5G24780]	3.54887	11.7035
589	AT4G23700	cation/H+ exchanger 17 [Source:TAIR%3BAcc:AT4G23700]	3.54885	11.7033
590	AT1G64570	Homeodomain-like superfamily protein [Source:TAIR%3BAcc:AT1G64570]	3.54858	11.7012
591	AT1G74080	myb domain protein 122 [Source:TAIR%3BAcc:AT1G74080]	3.54819	11.698
592	AT3G09670	Tudor/PWWP/MBT superfamily protein [Source:TAIR%3BAcc:AT3G09670]	3.54819	11.698
593	AT4G31230	Protein kinase protein with adenine nucleotide alpha hydrolases-like domain [Source:TAIR%3BAcc:AT4G31230]	3.54819	11.698
594	AT3G13900	ATPase E1-E2 type family protein / haloacid dehalogenase-like hydrolase family protein [Source:TAIR%3BAcc:AT3G13900]	3.54207	11.6484
595	AT5G12400	DNA binding%3Bzinc ion binding%3BDNA binding [Source:TAIR%3BAcc:AT5G12400]	3.54066	11.6371
596	AT4G20140	Leucine-rich repeat transmembrane protein kinase [Source:TAIR%3BAcc:AT4G20140]	3.53865	11.6209
597	AT5G60260	unknown protein%3B Has 1807 Blast hits to 1807 proteins in 277 species: Archae - 0%3B Bacteria - 0%3B Metazoa - 736%3B Fungi - 347%3B Plants - 385%3B Viruses - 0%3B Other Eukaryotes - 339 (source: NCBI BLink). [Source:TAIR%3BAcc:AT5G60260]	3.53299	11.5754
598	AT3G05140	ROP binding protein kinases 2 [Source:TAIR%3BAcc:AT3G05140]	3.53299	11.5754
599	AT5G21150	Argonaute family protein [Source:TAIR%3BAcc:AT5G21150]	3.53299	11.5754
600	AT1G61160	CONTAINS InterPro DOMAIN/s: Retrotransposon gag protein (InterPro:IPR005162)%3B Has 30201 Blast hits to 17322 proteins in 780 species: Archae - 12%3B Bacteria - 1396%3B Metazoa - 17338%3B Fungi - 3422%3B Plants - 5037%3B Viruses - 0%3B Other Eukaryotes - 2996 (so /.../NCBI BLink). [Source:TAIR%3BAcc:AT1G61160]	3.53299	11.5754
601	AT2G05185	unknown protein%3B FUNCTIONS IN: molecular_function unknown%3B INVOLVED IN: biological_process unknown%3B LOCATED IN: chloroplast%3B BEST Arabidopsis thaliana protein match is: unknown protein (TAIR:AT5G22608.1)%3B Has 35333 Blast hits to 34131 proteins in 24 /.../cies: Archae - 798%3B Bacteria - 22429%3B Metazoa - 974%3B Fungi - 991%3B Plants - 531%3B Viruses - 0%3B Other Eukaryotes - 9610 (sour…	3.53299	11.5754
602	AT4G03816	transposable element gene [Source:TAIR%3BAcc:AT4G03816]	3.53299	11.5754
603	AT4G08112	transposable element gene [Source:TAIR%3BAcc:AT4G08112]	3.53299	11.5754
604	AT4G13630	Protein of unknown function%2C DUF593 [Source:TAIR%3BAcc:AT4G13630]	3.5318	11.5658
605	AT3G56870	unknown protein%3B Has 204 Blast hits to 201 proteins in 58 species: Archae - 0%3B Bacteria - 10%3B Metazoa - 72%3B Fungi - 8%3B Plants - 41%3B Viruses - 0%3B Other Eukaryotes - 73 (source: NCBI BLink). [Source:TAIR%3BAcc:AT3G56870]	3.5318	11.5658
606	AT4G17140	pleckstrin homology (PH) domain-containing protein [Source:TAIR%3BAcc:AT4G17140]	3.53072	11.5572
607	AT1G10760	Pyruvate phosphate dikinase%2C PEP/pyruvate binding domain [Source:TAIR%3BAcc:AT1G10760]	3.52828	11.5377
608	AT4G40020	Myosin heavy chain-related protein [Source:TAIR%3BAcc:AT4G40020]	3.52664	11.5245
609	AT5G43560	TRAF-like superfamily protein [Source:TAIR%3BAcc:AT5G43560]	3.52664	11.5245
610	AT2G21380	Kinesin motor family protein [Source:TAIR%3BAcc:AT2G21380]	3.52338	11.4985
611	AT4G36980	FUNCTIONS IN: molecular_function unknown%3B INVOLVED IN: biological_process unknown%3B EXPRESSED IN: 23 plant structures%3B EXPRESSED DURING: 13 growth stages%3B CONTAINS InterPro DOMAIN/s: Splicing factor%2C suppressor of white apricot (InterPro:IPR019147)%3B /.../72 Blast hits to 5479 proteins in 321 species: Archae - 0%3B Bacteria - 89%3B Metazoa - 5155%3B Fungi - 712%3B Plants - 341%3B Viruse…	3.52097	11.4793
612	AT2G46180	golgin candidate 4 [Source:TAIR%3BAcc:AT2G46180]	3.52035	11.4744
613	AT5G40450	unknown protein%3B FUNCTIONS IN: molecular_function unknown%3B INVOLVED IN: biological_process unknown%3B LOCATED IN: chloroplast%2C plasma membrane%3B EXPRESSED IN: 24 plant structures%3B EXPRESSED DURING: 13 growth stages%3B Has 30201 Blast hits to 17322 protei /.../780 species: Archae - 12%3B Bacteria - 1396%3B Metazoa - 17338%3B Fungi - 3422%3B Plants - 5037%3B Viruses - 0%3B Other Eukaryotes…	3.51903	11.4639
614	AT1G22930	T-complex protein 11 [Source:TAIR%3BAcc:AT1G22930]	3.51175	11.4063
615	AT4G16807	unknown protein%3B FUNCTIONS IN: molecular_function unknown%3B INVOLVED IN: biological_process unknown%3B LOCATED IN: cellular_component unknown%3B BEST Arabidopsis thaliana protein match is: unknown protein (TAIR:AT3G33528.1)%3B Has 30201 Blast hits to 17322 /.../ins in 780 species: Archae - 12%3B Bacteria - 1396%3B Metazoa - 17338%3B Fungi - 3422%3B Plants - 5037%3B Viruses - 0%3B Other Eukaryo…	3.51104	11.4006
616	AT3G24715	Protein kinase superfamily protein with octicosapeptide/Phox/Bem1p domain [Source:TAIR%3BAcc:AT3G24715]	3.51104	11.4006
617	AT5G48390	Tetratricopeptide repeat (TPR)-like superfamily protein [Source:TAIR%3BAcc:AT5G48390]	3.51104	11.4006
618	AT1G80370	Cyclin A2%3B4 [Source:TAIR%3BAcc:AT1G80370]	3.51104	11.4006
619	AT1G61690	phosphoinositide binding [Source:TAIR%3BAcc:AT1G61690]	3.50707	11.3693
620	AT5G04140	glutamate synthase 1 [Source:TAIR%3BAcc:AT5G04140]	3.50684	11.3675
621	AT2G41960	unknown protein%3B BEST Arabidopsis thaliana protein match is: unknown protein (TAIR:AT3G58050.1)%3B Has 11991 Blast hits to 7260 proteins in 458 species: Archae - 17%3B Bacteria - 481%3B Metazoa - 5028%3B Fungi - 1325%3B Plants - 615%3B Viruses - 38%3B Other Eukar /.../- 4487 (source: NCBI BLink). [Source:TAIR%3BAcc:AT2G41960]	3.50676	11.3668
622	AT5G40340	Tudor/PWWP/MBT superfamily protein [Source:TAIR%3BAcc:AT5G40340]	3.504	11.3451
623	AT1G17110	ubiquitin-specific protease 15 [Source:TAIR%3BAcc:AT1G17110]	3.49835	11.3008
624	AT3G55200	Cleavage and polyadenylation specificity factor (CPSF) A subunit protein [Source:TAIR%3BAcc:AT3G55200]	3.49527	11.2767
625	AT5G23110	Zinc finger%2C C3HC4 type (RING finger) family protein [Source:TAIR%3BAcc:AT5G23110]	3.4935	11.2628
626	AT3G12980	histone acetyltransferase of the CBP family 5 [Source:TAIR%3BAcc:AT3G12980]	3.49309	11.2596
627	AT3G22790	Kinase interacting (KIP1-like) family protein [Source:TAIR%3BAcc:AT3G22790]	3.48998	11.2354
628	AT4G18240	starch synthase 4 [Source:TAIR%3BAcc:AT4G18240]	3.48868	11.2253
629	AT3G16000	MAR binding filament-like protein 1 [Source:TAIR%3BAcc:AT3G16000]	3.48834	11.2227
630	AT1G58060	RNA helicase family protein [Source:TAIR%3BAcc:AT1G58060]	3.48813	11.221
631	AT3G50240	ATP binding microtubule motor family protein [Source:TAIR%3BAcc:AT3G50240]	3.48805	11.2204
632	AT1G30410	multidrug resistance-associated protein 13 [Source:TAIR%3BAcc:AT1G30410]	3.48761	11.2169
633	AT2G17820	histidine kinase 1 [Source:TAIR%3BAcc:AT2G17820]	3.48545	11.2002
634	AT3G59100	glucan synthase-like 11 [Source:TAIR%3BAcc:AT3G59100]	3.48224	11.1753
635	AT4G13920	receptor like protein 50 [Source:TAIR%3BAcc:AT4G13920]	3.48113	11.1667
636	AT5G37400	Family of unknown function (DUF577) [Source:TAIR%3BAcc:AT5G37400]	3.47933	11.1528
637	AT4G02710	Kinase interacting (KIP1-like) family protein [Source:TAIR%3BAcc:AT4G02710]	3.47764	11.1397
638	AT3G54670	Structural maintenance of chromosomes (SMC) family protein [Source:TAIR%3BAcc:AT3G54670]	3.47318	11.1053
639	AT3G09960	Calcineurin-like metallo-phosphoesterase superfamily protein [Source:TAIR%3BAcc:AT3G09960]	3.47056	11.0852
640	AT1G76320	FAR1-related sequence 4 [Source:TAIR%3BAcc:AT1G76320]	3.47033	11.0834
641	AT2G43500	Plant regulator RWP-RK family protein [Source:TAIR%3BAcc:AT2G43500]	3.46935	11.0759
642	AT3G06400	chromatin-remodeling protein 11 [Source:TAIR%3BAcc:AT3G06400]	3.46705	11.0583
643	AT2G47410	WD40/YVTN repeat-like-containing domain%3BBromodomain [Source:TAIR%3BAcc:AT2G47410]	3.466	11.0502
644	AT3G56100	meristematic receptor-like kinase [Source:TAIR%3BAcc:AT3G56100]	3.4626	11.0242
645	AT3G27500	Cysteine/Histidine-rich C1 domain family protein [Source:TAIR%3BAcc:AT3G27500]	3.4626	11.0242
646	AT4G15953	Maternally expressed gene (MEG) family protein [Source:TAIR%3BAcc:AT4G15953]	3.4626	11.0242
647	AT4G09480	transposable element gene [Source:TAIR%3BAcc:AT4G09480]	3.4626	11.0242
648	AT5G35420	transposable element gene [Source:TAIR%3BAcc:AT5G35420]	3.4626	11.0242
649	AT1G28060	Pre-mRNA-splicing factor 3 [Source:TAIR%3BAcc:AT1G28060]	3.46256	11.0239
650	AT5G43990	SET-domain containing protein lysine methyltransferase family protein [Source:TAIR%3BAcc:AT5G43990]	3.4578	10.9875
651	AT4G20850	tripeptidyl peptidase ii [Source:TAIR%3BAcc:AT4G20850]	3.45405	10.959
652	AT1G53887	unknown protein%3B FUNCTIONS IN: molecular_function unknown%3B INVOLVED IN: biological_process unknown%3B LOCATED IN: cellular_component unknown%3B Has 30201 Blast hits to 17322 proteins in 780 species: Archae - 12%3B Bacteria - 1396%3B Metazoa - 17338%3B Fungi - /.../ Plants - 5037%3B Viruses - 0%3B Other Eukaryotes - 2996 (source: NCBI BLink). [Source:TAIR%3BAcc:AT1G53887]	3.44691	10.9049
653	AT5G18340	ARM repeat superfamily protein [Source:TAIR%3BAcc:AT5G18340]	3.44691	10.9049
654	AT4G10940	RING/U-box protein [Source:TAIR%3BAcc:AT4G10940]	3.44691	10.9049
655	AT2G35160	SU(VAR)3-9 homolog 5 [Source:TAIR%3BAcc:AT2G35160]	3.44691	10.9049
656	AT4G21323	Subtilase family protein [Source:TAIR%3BAcc:AT4G21323]	3.44691	10.9049
657	AT1G16030	heat shock protein 70B [Source:TAIR%3BAcc:AT1G16030]	3.44615	10.8992
658	AT1G80810	Tudor/PWWP/MBT superfamily protein [Source:TAIR%3BAcc:AT1G80810]	3.44417	10.8843
659	AT5G47820	P-loop containing nucleoside triphosphate hydrolases superfamily protein [Source:TAIR%3BAcc:AT5G47820]	3.44385	10.8818
660	AT2G16390	SNF2 domain-containing protein / helicase domain-containing protein [Source:TAIR%3BAcc:AT2G16390]	3.43652	10.8267
661	AT3G54280	DNA binding%3BATP binding%3Bnucleic acid binding%3Bbinding%3Bhelicases%3BATP binding%3BDNA binding%3Bhelicases [Source:TAIR%3BAcc:AT3G54280]	3.43212	10.7937
662	AT1G70060	SIN3-like 4 [Source:TAIR%3BAcc:AT1G70060]	3.43186	10.7917
663	AT3G66652	fip1 motif-containing protein [Source:TAIR%3BAcc:AT3G66652]	3.42749	10.7591
664	AT2G02850	plantacyanin [Source:TAIR%3BAcc:AT2G02850]	3.42488	10.7397
665	AT2G47000	ATP binding cassette subfamily B4 [Source:TAIR%3BAcc:AT2G47000]	3.41914	10.6971
666	AT4G18820	AAA-type ATPase family protein [Source:TAIR%3BAcc:AT4G18820]	3.41731	10.6835
667	AT2G36910	ATP binding cassette subfamily B1 [Source:TAIR%3BAcc:AT2G36910]	3.41728	10.6833
668	AT5G10250	Phototropic-responsive NPH3 family protein [Source:TAIR%3BAcc:AT5G10250]	3.41374	10.6571
669	AT5G64890	elicitor peptide 2 precursor [Source:TAIR%3BAcc:AT5G64890]	3.41374	10.6571
670	AT3G47890	Ubiquitin carboxyl-terminal hydrolase-related protein [Source:TAIR%3BAcc:AT3G47890]	3.40674	10.6055
671	AT5G56910	Proteinase inhibitor I25%2C cystatin%2C conserved region [Source:TAIR%3BAcc:AT5G56910]	3.40661	10.6045
672	AT5G64870	SPFH/Band 7/PHB domain-containing membrane-associated protein family [Source:TAIR%3BAcc:AT5G64870]	3.40562	10.5973
673	AT5G16180	ortholog of maize chloroplast splicing factor CRS1 [Source:TAIR%3BAcc:AT5G16180]	3.40436	10.588
674	AT5G61190	putative endonuclease or glycosyl hydrolase with C2H2-type zinc finger domain [Source:TAIR%3BAcc:AT5G61190]	3.40183	10.5695
675	AT4G32420	Cyclophilin-like peptidyl-prolyl cis-trans isomerase family protein [Source:TAIR%3BAcc:AT4G32420]	3.39879	10.5472
676	AT1G63640	P-loop nucleoside triphosphate hydrolases superfamily protein with CH (Calponin Homology) domain [Source:TAIR%3BAcc:AT1G63640]	3.39474	10.5177
677	AT1G22060	LOCATED IN: vacuole%3B EXPRESSED IN: 23 plant structures%3B EXPRESSED DURING: 13 growth stages%3B BEST Arabidopsis thaliana protein match is: FBD%2C F-box and Leucine Rich Repeat domains containing protein (TAIR:AT1G22000.1)%3B Has 84739 Blast hits to 38714 p /.../s in 2257 species: Archae - 1436%3B Bacteria - 11314%3B Metazoa - 40747%3B Fungi - 7706%3B Plants - 4675%3B Viruses - 308%3B Other Euk…	3.39223	10.4994
678	AT5G37630	ARM repeat superfamily protein [Source:TAIR%3BAcc:AT5G37630]	3.3912	10.4919
679	AT5G23800	DOMAIN OF UNKNOWN FUNCTION 724 10 [Source:TAIR%3BAcc:AT5G23800]	3.3912	10.4919
680	AT1G55250	histone mono-ubiquitination 2 [Source:TAIR%3BAcc:AT1G55250]	3.39011	10.4839
681	AT1G27940	P-glycoprotein 13 [Source:TAIR%3BAcc:AT1G27940]	3.3886	10.473
682	AT3G25490	Protein kinase family protein [Source:TAIR%3BAcc:AT3G25490]	3.3886	10.473
683	AT1G66550	WRKY DNA-binding protein 67 [Source:TAIR%3BAcc:AT1G66550]	3.3886	10.473
684	AT3G55660	ROP (rho of plants) guanine nucleotide exchange factor 6 [Source:TAIR%3BAcc:AT3G55660]	3.3886	10.473
685	AT4G17000	unknown protein%3B Has 2862 Blast hits to 2331 proteins in 349 species: Archae - 6%3B Bacteria - 408%3B Metazoa - 833%3B Fungi - 223%3B Plants - 134%3B Viruses - 7%3B Other Eukaryotes - 1251 (source: NCBI BLink). [Source:TAIR%3BAcc:AT4G17000]	3.3886	10.473
686	AT5G23080	SWAP (Suppressor-of-White-APricot)/surp domain-containing protein [Source:TAIR%3BAcc:AT5G23080]	3.38567	10.4517
687	AT5G67100	DNA-directed DNA polymerases [Source:TAIR%3BAcc:AT5G67100]	3.38551	10.4506
688	AT1G11720	starch synthase 3 [Source:TAIR%3BAcc:AT1G11720]	3.38535	10.4494
689	AT4G39050	Kinesin motor family protein [Source:TAIR%3BAcc:AT4G39050]	3.38454	10.4435
690	AT4G31355	unknown protein%3B Has 30201 Blast hits to 17322 proteins in 780 species: Archae - 12%3B Bacteria - 1396%3B Metazoa - 17338%3B Fungi - 3422%3B Plants - 5037%3B Viruses - 0%3B Other Eukaryotes - 2996 (source: NCBI BLink). [Source:TAIR%3BAcc:AT4G31355]	3.37979	10.4093
691	AT1G02520	P-glycoprotein 11 [Source:TAIR%3BAcc:AT1G02520]	3.37979	10.4093
692	AT1G73690	cyclin-dependent kinase D1%3B1 [Source:TAIR%3BAcc:AT1G73690]	3.37979	10.4093
693	AT1G09410	pentatricopeptide (PPR) repeat-containing protein [Source:TAIR%3BAcc:AT1G09410]	3.37979	10.4093
694	AT3G10010	demeter-like 2 [Source:TAIR%3BAcc:AT3G10010]	3.37768	10.394
695	AT5G55040	DNA-binding bromodomain-containing protein [Source:TAIR%3BAcc:AT5G55040]	3.37224	10.3549
696	AT3G15120	P-loop containing nucleoside triphosphate hydrolases superfamily protein [Source:TAIR%3BAcc:AT3G15120]	3.37137	10.3487
697	AT3G22380	time for coffee [Source:TAIR%3BAcc:AT3G22380]	3.36911	10.3325
698	AT2G21440	RNA-binding (RRM/RBD/RNP motifs) family protein [Source:TAIR%3BAcc:AT2G21440]	3.36887	10.3307
699	AT3G54010	FKBP-type peptidyl-prolyl cis-trans isomerase family protein [Source:TAIR%3BAcc:AT3G54010]	3.36881	10.3303
700	AT3G48670	XH/XS domain-containing protein [Source:TAIR%3BAcc:AT3G48670]	3.3683	10.3266
701	AT1G68890	magnesium ion binding%3Bthiamin pyrophosphate binding%3Bhydro-lyases%3Bcatalytics%3B2-succinyl-5-enolpyruvyl-6-hydroxy-3-cyclohexene-1-carboxylic-acid synthases [Source:TAIR%3BAcc:AT1G68890]	3.36708	10.3179
702	AT2G26330	Leucine-rich receptor-like protein kinase family protein [Source:TAIR%3BAcc:AT2G26330]	3.36558	10.3072
703	AT5G24740	Protein of unknown function (DUF1162) [Source:TAIR%3BAcc:AT5G24740]	3.36484	10.3019
704	AT4G11420	eukaryotic translation initiation factor 3A [Source:TAIR%3BAcc:AT4G11420]	3.36105	10.2749
705	AT3G15590	Tetratricopeptide repeat (TPR)-like superfamily protein [Source:TAIR%3BAcc:AT3G15590]	3.35751	10.2497
706	AT4G27430	COP1-interacting protein 7 [Source:TAIR%3BAcc:AT4G27430]	3.35598	10.2389
707	AT5G45060	Disease resistance protein (TIR-NBS-LRR class) family [Source:TAIR%3BAcc:AT5G45060]	3.35543	10.2349
708	AT2G34660	multidrug resistance-associated protein 2 [Source:TAIR%3BAcc:AT2G34660]	3.35469	10.2297
709	AT1G74250	DNAJ heat shock N-terminal domain-containing protein [Source:TAIR%3BAcc:AT1G74250]	3.35359	10.2219
710	AT2G26570	Plant protein of unknown function (DUF827) [Source:TAIR%3BAcc:AT2G26570]	3.35125	10.2054
711	AT5G22450	unknown protein%3B LOCATED IN: chloroplast%3B EXPRESSED IN: 22 plant structures%3B EXPRESSED DURING: 13 growth stages%3B BEST Arabidopsis thaliana protein match is: unknown protein (TAIR:AT2G19390.1)%3B Has 30201 Blast hits to 17322 proteins in 780 species: A /.../- 12%3B Bacteria - 1396%3B Metazoa - 17338%3B Fungi - 3422%3B Plants - 5037%3B Viruses - 0%3B Other Eukaryotes - 2996 (source: NCBI BL…	3.3497	10.1944
712	AT3G21480	BRCT domain-containing DNA repair protein [Source:TAIR%3BAcc:AT3G21480]	3.34893	10.1889
713	AT2G03140	alpha/beta-Hydrolases superfamily protein [Source:TAIR%3BAcc:AT2G03140]	3.34708	10.1758
714	AT1G15720	TRF-like 5 [Source:TAIR%3BAcc:AT1G15720]	3.34503	10.1614
715	AT4G39675	unknown protein%3B Has 30201 Blast hits to 17322 proteins in 780 species: Archae - 12%3B Bacteria - 1396%3B Metazoa - 17338%3B Fungi - 3422%3B Plants - 5037%3B Viruses - 0%3B Other Eukaryotes - 2996 (source: NCBI BLink). [Source:TAIR%3BAcc:AT4G39675]	3.34503	10.1614
716	AT2G22610	Di-glucose binding protein with Kinesin motor domain [Source:TAIR%3BAcc:AT2G22610]	3.34503	10.1614
717	AT1G15290	Tetratricopeptide repeat (TPR)-like superfamily protein [Source:TAIR%3BAcc:AT1G15290]	3.34129	10.1351
718	AT3G52890	KCBP-interacting protein kinase [Source:TAIR%3BAcc:AT3G52890]	3.33981	10.1247
719	AT1G79830	golgin candidate 5 [Source:TAIR%3BAcc:AT1G79830]	3.33972	10.1241
720	AT5G15920	structural maintenance of chromosomes 5 [Source:TAIR%3BAcc:AT5G15920]	3.3387	10.1169
721	AT1G77600	ARM repeat superfamily protein [Source:TAIR%3BAcc:AT1G77600]	3.33621	10.0995
722	AT5G18620	chromatin remodeling factor17 [Source:TAIR%3BAcc:AT5G18620]	3.33453	10.0877
723	AT4G30790	INVOLVED IN: autophagy%3B EXPRESSED IN: 24 plant structures%3B EXPRESSED DURING: 15 growth stages%3B CONTAINS InterPro DOMAIN/s: Autophagy-related protein 17 (InterPro:IPR007240)%2C Autophagy-related protein 11 (InterPro:IPR019460)%3B Has 8793 Blast hits to 6 /.../oteins in 570 species: Archae - 89%3B Bacteria - 657%3B Metazoa - 4844%3B Fungi - 808%3B Plants - 441%3B Viruses - 15%3B Other Eukaryo…	3.33416	10.0852
724	AT1G53480	mto 1 responding down 1 [Source:TAIR%3BAcc:AT1G53480]	3.33325	10.0788
725	AT4G14510	CRM family member 3B [Source:TAIR%3BAcc:AT4G14510]	3.33325	10.0788
726	AT1G20720	RAD3-like DNA-binding helicase protein [Source:TAIR%3BAcc:AT1G20720]	3.33325	10.0788
727	AT5G13230	Tetratricopeptide repeat (TPR)-like superfamily protein [Source:TAIR%3BAcc:AT5G13230]	3.33325	10.0788
728	AT4G32190	Myosin heavy chain-related protein [Source:TAIR%3BAcc:AT4G32190]	3.33047	10.0594
729	AT4G29060	elongation factor Ts family protein [Source:TAIR%3BAcc:AT4G29060]	3.32984	10.055
730	AT3G46530	NB-ARC domain-containing disease resistance protein [Source:TAIR%3BAcc:AT3G46530]	3.32483	10.0201
731	AT3G45830	unknown protein%3B FUNCTIONS IN: molecular_function unknown%3B INVOLVED IN: biological_process unknown%3B LOCATED IN: cellular_component unknown%3B EXPRESSED IN: 24 plant structures%3B EXPRESSED DURING: 15 growth stages%3B BEST Arabidopsis thaliana protein matc /.../unknown protein (TAIR:AT1G02290.1)%3B Has 499 Blast hits to 438 proteins in 100 species: Archae - 0%3B Bacteria - 7%3B Metazoa - 236…	3.32305	10.0078
732	AT1G76820	eukaryotic translation initiation factor 2 (eIF-2) family protein [Source:TAIR%3BAcc:AT1G76820]	3.31839	9.97553
733	AT3G20200	Protein kinase protein with adenine nucleotide alpha hydrolases-like domain [Source:TAIR%3BAcc:AT3G20200]	3.31839	9.97553
734	AT1G35660	unknown protein%3B FUNCTIONS IN: molecular_function unknown%3B INVOLVED IN: biological_process unknown%3B LOCATED IN: plasma membrane%3B EXPRESSED IN: 19 plant structures%3B EXPRESSED DURING: 11 growth stages%3B Has 309 Blast hits to 256 proteins in 99 species: /.../e - 0%3B Bacteria - 11%3B Metazoa - 192%3B Fungi - 12%3B Plants - 36%3B Viruses - 0%3B Other Eukaryotes - 58 (source: NCBI BLink). […	3.31678	9.96441
735	AT3G58050	unknown protein%3B BEST Arabidopsis thaliana protein match is: unknown protein (TAIR:AT2G41960.1)%3B Has 13384 Blast hits to 8116 proteins in 546 species: Archae - 41%3B Bacteria - 766%3B Metazoa - 5596%3B Fungi - 1431%3B Plants - 589%3B Viruses - 46%3B Other Eukar /.../- 4915 (source: NCBI BLink). [Source:TAIR%3BAcc:AT3G58050]	3.31667	9.9636
736	AT4G38950	ATP binding microtubule motor family protein [Source:TAIR%3BAcc:AT4G38950]	3.31583	9.95783
737	AT3G44200	NIMA (never in mitosis%2C gene A)-related 6 [Source:TAIR%3BAcc:AT3G44200]	3.31097	9.92435
738	AT1G58889	transposable element gene [Source:TAIR%3BAcc:AT1G58889]	3.3106	9.92177
739	AT1G22260	Myosin heavy chain-related protein [Source:TAIR%3BAcc:AT1G22260]	3.3106	9.92177
740	AT4G01820	P-glycoprotein 3 [Source:TAIR%3BAcc:AT4G01820]	3.3106	9.92177
741	AT1G34355	forkhead-associated (FHA) domain-containing protein [Source:TAIR%3BAcc:AT1G34355]	3.30941	9.91357
742	AT1G66600	ABA overly sensitive mutant 3 [Source:TAIR%3BAcc:AT1G66600]	3.30941	9.91357
743	AT3G27473	Cysteine/Histidine-rich C1 domain family protein [Source:TAIR%3BAcc:AT3G27473]	3.30941	9.91357
744	AT3G18670	Ankyrin repeat family protein [Source:TAIR%3BAcc:AT3G18670]	3.30941	9.91357
745	AT3G02400	SMAD/FHA domain-containing protein [Source:TAIR%3BAcc:AT3G02400]	3.30941	9.91357
746	AT5G20420	chromatin remodeling 42 [Source:TAIR%3BAcc:AT5G20420]	3.30941	9.91357
747	AT1G35730	pumilio 9 [Source:TAIR%3BAcc:AT1G35730]	3.30941	9.91357
748	AT1G05880	RING/U-box superfamily protein [Source:TAIR%3BAcc:AT1G05880]	3.30941	9.91357
749	AT1G53440	Leucine-rich repeat transmembrane protein kinase [Source:TAIR%3BAcc:AT1G53440]	3.30771	9.90196
750	AT3G43600	aldehyde oxidase 2 [Source:TAIR%3BAcc:AT3G43600]	3.307	9.89705
751	AT3G16340	pleiotropic drug resistance 1 [Source:TAIR%3BAcc:AT3G16340]	3.30692	9.89648
752	AT2G35110	transcription activators [Source:TAIR%3BAcc:AT2G35110]	3.30663	9.89451
753	AT2G14680	myosin heavy chain-related [Source:TAIR%3BAcc:AT2G14680]	3.30565	9.88782
754	AT5G45470	Protein of unknown function (DUF594) [Source:TAIR%3BAcc:AT5G45470]	3.30409	9.87713
755	AT5G49500	Signal recognition particle%2C SRP54 subunit protein [Source:TAIR%3BAcc:AT5G49500]	3.30283	9.86851
756	AT1G49630	presequence protease 2 [Source:TAIR%3BAcc:AT1G49630]	3.30196	9.86255
757	AT3G25020	receptor like protein 42 [Source:TAIR%3BAcc:AT3G25020]	3.30094	9.85557
758	AT1G28690	Tetratricopeptide repeat (TPR)-like superfamily protein [Source:TAIR%3BAcc:AT1G28690]	3.30036	9.85161
759	AT3G48470	embryo defective 2423 [Source:TAIR%3BAcc:AT3G48470]	3.29906	9.84276
760	AT1G72410	COP1-interacting protein-related [Source:TAIR%3BAcc:AT1G72410]	3.29538	9.81764
761	AT1G01450	Protein kinase superfamily protein [Source:TAIR%3BAcc:AT1G01450]	3.29491	9.81444
762	AT1G17260	autoinhibited H(+)-ATPase isoform 10 [Source:TAIR%3BAcc:AT1G17260]	3.29126	9.78965
763	AT2G39240	RNA polymerase I specific transcription initiation factor RRN3 protein [Source:TAIR%3BAcc:AT2G39240]	3.29126	9.78965
764	AT2G19950	golgin candidate 1 [Source:TAIR%3BAcc:AT2G19950]	3.29126	9.78965
765	AT1G15300	transposable element gene [Source:TAIR%3BAcc:AT1G15300]	3.2876	9.76487
766	AT4G02400	U3 ribonucleoprotein (Utp) family protein [Source:TAIR%3BAcc:AT4G02400]	3.28695	9.7605
767	AT2G35050	Protein kinase superfamily protein with octicosapeptide/Phox/Bem1p domain [Source:TAIR%3BAcc:AT2G35050]	3.28551	9.7507
768	AT3G45410	Concanavalin A-like lectin protein kinase family protein [Source:TAIR%3BAcc:AT3G45410]	3.28516	9.74835
769	AT2G37420	ATP binding microtubule motor family protein [Source:TAIR%3BAcc:AT2G37420]	3.28516	9.74835
770	AT1G60860	ARF-GAP domain 2 [Source:TAIR%3BAcc:AT1G60860]	3.28258	9.73095
771	AT1G74360	Leucine-rich repeat protein kinase family protein [Source:TAIR%3BAcc:AT1G74360]	3.28161	9.7244
772	AT5G26160	unknown protein%3B BEST Arabidopsis thaliana protein match is: unknown protein (TAIR:AT5G20610.1)%3B Has 197 Blast hits to 158 proteins in 44 species: Archae - 0%3B Bacteria - 14%3B Metazoa - 28%3B Fungi - 15%3B Plants - 117%3B Viruses - 2%3B Other Eukaryotes - 21 /.../e: NCBI BLink). [Source:TAIR%3BAcc:AT5G26160]	3.27722	9.69489
773	AT3G62900	CW-type Zinc Finger [Source:TAIR%3BAcc:AT3G62900]	3.27468	9.67779
774	AT4G31354	unknown protein%3B BEST Arabidopsis thaliana protein match is: unknown protein (TAIR:AT4G31351.1)%3B Has 30201 Blast hits to 17322 proteins in 780 species: Archae - 12%3B Bacteria - 1396%3B Metazoa - 17338%3B Fungi - 3422%3B Plants - 5037%3B Viruses - 0%3B Other Eu /.../es - 2996 (source: NCBI BLink). [Source:TAIR%3BAcc:AT4G31354]	3.27288	9.66573
775	AT5G27030	TOPLESS-related 3 [Source:TAIR%3BAcc:AT5G27030]	3.27288	9.66573
776	AT4G16250	phytochrome D [Source:TAIR%3BAcc:AT4G16250]	3.27288	9.66573
777	AT2G25170	chromatin remodeling factor CHD3 (PICKLE) [Source:TAIR%3BAcc:AT2G25170]	3.27212	9.66068
778	AT1G02990	BEST Arabidopsis thaliana protein match is: CW-type Zinc Finger (TAIR:AT3G62900.1)%3B Has 5847 Blast hits to 4410 proteins in 438 species: Archae - 17%3B Bacteria - 452%3B Metazoa - 2463%3B Fungi - 354%3B Plants - 306%3B Viruses - 11%3B Other Eukaryotes - 2244 (s /.../ NCBI BLink). [Source:TAIR%3BAcc:AT1G02990]	3.27015	9.64747
779	AT2G39300	unknown protein%3B INVOLVED IN: biological_process unknown%3B LOCATED IN: vacuole%3B EXPRESSED IN: 8 plant structures%3B EXPRESSED DURING: 4 anthesis%2C petal differentiation and expansion stage%3B BEST Arabidopsis thaliana protein match is: unknown protein (TA /.../G55060.1)%3B Has 46416 Blast hits to 28308 proteins in 1743 species: Archae - 734%3B Bacteria - 4822%3B Metazoa - 24446%3B Fungi - 3…	3.26876	9.6382
780	AT1G62750	Translation elongation factor EFG/EF2 protein [Source:TAIR%3BAcc:AT1G62750]	3.26626	9.62152
781	AT2G25660	embryo defective 2410 [Source:TAIR%3BAcc:AT2G25660]	3.26426	9.60818
782	AT3G02170	longifolia2 [Source:TAIR%3BAcc:AT3G02170]	3.2639	9.60577
783	AT5G44660	unknown protein%3B BEST Arabidopsis thaliana protein match is: unknown protein (TAIR:AT4G20190.1)%3B Has 944 Blast hits to 462 proteins in 141 species: Archae - 2%3B Bacteria - 370%3B Metazoa - 161%3B Fungi - 102%3B Plants - 64%3B Viruses - 6%3B Other Eukaryotes - /.../ource: NCBI BLink). [Source:TAIR%3BAcc:AT5G44660]	3.26307	9.60027
784	AT5G01400	HEAT repeat-containing protein [Source:TAIR%3BAcc:AT5G01400]	3.26086	9.58555
785	AT1G31480	shoot gravitropism 2 (SGR2) [Source:TAIR%3BAcc:AT1G31480]	3.25818	9.56775
786	AT4G29990	Leucine-rich repeat transmembrane protein kinase protein [Source:TAIR%3BAcc:AT4G29990]	3.25694	9.55952
787	AT1G67140	HEAT repeat-containing protein [Source:TAIR%3BAcc:AT1G67140]	3.25584	9.55227
788	AT5G13590	unknown protein%3B Has 150 Blast hits to 121 proteins in 42 species: Archae - 0%3B Bacteria - 8%3B Metazoa - 80%3B Fungi - 5%3B Plants - 17%3B Viruses - 0%3B Other Eukaryotes - 40 (source: NCBI BLink). [Source:TAIR%3BAcc:AT5G13590]	3.25432	9.54218
789	AT5G52410	CONTAINS InterPro DOMAIN/s: S-layer homology domain (InterPro:IPR001119)%3B BEST Arabidopsis thaliana protein match is: unknown protein (TAIR:AT5G23890.1)%3B Has 30201 Blast hits to 17322 proteins in 780 species: Archae - 12%3B Bacteria - 1396%3B Metazoa - /.../ Fungi - 3422%3B Plants - 5037%3B Viruses - 0%3B Other Eukaryotes - 2996 (source: NCBI BLink). [Source:TAIR%3BAcc:AT5G52410]	3.25426	9.54181
790	AT2G33440	RNA-binding (RRM/RBD/RNP motifs) family protein [Source:TAIR%3BAcc:AT2G33440]	3.25337	9.53591
791	AT5G02880	ubiquitin-protein ligase 4 [Source:TAIR%3BAcc:AT5G02880]	3.25311	9.53421
792	AT2G47820	unknown protein%3B BEST Arabidopsis thaliana protein match is: unknown protein (TAIR:AT1G09040.1)%3B Has 628 Blast hits to 543 proteins in 149 species: Archae - 0%3B Bacteria - 106%3B Metazoa - 145%3B Fungi - 69%3B Plants - 97%3B Viruses - 10%3B Other Eukaryotes - /.../ource: NCBI BLink). [Source:TAIR%3BAcc:AT2G47820]	3.24734	9.49616
793	AT4G19520	disease resistance protein (TIR-NBS-LRR class) family [Source:TAIR%3BAcc:AT4G19520]	3.2445	9.47746
794	AT1G51520	RNA-binding (RRM/RBD/RNP motifs) family protein [Source:TAIR%3BAcc:AT1G51520]	3.24382	9.47297
795	AT4G16310	LSD1-like 3 [Source:TAIR%3BAcc:AT4G16310]	3.24229	9.46296
796	AT4G38760	Protein of unknown function (DUF3414) [Source:TAIR%3BAcc:AT4G38760]	3.24036	9.45028
797	AT1G74160	unknown protein%3B BEST Arabidopsis thaliana protein match is: unknown protein (TAIR:AT1G18620.1)%3B Has 3407 Blast hits to 2217 proteins in 314 species: Archae - 0%3B Bacteria - 264%3B Metazoa - 1296%3B Fungi - 318%3B Plants - 346%3B Viruses - 34%3B Other Eukaryot /.../149 (source: NCBI BLink). [Source:TAIR%3BAcc:AT1G74160]	3.23808	9.43539
798	AT4G00450	RNA polymerase II transcription mediators [Source:TAIR%3BAcc:AT4G00450]	3.23655	9.4254
799	AT5G20490	Myosin family protein with Dil domain [Source:TAIR%3BAcc:AT5G20490]	3.23566	9.41959
800	AT2G48080	oxidoreductase%2C 2OG-Fe(II) oxygenase family protein [Source:TAIR%3BAcc:AT2G48080]	3.2354	9.41789
801	AT3G12550	XH/XS domain-containing protein [Source:TAIR%3BAcc:AT3G12550]	3.2354	9.41789
802	AT2G40130	Double Clp-N motif-containing P-loop nucleoside triphosphate hydrolases superfamily protein [Source:TAIR%3BAcc:AT2G40130]	3.2354	9.41789
803	AT4G39930	unknown protein%3B Has 4 Blast hits to 4 proteins in 1 species: Archae - 0%3B Bacteria - 0%3B Metazoa - 0%3B Fungi - 0%3B Plants - 4%3B Viruses - 0%3B Other Eukaryotes - 0 (source: NCBI BLink). [Source:TAIR%3BAcc:AT4G39930]	3.2354	9.41789
804	AT1G63100	GRAS family transcription factor [Source:TAIR%3BAcc:AT1G63100]	3.2354	9.41789
805	AT3G01760	Transmembrane amino acid transporter family protein [Source:TAIR%3BAcc:AT3G01760]	3.2354	9.41789
806	AT1G36160	acetyl-CoA carboxylase 1 [Source:TAIR%3BAcc:AT1G36160]	3.2354	9.41789
807	AT2G30820	unknown protein%3B BEST Arabidopsis thaliana protein match is: unknown protein (TAIR:AT1G06660.1)%3B Has 35333 Blast hits to 34131 proteins in 2444 species: Archae - 798%3B Bacteria - 22429%3B Metazoa - 974%3B Fungi - 991%3B Plants - 531%3B Viruses - 0%3B Other Euk /.../s - 9610 (source: NCBI BLink). [Source:TAIR%3BAcc:AT2G30820]	3.2354	9.41789
808	AT5G60210	ROP interactive partner 5 [Source:TAIR%3BAcc:AT5G60210]	3.2354	9.41789
809	AT4G34881	unknown protein%3B FUNCTIONS IN: molecular_function unknown%3B INVOLVED IN: biological_process unknown%3B LOCATED IN: endomembrane system%3B Has 30201 Blast hits to 17322 proteins in 780 species: Archae - 12%3B Bacteria - 1396%3B Metazoa - 17338%3B Fungi - 3422%3B /.../ - 5037%3B Viruses - 0%3B Other Eukaryotes - 2996 (source: NCBI BLink). [Source:TAIR%3BAcc:AT4G34881]	3.23498	9.41513
810	AT1G67626	transposable element gene [Source:TAIR%3BAcc:AT1G67626]	3.22814	9.37056
811	AT3G50200	Plant protein of unknown function (DUF247) [Source:TAIR%3BAcc:AT3G50200]	3.22814	9.37056
812	AT5G07215	transposable element gene [Source:TAIR%3BAcc:AT5G07215]	3.22814	9.37056
813	AT1G64110	P-loop containing nucleoside triphosphate hydrolases superfamily protein [Source:TAIR%3BAcc:AT1G64110]	3.22814	9.37056
814	AT1G69550	disease resistance protein (TIR-NBS-LRR class) [Source:TAIR%3BAcc:AT1G69550]	3.22657	9.36042
815	AT3G61670	Protein of unknown function (DUF3133) [Source:TAIR%3BAcc:AT3G61670]	3.22401	9.34377
816	AT3G12020	P-loop containing nucleoside triphosphate hydrolases superfamily protein [Source:TAIR%3BAcc:AT3G12020]	3.22401	9.34377
817	AT1G44910	pre-mRNA-processing protein 40A [Source:TAIR%3BAcc:AT1G44910]	3.22346	9.34026
818	AT1G24300	GYF domain-containing protein [Source:TAIR%3BAcc:AT1G24300]	3.22134	9.32651
819	AT1G33770	Protein kinase superfamily protein [Source:TAIR%3BAcc:AT1G33770]	3.22087	9.32348
820	AT5G03350	Legume lectin family protein [Source:TAIR%3BAcc:AT5G03350]	3.22033	9.31998
821	AT5G27270	Tetratricopeptide repeat (TPR)-like superfamily protein [Source:TAIR%3BAcc:AT5G27270]	3.21514	9.28651
822	AT3G25510	disease resistance protein (TIR-NBS-LRR class)%2C putative [Source:TAIR%3BAcc:AT3G25510]	3.21508	9.28613
823	AT2G22560	Kinase interacting (KIP1-like) family protein [Source:TAIR%3BAcc:AT2G22560]	3.21455	9.28271
824	AT5G47690	binding [Source:TAIR%3BAcc:AT5G47690]	3.21432	9.28123
825	AT1G16270	Protein kinase superfamily protein with octicosapeptide/Phox/Bem1p domain [Source:TAIR%3BAcc:AT1G16270]	3.21205	9.26667
826	AT1G27110	Tetratricopeptide repeat (TPR)-like superfamily protein [Source:TAIR%3BAcc:AT1G27110]	3.20987	9.25267
827	AT1G21160	eukaryotic translation initiation factor 2 (eIF-2) family protein [Source:TAIR%3BAcc:AT1G21160]	3.20823	9.24215
828	AT1G48260	CBL-interacting protein kinase 17 [Source:TAIR%3BAcc:AT1G48260]	3.20753	9.23765
829	AT1G33390	RNA helicase family protein [Source:TAIR%3BAcc:AT1G33390]	3.20729	9.23615
830	AT3G05670	RING/U-box protein [Source:TAIR%3BAcc:AT3G05670]	3.20719	9.23552
831	AT3G21250	multidrug resistance-associated protein 6 [Source:TAIR%3BAcc:AT3G21250]	3.20218	9.20347
832	AT3G61570	GRIP-related ARF-binding domain-containing protein 1 [Source:TAIR%3BAcc:AT3G61570]	3.2018	9.20103
833	AT1G67720	Leucine-rich repeat protein kinase family protein [Source:TAIR%3BAcc:AT1G67720]	3.19853	9.18024
834	AT3G56690	Cam interacting protein 111 [Source:TAIR%3BAcc:AT3G56690]	3.19773	9.17511
835	AT1G79310	metacaspase 7 [Source:TAIR%3BAcc:AT1G79310]	3.19693	9.17005
836	AT2G17060	Disease resistance protein (TIR-NBS-LRR class) family [Source:TAIR%3BAcc:AT2G17060]	3.19693	9.17005
837	AT1G29630	5'-3' exonuclease family protein [Source:TAIR%3BAcc:AT1G29630]	3.19693	9.17005
838	AT4G29790	unknown protein%3B BEST Arabidopsis thaliana protein match is: unknown protein (TAIR:AT2G19390.1)%3B Has 538 Blast hits to 357 proteins in 124 species: Archae - 0%3B Bacteria - 74%3B Metazoa - 109%3B Fungi - 58%3B Plants - 105%3B Viruses - 2%3B Other Eukaryotes - 1 /.../urce: NCBI BLink). [Source:TAIR%3BAcc:AT4G29790]	3.19665	9.16827
839	AT1G61500	S-locus lectin protein kinase family protein [Source:TAIR%3BAcc:AT1G61500]	3.19224	9.14031
840	AT1G55350	calpain-type cysteine protease family [Source:TAIR%3BAcc:AT1G55350]	3.19177	9.13732
841	AT1G09770	cell division cycle 5 [Source:TAIR%3BAcc:AT1G09770]	3.18994	9.12572
842	AT2G24190	NAD(P)-binding Rossmann-fold superfamily protein [Source:TAIR%3BAcc:AT2G24190]	3.18911	9.12049
843	AT5G61070	histone deacetylase of the RPD3/HDA1 superfamily 18 [Source:TAIR%3BAcc:AT5G61070]	3.18715	9.1081
844	AT3G16940	calmodulin binding%3Btranscription regulators [Source:TAIR%3BAcc:AT3G16940]	3.18702	9.10727
845	AT4G12490	Bifunctional inhibitor/lipid-transfer protein/seed storage 2S albumin superfamily protein [Source:TAIR%3BAcc:AT4G12490]	3.18566	9.09871
846	AT3G28580	P-loop containing nucleoside triphosphate hydrolases superfamily protein [Source:TAIR%3BAcc:AT3G28580]	3.18387	9.08744
847	AT4G25810	xyloglucan endotransglycosylase 6 [Source:TAIR%3BAcc:AT4G25810]	3.18387	9.08744
848	AT5G43130	TBP-associated factor 4 [Source:TAIR%3BAcc:AT5G43130]	3.1833	9.08385
849	AT3G48430	relative of early flowering 6 [Source:TAIR%3BAcc:AT3G48430]	3.18169	9.07367
850	AT1G53800	unknown protein%3B BEST Arabidopsis thaliana protein match is: unknown protein (TAIR:AT1G53250.1)%3B Has 1136 Blast hits to 882 proteins in 242 species: Archae - 2%3B Bacteria - 216%3B Metazoa - 257%3B Fungi - 77%3B Plants - 87%3B Viruses - 4%3B Other Eukaryotes - /.../ource: NCBI BLink). [Source:TAIR%3BAcc:AT1G53800]	3.18056	9.06656
851	AT2G39690	Protein of unknown function%2C DUF547 [Source:TAIR%3BAcc:AT2G39690]	3.18012	9.06384
852	AT3G14470	NB-ARC domain-containing disease resistance protein [Source:TAIR%3BAcc:AT3G14470]	3.17631	9.03994
853	AT1G29370	Kinase-related protein of unknown function (DUF1296) [Source:TAIR%3BAcc:AT1G29370]	3.17381	9.02427
854	AT4G33240	1-phosphatidylinositol-4-phosphate 5-kinases%3Bzinc ion binding%3B1-phosphatidylinositol-3-phosphate 5-kinases [Source:TAIR%3BAcc:AT4G33240]	3.17347	9.02214
855	AT4G32820	Tetratricopeptide repeat (TPR)-like superfamily protein [Source:TAIR%3BAcc:AT4G32820]	3.17217	9.01401
856	AT1G15780	unknown protein%3B BEST Arabidopsis thaliana protein match is: unknown protein (TAIR:AT2G10440.1)%3B Has 103701 Blast hits to 43153 proteins in 1828 species: Archae - 30%3B Bacteria - 7385%3B Metazoa - 38639%3B Fungi - 11531%3B Plants - 7727%3B Viruses - 307%3B Oth /.../aryotes - 38082 (source: NCBI BLink). [Source:TAIR%3BAcc:AT1G15780]	3.16614	8.97643
857	AT5G10370	helicase domain-containing protein / IBR domain-containing protein / zinc finger protein-related [Source:TAIR%3BAcc:AT5G10370]	3.16539	8.97178
858	AT5G61460	P-loop containing nucleoside triphosphate hydrolases superfamily protein [Source:TAIR%3BAcc:AT5G61460]	3.16355	8.96034
859	AT1G63490	transcription factor jumonji (jmjC) domain-containing protein [Source:TAIR%3BAcc:AT1G63490]	3.16274	8.95526
860	AT5G56240	BEST Arabidopsis thaliana protein match is: hapless 8 (TAIR:AT5G56250.1)%3B Has 35333 Blast hits to 34131 proteins in 2444 species: Archae - 798%3B Bacteria - 22429%3B Metazoa - 974%3B Fungi - 991%3B Plants - 531%3B Viruses - 0%3B Other Eukaryotes - 9610 (source: /.../BLink). [Source:TAIR%3BAcc:AT5G56240]	3.16188	8.94995
861	AT2G23330	transposable element gene [Source:TAIR%3BAcc:AT2G23330]	3.16131	8.9464
862	AT5G11530	embryonic flower 1 (EMF1) [Source:TAIR%3BAcc:AT5G11530]	3.16026	8.93992
863	AT4G16950	Disease resistance protein (TIR-NBS-LRR class) family [Source:TAIR%3BAcc:AT4G16950]	3.15887	8.93133
864	AT5G65550	UDP-Glycosyltransferase superfamily protein [Source:TAIR%3BAcc:AT5G65550]	3.1574	8.92222
865	AT1G77270	unknown protein%3B BEST Arabidopsis thaliana protein match is: unknown protein (TAIR:AT3G07730.1)%3B Has 428 Blast hits to 388 proteins in 92 species: Archae - 0%3B Bacteria - 31%3B Metazoa - 189%3B Fungi - 10%3B Plants - 97%3B Viruses - 0%3B Other Eukaryotes - 101 /.../ce: NCBI BLink). [Source:TAIR%3BAcc:AT1G77270]	3.1574	8.92222
866	AT4G30935	WRKY DNA-binding protein 32 [Source:TAIR%3BAcc:AT4G30935]	3.1574	8.92222
867	AT5G28340	Tetratricopeptide repeat (TPR)-like superfamily protein [Source:TAIR%3BAcc:AT5G28340]	3.1574	8.92222
868	AT3G21210	zinc ion binding [Source:TAIR%3BAcc:AT3G21210]	3.1574	8.92222
869	AT4G34580	Sec14p-like phosphatidylinositol transfer family protein [Source:TAIR%3BAcc:AT4G34580]	3.1574	8.92222
870	AT2G41800	Protein of unknown function%2C DUF642 [Source:TAIR%3BAcc:AT2G41800]	3.1574	8.92222
871	AT1G73960	TBP-associated factor 2 [Source:TAIR%3BAcc:AT1G73960]	3.15481	8.90623
872	AT5G48400	Glutamate receptor family protein [Source:TAIR%3BAcc:AT5G48400]	3.15388	8.90048
873	AT2G39340	SAC3/GANP/Nin1/mts3/eIF-3 p25 family [Source:TAIR%3BAcc:AT2G39340]	3.15322	8.89642
874	AT4G12010	Disease resistance protein (TIR-NBS-LRR class) family [Source:TAIR%3BAcc:AT4G12010]	3.15249	8.89187
875	AT4G19530	disease resistance protein (TIR-NBS-LRR class) family [Source:TAIR%3BAcc:AT4G19530]	3.15237	8.89112
876	AT5G53020	Ribonuclease P protein subunit P38-related [Source:TAIR%3BAcc:AT5G53020]	3.15071	8.88091
877	AT3G04340	FtsH extracellular protease family [Source:TAIR%3BAcc:AT3G04340]	3.14829	8.86607
878	AT5G61140	U5 small nuclear ribonucleoprotein helicase [Source:TAIR%3BAcc:AT5G61140]	3.1481	8.86488
879	AT3G24870	Helicase/SANT-associated%2C DNA binding protein [Source:TAIR%3BAcc:AT3G24870]	3.14775	8.86273
880	AT3G01160	FUNCTIONS IN: molecular_function unknown%3B INVOLVED IN: biological_process unknown%3B LOCATED IN: cytosol%2C nucleus%3B EXPRESSED IN: 22 plant structures%3B EXPRESSED DURING: 13 growth stages%3B CONTAINS InterPro DOMAIN/s: NUC153 (InterPro:IPR012580)%3B Has 3663 /.../t hits to 21323 proteins in 1057 species: Archae - 109%3B Bacteria - 2369%3B Metazoa - 13796%3B Fungi - 4858%3B Plants - 1657%3B V…	3.14649	8.855
881	AT3G22142	Bifunctional inhibitor/lipid-transfer protein/seed storage 2S albumin superfamily protein [Source:TAIR%3BAcc:AT3G22142]	3.14591	8.8514
882	AT3G28160	transposable element gene [Source:TAIR%3BAcc:AT3G28160]	3.14591	8.8514
883	AT5G48965	transposable element gene [Source:TAIR%3BAcc:AT5G48965]	3.14482	8.84477
884	AT5G60930	P-loop containing nucleoside triphosphate hydrolases superfamily protein [Source:TAIR%3BAcc:AT5G60930]	3.14398	8.8396
885	AT5G37450	Leucine-rich repeat protein kinase family protein [Source:TAIR%3BAcc:AT5G37450]	3.14067	8.81935
886	AT5G01335	transposable element gene [Source:TAIR%3BAcc:AT5G01335]	3.14067	8.81935
887	AT4G31100	wall-associated kinase%2C putative [Source:TAIR%3BAcc:AT4G31100]	3.14067	8.81935
888	AT1G72670	IQ-domain 8 [Source:TAIR%3BAcc:AT1G72670]	3.14067	8.81935
889	AT2G25150	HXXXD-type acyl-transferase family protein [Source:TAIR%3BAcc:AT2G25150]	3.14067	8.81935
890	AT5G03620	Subtilisin-like serine endopeptidase family protein [Source:TAIR%3BAcc:AT5G03620]	3.14067	8.81935
891	AT1G64070	Disease resistance protein (TIR-NBS-LRR class) family [Source:TAIR%3BAcc:AT1G64070]	3.14067	8.81935
892	AT4G25540	homolog of DNA mismatch repair protein MSH3 [Source:TAIR%3BAcc:AT4G25540]	3.14067	8.81935
893	AT1G31600	RNA-binding (RRM/RBD/RNP motifs) family protein [Source:TAIR%3BAcc:AT1G31600]	3.14063	8.81909
894	AT5G18700	Protein kinase family protein with ARM repeat domain [Source:TAIR%3BAcc:AT5G18700]	3.13987	8.81446
895	AT4G28710	Myosin family protein with Dil domain [Source:TAIR%3BAcc:AT4G28710]	3.13935	8.81124
896	AT1G25540	phytochrome and flowering time regulatory protein (PFT1) [Source:TAIR%3BAcc:AT1G25540]	3.13896	8.80892
897	AT3G43920	dicer-like 3 [Source:TAIR%3BAcc:AT3G43920]	3.13879	8.80783
898	AT2G04070	MATE efflux family protein [Source:TAIR%3BAcc:AT2G04070]	3.13842	8.80559
899	AT1G52580	RHOMBOID-like protein 5 [Source:TAIR%3BAcc:AT1G52580]	3.13722	8.7983
900	AT1G33560	Disease resistance protein (CC-NBS-LRR class) family [Source:TAIR%3BAcc:AT1G33560]	3.13507	8.7852
901	AT4G16890	disease resistance protein (TIR-NBS-LRR class)%2C putative [Source:TAIR%3BAcc:AT4G16890]	3.13088	8.7597
902	AT3G54990	Integrase-type DNA-binding superfamily protein [Source:TAIR%3BAcc:AT3G54990]	3.13043	8.75699
903	AT5G63420	RNA-metabolising metallo-beta-lactamase family protein [Source:TAIR%3BAcc:AT5G63420]	3.12752	8.73929
904	AT3G50930	cytochrome BC1 synthesis [Source:TAIR%3BAcc:AT3G50930]	3.12646	8.73289
905	AT4G25120	P-loop containing nucleoside triphosphate hydrolases superfamily protein [Source:TAIR%3BAcc:AT4G25120]	3.12498	8.72394
906	AT2G45540	WD-40 repeat family protein / beige-related [Source:TAIR%3BAcc:AT2G45540]	3.12243	8.70856
907	AT1G33720	cytochrome P450%2C family 76%2C subfamily C%2C polypeptide 6 [Source:TAIR%3BAcc:AT1G33720]	3.12223	8.70734
908	AT5G38840	SMAD/FHA domain-containing protein [Source:TAIR%3BAcc:AT5G38840]	3.12102	8.70001
909	AT3G62300	DOMAIN OF UNKNOWN FUNCTION 724 7 [Source:TAIR%3BAcc:AT3G62300]	3.12029	8.69562
910	AT5G63930	Leucine-rich repeat protein kinase family protein [Source:TAIR%3BAcc:AT5G63930]	3.11901	8.68789
911	AT3G11450	DnaJ domain %3BMyb-like DNA-binding domain [Source:TAIR%3BAcc:AT3G11450]	3.11676	8.67438
912	AT4G00930	COP1-interacting protein 4.1 [Source:TAIR%3BAcc:AT4G00930]	3.11676	8.67438
913	AT5G41140	Myosin heavy chain-related protein [Source:TAIR%3BAcc:AT5G41140]	3.11287	8.651
914	AT4G32350	Regulator of Vps4 activity in the MVB pathway protein [Source:TAIR%3BAcc:AT4G32350]	3.11118	8.64088
915	AT1G51890	Leucine-rich repeat protein kinase family protein [Source:TAIR%3BAcc:AT1G51890]	3.11012	8.63456
916	AT4G35800	RNA polymerase II large subunit [Source:TAIR%3BAcc:AT4G35800]	3.1089	8.62727
917	AT5G10470	kinesin like protein for actin based chloroplast movement 1 [Source:TAIR%3BAcc:AT5G10470]	3.10661	8.61355
918	AT1G63530	BEST Arabidopsis thaliana protein match is: hydroxyproline-rich glycoprotein family protein (TAIR:AT1G63540.1)%3B Has 10212 Blast hits to 4024 proteins in 434 species: Archae - 1%3B Bacteria - 1259%3B Metazoa - 3608%3B Fungi - 2247%3B Plants - 291%3B Viruses - /.../her Eukaryotes - 2716 (source: NCBI BLink). [Source:TAIR%3BAcc:AT1G63530]	3.10459	8.60148
919	AT1G10450	SIN3-like 6 [Source:TAIR%3BAcc:AT1G10450]	3.10449	8.60094
920	AT3G28540	P-loop containing nucleoside triphosphate hydrolases superfamily protein [Source:TAIR%3BAcc:AT3G28540]	3.10442	8.60051
921	AT3G44050	P-loop containing nucleoside triphosphate hydrolases superfamily protein [Source:TAIR%3BAcc:AT3G44050]	3.10295	8.59176
922	AT5G11100	Calcium-dependent lipid-binding (CaLB domain) family protein [Source:TAIR%3BAcc:AT5G11100]	3.10295	8.59176
923	AT1G76720	eukaryotic translation initiation factor 2 (eIF-2) family protein [Source:TAIR%3BAcc:AT1G76720]	3.1016	8.5837
924	AT4G18130	phytochrome E [Source:TAIR%3BAcc:AT4G18130]	3.10139	8.58244
925	AT1G73460	Protein kinase superfamily protein [Source:TAIR%3BAcc:AT1G73460]	3.10018	8.57524
926	AT5G42920	THO complex%2C subunit 5 [Source:TAIR%3BAcc:AT5G42920]	3.09921	8.56952
927	AT5G22760	PHD finger family protein [Source:TAIR%3BAcc:AT5G22760]	3.09835	8.56441
928	AT4G39180	Sec14p-like phosphatidylinositol transfer family protein [Source:TAIR%3BAcc:AT4G39180]	3.09739	8.55872
929	AT1G30400	multidrug resistance-associated protein 1 [Source:TAIR%3BAcc:AT1G30400]	3.09662	8.55414
930	AT2G23170	Auxin-responsive GH3 family protein [Source:TAIR%3BAcc:AT2G23170]	3.09563	8.54828
931	AT5G57990	ubiquitin-specific protease 23 [Source:TAIR%3BAcc:AT5G57990]	3.09553	8.54766
932	AT5G19010	mitogen-activated protein kinase 16 [Source:TAIR%3BAcc:AT5G19010]	3.09468	8.54264
933	AT3G23780	nuclear RNA polymerase D2A [Source:TAIR%3BAcc:AT3G23780]	3.09291	8.53217
934	AT2G24230	Leucine-rich repeat protein kinase family protein [Source:TAIR%3BAcc:AT2G24230]	3.08984	8.51401
935	AT4G26190	Haloacid dehalogenase-like hydrolase (HAD) superfamily protein [Source:TAIR%3BAcc:AT4G26190]	3.08817	8.50414
936	AT3G57660	nuclear RNA polymerase A1 [Source:TAIR%3BAcc:AT3G57660]	3.08757	8.50066
937	AT2G44830	Protein kinase superfamily protein [Source:TAIR%3BAcc:AT2G44830]	3.08621	8.49263
938	AT5G55540	tornado 1 [Source:TAIR%3BAcc:AT5G55540]	3.08434	8.48161
939	AT1G16710	histone acetyltransferase of the CBP family 12 [Source:TAIR%3BAcc:AT1G16710]	3.08078	8.46072
940	AT5G48600	structural maintenance of chromosome 3 [Source:TAIR%3BAcc:AT5G48600]	3.08059	8.45958
941	AT3G61800	CONTAINS InterPro DOMAIN/s: Protein of unknown function DUF2043 (InterPro:IPR018610)%2C ENTH/VHS (InterPro:IPR008942)%3B Has 308 Blast hits to 279 proteins in 95 species: Archae - 2%3B Bacteria - 30%3B Metazoa - 120%3B Fungi - 19%3B Plants - 44%3B Viruses - 2%3B Ot /.../karyotes - 91 (source: NCBI BLink). [Source:TAIR%3BAcc:AT3G61800]	3.07952	8.45333
942	AT3G18090	nuclear RNA polymerase D2B [Source:TAIR%3BAcc:AT3G18090]	3.07879	8.44907
943	AT4G35560	Transducin/WD40 repeat-like superfamily protein [Source:TAIR%3BAcc:AT4G35560]	3.07791	8.44393
944	AT3G24320	MUTL protein homolog 1 [Source:TAIR%3BAcc:AT3G24320]	3.07717	8.43958
945	AT3G05780	lon protease 3 [Source:TAIR%3BAcc:AT3G05780]	3.07494	8.42654
946	AT1G47840	hexokinase 3 [Source:TAIR%3BAcc:AT1G47840]	3.07494	8.42654
947	AT4G28170	unknown protein%3B BEST Arabidopsis thaliana protein match is: unknown protein (TAIR:AT1G11120.2)%3B Has 30201 Blast hits to 17322 proteins in 780 species: Archae - 12%3B Bacteria - 1396%3B Metazoa - 17338%3B Fungi - 3422%3B Plants - 5037%3B Viruses - 0%3B Other Eu /.../es - 2996 (source: NCBI BLink). [Source:TAIR%3BAcc:AT4G28170]	3.07494	8.42654
948	AT3G28899	unknown protein%3B Has 30201 Blast hits to 17322 proteins in 780 species: Archae - 12%3B Bacteria - 1396%3B Metazoa - 17338%3B Fungi - 3422%3B Plants - 5037%3B Viruses - 0%3B Other Eukaryotes - 2996 (source: NCBI BLink). [Source:TAIR%3BAcc:AT3G28899]	3.07494	8.42654
949	AT3G12970	unknown protein%3B BEST Arabidopsis thaliana protein match is: unknown protein (TAIR:AT1G56020.1)%3B Has 2408 Blast hits to 418 proteins in 91 species: Archae - 0%3B Bacteria - 41%3B Metazoa - 198%3B Fungi - 63%3B Plants - 125%3B Viruses - 13%3B Other Eukaryotes - /.../source: NCBI BLink). [Source:TAIR%3BAcc:AT3G12970]	3.07494	8.42654
950	AT1G53490	RING/U-box superfamily protein [Source:TAIR%3BAcc:AT1G53490]	3.07494	8.42654
951	AT5G27000	kinesin 4 [Source:TAIR%3BAcc:AT5G27000]	3.07494	8.42654
952	AT1G15340	methyl-CPG-binding domain 10 [Source:TAIR%3BAcc:AT1G15340]	3.07405	8.42134
953	AT5G41020	myb family transcription factor [Source:TAIR%3BAcc:AT5G41020]	3.07387	8.42026
954	AT3G47910	Ubiquitin carboxyl-terminal hydrolase-related protein [Source:TAIR%3BAcc:AT3G47910]	3.07086	8.40274
955	AT4G29940	pathogenesis related homeodomain protein A [Source:TAIR%3BAcc:AT4G29940]	3.07022	8.399
956	AT5G52640	heat shock protein 90.1 [Source:TAIR%3BAcc:AT5G52640]	3.06962	8.3955
957	AT4G21940	calcium-dependent protein kinase 15 [Source:TAIR%3BAcc:AT4G21940]	3.06759	8.3837
958	AT5G45460	unknown protein%3B BEST Arabidopsis thaliana protein match is: Protein of unknown function (DUF594) (TAIR:AT5G45470.1)%3B Has 30201 Blast hits to 17322 proteins in 780 species: Archae - 12%3B Bacteria - 1396%3B Metazoa - 17338%3B Fungi - 3422%3B Plants - 5037%3B /.../s - 0%3B Other Eukaryotes - 2996 (source: NCBI BLink). [Source:TAIR%3BAcc:AT5G45460]	3.06358	8.36045
959	AT4G14370	Disease resistance protein (TIR-NBS-LRR class) family [Source:TAIR%3BAcc:AT4G14370]	3.06295	8.35679
960	AT4G36180	Leucine-rich receptor-like protein kinase family protein [Source:TAIR%3BAcc:AT4G36180]	3.06277	8.35573
961	AT2G43650	Sas10/U3 ribonucleoprotein (Utp) family protein [Source:TAIR%3BAcc:AT2G43650]	3.0626	8.35479
962	AT5G25260	SPFH/Band 7/PHB domain-containing membrane-associated protein family [Source:TAIR%3BAcc:AT5G25260]	3.06023	8.34108
963	AT1G77500	Protein of unknown function (DUF630 and DUF632) [Source:TAIR%3BAcc:AT1G77500]	3.05902	8.33406
964	AT3G54760	dentin sialophosphoprotein-related [Source:TAIR%3BAcc:AT3G54760]	3.05388	8.30445
965	AT4G02510	translocon at the outer envelope membrane of chloroplasts 159 [Source:TAIR%3BAcc:AT4G02510]	3.05252	8.29659
966	AT2G34170	Protein of unknown function (DUF688) [Source:TAIR%3BAcc:AT2G34170]	3.05049	8.28491
967	AT1G63360	Disease resistance protein (CC-NBS-LRR class) family [Source:TAIR%3BAcc:AT1G63360]	3.05019	8.28324
968	AT2G19260	RING/FYVE/PHD zinc finger superfamily protein [Source:TAIR%3BAcc:AT2G19260]	3.04997	8.28196
969	AT1G80070	Pre-mRNA-processing-splicing factor [Source:TAIR%3BAcc:AT1G80070]	3.04931	8.27814
970	AT5G04235	transposable element gene [Source:TAIR%3BAcc:AT5G04235]	3.04851	8.27355
971	AT1G24190	SIN3-like 3 [Source:TAIR%3BAcc:AT1G24190]	3.0484	8.27295
972	AT5G61620	myb-like transcription factor family protein [Source:TAIR%3BAcc:AT5G61620]	3.04756	8.26814
973	AT5G28440	unknown protein [Source:TAIR%3BAcc:AT5G28440]	3.04756	8.26814
974	AT1G34095	unknown protein%3B BEST Arabidopsis thaliana protein match is: unknown protein (TAIR:AT2G45403.1)%3B Has 11 Blast hits to 11 proteins in 5 species: Archae - 0%3B Bacteria - 0%3B Metazoa - 1%3B Fungi - 0%3B Plants - 8%3B Viruses - 0%3B Other Eukaryotes - 2 (source: /.../Link). [Source:TAIR%3BAcc:AT1G34095]	3.04756	8.26814
975	AT2G07215	unknown protein%3B BEST Arabidopsis thaliana protein match is: unknown protein (TAIR:AT2G10965.1)%3B Has 30201 Blast hits to 17322 proteins in 780 species: Archae - 12%3B Bacteria - 1396%3B Metazoa - 17338%3B Fungi - 3422%3B Plants - 5037%3B Viruses - 0%3B Other Eu /.../es - 2996 (source: NCBI BLink). [Source:TAIR%3BAcc:AT2G07215]	3.04756	8.26814
976	AT4G06571	transposable element gene [Source:TAIR%3BAcc:AT4G06571]	3.04756	8.26814
977	AT1G63370	Flavin-binding monooxygenase family protein [Source:TAIR%3BAcc:AT1G63370]	3.04756	8.26814
978	AT1G52990	thioredoxin family protein [Source:TAIR%3BAcc:AT1G52990]	3.04756	8.26814
979	AT1G70030	Paired amphipathic helix (PAH2) superfamily protein [Source:TAIR%3BAcc:AT1G70030]	3.04756	8.26814
980	AT2G46455	OxaA/YidC-like membrane insertion protein [Source:TAIR%3BAcc:AT2G46455]	3.04756	8.26814
981	AT1G79170	unknown protein%3B BEST Arabidopsis thaliana protein match is: unknown protein (TAIR:AT3G28590.1)%3B Has 12 Blast hits to 12 proteins in 8 species: Archae - 0%3B Bacteria - 0%3B Metazoa - 1%3B Fungi - 0%3B Plants - 3%3B Viruses - 0%3B Other Eukaryotes - 8 (source: /.../Link). [Source:TAIR%3BAcc:AT1G79170]	3.04756	8.26814
982	AT1G43310	Nucleotide-sugar transporter family protein [Source:TAIR%3BAcc:AT1G43310]	3.04756	8.26814
983	AT4G23540	ARM repeat superfamily protein [Source:TAIR%3BAcc:AT4G23540]	3.04737	8.26701
984	AT1G65010	Plant protein of unknown function (DUF827) [Source:TAIR%3BAcc:AT1G65010]	3.04697	8.26474
985	AT5G59390	XH/XS domain-containing protein [Source:TAIR%3BAcc:AT5G59390]	3.04637	8.26131
986	AT4G32700	helicases%3BATP-dependent helicases%3Bnucleic acid binding%3BATP binding%3BDNA-directed DNA polymerases%3BDNA binding [Source:TAIR%3BAcc:AT4G32700]	3.04451	8.25065
987	AT1G10180	BEST Arabidopsis thaliana protein match is: exocyst complex component 84B (TAIR:AT5G49830.1)%3B Has 132 Blast hits to 132 proteins in 25 species: Archae - 0%3B Bacteria - 0%3B Metazoa - 7%3B Fungi - 0%3B Plants - 117%3B Viruses - 0%3B Other Eukaryotes - 8 (source /.../ BLink). [Source:TAIR%3BAcc:AT1G10180]	3.04419	8.24884
988	AT1G21740	Protein of unknown function (DUF630 and DUF632) [Source:TAIR%3BAcc:AT1G21740]	3.04375	8.24629
989	AT1G50970	Membrane trafficking VPS53 family protein [Source:TAIR%3BAcc:AT1G50970]	3.04321	8.2432
990	AT3G62010	unknown protein%3B LOCATED IN: cellular_component unknown%3B EXPRESSED IN: 23 plant structures%3B EXPRESSED DURING: 15 growth stages%3B Has 553 Blast hits to 216 proteins in 93 species: Archae - 0%3B Bacteria - 124%3B Metazoa - 193%3B Fungi - 58%3B Plants - 108%3B Vi /.../- 0%3B Other Eukaryotes - 70 (source: NCBI BLink). [Source:TAIR%3BAcc:AT3G62010]	3.0432	8.24318
991	AT5G53460	NADH-dependent glutamate synthase 1 [Source:TAIR%3BAcc:AT5G53460]	3.04311	8.24265
992	AT3G47460	Structural maintenance of chromosomes (SMC) family protein [Source:TAIR%3BAcc:AT3G47460]	3.04276	8.24066
993	AT3G53090	ubiquitin-protein ligase 7 [Source:TAIR%3BAcc:AT3G53090]	3.04165	8.23434
994	AT5G66030	Golgi-localized GRIP domain-containing protein [Source:TAIR%3BAcc:AT5G66030]	3.04107	8.23101
995	AT5G53430	SET domain group 29 [Source:TAIR%3BAcc:AT5G53430]	3.04028	8.22653
996	AT1G26150	proline-rich extensin-like receptor kinase 10 [Source:TAIR%3BAcc:AT1G26150]	3.04013	8.22563
997	AT5G45260	Disease resistance protein (TIR-NBS-LRR class) [Source:TAIR%3BAcc:AT5G45260]	3.03988	8.22422
998	AT4G29750	CRS1 / YhbY (CRM) domain-containing protein [Source:TAIR%3BAcc:AT4G29750]	3.03957	8.22243
999	AT1G13160	ARM repeat superfamily protein [Source:TAIR%3BAcc:AT1G13160]	3.03841	8.21587
1000	AT4G08770	Peroxidase superfamily protein [Source:TAIR%3BAcc:AT4G08770]	3.03672	8.20624
1001	AT5G61950	Ubiquitin carboxyl-terminal hydrolase-related protein [Source:TAIR%3BAcc:AT5G61950]	3.03672	8.20624
1002	AT5G23890	LOCATED IN: mitochondrion%2C chloroplast thylakoid membrane%2C chloroplast%2C plastid%2C chloroplast envelope%3B EXPRESSED IN: 24 plant structures%3B EXPRESSED DURING: 14 growth stages%3B CONTAINS InterPro DOMAIN/s: S-layer homology domain (InterPro:IPR001119)%3B B /.../abidopsis thaliana protein match is: unknown protein (TAIR:AT5G52410.2)%3B Has 1807 Blast hits to 1807 proteins in 277 species: …	3.03515	8.19733
1003	AT5G43900	myosin 2 [Source:TAIR%3BAcc:AT5G43900]	3.03429	8.19244
1004	AT5G67570	Tetratricopeptide repeat (TPR)-like superfamily protein [Source:TAIR%3BAcc:AT5G67570]	3.03425	8.19222
1005	AT3G14840	Leucine-rich repeat transmembrane protein kinase [Source:TAIR%3BAcc:AT3G14840]	3.03247	8.18208
1006	AT2G29940	pleiotropic drug resistance 3 [Source:TAIR%3BAcc:AT2G29940]	3.03187	8.1787
1007	AT4G16270	Peroxidase superfamily protein [Source:TAIR%3BAcc:AT4G16270]	3.03187	8.1787
1008	AT1G74310	heat shock protein 101 [Source:TAIR%3BAcc:AT1G74310]	3.03079	8.17259
1009	AT4G21710	DNA-directed RNA polymerase family protein [Source:TAIR%3BAcc:AT4G21710]	3.02834	8.15873
1010	AT4G11070	WRKY family transcription factor [Source:TAIR%3BAcc:AT4G11070]	3.02812	8.15745
1011	AT4G31970	cytochrome P450%2C family 82%2C subfamily C%2C polypeptide 2 [Source:TAIR%3BAcc:AT4G31970]	3.02789	8.15617
1012	AT5G54440	CLUB [Source:TAIR%3BAcc:AT5G54440]	3.02462	8.13769
1013	AT1G14610	valyl-tRNA synthetase / valine--tRNA ligase (VALRS) [Source:TAIR%3BAcc:AT1G14610]	3.02347	8.13121
1014	AT3G55090	ABC-2 type transporter family protein [Source:TAIR%3BAcc:AT3G55090]	3.0231	8.12913
1015	AT3G19510	Homeodomain-like protein with RING/FYVE/PHD-type zinc finger domain [Source:TAIR%3BAcc:AT3G19510]	3.02228	8.12448
1016	AT2G24690	Transcriptional factor B3 family protein [Source:TAIR%3BAcc:AT2G24690]	3.02142	8.11969
1017	AT3G61380	Phosphatidylinositol N-acetyglucosaminlytransferase subunit P-related [Source:TAIR%3BAcc:AT3G61380]	3.0209	8.11674
1018	AT5G18750	DNAJ heat shock N-terminal domain-containing protein [Source:TAIR%3BAcc:AT5G18750]	3.02009	8.1122
1019	AT2G20240	Protein of unknown function (DUF3741) [Source:TAIR%3BAcc:AT2G20240]	3.0199	8.11111
1020	AT2G35630	ARM repeat superfamily protein [Source:TAIR%3BAcc:AT2G35630]	3.0175	8.09764
1021	AT5G47480	RGPR-related [Source:TAIR%3BAcc:AT5G47480]	3.01713	8.09558
1022	AT1G05640	Ankyrin repeat family protein [Source:TAIR%3BAcc:AT1G05640]	3.01376	8.07665
1023	AT1G08620	Transcription factor jumonji (jmj) family protein / zinc finger (C5HC2 type) family protein [Source:TAIR%3BAcc:AT1G08620]	3.01301	8.07248
1024	AT1G49940	BEST Arabidopsis thaliana protein match is: Tetratricopeptide repeat (TPR)-like superfamily protein (TAIR:AT1G04770.1)%3B Has 40 Blast hits to 40 proteins in 9 species: Archae - 0%3B Bacteria - 0%3B Metazoa - 0%3B Fungi - 0%3B Plants - 39%3B Viruses - 0%3B Other /.../otes - 1 (source: NCBI BLink). [Source:TAIR%3BAcc:AT1G49940]	3.00984	8.05478
1025	AT3G57470	Insulinase (Peptidase family M16) family protein [Source:TAIR%3BAcc:AT3G57470]	3.00936	8.05208
1026	AT2G34640	plastid transcriptionally active 12 [Source:TAIR%3BAcc:AT2G34640]	3.00704	8.03916
1027	AT1G27430	GYF domain-containing protein [Source:TAIR%3BAcc:AT1G27430]	3.00703	8.03905
1028	AT3G49601	FUNCTIONS IN: molecular_function unknown%3B INVOLVED IN: biological_process unknown%3B LOCATED IN: cellular_component unknown%3B CONTAINS InterPro DOMAIN/s: mRNA splicing factor%2C Cwf21 (InterPro:IPR013170)%3B Has 30201 Blast hits to 17322 proteins in 780 sp /.../ Archae - 12%3B Bacteria - 1396%3B Metazoa - 17338%3B Fungi - 3422%3B Plants - 5037%3B Viruses - 0%3B Other Eukaryotes - 2996 (source:…	3.00573	8.03183
1029	AT4G22760	Tetratricopeptide repeat (TPR)-like superfamily protein [Source:TAIR%3BAcc:AT4G22760]	3.0054	8.02999
1030	AT3G29320	Glycosyl transferase%2C family 35 [Source:TAIR%3BAcc:AT3G29320]	3.00393	8.02182
1031	AT2G22795	unknown protein%3B BEST Arabidopsis thaliana protein match is: unknown protein (TAIR:AT4G37820.1)%3B Has 799854 Blast hits to 188815 proteins in 4452 species: Archae - 4529%3B Bacteria - 144236%3B Metazoa - 287749%3B Fungi - 87083%3B Plants - 43826%3B Viruses - 3 /.../ther Eukaryotes - 228769 (source: NCBI BLink). [Source:TAIR%3BAcc:AT2G22795]	3.00357	8.01983
1032	AT1G13980	sec7 domain-containing protein [Source:TAIR%3BAcc:AT1G13980]	3.00307	8.01706
1033	AT3G27530	golgin candidate 6 [Source:TAIR%3BAcc:AT3G27530]	3.00294	8.01632
1034	AT1G08590	Leucine-rich receptor-like protein kinase family protein [Source:TAIR%3BAcc:AT1G08590]	3.00164	8.00912
1035	AT5G50920	CLPC homologue 1 [Source:TAIR%3BAcc:AT5G50920]	2.99543	7.9747
1036	AT4G00800	transducin family protein / WD-40 repeat family protein [Source:TAIR%3BAcc:AT4G00800]	2.99417	7.96773
1037	AT5G47940	unknown protein%3B Has 1807 Blast hits to 1807 proteins in 277 species: Archae - 0%3B Bacteria - 0%3B Metazoa - 736%3B Fungi - 347%3B Plants - 385%3B Viruses - 0%3B Other Eukaryotes - 339 (source: NCBI BLink). [Source:TAIR%3BAcc:AT5G47940]	2.98991	7.94426
1038	AT1G07710	Ankyrin repeat family protein [Source:TAIR%3BAcc:AT1G07710]	2.98748	7.93086
1039	AT1G04730	P-loop containing nucleoside triphosphate hydrolases superfamily protein [Source:TAIR%3BAcc:AT1G04730]	2.98748	7.93086
1040	AT3G21530	DNAse I-like superfamily protein [Source:TAIR%3BAcc:AT3G21530]	2.98748	7.93086
1041	AT1G76480	unknown protein%3B BEST Arabidopsis thaliana protein match is: unknown protein (TAIR:AT1G20890.1)%3B Has 31 Blast hits to 31 proteins in 10 species: Archae - 0%3B Bacteria - 0%3B Metazoa - 0%3B Fungi - 0%3B Plants - 31%3B Viruses - 0%3B Other Eukaryotes - 0 (source /.../ BLink). [Source:TAIR%3BAcc:AT1G76480]	2.98748	7.93086
1042	AT1G55800	Domain of unknown function (DUF2431) [Source:TAIR%3BAcc:AT1G55800]	2.98748	7.93086
1043	AT3G58390	Eukaryotic release factor 1 (eRF1) family protein [Source:TAIR%3BAcc:AT3G58390]	2.98748	7.93086
1044	AT5G16210	HEAT repeat-containing protein [Source:TAIR%3BAcc:AT5G16210]	2.9864	7.92492
1045	AT5G54510	Auxin-responsive GH3 family protein [Source:TAIR%3BAcc:AT5G54510]	2.98564	7.92074
1046	AT4G27260	Auxin-responsive GH3 family protein [Source:TAIR%3BAcc:AT4G27260]	2.98518	7.91826
1047	AT2G04270	RNAse E/G-like [Source:TAIR%3BAcc:AT2G04270]	2.98507	7.91764
1048	AT5G46070	Guanylate-binding family protein [Source:TAIR%3BAcc:AT5G46070]	2.98495	7.91699
1049	AT5G01730	SCAR family protein 4 [Source:TAIR%3BAcc:AT5G01730]	2.98366	7.90991
1050	AT4G35270	Plant regulator RWP-RK family protein [Source:TAIR%3BAcc:AT4G35270]	2.98363	7.90977
1051	AT4G13810	receptor like protein 47 [Source:TAIR%3BAcc:AT4G13810]	2.98337	7.90833
1052	AT3G18020	Pentatricopeptide repeat (PPR) superfamily protein [Source:TAIR%3BAcc:AT3G18020]	2.98145	7.89781
1053	AT3G57510	Pectin lyase-like superfamily protein [Source:TAIR%3BAcc:AT3G57510]	2.97994	7.88955
1054	AT1G79560	FTSH protease 12 [Source:TAIR%3BAcc:AT1G79560]	2.9795	7.88712
1055	AT1G10320	Zinc finger C-x8-C-x5-C-x3-H type family protein [Source:TAIR%3BAcc:AT1G10320]	2.97868	7.88267
1056	AT1G60590	Pectin lyase-like superfamily protein [Source:TAIR%3BAcc:AT1G60590]	2.97861	7.88226
1057	AT5G40480	embryo defective 3012 [Source:TAIR%3BAcc:AT5G40480]	2.9747	7.86092
1058	AT1G67500	recovery protein 3 [Source:TAIR%3BAcc:AT1G67500]	2.97435	7.85902
1059	AT1G27540	Protein of unknown function (DUF295) [Source:TAIR%3BAcc:AT1G27540]	2.97416	7.85796
1060	AT2G42330	GC-rich sequence DNA-binding factor-like protein with Tuftelin interacting domain [Source:TAIR%3BAcc:AT2G42330]	2.97052	7.83817
1061	AT1G31360	RECQ helicase L2 [Source:TAIR%3BAcc:AT1G31360]	2.9702	7.83644
1062	AT1G17600	Disease resistance protein (TIR-NBS-LRR class) family [Source:TAIR%3BAcc:AT1G17600]	2.96961	7.83322
1063	AT1G17360	BEST Arabidopsis thaliana protein match is: COP1-interacting protein-related (TAIR:AT1G72410.1)%3B Has 9949 Blast hits to 7480 proteins in 576 species: Archae - 12%3B Bacteria - 1007%3B Metazoa - 3636%3B Fungi - 982%3B Plants - 444%3B Viruses - 50%3B Other Eukary /.../ 3818 (source: NCBI BLink). [Source:TAIR%3BAcc:AT1G17360]	2.96786	7.82375
1064	AT5G13630	magnesium-chelatase subunit chlH%2C chloroplast%2C putative / Mg-protoporphyrin IX chelatase%2C putative (CHLH) [Source:TAIR%3BAcc:AT5G13630]	2.96547	7.81082
1065	AT4G26600	S-adenosyl-L-methionine-dependent methyltransferases superfamily protein [Source:TAIR%3BAcc:AT4G26600]	2.96341	7.79965
1066	AT1G35910	Haloacid dehalogenase-like hydrolase (HAD) superfamily protein [Source:TAIR%3BAcc:AT1G35910]	2.9571	7.76563
1067	AT1G55490	chaperonin 60 beta [Source:TAIR%3BAcc:AT1G55490]	2.95668	7.76335
1068	AT4G20400	JUMONJI 14 [Source:TAIR%3BAcc:AT4G20400]	2.95364	7.74703
1069	AT3G19620	Glycosyl hydrolase family protein [Source:TAIR%3BAcc:AT3G19620]	2.95326	7.74498
1070	AT2G19390	unknown protein%3B BEST Arabidopsis thaliana protein match is: unknown protein (TAIR:AT4G29790.1)%3B Has 203 Blast hits to 188 proteins in 60 species: Archae - 0%3B Bacteria - 11%3B Metazoa - 24%3B Fungi - 34%3B Plants - 93%3B Viruses - 0%3B Other Eukaryotes - 41 ( /.../: NCBI BLink). [Source:TAIR%3BAcc:AT2G19390]	2.95117	7.73378
1071	AT3G19190	autophagy 2 [Source:TAIR%3BAcc:AT3G19190]	2.95095	7.73259
1072	AT2G01830	CHASE domain containing histidine kinase protein [Source:TAIR%3BAcc:AT2G01830]	2.95011	7.72808
1073	AT2G38040	acetyl Co-enzyme a carboxylase carboxyltransferase alpha subunit [Source:TAIR%3BAcc:AT2G38040]	2.94919	7.72314
1074	AT1G14840	microtubule-associated proteins 70-4 [Source:TAIR%3BAcc:AT1G14840]	2.94907	7.72253
1075	AT3G14570	glucan synthase-like 4 [Source:TAIR%3BAcc:AT3G14570]	2.94882	7.72115
1076	AT2G46790	pseudo-response regulator 9 [Source:TAIR%3BAcc:AT2G46790]	2.94803	7.71693
1077	AT1G75260	oxidoreductases%2C acting on NADH or NADPH [Source:TAIR%3BAcc:AT1G75260]	2.94803	7.71693
1078	AT4G08109	transposable element gene [Source:TAIR%3BAcc:AT4G08109]	2.94803	7.71693
1079	AT5G39060	transposable element gene [Source:TAIR%3BAcc:AT5G39060]	2.94803	7.71693
1080	AT2G12540	transposable element gene [Source:TAIR%3BAcc:AT2G12540]	2.94803	7.71693
1081	AT5G44570	unknown protein%3B FUNCTIONS IN: molecular_function unknown%3B INVOLVED IN: biological_process unknown%3B LOCATED IN: endomembrane system%3B EXPRESSED IN: leaf whorl%2C hypocotyl%2C sepal%2C flower%2C leaf%3B EXPRESSED DURING: petal differentiation and expansion stag /.../08 eight leaves visible%3B Has 7 Blast hits to 7 proteins in 2 species: Archae - 0%3B Bacteria - 0%3B Metazoa - 0%3B Fungi - 0…	2.94803	7.71693
1082	AT5G48690	CONTAINS InterPro DOMAIN/s: Ubiquitin-associated/translation elongation factor EF1B%2C N-terminal%2C eukaryote (InterPro:IPR015940)%2C PUB domain (InterPro:IPR018997)%2C PUG domain (InterPro:IPR006567)%2C UBA-like (InterPro:IPR009060)%3B BEST Arabidopsis thalia /.../tein match is: ubiquitin-associated (UBA)/TS-N domain-containing protein (TAIR:AT1G04850.1)%3B Has 7001 Blast hits to 5165 proteins …	2.94803	7.71693
1083	AT2G18700	trehalose phosphatase/synthase 11 [Source:TAIR%3BAcc:AT2G18700]	2.94695	7.71116
1084	AT3G46990	Protein of unknown function (DUF740) [Source:TAIR%3BAcc:AT3G46990]	2.94684	7.71056
1085	AT3G63370	Tetratricopeptide repeat (TPR)-like superfamily protein [Source:TAIR%3BAcc:AT3G63370]	2.94648	7.70866
1086	AT4G27850	Glycine-rich protein family [Source:TAIR%3BAcc:AT4G27850]	2.94477	7.69954
1087	AT5G43470	Disease resistance protein (CC-NBS-LRR class) family [Source:TAIR%3BAcc:AT5G43470]	2.94357	7.6931
1088	AT5G46400	Tetratricopeptide repeat (TPR)-like superfamily protein [Source:TAIR%3BAcc:AT5G46400]	2.94259	7.68788
1089	AT5G07980	dentin sialophosphoprotein-related [Source:TAIR%3BAcc:AT5G07980]	2.94205	7.68503
1090	AT1G74690	IQ-domain 31 [Source:TAIR%3BAcc:AT1G74690]	2.941	7.67943
1091	AT1G77460	Armadillo/beta-catenin-like repeat %3B C2 calcium/lipid-binding domain (CaLB) protein [Source:TAIR%3BAcc:AT1G77460]	2.93958	7.67186
1092	AT3G07520	glutamate receptor 1.4 [Source:TAIR%3BAcc:AT3G07520]	2.93522	7.6487
1093	AT1G54010	GDSL-like Lipase/Acylhydrolase superfamily protein [Source:TAIR%3BAcc:AT1G54010]	2.93501	7.64761
1094	AT2G20050	protein serine/threonine phosphatases%3Bprotein kinases%3Bcatalytics%3BcAMP-dependent protein kinase regulators%3BATP binding%3Bprotein serine/threonine phosphatases [Source:TAIR%3BAcc:AT2G20050]	2.93376	7.64097
1095	AT1G65510	unknown protein%3B FUNCTIONS IN: molecular_function unknown%3B INVOLVED IN: N-terminal protein myristoylation%3B LOCATED IN: endomembrane system%3B EXPRESSED IN: 9 plant structures%3B EXPRESSED DURING: LP.06 six leaves visible%2C LP.04 four leaves visible%2C 4 an /.../%2C petal differentiation and expansion stage%2C LP.08 eight leaves visible%3B BEST Arabidopsis thaliana protein match is: unknown…	2.93303	7.63712
1096	AT5G06730	Peroxidase superfamily protein [Source:TAIR%3BAcc:AT5G06730]	2.93234	7.63345
1097	AT2G18790	phytochrome B [Source:TAIR%3BAcc:AT2G18790]	2.9304	7.6232
1098	AT5G27060	receptor like protein 53 [Source:TAIR%3BAcc:AT5G27060]	2.93014	7.62186
1099	AT5G47490	RGPR-related [Source:TAIR%3BAcc:AT5G47490]	2.9288	7.61477
1100	AT5G16270	sister chromatid cohesion 1 protein 4 [Source:TAIR%3BAcc:AT5G16270]	2.92874	7.61443
1101	AT4G01570	Tetratricopeptide repeat (TPR)-like superfamily protein [Source:TAIR%3BAcc:AT4G01570]	2.92782	7.60959
1102	AT3G01810	FUNCTIONS IN: molecular_function unknown%3B INVOLVED IN: biological_process unknown%3B LOCATED IN: plasma membrane%3B EXPRESSED IN: 21 plant structures%3B EXPRESSED DURING: 13 growth stages%3B BEST Arabidopsis thaliana protein match is: nucleolar protein gar2 /.../ed (TAIR:AT2G42320.2)%3B Has 1327 Blast hits to 470 proteins in 132 species: Archae - 2%3B Bacteria - 131%3B Metazoa - 139%3B Fungi - …	2.92665	7.60344
1103	AT4G39270	Leucine-rich repeat protein kinase family protein [Source:TAIR%3BAcc:AT4G39270]	2.92608	7.60041
1104	AT2G34390	NOD26-like intrinsic protein 2%3B1 [Source:TAIR%3BAcc:AT2G34390]	2.92608	7.60041
1105	AT4G26140	beta-galactosidase 12 [Source:TAIR%3BAcc:AT4G26140]	2.92608	7.60041
1106	AT4G02560	Homeodomain-like superfamily protein [Source:TAIR%3BAcc:AT4G02560]	2.92255	7.58186
1107	AT2G39260	binding%3BRNA binding [Source:TAIR%3BAcc:AT2G39260]	2.9222	7.58004
1108	AT1G66540	Cytochrome P450 superfamily protein [Source:TAIR%3BAcc:AT1G66540]	2.92036	7.57036
1109	AT1G80020	transposable element gene [Source:TAIR%3BAcc:AT1G80020]	2.92026	7.56981
1110	AT1G14380	IQ-domain 28 [Source:TAIR%3BAcc:AT1G14380]	2.92024	7.56972
1111	AT2G03070	mediator subunit 8 [Source:TAIR%3BAcc:AT2G03070]	2.91955	7.56611
1112	AT5G49930	zinc knuckle (CCHC-type) family protein [Source:TAIR%3BAcc:AT5G49930]	2.91856	7.5609
1113	AT1G25390	Protein kinase superfamily protein [Source:TAIR%3BAcc:AT1G25390]	2.91758	7.55575
1114	AT3G08530	Clathrin%2C heavy chain [Source:TAIR%3BAcc:AT3G08530]	2.91586	7.54677
1115	AT4G10710	global transcription factor C [Source:TAIR%3BAcc:AT4G10710]	2.91541	7.5444
1116	AT3G49490	unknown protein%3B Has 722 Blast hits to 186 proteins in 64 species: Archae - 0%3B Bacteria - 30%3B Metazoa - 72%3B Fungi - 48%3B Plants - 38%3B Viruses - 0%3B Other Eukaryotes - 534 (source: NCBI BLink). [Source:TAIR%3BAcc:AT3G49490]	2.91417	7.53796
1117	AT1G59850	ARM repeat superfamily protein [Source:TAIR%3BAcc:AT1G59850]	2.91348	7.53432
1118	AT1G68710	ATPase E1-E2 type family protein / haloacid dehalogenase-like hydrolase family protein [Source:TAIR%3BAcc:AT1G68710]	2.91283	7.53094
1119	AT4G30100	P-loop containing nucleoside triphosphate hydrolases superfamily protein [Source:TAIR%3BAcc:AT4G30100]	2.91269	7.53018
1120	AT1G61480	S-locus lectin protein kinase family protein [Source:TAIR%3BAcc:AT1G61480]	2.90634	7.49714
1121	AT4G19090	Protein of unknown function (DUF594) [Source:TAIR%3BAcc:AT4G19090]	2.90586	7.49466
1122	AT2G14255	Ankyrin repeat family protein with DHHC zinc finger domain [Source:TAIR%3BAcc:AT2G14255]	2.90545	7.4925
1123	AT1G14460	AAA-type ATPase family protein [Source:TAIR%3BAcc:AT1G14460]	2.90542	7.49237
1124	AT3G47010	Glycosyl hydrolase family protein [Source:TAIR%3BAcc:AT3G47010]	2.90482	7.48925
1125	AT2G17510	ribonuclease II family protein [Source:TAIR%3BAcc:AT2G17510]	2.90356	7.48271
1126	AT4G01020	helicase domain-containing protein / IBR domain-containing protein / zinc finger protein-related [Source:TAIR%3BAcc:AT4G01020]	2.90223	7.47581
1127	AT4G28010	Tetratricopeptide repeat (TPR)-like superfamily protein [Source:TAIR%3BAcc:AT4G28010]	2.90122	7.47059
1128	AT5G43630	zinc knuckle (CCHC-type) family protein [Source:TAIR%3BAcc:AT5G43630]	2.89942	7.46127
1129	AT1G72650	TRF-like 6 [Source:TAIR%3BAcc:AT1G72650]	2.89713	7.44942
1130	AT4G16745	Exostosin family protein [Source:TAIR%3BAcc:AT4G16745]	2.89711	7.44934
1131	AT5G41650	Lactoylglutathione lyase / glyoxalase I family protein [Source:TAIR%3BAcc:AT5G41650]	2.89437	7.43518
1132	AT5G22794	FUNCTIONS IN: molecular_function unknown%3B INVOLVED IN: biological_process unknown%3B LOCATED IN: cellular_component unknown%3B BEST Arabidopsis thaliana protein match is: Tetratricopeptide repeat (TPR)-like superfamily protein (TAIR:AT1G04770.1)%3B Has 13 /.../t hits to 132 proteins in 14 species: Archae - 0%3B Bacteria - 0%3B Metazoa - 0%3B Fungi - 0%3B Plants - 132%3B Viruses - 0%3B Other Euk…	2.89437	7.43518
1133	AT5G17220	glutathione S-transferase phi 12 [Source:TAIR%3BAcc:AT5G17220]	2.89437	7.43518
1134	AT4G06496	transposable element gene [Source:TAIR%3BAcc:AT4G06496]	2.89437	7.43518
1135	AT1G77030	hydrolases%2C acting on acid anhydrides%2C in phosphorus-containing anhydrides%3BATP-dependent helicases%3Bnucleic acid binding%3BATP binding%3BRNA binding%3Bhelicases [Source:TAIR%3BAcc:AT1G77030]	2.89437	7.43518
1136	AT3G46520	actin-12 [Source:TAIR%3BAcc:AT3G46520]	2.89437	7.43518
1137	AT3G18730	tetratricopeptide repeat (TPR)-containing protein [Source:TAIR%3BAcc:AT3G18730]	2.89437	7.43518
1138	AT5G12280	SWAP (Suppressor-of-White-APricot)/surp RNA-binding domain-containing protein [Source:TAIR%3BAcc:AT5G12280]	2.89437	7.43518
1139	AT2G13450	unknown protein%3B BEST Arabidopsis thaliana protein match is: unknown protein (TAIR:AT4G02000.1)%3B Has 247 Blast hits to 243 proteins in 13 species: Archae - 0%3B Bacteria - 2%3B Metazoa - 0%3B Fungi - 2%3B Plants - 243%3B Viruses - 0%3B Other Eukaryotes - 0 (sou /.../CBI BLink). [Source:TAIR%3BAcc:AT2G13450]	2.89437	7.43518
1140	AT3G10180	P-loop containing nucleoside triphosphate hydrolases superfamily protein [Source:TAIR%3BAcc:AT3G10180]	2.89437	7.43518
1141	AT2G15800	transposable element gene [Source:TAIR%3BAcc:AT2G15800]	2.89437	7.43518
1142	AT5G49380	CONTAINS InterPro DOMAIN/s: Protein of unknown function DUF625 (InterPro:IPR006887)%3B BEST Arabidopsis thaliana protein match is: binding (TAIR:AT3G06670.1)%3B Has 1807 Blast hits to 1807 proteins in 277 species: Archae - 0%3B Bacteria - 0%3B Metazoa - 736 /.../i - 347%3B Plants - 385%3B Viruses - 0%3B Other Eukaryotes - 339 (source: NCBI BLink). [Source:TAIR%3BAcc:AT5G49380]	2.89437	7.43518
1143	AT3G53480	pleiotropic drug resistance 9 [Source:TAIR%3BAcc:AT3G53480]	2.89437	7.43518
1144	AT3G62510	protein disulfide isomerase-related [Source:TAIR%3BAcc:AT3G62510]	2.89437	7.43518
1145	AT5G23270	sugar transporter 11 [Source:TAIR%3BAcc:AT5G23270]	2.89437	7.43518
1146	AT5G39390	Leucine-rich repeat protein kinase family protein [Source:TAIR%3BAcc:AT5G39390]	2.89437	7.43518
1147	AT3G54510	Early-responsive to dehydration stress protein (ERD4) [Source:TAIR%3BAcc:AT3G54510]	2.89437	7.43518
1148	AT3G22170	far-red elongated hypocotyls 3 [Source:TAIR%3BAcc:AT3G22170]	2.893	7.42812
1149	AT5G55310	DNA topoisomerase 1 beta [Source:TAIR%3BAcc:AT5G55310]	2.89171	7.42147
1150	AT1G64330	myosin heavy chain-related [Source:TAIR%3BAcc:AT1G64330]	2.88883	7.40669
1151	AT3G14980	Acyl-CoA N-acyltransferase with RING/FYVE/PHD-type zinc finger protein [Source:TAIR%3BAcc:AT3G14980]	2.88443	7.38415
1152	AT5G53150	DNAJ heat shock N-terminal domain-containing protein [Source:TAIR%3BAcc:AT5G53150]	2.88229	7.37322
1153	AT3G18750	with no lysine (K) kinase 6 [Source:TAIR%3BAcc:AT3G18750]	2.88056	7.36437
1154	AT5G15070	Phosphoglycerate mutase-like family protein [Source:TAIR%3BAcc:AT5G15070]	2.87677	7.34506
1155	AT4G01290	unknown protein%3B FUNCTIONS IN: molecular_function unknown%3B INVOLVED IN: biological_process unknown%3B LOCATED IN: cellular_component unknown%3B EXPRESSED IN: 24 plant structures%3B EXPRESSED DURING: 15 growth stages%3B Has 1744 Blast hits to 1308 proteins i /.../species: Archae - 0%3B Bacteria - 241%3B Metazoa - 793%3B Fungi - 253%3B Plants - 108%3B Viruses - 0%3B Other Eukaryotes - 349 (sour…	2.87549	7.33854
1156	AT4G15820	BEST Arabidopsis thaliana protein match is: embryo defective 1703 (TAIR:AT3G61780.1)%3B Has 524 Blast hits to 443 proteins in 102 species: Archae - 0%3B Bacteria - 13%3B Metazoa - 196%3B Fungi - 37%3B Plants - 43%3B Viruses - 3%3B Other Eukaryotes - 232 (source: /.../Link). [Source:TAIR%3BAcc:AT4G15820]	2.87183	7.31991
1157	AT1G67025	BEST Arabidopsis thaliana protein match is: Protein kinase superfamily protein (TAIR:AT1G18390.1)%3B Has 221 Blast hits to 191 proteins in 10 species: Archae - 0%3B Bacteria - 0%3B Metazoa - 0%3B Fungi - 0%3B Plants - 221%3B Viruses - 0%3B Other Eukaryotes - 0 (s /.../ NCBI BLink). [Source:TAIR%3BAcc:AT1G67025]	2.87012	7.31126
1158	AT5G38910	RmlC-like cupins superfamily protein [Source:TAIR%3BAcc:AT5G38910]	2.87012	7.31126
1159	AT2G07680	multidrug resistance-associated protein 11 [Source:TAIR%3BAcc:AT2G07680]	2.86946	7.30791
1160	AT1G21170	Exocyst complex component SEC5 [Source:TAIR%3BAcc:AT1G21170]	2.86901	7.30563
1161	AT5G10600	cytochrome P450%2C family 81%2C subfamily K%2C polypeptide 2 [Source:TAIR%3BAcc:AT5G10600]	2.86711	7.29604
1162	AT5G18290	Aquaporin-like superfamily protein [Source:TAIR%3BAcc:AT5G18290]	2.86662	7.29356
1163	AT5G52230	methyl-CPG-binding domain protein 13 [Source:TAIR%3BAcc:AT5G52230]	2.86662	7.29356
1164	AT1G62540	flavin-monooxygenase glucosinolate S-oxygenase 2 [Source:TAIR%3BAcc:AT1G62540]	2.86662	7.29356
1165	AT1G77320	transcription coactivators [Source:TAIR%3BAcc:AT1G77320]	2.86558	7.28831
1166	AT4G35740	DEAD/DEAH box RNA helicase family protein [Source:TAIR%3BAcc:AT4G35740]	2.86558	7.28831
1167	AT4G34131	UDP-glucosyl transferase 73B3 [Source:TAIR%3BAcc:AT4G34131]	2.86539	7.28735
1168	AT3G44480	Disease resistance protein (TIR-NBS-LRR class) family [Source:TAIR%3BAcc:AT3G44480]	2.8624	7.27226
1169	AT2G20150	unknown protein%3B Has 5 Blast hits to 5 proteins in 1 species: Archae - 0%3B Bacteria - 0%3B Metazoa - 0%3B Fungi - 0%3B Plants - 5%3B Viruses - 0%3B Other Eukaryotes - 0 (source: NCBI BLink). [Source:TAIR%3BAcc:AT2G20150]	2.86195	7.26995
1170	AT4G34400	AP2/B3-like transcriptional factor family protein [Source:TAIR%3BAcc:AT4G34400]	2.86195	7.26995
1171	AT5G38150	Plant protein of unknown function (DUF827) [Source:TAIR%3BAcc:AT5G38150]	2.86161	7.26827
1172	AT3G16840	P-loop containing nucleoside triphosphate hydrolases superfamily protein [Source:TAIR%3BAcc:AT3G16840]	2.86079	7.26414
1173	AT5G22010	replication factor C1 [Source:TAIR%3BAcc:AT5G22010]	2.86061	7.26321
1174	AT5G52280	Myosin heavy chain-related protein [Source:TAIR%3BAcc:AT5G52280]	2.86002	7.26023
1175	AT4G11470	cysteine-rich RLK (RECEPTOR-like protein kinase) 31 [Source:TAIR%3BAcc:AT4G11470]	2.85784	7.2493
1176	AT3G60240	eukaryotic translation initiation factor 4G [Source:TAIR%3BAcc:AT3G60240]	2.8578	7.24908
1177	AT1G50660	unknown protein%3B INVOLVED IN: biological_process unknown%3B LOCATED IN: chloroplast%3B EXPRESSED IN: 22 plant structures%3B EXPRESSED DURING: 13 growth stages%3B BEST Arabidopsis thaliana protein match is: unknown protein (TAIR:AT3G20350.1)%3B Has 21445 Blast /.../to 15134 proteins in 1325 species: Archae - 461%3B Bacteria - 2309%3B Metazoa - 11052%3B Fungi - 1737%3B Plants - 1035%3B Viruses - …	2.85736	7.24688
1178	AT5G46460	Pentatricopeptide repeat (PPR) superfamily protein [Source:TAIR%3BAcc:AT5G46460]	2.85537	7.23691
1179	AT1G73370	sucrose synthase 6 [Source:TAIR%3BAcc:AT1G73370]	2.85537	7.23691
1180	AT5G41740	Disease resistance protein (TIR-NBS-LRR class) family [Source:TAIR%3BAcc:AT5G41740]	2.85367	7.22835
1181	AT4G16630	DEA(D/H)-box RNA helicase family protein [Source:TAIR%3BAcc:AT4G16630]	2.85255	7.22275
1182	AT1G61100	disease resistance protein (TIR class)%2C putative [Source:TAIR%3BAcc:AT1G61100]	2.84962	7.20808
1183	AT5G64030	S-adenosyl-L-methionine-dependent methyltransferases superfamily protein [Source:TAIR%3BAcc:AT5G64030]	2.84905	7.20526
1184	AT2G30480	unknown protein%3B Has 35333 Blast hits to 34131 proteins in 2444 species: Archae - 798%3B Bacteria - 22429%3B Metazoa - 974%3B Fungi - 991%3B Plants - 531%3B Viruses - 0%3B Other Eukaryotes - 9610 (source: NCBI BLink). [Source:TAIR%3BAcc:AT2G30480]	2.84546	7.18734
1185	AT3G14170	Plant protein of unknown function (DUF936) [Source:TAIR%3BAcc:AT3G14170]	2.84546	7.18734
1186	AT2G31910	cation/H+ exchanger 21 [Source:TAIR%3BAcc:AT2G31910]	2.84546	7.18734
1187	AT1G49870	unknown protein%3B LOCATED IN: chloroplast%3B EXPRESSED IN: 10 plant structures%3B EXPRESSED DURING: F mature embryo stage%2C petal differentiation and expansion stage%2C E expanded cotyledon stage%2C D bilateral stage%3B Has 6518 Blast hits to 5022 proteins in 5 /.../cies: Archae - 49%3B Bacteria - 635%3B Metazoa - 3264%3B Fungi - 379%3B Plants - 242%3B Viruses - 9%3B Other Eukaryotes - 1940 (so…	2.84546	7.18734
1188	AT2G43900	Endonuclease/exonuclease/phosphatase family protein [Source:TAIR%3BAcc:AT2G43900]	2.84314	7.17581
1189	AT5G15450	casein lytic proteinase B3 [Source:TAIR%3BAcc:AT5G15450]	2.8428	7.17409
1190	AT2G28960	Leucine-rich repeat protein kinase family protein [Source:TAIR%3BAcc:AT2G28960]	2.84111	7.16572
1191	AT5G42710	unknown protein%3B Has 1807 Blast hits to 1807 proteins in 277 species: Archae - 0%3B Bacteria - 0%3B Metazoa - 736%3B Fungi - 347%3B Plants - 385%3B Viruses - 0%3B Other Eukaryotes - 339 (source: NCBI BLink). [Source:TAIR%3BAcc:AT5G42710]	2.84111	7.16572
1192	AT2G11300	transposable element gene [Source:TAIR%3BAcc:AT2G11300]	2.84111	7.16572
1193	AT5G39471	Cysteine/Histidine-rich C1 domain family protein [Source:TAIR%3BAcc:AT5G39471]	2.84111	7.16572
1194	AT3G45820	unknown protein%3B Has 1 Blast hits to 1 proteins in 1 species: Archae - 0%3B Bacteria - 0%3B Metazoa - 0%3B Fungi - 0%3B Plants - 1%3B Viruses - 0%3B Other Eukaryotes - 0 (source: NCBI BLink). [Source:TAIR%3BAcc:AT3G45820]	2.84111	7.16572
1195	AT1G58230	binding [Source:TAIR%3BAcc:AT1G58230]	2.841	7.16518
1196	AT3G04740	RNA polymerase II transcription mediators [Source:TAIR%3BAcc:AT3G04740]	2.84017	7.16103
1197	AT1G60200	splicing factor PWI domain-containing protein / RNA recognition motif (RRM)-containing protein [Source:TAIR%3BAcc:AT1G60200]	2.8401	7.1607
1198	AT3G04810	NIMA-related kinase 2 [Source:TAIR%3BAcc:AT3G04810]	2.83895	7.15501
1199	AT3G20720	unknown protein%3B Has 184 Blast hits to 181 proteins in 66 species: Archae - 0%3B Bacteria - 2%3B Metazoa - 137%3B Fungi - 0%3B Plants - 40%3B Viruses - 0%3B Other Eukaryotes - 5 (source: NCBI BLink). [Source:TAIR%3BAcc:AT3G20720]	2.83869	7.15368
1200	AT1G29170	SCAR family protein [Source:TAIR%3BAcc:AT1G29170]	2.83833	7.15193
1201	AT4G08310	FUNCTIONS IN: molecular_function unknown%3B INVOLVED IN: biological_process unknown%3B LOCATED IN: cellular_component unknown%3B EXPRESSED IN: 25 plant structures%3B EXPRESSED DURING: 13 growth stages%3B CONTAINS InterPro DOMAIN/s: Histone chaperone domain CH /.../erPro:IPR019098)%3B BEST Arabidopsis thaliana protein match is: unknown protein (TAIR:AT1G44780.2)%3B Has 53711 Blast hits to 33687 pr…	2.8379	7.14979
1202	AT1G03910	EXPRESSED IN: 25 plant structures%3B EXPRESSED DURING: 13 growth stages%3B CONTAINS InterPro DOMAIN/s: Cactin protein%2C cactus-binding domain%2C C-terminal (InterPro:IPR019134)%2C Cactin%2C central region (InterPro:IPR018816)%3B BEST Arabidopsis thaliana protein /.../ is: unknown protein (TAIR:AT2G36815.2)%3B Has 11711 Blast hits to 7382 proteins in 452 species: Archae - 31%3B Bacteria - 352%3B …	2.83788	7.14969
1203	AT5G22860	Serine carboxypeptidase S28 family protein [Source:TAIR%3BAcc:AT5G22860]	2.8377	7.14879
1204	AT4G18050	P-glycoprotein 9 [Source:TAIR%3BAcc:AT4G18050]	2.83665	7.1436
1205	AT5G49660	Leucine-rich repeat transmembrane protein kinase family protein [Source:TAIR%3BAcc:AT5G49660]	2.8366	7.14337
1206	AT5G35690	CONTAINS InterPro DOMAIN/s: WLM (InterPro:IPR013536)%2C PUB domain (InterPro:IPR018997)%2C PUG domain (InterPro:IPR006567)%3B BEST Arabidopsis thaliana protein match is: zinc ion binding (TAIR:AT1G55915.1)%3B Has 30201 Blast hits to 17322 proteins in 780 sp /.../ Archae - 12%3B Bacteria - 1396%3B Metazoa - 17338%3B Fungi - 3422%3B Plants - 5037%3B Viruses - 0%3B Other Eukaryotes - 2996 (source: N…	2.83656	7.14313
1207	AT2G36380	pleiotropic drug resistance 6 [Source:TAIR%3BAcc:AT2G36380]	2.83579	7.13933
1208	AT3G19670	pre-mRNA-processing protein 40B [Source:TAIR%3BAcc:AT3G19670]	2.83372	7.12912
1209	AT1G33730	cytochrome P450%2C family 76%2C subfamily C%2C polypeptide 5 [Source:TAIR%3BAcc:AT1G33730]	2.83261	7.12361
1210	AT2G33730	P-loop containing nucleoside triphosphate hydrolases superfamily protein [Source:TAIR%3BAcc:AT2G33730]	2.82937	7.10764
1211	AT4G00700	C2 calcium/lipid-binding plant phosphoribosyltransferase family protein [Source:TAIR%3BAcc:AT4G00700]	2.82878	7.10473
1212	AT3G03580	Tetratricopeptide repeat (TPR)-like superfamily protein [Source:TAIR%3BAcc:AT3G03580]	2.82701	7.09603
1213	AT1G62260	mitochondrial editing factor 9 [Source:TAIR%3BAcc:AT1G62260]	2.82318	7.07719
1214	AT3G43300	HOPM interactor 7 [Source:TAIR%3BAcc:AT3G43300]	2.82194	7.07115
1215	AT1G09060	Zinc finger%2C RING-type%3BTranscription factor jumonji/aspartyl beta-hydroxylase [Source:TAIR%3BAcc:AT1G09060]	2.82183	7.07057
1216	AT3G05900	neurofilament protein-related [Source:TAIR%3BAcc:AT3G05900]	2.82069	7.06499
1217	AT1G76810	eukaryotic translation initiation factor 2 (eIF-2) family protein [Source:TAIR%3BAcc:AT1G76810]	2.81988	7.06105
1218	AT1G16260	Wall-associated kinase family protein [Source:TAIR%3BAcc:AT1G16260]	2.81979	7.06057
1219	AT5G06460	ubiquitin activating enzyme 2 [Source:TAIR%3BAcc:AT5G06460]	2.81775	7.0506
1220	AT1G13040	Pentatricopeptide repeat (PPR-like) superfamily protein [Source:TAIR%3BAcc:AT1G13040]	2.81755	7.04965
1221	AT4G17090	chloroplast beta-amylase [Source:TAIR%3BAcc:AT4G17090]	2.81648	7.04442
1222	AT2G27170	Structural maintenance of chromosomes (SMC) family protein [Source:TAIR%3BAcc:AT2G27170]	2.81619	7.04299
1223	AT3G07740	homolog of yeast ADA2 2A [Source:TAIR%3BAcc:AT3G07740]	2.81458	7.03516
1224	AT2G25590	Plant Tudor-like protein [Source:TAIR%3BAcc:AT2G25590]	2.81435	7.03404
1225	AT4G30110	heavy metal atpase 2 [Source:TAIR%3BAcc:AT4G30110]	2.81043	7.01493
1226	AT1G60700	SMAD/FHA domain-containing protein [Source:TAIR%3BAcc:AT1G60700]	2.80948	7.01031
1227	AT3G55060	unknown protein%3B BEST Arabidopsis thaliana protein match is: unknown protein (TAIR:AT2G39300.2)%3B Has 61765 Blast hits to 33720 proteins in 2065 species: Archae - 846%3B Bacteria - 6964%3B Metazoa - 31967%3B Fungi - 5247%3B Plants - 3104%3B Viruses - 205%3B Othe /.../ryotes - 13432 (source: NCBI BLink). [Source:TAIR%3BAcc:AT3G55060]	2.80766	7.00146
1228	AT1G05830	trithorax-like protein 2 [Source:TAIR%3BAcc:AT1G05830]	2.80656	6.99615
1229	AT4G02070	MUTS homolog 6 [Source:TAIR%3BAcc:AT4G02070]	2.80593	6.99309
1230	AT1G30610	pentatricopeptide (PPR) repeat-containing protein [Source:TAIR%3BAcc:AT1G30610]	2.80443	6.98583
1231	AT5G62090	SEUSS-like 2 [Source:TAIR%3BAcc:AT5G62090]	2.8036	6.98182
1232	AT3G12640	RNA binding (RRM/RBD/RNP motifs) family protein [Source:TAIR%3BAcc:AT3G12640]	2.80224	6.97523
1233	AT2G26920	Ubiquitin-associated/translation elongation factor EF1B protein [Source:TAIR%3BAcc:AT2G26920]	2.80175	6.97286
1234	AT4G31210	DNA topoisomerase%2C type IA%2C core [Source:TAIR%3BAcc:AT4G31210]	2.80047	6.96666
1235	AT3G18524	MUTS homolog 2 [Source:TAIR%3BAcc:AT3G18524]	2.79931	6.96105
1236	AT3G60860	SEC7-like guanine nucleotide exchange family protein [Source:TAIR%3BAcc:AT3G60860]	2.7985	6.95715
1237	AT4G31160	DDB1-CUL4 associated factor 1 [Source:TAIR%3BAcc:AT4G31160]	2.79665	6.94825
1238	AT3G57586	transposable element gene [Source:TAIR%3BAcc:AT3G57586]	2.79483	6.9395
1239	AT3G22910	ATPase E1-E2 type family protein / haloacid dehalogenase-like hydrolase family protein [Source:TAIR%3BAcc:AT3G22910]	2.79483	6.9395
1240	AT5G61720	Protein of unknown function (DUF1216) [Source:TAIR%3BAcc:AT5G61720]	2.79483	6.9395
1241	AT2G24660	transposable element gene [Source:TAIR%3BAcc:AT2G24660]	2.79483	6.9395
1242	AT3G15310	transposable element gene [Source:TAIR%3BAcc:AT3G15310]	2.79483	6.9395
1243	AT3G10185	Gibberellin-regulated family protein [Source:TAIR%3BAcc:AT3G10185]	2.79483	6.9395
1244	AT3G19050	phragmoplast orienting kinesin 2 [Source:TAIR%3BAcc:AT3G19050]	2.79483	6.9395
1245	AT1G70950	TPX2 (targeting protein for Xklp2) protein family [Source:TAIR%3BAcc:AT1G70950]	2.79483	6.9395
1246	AT5G40180	BEST Arabidopsis thaliana protein match is: TRICHOME BIREFRINGENCE-LIKE 22 (TAIR:AT3G28150.1)%3B Has 117 Blast hits to 117 proteins in 14 species: Archae - 0%3B Bacteria - 0%3B Metazoa - 0%3B Fungi - 0%3B Plants - 117%3B Viruses - 0%3B Other Eukaryotes - 0 (sourc /.../I BLink). [Source:TAIR%3BAcc:AT5G40180]	2.79483	6.9395
1247	AT2G36770	UDP-Glycosyltransferase superfamily protein [Source:TAIR%3BAcc:AT2G36770]	2.79483	6.9395
1248	AT4G04655	transposable element gene [Source:TAIR%3BAcc:AT4G04655]	2.79483	6.9395
1249	AT4G00695	FUNCTIONS IN: molecular_function unknown%3B INVOLVED IN: microtubule cytoskeleton organization%3B LOCATED IN: spindle pole%2C microtubule organizing center%3B EXPRESSED IN: cotyledon%3B CONTAINS InterPro DOMAIN/s: Spc97/Spc98 (InterPro:IPR007259)%3B BEST Arabid /.../thaliana protein match is: Spc97 / Spc98 family of spindle pole body (SBP) component (TAIR:AT1G80245.3)%3B Has 27 Blast hits to 27 p…	2.79483	6.9395
1250	AT5G07280	Leucine-rich repeat transmembrane protein kinase [Source:TAIR%3BAcc:AT5G07280]	2.79483	6.9395
1251	AT5G15680	ARM repeat superfamily protein [Source:TAIR%3BAcc:AT5G15680]	2.79135	6.92279
1252	AT1G02890	AAA-type ATPase family protein [Source:TAIR%3BAcc:AT1G02890]	2.79077	6.92
1253	AT5G11560	catalytics [Source:TAIR%3BAcc:AT5G11560]	2.78965	6.91462
1254	AT2G41220	glutamate synthase 2 [Source:TAIR%3BAcc:AT2G41220]	2.78912	6.91206
1255	AT1G17450	B-block binding subunit of TFIIIC [Source:TAIR%3BAcc:AT1G17450]	2.78857	6.90946
1256	AT1G44120	Armadillo/beta-catenin-like repeat %3B C2 calcium/lipid-binding domain (CaLB) protein [Source:TAIR%3BAcc:AT1G44120]	2.78795	6.90646
1257	AT1G61210	Transducin/WD40 repeat-like superfamily protein [Source:TAIR%3BAcc:AT1G61210]	2.78736	6.90367
1258	AT3G59820	LETM1-like protein [Source:TAIR%3BAcc:AT3G59820]	2.78207	6.87839
1259	AT4G08850	Leucine-rich repeat receptor-like protein kinase family protein [Source:TAIR%3BAcc:AT4G08850]	2.77804	6.85919
1260	AT5G40990	GDSL lipase 1 [Source:TAIR%3BAcc:AT5G40990]	2.77631	6.85099
1261	AT5G13980	Glycosyl hydrolase family 38 protein [Source:TAIR%3BAcc:AT5G13980]	2.77416	6.84079
1262	AT1G12160	Flavin-binding monooxygenase family protein [Source:TAIR%3BAcc:AT1G12160]	2.77407	6.84037
1263	AT4G01800	Albino or Glassy Yellow 1 [Source:TAIR%3BAcc:AT4G01800]	2.77405	6.84024
1264	AT4G25940	ENTH/ANTH/VHS superfamily protein [Source:TAIR%3BAcc:AT4G25940]	2.77396	6.83983
1265	AT1G31730	Adaptin family protein [Source:TAIR%3BAcc:AT1G31730]	2.77388	6.83946
1266	AT4G12640	RNA recognition motif (RRM)-containing protein [Source:TAIR%3BAcc:AT4G12640]	2.77326	6.8365
1267	AT5G24770	vegetative storage protein 2 [Source:TAIR%3BAcc:AT5G24770]	2.77274	6.83404
1268	AT4G15090	FRS (FAR1 Related Sequences) transcription factor family [Source:TAIR%3BAcc:AT4G15090]	2.77085	6.82511
1269	AT5G14720	Protein kinase superfamily protein [Source:TAIR%3BAcc:AT5G14720]	2.77021	6.82207
1270	AT2G29890	villin-like 1 [Source:TAIR%3BAcc:AT2G29890]	2.77009	6.82148
1271	AT3G22980	Ribosomal protein S5/Elongation factor G/III/V family protein [Source:TAIR%3BAcc:AT3G22980]	2.76924	6.81749
1272	AT1G50790	Plant mobile domain protein family [Source:TAIR%3BAcc:AT1G50790]	2.76884	6.81558
1273	AT1G18880	Major facilitator superfamily protein [Source:TAIR%3BAcc:AT1G18880]	2.76884	6.81558
1274	AT5G26570	catalytics%3Bcarbohydrate kinases%3Bphosphoglucan%2C water dikinases [Source:TAIR%3BAcc:AT5G26570]	2.76581	6.80128
1275	AT3G58110	unknown protein%3B FUNCTIONS IN: molecular_function unknown%3B INVOLVED IN: biological_process unknown%3B LOCATED IN: cellular_component unknown%3B EXPRESSED IN: cultured cell%3B BEST Arabidopsis thaliana protein match is: unknown protein (TAIR:AT2G42370.1)%3B /.../34 Blast hits to 1905 proteins in 233 species: Archae - 11%3B Bacteria - 102%3B Metazoa - 890%3B Fungi - 241%3B Plants - 124%3B Virus…	2.76523	6.79855
1276	AT1G10640	Pectin lyase-like superfamily protein [Source:TAIR%3BAcc:AT1G10640]	2.76358	6.7908
1277	AT4G38230	calcium-dependent protein kinase 26 [Source:TAIR%3BAcc:AT4G38230]	2.76226	6.7846
1278	AT5G45250	Disease resistance protein (TIR-NBS-LRR class) family [Source:TAIR%3BAcc:AT5G45250]	2.76084	6.77791
1279	AT3G24515	ubiquitin-conjugating enzyme 37 [Source:TAIR%3BAcc:AT3G24515]	2.76007	6.77427
1280	AT1G21700	SWITCH/sucrose nonfermenting 3C [Source:TAIR%3BAcc:AT1G21700]	2.75871	6.76792
1281	AT1G56460	HIT zinc finger %3BPAPA-1-like conserved region [Source:TAIR%3BAcc:AT1G56460]	2.75793	6.76423
1282	AT2G31320	poly(ADP-ribose) polymerase 2 [Source:TAIR%3BAcc:AT2G31320]	2.75615	6.75592
1283	AT2G27200	P-loop containing nucleoside triphosphate hydrolases superfamily protein [Source:TAIR%3BAcc:AT2G27200]	2.75609	6.75562
1284	AT4G11900	S-locus lectin protein kinase family protein [Source:TAIR%3BAcc:AT4G11900]	2.75566	6.75362
1285	AT3G48050	BAH domain %3BTFIIS helical bundle-like domain [Source:TAIR%3BAcc:AT3G48050]	2.75425	6.747
1286	AT5G07660	structural maintenance of chromosomes 6A [Source:TAIR%3BAcc:AT5G07660]	2.75301	6.74123
1287	AT2G33540	C-terminal domain phosphatase-like 3 [Source:TAIR%3BAcc:AT2G33540]	2.75228	6.73783
1288	AT4G16680	P-loop containing nucleoside triphosphate hydrolases superfamily protein [Source:TAIR%3BAcc:AT4G16680]	2.75217	6.73732
1289	AT2G40850	phosphoinositide 4-kinase gamma 1 [Source:TAIR%3BAcc:AT2G40850]	2.75124	6.73297
1290	AT3G63380	ATPase E1-E2 type family protein / haloacid dehalogenase-like hydrolase family protein [Source:TAIR%3BAcc:AT3G63380]	2.75121	6.73282
1291	AT1G71020	ARM repeat superfamily protein [Source:TAIR%3BAcc:AT1G71020]	2.75056	6.72979
1292	AT4G27180	kinesin 2 [Source:TAIR%3BAcc:AT4G27180]	2.74939	6.72432
1293	AT3G48870	Clp ATPase [Source:TAIR%3BAcc:AT3G48870]	2.74903	6.72264
1294	AT1G28130	Auxin-responsive GH3 family protein [Source:TAIR%3BAcc:AT1G28130]	2.74864	6.72082
1295	AT2G15090	3-ketoacyl-CoA synthase 8 [Source:TAIR%3BAcc:AT2G15090]	2.74829	6.7192
1296	AT5G37830	oxoprolinase 1 [Source:TAIR%3BAcc:AT5G37830]	2.74801	6.71788
1297	AT5G40520	unknown protein%3B Has 3679 Blast hits to 2474 proteins in 390 species: Archae - 10%3B Bacteria - 571%3B Metazoa - 1012%3B Fungi - 528%3B Plants - 214%3B Viruses - 74%3B Other Eukaryotes - 1270 (source: NCBI BLink). [Source:TAIR%3BAcc:AT5G40520]	2.74794	6.71756
1298	AT5G45050	Disease resistance protein (TIR-NBS-LRR class) [Source:TAIR%3BAcc:AT5G45050]	2.74779	6.71687
1299	AT5G58340	myb-like HTH transcriptional regulator family protein [Source:TAIR%3BAcc:AT5G58340]	2.74694	6.71291
1300	AT5G50780	Histidine kinase-%2C DNA gyrase B-%2C and HSP90-like ATPase family protein [Source:TAIR%3BAcc:AT5G50780]	2.74508	6.70426
1301	AT3G50370	unknown protein%3B FUNCTIONS IN: molecular_function unknown%3B INVOLVED IN: biological_process unknown%3B LOCATED IN: cellular_component unknown%3B EXPRESSED IN: 26 plant structures%3B EXPRESSED DURING: 15 growth stages%3B Has 27734 Blast hits to 16708 proteins /.../59 species: Archae - 81%3B Bacteria - 3434%3B Metazoa - 10876%3B Fungi - 2514%3B Plants - 987%3B Viruses - 212%3B Other Eukaryotes -…	2.74477	6.70281
1302	AT4G23260	cysteine-rich RLK (RECEPTOR-like protein kinase) 18 [Source:TAIR%3BAcc:AT4G23260]	2.74389	6.69873
1303	AT3G23670	phragmoplast-associated kinesin-related protein%2C putative [Source:TAIR%3BAcc:AT3G23670]	2.74236	6.69166
1304	AT1G53140	Dynamin related protein 5A [Source:TAIR%3BAcc:AT1G53140]	2.74236	6.69166
1305	AT1G31870	unknown protein%3B FUNCTIONS IN: molecular_function unknown%3B INVOLVED IN: biological_process unknown%3B LOCATED IN: cytosol%2C nucleus%3B EXPRESSED IN: 25 plant structures%3B EXPRESSED DURING: 15 growth stages%3B CONTAINS InterPro DOMAIN/s: Protein of unknown f /.../n DUF2050%2C pre-mRNA-splicing factor (InterPro:IPR018609)%3B Has 13303 Blast hits to 9618 proteins in 489 species: Archae - 8%3B …	2.74179	6.689
1306	AT4G20340	Transcription factor TFIIE%2C alpha subunit [Source:TAIR%3BAcc:AT4G20340]	2.74064	6.68367
1307	AT3G27260	global transcription factor group E8 [Source:TAIR%3BAcc:AT3G27260]	2.74035	6.68231
1308	AT1G76850	exocyst complex component sec5 [Source:TAIR%3BAcc:AT1G76850]	2.74025	6.68185
1309	AT2G45460	SMAD/FHA domain-containing protein [Source:TAIR%3BAcc:AT2G45460]	2.73727	6.66806
1310	AT5G19420	Regulator of chromosome condensation (RCC1) family with FYVE zinc finger domain [Source:TAIR%3BAcc:AT5G19420]	2.73522	6.65862
1311	AT5G49110	unknown protein%3B INVOLVED IN: biological_process unknown%3B LOCATED IN: cellular_component unknown%3B EXPRESSED IN: cultured cell%3B Has 30201 Blast hits to 17322 proteins in 780 species: Archae - 12%3B Bacteria - 1396%3B Metazoa - 17338%3B Fungi - 3422%3B Plants /.../7%3B Viruses - 0%3B Other Eukaryotes - 2996 (source: NCBI BLink). [Source:TAIR%3BAcc:AT5G49110]	2.73471	6.65626
1312	AT5G61150	leo1-like family protein [Source:TAIR%3BAcc:AT5G61150]	2.73444	6.655
1313	AT1G08910	zinc ion binding%3Bzinc ion binding [Source:TAIR%3BAcc:AT1G08910]	2.73397	6.65284
1314	AT1G79570	Protein kinase superfamily protein with octicosapeptide/Phox/Bem1p domain [Source:TAIR%3BAcc:AT1G79570]	2.73334	6.64995
1315	AT4G29380	protein kinase family protein / WD-40 repeat family protein [Source:TAIR%3BAcc:AT4G29380]	2.73268	6.64687
1316	AT1G65660	Pre-mRNA splicing Prp18-interacting factor [Source:TAIR%3BAcc:AT1G65660]	2.73202	6.64383
1317	AT5G40910	Disease resistance protein (TIR-NBS-LRR class) family [Source:TAIR%3BAcc:AT5G40910]	2.73082	6.63834
1318	AT4G23210	cysteine-rich RLK (RECEPTOR-like protein kinase) 13 [Source:TAIR%3BAcc:AT4G23210]	2.73034	6.63611
1319	AT1G18090	5'-3' exonuclease family protein [Source:TAIR%3BAcc:AT1G18090]	2.72998	6.63447
1320	AT4G27220	NB-ARC domain-containing disease resistance protein [Source:TAIR%3BAcc:AT4G27220]	2.72894	6.6297
1321	AT4G13750	Histidine kinase-%2C DNA gyrase B-%2C and HSP90-like ATPase family protein [Source:TAIR%3BAcc:AT4G13750]	2.72799	6.62534
1322	AT1G67310	Calmodulin-binding transcription activator protein with CG-1 and Ankyrin domains [Source:TAIR%3BAcc:AT1G67310]	2.72779	6.6244
1323	AT1G05200	glutamate receptor 3.4 [Source:TAIR%3BAcc:AT1G05200]	2.72702	6.62085
1324	AT1G05950	unknown protein%3B Has 50 Blast hits to 45 proteins in 14 species: Archae - 5%3B Bacteria - 0%3B Metazoa - 4%3B Fungi - 0%3B Plants - 34%3B Viruses - 0%3B Other Eukaryotes - 7 (source: NCBI BLink). [Source:TAIR%3BAcc:AT1G05950]	2.72601	6.61623
1325	AT1G22420	hydroxyproline-rich glycoprotein family protein [Source:TAIR%3BAcc:AT1G22420]	2.72564	6.61451
1326	AT4G19590	Chaperone DnaJ-domain superfamily protein [Source:TAIR%3BAcc:AT4G19590]	2.72564	6.61451
1327	AT3G44550	fatty acid reductase 5 [Source:TAIR%3BAcc:AT3G44550]	2.72564	6.61451
1328	AT3G27120	P-loop containing nucleoside triphosphate hydrolases superfamily protein [Source:TAIR%3BAcc:AT3G27120]	2.72564	6.61451
1329	AT2G02320	phloem protein 2-B7 [Source:TAIR%3BAcc:AT2G02320]	2.72564	6.61451
1330	AT2G12450	transposable element gene [Source:TAIR%3BAcc:AT2G12450]	2.72564	6.61451
1331	AT5G46871	Putative membrane lipoprotein [Source:TAIR%3BAcc:AT5G46871]	2.72564	6.61451
1332	AT4G01580	AP2/B3-like transcriptional factor family protein [Source:TAIR%3BAcc:AT4G01580]	2.72444	6.60905
1333	AT2G43040	tetratricopeptide repeat (TPR)-containing protein [Source:TAIR%3BAcc:AT2G43040]	2.72444	6.60905
1334	AT4G25510	unknown protein%3B Has 2 Blast hits to 2 proteins in 1 species: Archae - 0%3B Bacteria - 0%3B Metazoa - 0%3B Fungi - 0%3B Plants - 2%3B Viruses - 0%3B Other Eukaryotes - 0 (source: NCBI BLink). [Source:TAIR%3BAcc:AT4G25510]	2.72444	6.60905
1335	ATMG00040	ATP synthase subunit C family protein [Source:TAIR%3BAcc:ATMG00040]	2.72444	6.60905
1336	AT2G19930	RNA-dependent RNA polymerase family protein [Source:TAIR%3BAcc:AT2G19930]	2.72219	6.59872
1337	AT1G03830	guanylate-binding family protein [Source:TAIR%3BAcc:AT1G03830]	2.71928	6.58544
1338	AT3G44713	unknown protein%3B BEST Arabidopsis thaliana protein match is: unknown protein (TAIR:AT2G14800.1)%3B Has 69 Blast hits to 64 proteins in 24 species: Archae - 2%3B Bacteria - 10%3B Metazoa - 4%3B Fungi - 4%3B Plants - 36%3B Viruses - 1%3B Other Eukaryotes - 12 (sour /.../BI BLink). [Source:TAIR%3BAcc:AT3G44713]	2.71928	6.58544
1339	AT3G50590	Transducin/WD40 repeat-like superfamily protein [Source:TAIR%3BAcc:AT3G50590]	2.71902	6.58424
1340	AT1G66920	Protein kinase superfamily protein [Source:TAIR%3BAcc:AT1G66920]	2.71558	6.56859
1341	AT5G09590	mitochondrial HSO70 2 [Source:TAIR%3BAcc:AT5G09590]	2.71237	6.55397
1342	AT2G25730	unknown protein%3B Has 157 Blast hits to 144 proteins in 62 species: Archae - 0%3B Bacteria - 0%3B Metazoa - 101%3B Fungi - 0%3B Plants - 35%3B Viruses - 0%3B Other Eukaryotes - 21 (source: NCBI BLink). [Source:TAIR%3BAcc:AT2G25730]	2.71223	6.55336
1343	AT2G33770	phosphate 2 [Source:TAIR%3BAcc:AT2G33770]	2.71157	6.55033
1344	AT2G34780	maternal effect embryo arrest 22 [Source:TAIR%3BAcc:AT2G34780]	2.71127	6.54897
1345	AT5G15580	longifolia1 [Source:TAIR%3BAcc:AT5G15580]	2.71096	6.54757
1346	AT3G02330	Pentatricopeptide repeat (PPR) superfamily protein [Source:TAIR%3BAcc:AT3G02330]	2.70994	6.54296
1347	AT2G39580	CONTAINS InterPro DOMAIN/s: Putative zinc-finger domain (InterPro:IPR019607)%3B Has 249 Blast hits to 219 proteins in 85 species: Archae - 0%3B Bacteria - 144%3B Metazoa - 29%3B Fungi - 8%3B Plants - 50%3B Viruses - 0%3B Other Eukaryotes - 18 (source: NCBI BLink). [Source:TAIR%3BAcc:AT2G39580]	2.70968	6.54178
1348	AT5G42140	Regulator of chromosome condensation (RCC1) family with FYVE zinc finger domain [Source:TAIR%3BAcc:AT5G42140]	2.70936	6.54033
1349	AT1G34260	FORMS APLOID AND BINUCLEATE CELLS 1A [Source:TAIR%3BAcc:AT1G34260]	2.70874	6.53752
1350	AT2G26890	DNAJ heat shock N-terminal domain-containing protein [Source:TAIR%3BAcc:AT2G26890]	2.70837	6.53582
1351	AT1G68720	tRNA arginine adenosine deaminase [Source:TAIR%3BAcc:AT1G68720]	2.70734	6.53114
1352	AT5G45190	Cyclin family protein [Source:TAIR%3BAcc:AT5G45190]	2.70664	6.52799
1353	AT2G16920	ubiquitin-conjugating enzyme 23 [Source:TAIR%3BAcc:AT2G16920]	2.7066	6.52784
1354	AT5G04460	RING/U-box superfamily protein [Source:TAIR%3BAcc:AT5G04460]	2.70418	6.51687
1355	AT3G23980	BLISTER [Source:TAIR%3BAcc:AT3G23980]	2.70408	6.51642
1356	AT5G58120	Disease resistance protein (TIR-NBS-LRR class) family [Source:TAIR%3BAcc:AT5G58120]	2.70262	6.50983
1357	AT2G34730	myosin heavy chain-related [Source:TAIR%3BAcc:AT2G34730]	2.70199	6.507
1358	AT5G07970	dentin sialophosphoprotein-related [Source:TAIR%3BAcc:AT5G07970]	2.70056	6.50056
1359	AT2G34150	SCAR family protein [Source:TAIR%3BAcc:AT2G34150]	2.7002	6.4989
1360	AT5G44280	RING 1A [Source:TAIR%3BAcc:AT5G44280]	2.69955	6.496
1361	AT1G73490	RNA-binding (RRM/RBD/RNP motifs) family protein [Source:TAIR%3BAcc:AT1G73490]	2.69548	6.47769
1362	AT5G46500	BEST Arabidopsis thaliana protein match is: disease resistance protein (TIR-NBS-LRR class) family (TAIR:AT5G46260.1)%3B Has 1807 Blast hits to 1807 proteins in 277 species: Archae - 0%3B Bacteria - 0%3B Metazoa - 736%3B Fungi - 347%3B Plants - 385%3B Viruses - /.../er Eukaryotes - 339 (source: NCBI BLink). [Source:TAIR%3BAcc:AT5G46500]	2.69479	6.47459
1363	AT1G71080	RNA polymerase II transcription elongation factor [Source:TAIR%3BAcc:AT1G71080]	2.6941	6.47151
1364	AT5G39500	GNOM-like 1 [Source:TAIR%3BAcc:AT5G39500]	2.69241	6.46392
1365	AT5G55230	microtubule-associated proteins 65-1 [Source:TAIR%3BAcc:AT5G55230]	2.69056	6.45562
1366	AT5G04480	UDP-Glycosyltransferase superfamily protein [Source:TAIR%3BAcc:AT5G04480]	2.69051	6.45542
1367	AT3G51640	unknown protein%3B BEST Arabidopsis thaliana protein match is: unknown protein (TAIR:AT3G51650.1)%3B Has 26208 Blast hits to 14155 proteins in 1229 species: Archae - 43%3B Bacteria - 3230%3B Metazoa - 9456%3B Fungi - 2551%3B Plants - 1160%3B Viruses - 177%3B Other /.../otes - 9591 (source: NCBI BLink). [Source:TAIR%3BAcc:AT3G51640]	2.68924	6.44972
1368	AT1G64260	MuDR family transposase [Source:TAIR%3BAcc:AT1G64260]	2.68792	6.44382
1369	AT4G02650	ENTH/ANTH/VHS superfamily protein [Source:TAIR%3BAcc:AT4G02650]	2.68792	6.44382
1370	AT3G10680	HSP20-like chaperones superfamily protein [Source:TAIR%3BAcc:AT3G10680]	2.68792	6.44382
1371	AT5G63240	Carbohydrate-binding X8 domain superfamily protein [Source:TAIR%3BAcc:AT5G63240]	2.68792	6.44382
1372	AT3G21090	ABC-2 type transporter family protein [Source:TAIR%3BAcc:AT3G21090]	2.68792	6.44382
1373	AT5G10660	calmodulin-binding protein-related [Source:TAIR%3BAcc:AT5G10660]	2.68792	6.44382
1374	AT1G15910	XH/XS domain-containing protein [Source:TAIR%3BAcc:AT1G15910]	2.68792	6.44382
1375	AT5G16900	Leucine-rich repeat protein kinase family protein [Source:TAIR%3BAcc:AT5G16900]	2.68792	6.44382
1376	AT2G31018	unknown protein%3B Has 30201 Blast hits to 17322 proteins in 780 species: Archae - 12%3B Bacteria - 1396%3B Metazoa - 17338%3B Fungi - 3422%3B Plants - 5037%3B Viruses - 0%3B Other Eukaryotes - 2996 (source: NCBI BLink). [Source:TAIR%3BAcc:AT2G31018]	2.68792	6.44382
1377	AT3G61690	nucleotidyltransferases [Source:TAIR%3BAcc:AT3G61690]	2.68748	6.44188
1378	AT2G48160	Tudor/PWWP/MBT domain-containing protein [Source:TAIR%3BAcc:AT2G48160]	2.68606	6.43551
1379	AT1G12360	Sec1/munc18-like (SM) proteins superfamily [Source:TAIR%3BAcc:AT1G12360]	2.6844	6.42813
1380	AT5G22480	ZPR1 zinc-finger domain protein [Source:TAIR%3BAcc:AT5G22480]	2.68439	6.42809
1381	AT3G51070	S-adenosyl-L-methionine-dependent methyltransferases superfamily protein [Source:TAIR%3BAcc:AT3G51070]	2.68329	6.42317
1382	AT4G24020	NIN like protein 7 [Source:TAIR%3BAcc:AT4G24020]	2.68251	6.41972
1383	AT3G16730	CONTAINS InterPro DOMAIN/s: Non-SMC condensin II complex%2C subunit H2-like (InterPro:IPR009378)%3B Has 249 Blast hits to 211 proteins in 82 species: Archae - 0%3B Bacteria - 0%3B Metazoa - 145%3B Fungi - 8%3B Plants - 30%3B Viruses - 0%3B Other Eukaryotes - 66 (so /.../NCBI BLink). [Source:TAIR%3BAcc:AT3G16730]	2.68206	6.41773
1384	AT1G18270	ketose-bisphosphate aldolase class-II family protein [Source:TAIR%3BAcc:AT1G18270]	2.68071	6.41171
1385	AT5G13770	Pentatricopeptide repeat (PPR-like) superfamily protein [Source:TAIR%3BAcc:AT5G13770]	2.68001	6.4086
1386	AT4G33170	Tetratricopeptide repeat (TPR)-like superfamily protein [Source:TAIR%3BAcc:AT4G33170]	2.67779	6.39876
1387	AT3G56640	exocyst complex component sec15A [Source:TAIR%3BAcc:AT3G56640]	2.67678	6.39425
1388	AT5G58510	unknown protein%3B FUNCTIONS IN: molecular_function unknown%3B INVOLVED IN: biological_process unknown%3B LOCATED IN: chloroplast%3B EXPRESSED IN: 23 plant structures%3B EXPRESSED DURING: 14 growth stages%3B BEST Arabidopsis thaliana protein match is: unknown p /.../ (TAIR:AT5G55060.2)%3B Has 30201 Blast hits to 17322 proteins in 780 species: Archae - 12%3B Bacteria - 1396%3B Metazoa - 17338%3B F…	2.67571	6.38955
1389	AT4G02720	unknown protein%3B FUNCTIONS IN: molecular_function unknown%3B INVOLVED IN: biological_process unknown%3B EXPRESSED IN: 25 plant structures%3B EXPRESSED DURING: 14 growth stages%3B CONTAINS InterPro DOMAIN/s: Protein of unknown function DUF926 (InterPro:IPR00 /.../ Has 30201 Blast hits to 17322 proteins in 780 species: Archae - 12%3B Bacteria - 1396%3B Metazoa - 17338%3B Fungi - 3422%3B Plants - …	2.67543	6.38831
1390	AT4G02280	sucrose synthase 3 [Source:TAIR%3BAcc:AT4G02280]	2.6748	6.38551
1391	AT1G52420	UDP-Glycosyltransferase superfamily protein [Source:TAIR%3BAcc:AT1G52420]	2.67221	6.37404
1392	AT1G52360	Coatomer%2C beta' subunit [Source:TAIR%3BAcc:AT1G52360]	2.6715	6.37093
1393	AT1G23400	RNA-binding CRS1 / YhbY (CRM) domain-containing protein [Source:TAIR%3BAcc:AT1G23400]	2.67115	6.36936
1394	AT1G50910	unknown protein%3B Has 1105 Blast hits to 802 proteins in 217 species: Archae - 2%3B Bacteria - 177%3B Metazoa - 445%3B Fungi - 210%3B Plants - 58%3B Viruses - 6%3B Other Eukaryotes - 207 (source: NCBI BLink). [Source:TAIR%3BAcc:AT1G50910]	2.6693	6.36121
1395	AT1G51800	Leucine-rich repeat protein kinase family protein [Source:TAIR%3BAcc:AT1G51800]	2.66822	6.35643
1396	AT5G05210	Surfeit locus protein 6 [Source:TAIR%3BAcc:AT5G05210]	2.66752	6.35334
1397	AT3G54460	SNF2 domain-containing protein / helicase domain-containing protein / F-box family protein [Source:TAIR%3BAcc:AT3G54460]	2.66544	6.3442
1398	AT3G54980	Pentatricopeptide repeat (PPR) superfamily protein [Source:TAIR%3BAcc:AT3G54980]	2.66497	6.34214
1399	AT3G56150	eukaryotic translation initiation factor 3C [Source:TAIR%3BAcc:AT3G56150]	2.66145	6.32669
1400	AT4G27860	vacuolar iron transporter (VIT) family protein [Source:TAIR%3BAcc:AT4G27860]	2.66071	6.32344
1401	AT1G08410	P-loop containing nucleoside triphosphate hydrolases superfamily protein [Source:TAIR%3BAcc:AT1G08410]	2.65851	6.31381
1402	AT4G04740	calcium-dependent protein kinase 23 [Source:TAIR%3BAcc:AT4G04740]	2.65786	6.31096
1403	AT5G47800	Phototropic-responsive NPH3 family protein [Source:TAIR%3BAcc:AT5G47800]	2.65772	6.31037
1404	AT5G09410	ethylene induced calmodulin binding protein [Source:TAIR%3BAcc:AT5G09410]	2.65495	6.29827
1405	AT5G63960	DNA binding%3Bnucleotide binding%3Bnucleic acid binding%3BDNA-directed DNA polymerases%3BDNA-directed DNA polymerases [Source:TAIR%3BAcc:AT5G63960]	2.65389	6.29362
1406	AT5G42020	Heat shock protein 70 (Hsp 70) family protein [Source:TAIR%3BAcc:AT5G42020]	2.65235	6.28693
1407	AT4G39420	unknown protein%3B Has 46 Blast hits to 40 proteins in 10 species: Archae - 0%3B Bacteria - 0%3B Metazoa - 0%3B Fungi - 0%3B Plants - 44%3B Viruses - 0%3B Other Eukaryotes - 2 (source: NCBI BLink). [Source:TAIR%3BAcc:AT4G39420]	2.65175	6.28431
1408	AT3G23590	REF4-related 1 [Source:TAIR%3BAcc:AT3G23590]	2.65158	6.28357
1409	AT5G48060	C2 calcium/lipid-binding plant phosphoribosyltransferase family protein [Source:TAIR%3BAcc:AT5G48060]	2.65044	6.2786
1410	AT5G09290	Inositol monophosphatase family protein [Source:TAIR%3BAcc:AT5G09290]	2.64991	6.27627
1411	AT1G48650	DEA(D/H)-box RNA helicase family protein [Source:TAIR%3BAcc:AT1G48650]	2.64986	6.27608
1412	AT5G60300	Concanavalin A-like lectin protein kinase family protein [Source:TAIR%3BAcc:AT5G60300]	2.64846	6.26996
1413	AT5G27410	D-aminoacid aminotransferase-like PLP-dependent enzymes superfamily protein [Source:TAIR%3BAcc:AT5G27410]	2.64842	6.26981
1414	AT1G28010	P-glycoprotein 14 [Source:TAIR%3BAcc:AT1G28010]	2.64807	6.26827
1415	AT2G47090	zinc ion binding%3Bnucleic acid binding [Source:TAIR%3BAcc:AT2G47090]	2.64799	6.26794
1416	AT4G04350	tRNA synthetase class I (I%2C L%2C M and V) family protein [Source:TAIR%3BAcc:AT4G04350]	2.64716	6.26432
1417	AT2G35740	nositol transporter 3 [Source:TAIR%3BAcc:AT2G35740]	2.64699	6.26358
1418	AT5G10800	RNA recognition motif (RRM)-containing protein [Source:TAIR%3BAcc:AT5G10800]	2.6441	6.25106
1419	AT5G19390	Rho GTPase activation protein (RhoGAP) with PH domain [Source:TAIR%3BAcc:AT5G19390]	2.64314	6.24691
1420	AT1G47900	Plant protein of unknown function (DUF869) [Source:TAIR%3BAcc:AT1G47900]	2.64283	6.24555
1421	AT3G20010	SNF2 domain-containing protein / helicase domain-containing protein / zinc finger protein-related [Source:TAIR%3BAcc:AT3G20010]	2.64246	6.24395
1422	AT1G03365	RING/U-box superfamily protein [Source:TAIR%3BAcc:AT1G03365]	2.64141	6.23942
1423	AT3G15180	ARM repeat superfamily protein [Source:TAIR%3BAcc:AT3G15180]	2.64057	6.23576
1424	AT3G19740	P-loop containing nucleoside triphosphate hydrolases superfamily protein [Source:TAIR%3BAcc:AT3G19740]	2.64028	6.23454
1425	AT5G64170	dentin sialophosphoprotein-related [Source:TAIR%3BAcc:AT5G64170]	2.63901	6.22903
1426	AT1G15040	Class I glutamine amidotransferase-like superfamily protein [Source:TAIR%3BAcc:AT1G15040]	2.63845	6.22661
1427	AT2G34680	Outer arm dynein light chain 1 protein [Source:TAIR%3BAcc:AT2G34680]	2.63796	6.22452
1428	AT5G08000	glucan endo-1%2C3-beta-glucosidase-like protein 3 [Source:TAIR%3BAcc:AT5G08000]	2.63773	6.22352
1429	AT5G63630	P-loop containing nucleoside triphosphate hydrolases superfamily protein [Source:TAIR%3BAcc:AT5G63630]	2.63729	6.22162
1430	AT1G62590	pentatricopeptide (PPR) repeat-containing protein [Source:TAIR%3BAcc:AT1G62590]	2.63577	6.21505
1431	AT3G05630	phospholipase D P2 [Source:TAIR%3BAcc:AT3G05630]	2.63545	6.21369
1432	AT1G61850	phospholipases%3Bgalactolipases [Source:TAIR%3BAcc:AT1G61850]	2.63448	6.2095
1433	AT2G03770	P-loop containing nucleoside triphosphate hydrolases superfamily protein [Source:TAIR%3BAcc:AT2G03770]	2.63133	6.19598
1434	AT3G56500	serine-rich protein-related [Source:TAIR%3BAcc:AT3G56500]	2.63133	6.19598
1435	AT1G67560	PLAT/LH2 domain-containing lipoxygenase family protein [Source:TAIR%3BAcc:AT1G67560]	2.63065	6.19307
1436	AT1G21650	Preprotein translocase SecA family protein [Source:TAIR%3BAcc:AT1G21650]	2.63054	6.19259
1437	AT3G21500	1-deoxy-D-xylulose 5-phosphate synthase 1 [Source:TAIR%3BAcc:AT3G21500]	2.63039	6.19192
1438	AT1G04120	multidrug resistance-associated protein 5 [Source:TAIR%3BAcc:AT1G04120]	2.63014	6.19088
1439	AT5G47040	lon protease 2 [Source:TAIR%3BAcc:AT5G47040]	2.62996	6.19009
1440	AT2G27980	Acyl-CoA N-acyltransferase with RING/FYVE/PHD-type zinc finger domain [Source:TAIR%3BAcc:AT2G27980]	2.62983	6.18955
1441	AT4G16130	arabinose kinase [Source:TAIR%3BAcc:AT4G16130]	2.62768	6.1803
1442	AT5G44180	Homeodomain-like transcriptional regulator [Source:TAIR%3BAcc:AT5G44180]	2.62425	6.16564
1443	AT3G56960	phosphatidyl inositol monophosphate 5 kinase 4 [Source:TAIR%3BAcc:AT3G56960]	2.62053	6.14978
1444	AT3G06340	DNAJ heat shock N-terminal domain-containing protein [Source:TAIR%3BAcc:AT3G06340]	2.61995	6.1473
1445	AT1G11660	heat shock protein 70 (Hsp 70) family protein [Source:TAIR%3BAcc:AT1G11660]	2.61959	6.14575
1446	AT1G08800	Protein of unknown function%2C DUF593 [Source:TAIR%3BAcc:AT1G08800]	2.61897	6.14311
1447	AT3G51480	glutamate receptor 3.6 [Source:TAIR%3BAcc:AT3G51480]	2.61795	6.13879
1448	AT3G16830	TOPLESS-related 2 [Source:TAIR%3BAcc:AT3G16830]	2.61731	6.13606
1449	AT5G20610	unknown protein%3B BEST Arabidopsis thaliana protein match is: unknown protein (TAIR:AT5G26160.1)%3B Has 918 Blast hits to 759 proteins in 180 species: Archae - 6%3B Bacteria - 105%3B Metazoa - 264%3B Fungi - 89%3B Plants - 167%3B Viruses - 5%3B Other Eukaryotes - /.../ource: NCBI BLink). [Source:TAIR%3BAcc:AT5G20610]	2.61648	6.13253
1450	AT5G35750	histidine kinase 2 [Source:TAIR%3BAcc:AT5G35750]	2.61565	6.129
1451	AT2G28450	zinc finger (CCCH-type) family protein [Source:TAIR%3BAcc:AT2G28450]	2.61319	6.11853
1452	AT3G19960	myosin 1 [Source:TAIR%3BAcc:AT3G19960]	2.61197	6.11337
1453	AT1G16390	organic cation/carnitine transporter 3 [Source:TAIR%3BAcc:AT1G16390]	2.61197	6.11337
1454	AT2G33240	myosin XI D [Source:TAIR%3BAcc:AT2G33240]	2.61197	6.11337
1455	AT5G59980	Polymerase/histidinol phosphatase-like [Source:TAIR%3BAcc:AT5G59980]	2.61197	6.11337
1456	AT1G50500	Membrane trafficking VPS53 family protein [Source:TAIR%3BAcc:AT1G50500]	2.60923	6.10178
1457	AT4G15810	P-loop containing nucleoside triphosphate hydrolases superfamily protein [Source:TAIR%3BAcc:AT4G15810]	2.60662	6.09074
1458	AT5G37190	COP1-interacting protein 4 [Source:TAIR%3BAcc:AT5G37190]	2.60639	6.08977
1459	AT1G63750	Disease resistance protein (TIR-NBS-LRR class) family [Source:TAIR%3BAcc:AT1G63750]	2.604	6.07969
1460	AT1G74390	Polynucleotidyl transferase%2C ribonuclease H-like superfamily protein [Source:TAIR%3BAcc:AT1G74390]	2.60219	6.07206
1461	AT2G44200	CBF1-interacting co-repressor CIR%2C N-terminal%3BPre-mRNA splicing factor [Source:TAIR%3BAcc:AT2G44200]	2.60195	6.07107
1462	AT5G18590	Galactose oxidase/kelch repeat superfamily protein [Source:TAIR%3BAcc:AT5G18590]	2.60127	6.06819
1463	AT1G09570	phytochrome A [Source:TAIR%3BAcc:AT1G09570]	2.60025	6.0639
1464	AT4G10265	Wound-responsive family protein [Source:TAIR%3BAcc:AT4G10265]	2.6001	6.0633
1465	AT2G13760	unknown protein%3B BEST Arabidopsis thaliana protein match is: unknown protein (TAIR:AT1G24380.1)%3B Has 68 Blast hits to 68 proteins in 20 species: Archae - 0%3B Bacteria - 0%3B Metazoa - 2%3B Fungi - 4%3B Plants - 43%3B Viruses - 0%3B Other Eukaryotes - 19 (sourc /.../I BLink). [Source:TAIR%3BAcc:AT2G13760]	2.6001	6.0633
1466	AT5G05510	Mad3/BUB1 homology region 1 [Source:TAIR%3BAcc:AT5G05510]	2.6001	6.0633
1467	AT3G09330	Transmembrane amino acid transporter family protein [Source:TAIR%3BAcc:AT3G09330]	2.6001	6.0633
1468	AT2G40500	Protein kinase superfamily protein [Source:TAIR%3BAcc:AT2G40500]	2.6001	6.0633
1469	AT2G06045	transposable element gene [Source:TAIR%3BAcc:AT2G06045]	2.6001	6.0633
1470	AT2G15750	transposable element gene [Source:TAIR%3BAcc:AT2G15750]	2.6001	6.0633
1471	AT3G05950	RmlC-like cupins superfamily protein [Source:TAIR%3BAcc:AT3G05950]	2.6001	6.0633
1472	AT1G05490	chromatin remodeling 31 [Source:TAIR%3BAcc:AT1G05490]	2.6001	6.0633
1473	AT2G32750	Exostosin family protein [Source:TAIR%3BAcc:AT2G32750]	2.6001	6.0633
1474	AT1G67635	BEST Arabidopsis thaliana protein match is: phosphatidylinositol 3- and 4-kinase family protein (TAIR:AT1G27570.1)%3B Has 50 Blast hits to 50 proteins in 8 species: Archae - 0%3B Bacteria - 0%3B Metazoa - 0%3B Fungi - 0%3B Plants - 50%3B Viruses - 0%3B Other Euka /.../ - 0 (source: NCBI BLink). [Source:TAIR%3BAcc:AT1G67635]	2.6001	6.0633
1475	AT4G16860	Disease resistance protein (TIR-NBS-LRR class) family [Source:TAIR%3BAcc:AT4G16860]	2.5995	6.06076
1476	AT1G56660	unknown protein%3B Has 665200 Blast hits to 205811 proteins in 4684 species: Archae - 3320%3B Bacteria - 107592%3B Metazoa - 249086%3B Fungi - 76753%3B Plants - 38542%3B Viruses - 3008%3B Other Eukaryotes - 186899 (source: NCBI BLink). [Source:TAIR%3BAcc:AT1G56660]	2.59928	6.05985
1477	AT5G03420	5'-AMP-activated protein kinase-related [Source:TAIR%3BAcc:AT5G03420]	2.59841	6.05618
1478	AT1G80930	MIF4G domain-containing protein / MA3 domain-containing protein [Source:TAIR%3BAcc:AT1G80930]	2.59812	6.05497
1479	AT1G42540	glutamate receptor 3.3 [Source:TAIR%3BAcc:AT1G42540]	2.59731	6.05159
1480	AT1G42980	Actin-binding FH2 (formin homology 2) family protein [Source:TAIR%3BAcc:AT1G42980]	2.59629	6.04728
1481	AT3G24080	KRR1 family protein [Source:TAIR%3BAcc:AT3G24080]	2.59615	6.0467
1482	AT2G17410	ARID/BRIGHT DNA-binding domain-containing protein [Source:TAIR%3BAcc:AT2G17410]	2.59571	6.04486
1483	AT2G17150	Plant regulator RWP-RK family protein [Source:TAIR%3BAcc:AT2G17150]	2.59538	6.04347
1484	AT1G64180	intracellular protein transport protein USO1-related [Source:TAIR%3BAcc:AT1G64180]	2.59516	6.04256
1485	AT1G65920	Regulator of chromosome condensation (RCC1) family with FYVE zinc finger domain [Source:TAIR%3BAcc:AT1G65920]	2.5935	6.03562
1486	AT4G35730	Regulator of Vps4 activity in the MVB pathway protein [Source:TAIR%3BAcc:AT4G35730]	2.59234	6.03076
1487	AT4G19190	zinc knuckle (CCHC-type) family protein [Source:TAIR%3BAcc:AT4G19190]	2.59183	6.02864
1488	AT1G53590	Calcium-dependent lipid-binding (CaLB domain) family protein [Source:TAIR%3BAcc:AT1G53590]	2.5918	6.02852
1489	AT1G02080	transcription regulators [Source:TAIR%3BAcc:AT1G02080]	2.59103	6.02531
1490	AT1G62630	Disease resistance protein (CC-NBS-LRR class) family [Source:TAIR%3BAcc:AT1G62630]	2.58982	6.02024
1491	AT1G12620	Pentatricopeptide repeat (PPR) superfamily protein [Source:TAIR%3BAcc:AT1G12620]	2.58893	6.01651
1492	AT3G13290	varicose-related [Source:TAIR%3BAcc:AT3G13290]	2.5889	6.01639
1493	AT3G49140	Pentatricopeptide repeat (PPR) superfamily protein [Source:TAIR%3BAcc:AT3G49140]	2.58809	6.01304
1494	AT4G27910	SET domain protein 16 [Source:TAIR%3BAcc:AT4G27910]	2.58739	6.0101
1495	AT1G06950	translocon at the inner envelope membrane of chloroplasts 110 [Source:TAIR%3BAcc:AT1G06950]	2.58666	6.00708
1496	AT5G10490	MSCS-like 2 [Source:TAIR%3BAcc:AT5G10490]	2.5858	6.00348
1497	AT1G55970	histone acetyltransferase of the CBP family 4 [Source:TAIR%3BAcc:AT1G55970]	2.58574	6.00322
1498	AT3G52240	unknown protein%3B Has 220 Blast hits to 193 proteins in 66 species: Archae - 0%3B Bacteria - 15%3B Metazoa - 53%3B Fungi - 33%3B Plants - 66%3B Viruses - 0%3B Other Eukaryotes - 53 (source: NCBI BLink). [Source:TAIR%3BAcc:AT3G52240]	2.58533	6.00152
1499	AT1G52980	GTP-binding family protein [Source:TAIR%3BAcc:AT1G52980]	2.58519	6.00095
1500	AT3G46220	unknown protein%3B CONTAINS InterPro DOMAIN/s: Protein of unknown function DUF2042 (InterPro:IPR018611)%3B Has 559 Blast hits to 533 proteins in 154 species: Archae - 3%3B Bacteria - 32%3B Metazoa - 305%3B Fungi - 42%3B Plants - 50%3B Viruses - 3%3B Other Eukaryote /.../4 (source: NCBI BLink). [Source:TAIR%3BAcc:AT3G46220]	2.58478	5.99924
1501	AT3G53150	UDP-glucosyl transferase 73D1 [Source:TAIR%3BAcc:AT3G53150]	2.58441	5.99771
1502	AT2G04050	MATE efflux family protein [Source:TAIR%3BAcc:AT2G04050]	2.58441	5.99771
1503	AT5G55390	ENHANCED DOWNY MILDEW 2 [Source:TAIR%3BAcc:AT5G55390]	2.58281	5.99104
1504	AT4G27500	proton pump interactor 1 [Source:TAIR%3BAcc:AT4G27500]	2.58198	5.9876
1505	AT1G48310	chromatin remodeling factor18 [Source:TAIR%3BAcc:AT1G48310]	2.58132	5.98486
1506	AT3G46920	Protein kinase superfamily protein with octicosapeptide/Phox/Bem1p domain [Source:TAIR%3BAcc:AT3G46920]	2.581	5.98355
1507	AT3G04160	unknown protein%3B Has 1711 Blast hits to 1353 proteins in 195 species: Archae - 0%3B Bacteria - 64%3B Metazoa - 693%3B Fungi - 201%3B Plants - 207%3B Viruses - 0%3B Other Eukaryotes - 546 (source: NCBI BLink). [Source:TAIR%3BAcc:AT3G04160]	2.58085	5.98293
1508	AT5G03780	TRF-like 10 [Source:TAIR%3BAcc:AT5G03780]	2.57766	5.9697
1509	AT2G25320	TRAF-like family protein [Source:TAIR%3BAcc:AT2G25320]	2.57752	5.96912
1510	AT4G15630	Uncharacterised protein family (UPF0497) [Source:TAIR%3BAcc:AT4G15630]	2.57744	5.9688
1511	AT4G23200	cysteine-rich RLK (RECEPTOR-like protein kinase) 12 [Source:TAIR%3BAcc:AT4G23200]	2.57732	5.96829
1512	AT3G23020	Tetratricopeptide repeat (TPR)-like superfamily protein [Source:TAIR%3BAcc:AT3G23020]	2.57706	5.96721
1513	AT2G29510	Protein of unknown function (DUF3527) [Source:TAIR%3BAcc:AT2G29510]	2.57609	5.96323
1514	AT2G22660	Protein of unknown function (duplicated DUF1399) [Source:TAIR%3BAcc:AT2G22660]	2.57456	5.95691
1515	AT3G09690	alpha/beta-Hydrolases superfamily protein [Source:TAIR%3BAcc:AT3G09690]	2.57413	5.95513
1516	AT4G12120	Sec1/munc18-like (SM) proteins superfamily [Source:TAIR%3BAcc:AT4G12120]	2.57361	5.95296
1517	AT1G71820	SEC6 [Source:TAIR%3BAcc:AT1G71820]	2.57244	5.94814
1518	AT3G28345	ABC transporter family protein [Source:TAIR%3BAcc:AT3G28345]	2.57244	5.94814
1519	AT1G66590	cytochrome c oxidase 19-1 [Source:TAIR%3BAcc:AT1G66590]	2.57244	5.94814
1520	AT1G07885	unknown protein%3B FUNCTIONS IN: molecular_function unknown%3B INVOLVED IN: biological_process unknown%3B LOCATED IN: cellular_component unknown%3B Has 0 Blast hits to 0 proteins in 0 species (source: NCBI BLink). [Source:TAIR%3BAcc:AT1G07885]	2.57244	5.94814
1521	AT1G14120	2-oxoglutarate (2OG) and Fe(II)-dependent oxygenase superfamily protein [Source:TAIR%3BAcc:AT1G14120]	2.57244	5.94814
1522	AT1G75640	Leucine-rich receptor-like protein kinase family protein [Source:TAIR%3BAcc:AT1G75640]	2.57244	5.94814
1523	AT5G25370	phospholipase D alpha 3 [Source:TAIR%3BAcc:AT5G25370]	2.57244	5.94814
1524	AT2G19960	hAT family dimerisation domain [Source:TAIR%3BAcc:AT2G19960]	2.57244	5.94814
1525	AT5G13460	IQ-domain 11 [Source:TAIR%3BAcc:AT5G13460]	2.57244	5.94814
1526	AT1G15990	cyclic nucleotide gated channel 7 [Source:TAIR%3BAcc:AT1G15990]	2.57244	5.94814
1527	AT1G06020	pfkB-like carbohydrate kinase family protein [Source:TAIR%3BAcc:AT1G06020]	2.57244	5.94814
1528	AT1G16480	Tetratricopeptide repeat (TPR)-like superfamily protein [Source:TAIR%3BAcc:AT1G16480]	2.57244	5.94814
1529	AT4G12670	Homeodomain-like superfamily protein [Source:TAIR%3BAcc:AT4G12670]	2.57244	5.94814
1530	AT5G15480	C2H2-type zinc finger family protein [Source:TAIR%3BAcc:AT5G15480]	2.57244	5.94814
1531	AT2G26267	unknown protein%3B Has 30201 Blast hits to 17322 proteins in 780 species: Archae - 12%3B Bacteria - 1396%3B Metazoa - 17338%3B Fungi - 3422%3B Plants - 5037%3B Viruses - 0%3B Other Eukaryotes - 2996 (source: NCBI BLink). [Source:TAIR%3BAcc:AT2G26267]	2.57244	5.94814
1532	AT1G21810	Plant protein of unknown function (DUF869) [Source:TAIR%3BAcc:AT1G21810]	2.57244	5.94814
1533	AT5G01540	lectin receptor kinase a4.1 [Source:TAIR%3BAcc:AT5G01540]	2.57163	5.94481
1534	AT1G27850	unknown protein%3B FUNCTIONS IN: molecular_function unknown%3B INVOLVED IN: biological_process unknown%3B LOCATED IN: plasma membrane%3B EXPRESSED IN: 22 plant structures%3B EXPRESSED DURING: 13 growth stages%3B BEST Arabidopsis thaliana protein match is: unkno /.../tein (TAIR:AT2G40070.1)%3B Has 9215 Blast hits to 5316 proteins in 473 species: Archae - 6%3B Bacteria - 773%3B Metazoa - 3392%3B Fu…	2.57109	5.94257
1535	AT2G30800	helicase in vascular tissue and tapetum [Source:TAIR%3BAcc:AT2G30800]	2.57038	5.93967
1536	AT5G15270	RNA-binding KH domain-containing protein [Source:TAIR%3BAcc:AT5G15270]	2.56979	5.93723
1537	AT5G13320	Auxin-responsive GH3 family protein [Source:TAIR%3BAcc:AT5G13320]	2.56957	5.93632
1538	AT1G03530	nuclear assembly factor 1 [Source:TAIR%3BAcc:AT1G03530]	2.56843	5.93162
1539	AT3G06210	ARM repeat superfamily protein [Source:TAIR%3BAcc:AT3G06210]	2.56814	5.93044
1540	AT1G76390	ARM repeat superfamily protein [Source:TAIR%3BAcc:AT1G76390]	2.56673	5.92466
1541	AT3G45780	phototropin 1 [Source:TAIR%3BAcc:AT3G45780]	2.56563	5.92014
1542	AT1G52820	2-oxoglutarate (2OG) and Fe(II)-dependent oxygenase superfamily protein [Source:TAIR%3BAcc:AT1G52820]	2.56535	5.91899
1543	AT3G06980	DEA(D/H)-box RNA helicase family protein [Source:TAIR%3BAcc:AT3G06980]	2.56423	5.91438
1544	AT1G72730	DEA(D/H)-box RNA helicase family protein [Source:TAIR%3BAcc:AT1G72730]	2.56383	5.91274
1545	AT5G02810	pseudo-response regulator 7 [Source:TAIR%3BAcc:AT5G02810]	2.56365	5.912
1546	AT2G16380	Sec14p-like phosphatidylinositol transfer family protein [Source:TAIR%3BAcc:AT2G16380]	2.56017	5.89778
1547	AT1G71220	UDP-glucose:glycoprotein glucosyltransferases%3Btransferases%2C transferring hexosyl groups%3Btransferases%2C transferring glycosyl groups [Source:TAIR%3BAcc:AT1G71220]	2.55994	5.89682
1548	AT1G09910	Rhamnogalacturonate lyase family protein [Source:TAIR%3BAcc:AT1G09910]	2.55945	5.89484
1549	AT5G49880	mitotic checkpoint family protein [Source:TAIR%3BAcc:AT5G49880]	2.55749	5.88682
1550	AT5G01310	APRATAXIN-like [Source:TAIR%3BAcc:AT5G01310]	2.55411	5.87304
1551	AT5G23150	Tudor/PWWP/MBT domain-containing protein [Source:TAIR%3BAcc:AT5G23150]	2.55284	5.86787
1552	AT5G57320	villin%2C putative [Source:TAIR%3BAcc:AT5G57320]	2.55226	5.86553
1553	AT1G06720	P-loop containing nucleoside triphosphate hydrolases superfamily protein [Source:TAIR%3BAcc:AT1G06720]	2.54927	5.85338
1554	AT3G07610	Transcription factor jumonji (jmjC) domain-containing protein [Source:TAIR%3BAcc:AT3G07610]	2.5491	5.85268
1555	AT4G10760	mRNAadenosine methylase [Source:TAIR%3BAcc:AT4G10760]	2.54879	5.85143
1556	AT1G71010	FORMS APLOID AND BINUCLEATE CELLS 1C [Source:TAIR%3BAcc:AT1G71010]	2.54834	5.84962
1557	AT3G25690	Hydroxyproline-rich glycoprotein family protein [Source:TAIR%3BAcc:AT3G25690]	2.54833	5.84958
1558	AT2G22300	signal responsive 1 [Source:TAIR%3BAcc:AT2G22300]	2.54827	5.84932
1559	AT1G12470	zinc ion binding [Source:TAIR%3BAcc:AT1G12470]	2.54675	5.84318
1560	AT3G53360	Tetratricopeptide repeat (TPR)-like superfamily protein [Source:TAIR%3BAcc:AT3G53360]	2.54606	5.84039
1561	AT2G18220	Noc2p family [Source:TAIR%3BAcc:AT2G18220]	2.54465	5.83468
1562	AT1G04030	unknown protein%3B BEST Arabidopsis thaliana protein match is: unknown protein (TAIR:AT5G44040.1)%3B Has 1835 Blast hits to 1511 proteins in 238 species: Archae - 7%3B Bacteria - 164%3B Metazoa - 377%3B Fungi - 135%3B Plants - 187%3B Viruses - 22%3B Other Eukaryote /.../3 (source: NCBI BLink). [Source:TAIR%3BAcc:AT1G04030]	2.54443	5.83376
1563	AT5G53440	unknown protein%3B FUNCTIONS IN: molecular_function unknown%3B INVOLVED IN: biological_process unknown%3B LOCATED IN: cytosol%3B EXPRESSED IN: 25 plant structures%3B EXPRESSED DURING: 15 growth stages%3B Has 1807 Blast hits to 1807 proteins in 277 species: Arch /.../%3B Bacteria - 0%3B Metazoa - 736%3B Fungi - 347%3B Plants - 385%3B Viruses - 0%3B Other Eukaryotes - 339 (source: NCBI BLink). [Sou…	2.54276	5.82703
1564	AT2G20250	unknown protein%3B Has 10 Blast hits to 10 proteins in 6 species: Archae - 0%3B Bacteria - 0%3B Metazoa - 0%3B Fungi - 2%3B Plants - 8%3B Viruses - 0%3B Other Eukaryotes - 0 (source: NCBI BLink). [Source:TAIR%3BAcc:AT2G20250]	2.54207	5.82422
1565	AT5G02370	ATP binding microtubule motor family protein [Source:TAIR%3BAcc:AT5G02370]	2.54207	5.82422
1566	AT4G36150	Disease resistance protein (TIR-NBS-LRR class) family [Source:TAIR%3BAcc:AT4G36150]	2.54207	5.82422
1567	AT3G56270	Plant protein of unknown function (DUF827) [Source:TAIR%3BAcc:AT3G56270]	2.54207	5.82422
1568	AT2G03270	DNA-binding protein%2C putative [Source:TAIR%3BAcc:AT2G03270]	2.54207	5.82422
1569	AT3G07160	glucan synthase-like 10 [Source:TAIR%3BAcc:AT3G07160]	2.5413	5.82112
1570	AT1G60930	RECQ helicase L4B [Source:TAIR%3BAcc:AT1G60930]	2.54002	5.81596
1571	AT1G79950	RAD3-like DNA-binding helicase protein [Source:TAIR%3BAcc:AT1G79950]	2.53936	5.81332
1572	AT4G37080	Protein of unknown function%2C DUF547 [Source:TAIR%3BAcc:AT4G37080]	2.53877	5.81095
1573	AT3G42660	transducin family protein / WD-40 repeat family protein [Source:TAIR%3BAcc:AT3G42660]	2.53767	5.80652
1574	AT1G26130	ATPase E1-E2 type family protein / haloacid dehalogenase-like hydrolase family protein [Source:TAIR%3BAcc:AT1G26130]	2.53602	5.79986
1575	AT2G39850	Subtilisin-like serine endopeptidase family protein [Source:TAIR%3BAcc:AT2G39850]	2.53567	5.79847
1576	AT5G44510	target of AVRB operation1 [Source:TAIR%3BAcc:AT5G44510]	2.53566	5.79841
1577	AT1G15520	pleiotropic drug resistance 12 [Source:TAIR%3BAcc:AT1G15520]	2.53521	5.7966
1578	AT3G01310	Phosphoglycerate mutase-like family protein [Source:TAIR%3BAcc:AT3G01310]	2.53416	5.79239
1579	AT5G22608	unknown protein%3B FUNCTIONS IN: molecular_function unknown%3B INVOLVED IN: biological_process unknown%3B LOCATED IN: chloroplast%3B BEST Arabidopsis thaliana protein match is: unknown protein (TAIR:AT2G05185.1)%3B Has 2 Blast hits to 2 proteins in 1 species: /.../e - 0%3B Bacteria - 0%3B Metazoa - 0%3B Fungi - 0%3B Plants - 2%3B Viruses - 0%3B Other Eukaryotes - 0 (source: NCBI BLink). [Source:T…	2.5318	5.78292
1580	AT1G75150	unknown protein%3B Has 38228 Blast hits to 24529 proteins in 1168 species: Archae - 169%3B Bacteria - 4103%3B Metazoa - 14594%3B Fungi - 5866%3B Plants - 1861%3B Viruses - 317%3B Other Eukaryotes - 11318 (source: NCBI BLink). [Source:TAIR%3BAcc:AT1G75150]	2.5318	5.78292
1581	AT3G59420	crinkly4 [Source:TAIR%3BAcc:AT3G59420]	2.53051	5.77775
1582	AT3G17850	Protein kinase superfamily protein [Source:TAIR%3BAcc:AT3G17850]	2.53016	5.77635
1583	AT1G56145	Leucine-rich repeat transmembrane protein kinase [Source:TAIR%3BAcc:AT1G56145]	2.52944	5.77348
1584	AT2G38950	Transcription factor jumonji (jmj) family protein / zinc finger (C5HC2 type) family protein [Source:TAIR%3BAcc:AT2G38950]	2.52853	5.76982
1585	AT1G21750	PDI-like 1-1 [Source:TAIR%3BAcc:AT1G21750]	2.52818	5.76843
1586	AT5G64220	Calmodulin-binding transcription activator protein with CG-1 and Ankyrin domains [Source:TAIR%3BAcc:AT5G64220]	2.52732	5.76501
1587	AT1G52620	Pentatricopeptide repeat (PPR) superfamily protein [Source:TAIR%3BAcc:AT1G52620]	2.52664	5.76226
1588	AT3G16290	AAA-type ATPase family protein [Source:TAIR%3BAcc:AT3G16290]	2.52624	5.76068
1589	AT5G25070	unknown protein%3B FUNCTIONS IN: molecular_function unknown%3B INVOLVED IN: biological_process unknown%3B LOCATED IN: cellular_component unknown%3B EXPRESSED IN: 23 plant structures%3B EXPRESSED DURING: 13 growth stages%3B Has 1807 Blast hits to 1807 proteins i /.../species: Archae - 0%3B Bacteria - 0%3B Metazoa - 736%3B Fungi - 347%3B Plants - 385%3B Viruses - 0%3B Other Eukaryotes - 339 (source…	2.52569	5.75849
1590	AT4G33200	myosin%2C putative [Source:TAIR%3BAcc:AT4G33200]	2.5243	5.75294
1591	AT5G04895	DEA(D/H)-box RNA helicase family protein [Source:TAIR%3BAcc:AT5G04895]	2.52428	5.75288
1592	AT4G26630	DEK domain-containing chromatin associated protein [Source:TAIR%3BAcc:AT4G26630]	2.52425	5.75273
1593	AT5G17540	HXXXD-type acyl-transferase family protein [Source:TAIR%3BAcc:AT5G17540]	2.52353	5.74987
1594	AT1G69670	cullin 3B [Source:TAIR%3BAcc:AT1G69670]	2.52121	5.74065
1595	AT5G57350	H(+)-ATPase 3 [Source:TAIR%3BAcc:AT5G57350]	2.52107	5.74007
1596	AT2G31960	glucan synthase-like 3 [Source:TAIR%3BAcc:AT2G31960]	2.51915	5.73243
1597	AT5G27970	ARM repeat superfamily protein [Source:TAIR%3BAcc:AT5G27970]	2.51877	5.73094
1598	AT3G20350	unknown protein%3B INVOLVED IN: biological_process unknown%3B LOCATED IN: plasma membrane%3B EXPRESSED IN: cotyledon%3B BEST Arabidopsis thaliana protein match is: unknown protein (TAIR:AT1G50660.1)%3B Has 15095 Blast hits to 11224 proteins in 1051 species: A /.../- 223%3B Bacteria - 1586%3B Metazoa - 7000%3B Fungi - 1255%3B Plants - 746%3B Viruses - 40%3B Other Eukaryotes - 4245 (source: NCBI BL…	2.5184	5.72946
1599	AT1G61610	S-locus lectin protein kinase family protein [Source:TAIR%3BAcc:AT1G61610]	2.51799	5.72784
1600	AT3G51310	VPS35 homolog C [Source:TAIR%3BAcc:AT3G51310]	2.51788	5.72738
1601	AT1G17230	Leucine-rich receptor-like protein kinase family protein [Source:TAIR%3BAcc:AT1G17230]	2.51751	5.72594
1602	AT1G07910	RNAligase [Source:TAIR%3BAcc:AT1G07910]	2.51739	5.72545
1603	AT4G25730	FtsJ-like methyltransferase family protein [Source:TAIR%3BAcc:AT4G25730]	2.51655	5.72213
1604	AT5G08550	GC-rich sequence DNA-binding factor-like protein [Source:TAIR%3BAcc:AT5G08550]	2.51547	5.71783
1605	AT3G50950	HOPZ-ACTIVATED RESISTANCE 1 [Source:TAIR%3BAcc:AT3G50950]	2.51353	5.71016
1606	AT3G14590	Calcium-dependent lipid-binding (CaLB domain) family protein [Source:TAIR%3BAcc:AT3G14590]	2.51265	5.70666
1607	AT1G06550	ATP-dependent caseinolytic (Clp) protease/crotonase family protein [Source:TAIR%3BAcc:AT1G06550]	2.51208	5.70444
1608	AT2G36350	Protein kinase superfamily protein [Source:TAIR%3BAcc:AT2G36350]	2.51104	5.7003
1609	AT5G49370	Pleckstrin homology (PH) domain superfamily protein [Source:TAIR%3BAcc:AT5G49370]	2.51104	5.7003
1610	AT5G52547	BEST Arabidopsis thaliana protein match is: DNA binding (TAIR:AT3G47680.1)%3B Has 35333 Blast hits to 34131 proteins in 2444 species: Archae - 798%3B Bacteria - 22429%3B Metazoa - 974%3B Fungi - 991%3B Plants - 531%3B Viruses - 0%3B Other Eukaryotes - 9610 (sourc /.../I BLink). [Source:TAIR%3BAcc:AT5G52547]	2.51104	5.7003
1611	AT1G23965	unknown protein%3B FUNCTIONS IN: molecular_function unknown%3B INVOLVED IN: biological_process unknown%3B LOCATED IN: cellular_component unknown%3B BEST Arabidopsis thaliana protein match is: unknown protein (TAIR:AT1G70270.1)%3B Has 30 Blast hits to 30 prote /.../ 8 species: Archae - 0%3B Bacteria - 0%3B Metazoa - 0%3B Fungi - 0%3B Plants - 30%3B Viruses - 0%3B Other Eukaryotes - 0 (source: NCBI…	2.51104	5.7003
1612	AT1G60740	Thioredoxin superfamily protein [Source:TAIR%3BAcc:AT1G60740]	2.51104	5.7003
1613	AT1G71400	receptor like protein 12 [Source:TAIR%3BAcc:AT1G71400]	2.50976	5.69525
1614	AT3G59410	protein kinase family protein [Source:TAIR%3BAcc:AT3G59410]	2.50814	5.68887
1615	AT1G64050	unknown protein%3B Has 524 Blast hits to 342 proteins in 101 species: Archae - 0%3B Bacteria - 106%3B Metazoa - 106%3B Fungi - 24%3B Plants - 25%3B Viruses - 0%3B Other Eukaryotes - 263 (source: NCBI BLink). [Source:TAIR%3BAcc:AT1G64050]	2.50739	5.6859
1616	AT5G41370	homolog of xeroderma pigmentosum complementation group B 1 [Source:TAIR%3BAcc:AT5G41370]	2.50665	5.68297
1617	AT3G17630	cation/H+ exchanger 19 [Source:TAIR%3BAcc:AT3G17630]	2.50655	5.6826
1618	AT3G28640	Tetratricopeptide repeat (TPR)-like superfamily protein [Source:TAIR%3BAcc:AT3G28640]	2.50621	5.68124
1619	AT5G17790	zinc finger (Ran-binding) family protein [Source:TAIR%3BAcc:AT5G17790]	2.50594	5.68021
1620	AT2G19380	RNA recognition motif (RRM)-containing protein [Source:TAIR%3BAcc:AT2G19380]	2.50205	5.6649
1621	AT4G16970	Protein kinase superfamily protein [Source:TAIR%3BAcc:AT4G16970]	2.50205	5.6649
1622	AT3G17280	F-box and associated interaction domains-containing protein [Source:TAIR%3BAcc:AT3G17280]	2.50205	5.6649
1623	AT1G71390	receptor like protein 11 [Source:TAIR%3BAcc:AT1G71390]	2.50172	5.66359
1624	AT3G27870	ATPase E1-E2 type family protein / haloacid dehalogenase-like hydrolase family protein [Source:TAIR%3BAcc:AT3G27870]	2.50079	5.65996
1625	AT3G22690	CONTAINS InterPro DOMAIN/s: Protein of unknown function DUF1685 (InterPro:IPR012881)%2C Pentatricopeptide repeat (InterPro:IPR002885)%3B BEST Arabidopsis thaliana protein match is: Tetratricopeptide repeat (TPR)-like superfamily protein (TAIR:AT2G29760. /.../s 49784 Blast hits to 14716 proteins in 280 species: Archae - 2%3B Bacteria - 10%3B Metazoa - 107%3B Fungi - 167%3B Plants - 48594%3B Viruse…	2.49993	5.65657
1626	AT1G18950	DDT domain superfamily [Source:TAIR%3BAcc:AT1G18950]	2.49978	5.65599
1627	AT3G61740	SET domain protein 14 [Source:TAIR%3BAcc:AT3G61740]	2.49951	5.65493
1628	AT3G18290	zinc finger protein-related [Source:TAIR%3BAcc:AT3G18290]	2.49887	5.65243
1629	AT5G44400	FAD-binding Berberine family protein [Source:TAIR%3BAcc:AT5G44400]	2.49875	5.65195
1630	AT3G57780	BEST Arabidopsis thaliana protein match is: nucleolar protein gar2-related (TAIR:AT2G42320.2)%3B Has 3163 Blast hits to 2460 proteins in 357 species: Archae - 16%3B Bacteria - 291%3B Metazoa - 841%3B Fungi - 335%3B Plants - 248%3B Viruses - 72%3B Other Eukaryotes /.../0 (source: NCBI BLink). [Source:TAIR%3BAcc:AT3G57780]	2.49703	5.64523
1631	AT1G20960	U5 small nuclear ribonucleoprotein helicase%2C putative [Source:TAIR%3BAcc:AT1G20960]	2.49665	5.64373
1632	AT1G06710	Tetratricopeptide repeat (TPR)-like superfamily protein [Source:TAIR%3BAcc:AT1G06710]	2.49603	5.6413
1633	AT2G17790	VPS35 homolog A [Source:TAIR%3BAcc:AT2G17790]	2.49264	5.62806
1634	AT1G10570	Cysteine proteinases superfamily protein [Source:TAIR%3BAcc:AT1G10570]	2.49227	5.62662
1635	AT1G06230	global transcription factor group E4 [Source:TAIR%3BAcc:AT1G06230]	2.49141	5.62328
1636	AT5G25520	SPOC domain / Transcription elongation factor S-II protein [Source:TAIR%3BAcc:AT5G25520]	2.4896	5.61622
1637	AT5G19730	Pectin lyase-like superfamily protein [Source:TAIR%3BAcc:AT5G19730]	2.48732	5.60736
1638	AT2G04235	unknown protein%3B FUNCTIONS IN: molecular_function unknown%3B INVOLVED IN: biological_process unknown%3B LOCATED IN: cellular_component unknown%3B EXPRESSED IN: cultured cell%3B Has 713 Blast hits to 345 proteins in 122 species: Archae - 2%3B Bacteria - 262%3B M /.../ - 138%3B Fungi - 55%3B Plants - 39%3B Viruses - 0%3B Other Eukaryotes - 217 (source: NCBI BLink). [Source:TAIR%3BAcc:AT2G04235]	2.48573	5.60117
1639	AT1G22882	Galactose-binding protein [Source:TAIR%3BAcc:AT1G22882]	2.48441	5.59607
1640	AT1G45248	Nucleolar histone methyltransferase-related protein [Source:TAIR%3BAcc:AT1G45248]	2.48317	5.59126
1641	AT5G16300	Vps51/Vps67 family (components of vesicular transport) protein [Source:TAIR%3BAcc:AT5G16300]	2.48295	5.59038
1642	AT1G68990	male gametophyte defective 3 [Source:TAIR%3BAcc:AT1G68990]	2.48167	5.58545
1643	AT4G28760	Protein of unknown function (DUF3741) [Source:TAIR%3BAcc:AT4G28760]	2.48159	5.58511
1644	AT1G64960	ARM repeat superfamily protein [Source:TAIR%3BAcc:AT1G64960]	2.48058	5.58121
1645	AT1G78280	transferases%2C transferring glycosyl groups [Source:TAIR%3BAcc:AT1G78280]	2.48036	5.58038
1646	AT5G61740	ABC2 homolog 14 [Source:TAIR%3BAcc:AT5G61740]	2.47933	5.57638
1647	AT3G28945	transposable element gene [Source:TAIR%3BAcc:AT3G28945]	2.47933	5.57638
1648	AT4G00752	UBX domain-containing protein [Source:TAIR%3BAcc:AT4G00752]	2.47805	5.57143
1649	AT1G52570	phospholipase D alpha 2 [Source:TAIR%3BAcc:AT1G52570]	2.47622	5.56439
1650	AT1G12420	ACT domain repeat 8 [Source:TAIR%3BAcc:AT1G12420]	2.47621	5.56432
1651	AT2G41560	autoinhibited Ca(2+)-ATPase%2C isoform 4 [Source:TAIR%3BAcc:AT2G41560]	2.476	5.56351
1652	AT4G25520	SEUSS-like 1 [Source:TAIR%3BAcc:AT4G25520]	2.47332	5.55319
1653	AT1G18900	Pentatricopeptide repeat (PPR) superfamily protein [Source:TAIR%3BAcc:AT1G18900]	2.47326	5.55299
1654	AT2G42600	phosphoenolpyruvate carboxylase 2 [Source:TAIR%3BAcc:AT2G42600]	2.47207	5.54838
1655	AT1G72440	CCAAT-binding factor [Source:TAIR%3BAcc:AT1G72440]	2.46998	5.54035
1656	AT2G20190	CLIP-associated protein [Source:TAIR%3BAcc:AT2G20190]	2.4689	5.53621
1657	AT1G03750	switch 2 [Source:TAIR%3BAcc:AT1G03750]	2.46726	5.52991
1658	AT1G23450	Tetratricopeptide repeat (TPR)-like superfamily protein [Source:TAIR%3BAcc:AT1G23450]	2.46552	5.52328
1659	AT2G02780	Leucine-rich repeat protein kinase family protein [Source:TAIR%3BAcc:AT2G02780]	2.46429	5.51856
1660	AT5G18370	Disease resistance protein (TIR-NBS-LRR class) family [Source:TAIR%3BAcc:AT5G18370]	2.46392	5.51712
1661	AT3G24340	chromatin remodeling 40 [Source:TAIR%3BAcc:AT3G24340]	2.4626	5.5121
1662	AT2G07738	unknown protein%3B Has 3 Blast hits to 3 proteins in 1 species: Archae - 0%3B Bacteria - 0%3B Metazoa - 0%3B Fungi - 0%3B Plants - 3%3B Viruses - 0%3B Other Eukaryotes - 0 (source: NCBI BLink). [Source:TAIR%3BAcc:AT2G07738]	2.4626	5.5121
1663	AT4G07940	Protein of unknown function (DUF3245) [Source:TAIR%3BAcc:AT4G07940]	2.4626	5.5121
1664	AT5G18633	transposable element gene [Source:TAIR%3BAcc:AT5G18633]	2.4626	5.5121
1665	AT2G05370	BEST Arabidopsis thaliana protein match is: RNA-dependent RNA polymerase 6 (TAIR:AT3G49500.1)%3B Has 65 Blast hits to 37 proteins in 13 species: Archae - 0%3B Bacteria - 0%3B Metazoa - 0%3B Fungi - 0%3B Plants - 65%3B Viruses - 0%3B Other Eukaryotes - 0 (source: /.../Link). [Source:TAIR%3BAcc:AT2G05370]	2.4626	5.5121
1666	AT2G24450	FASCICLIN-like arabinogalactan protein 3 precursor [Source:TAIR%3BAcc:AT2G24450]	2.4626	5.5121
1667	AT1G23790	Plant protein of unknown function (DUF936) [Source:TAIR%3BAcc:AT1G23790]	2.4626	5.5121
1668	AT2G37070	unknown protein%3B BEST Arabidopsis thaliana protein match is: unknown protein (TAIR:AT3G53320.1)%3B Has 1323 Blast hits to 775 proteins in 176 species: Archae - 0%3B Bacteria - 113%3B Metazoa - 351%3B Fungi - 175%3B Plants - 115%3B Viruses - 13%3B Other Eukaryotes /.../ (source: NCBI BLink). [Source:TAIR%3BAcc:AT2G37070]	2.4626	5.5121
1669	AT4G26930	myb domain protein 97 [Source:TAIR%3BAcc:AT4G26930]	2.4626	5.5121
1670	AT2G01810	RING/FYVE/PHD zinc finger superfamily protein [Source:TAIR%3BAcc:AT2G01810]	2.4626	5.5121
1671	AT1G76430	phosphate transporter 1%3B9 [Source:TAIR%3BAcc:AT1G76430]	2.4626	5.5121
1672	AT1G16160	wall associated kinase-like 5 [Source:TAIR%3BAcc:AT1G16160]	2.4626	5.5121
1673	AT1G53980	Ubiquitin-like superfamily protein [Source:TAIR%3BAcc:AT1G53980]	2.4626	5.5121
1674	AT4G25750	ABC-2 type transporter family protein [Source:TAIR%3BAcc:AT4G25750]	2.4626	5.5121
1675	AT2G09840	BEST Arabidopsis thaliana protein match is: nucleic acid binding%3Bzinc ion binding (TAIR:AT2G06904.1)%3B Has 10 Blast hits to 10 proteins in 1 species: Archae - 0%3B Bacteria - 0%3B Metazoa - 0%3B Fungi - 0%3B Plants - 10%3B Viruses - 0%3B Other Eukaryotes - 0 (so /.../NCBI BLink). [Source:TAIR%3BAcc:AT2G09840]	2.4626	5.5121
1676	AT3G45950	Pre-mRNA splicing Prp18-interacting factor [Source:TAIR%3BAcc:AT3G45950]	2.4626	5.5121
1677	AT1G19080	GINS complex protein [Source:TAIR%3BAcc:AT1G19080]	2.46141	5.50754
1678	AT5G65570	Tetratricopeptide repeat (TPR)-like superfamily protein [Source:TAIR%3BAcc:AT5G65570]	2.46141	5.50754
1679	AT1G61190	LRR and NB-ARC domains-containing disease resistance protein [Source:TAIR%3BAcc:AT1G61190]	2.46123	5.50687
1680	AT5G60290	unknown protein%3B Has 1807 Blast hits to 1807 proteins in 277 species: Archae - 0%3B Bacteria - 0%3B Metazoa - 736%3B Fungi - 347%3B Plants - 385%3B Viruses - 0%3B Other Eukaryotes - 339 (source: NCBI BLink). [Source:TAIR%3BAcc:AT5G60290]	2.45996	5.50203
1681	AT5G19920	Transducin/WD40 repeat-like superfamily protein [Source:TAIR%3BAcc:AT5G19920]	2.45878	5.49753
1682	AT3G05330	cyclin family [Source:TAIR%3BAcc:AT3G05330]	2.45878	5.49753
1683	AT2G28240	ATP-dependent helicase family protein [Source:TAIR%3BAcc:AT2G28240]	2.45758	5.49293
1684	AT5G52882	P-loop containing nucleoside triphosphate hydrolases superfamily protein [Source:TAIR%3BAcc:AT5G52882]	2.45552	5.4851
1685	AT3G05380	DIRP %3BMyb-like DNA-binding domain [Source:TAIR%3BAcc:AT3G05380]	2.45451	5.48128
1686	AT1G22620	Phosphoinositide phosphatase family protein [Source:TAIR%3BAcc:AT1G22620]	2.45426	5.48031
1687	AT5G66600	Protein of unknown function%2C DUF547 [Source:TAIR%3BAcc:AT5G66600]	2.4538	5.47855
1688	AT1G76890	Duplicated homeodomain-like superfamily protein [Source:TAIR%3BAcc:AT1G76890]	2.45236	5.47312
1689	AT3G10440	Shugoshin C terminus [Source:TAIR%3BAcc:AT3G10440]	2.45215	5.47229
1690	AT5G66540	FUNCTIONS IN: molecular_function unknown%3B INVOLVED IN: rRNA processing%3B LOCATED IN: cytosol%2C nucleolus%2C nucleus%3B EXPRESSED IN: 22 plant structures%3B EXPRESSED DURING: 12 growth stages%3B CONTAINS InterPro DOMAIN/s: U3 small nucleolar ribonucleoprotein /.../x%2C subunit Mpp10p (InterPro:IPR012173)%2C Mpp10 protein (InterPro:IPR007151)%3B Has 30201 Blast hits to 17322 proteins in 780 spe…	2.45188	5.47129
1691	AT2G22125	binding [Source:TAIR%3BAcc:AT2G22125]	2.45026	5.46513
1692	AT3G55610	delta 1-pyrroline-5-carboxylate synthase 2 [Source:TAIR%3BAcc:AT3G55610]	2.44985	5.46358
1693	AT4G32330	TPX2 (targeting protein for Xklp2) protein family [Source:TAIR%3BAcc:AT4G32330]	2.44946	5.46211
1694	AT2G36850	glucan synthase-like 8 [Source:TAIR%3BAcc:AT2G36850]	2.44818	5.45728
1695	AT1G05910	cell division cycle protein 48-related / CDC48-related [Source:TAIR%3BAcc:AT1G05910]	2.44781	5.45586
1696	AT5G18230	transcription regulator NOT2/NOT3/NOT5 family protein [Source:TAIR%3BAcc:AT5G18230]	2.44771	5.45548
1697	AT5G11470	bromo-adjacent homology (BAH) domain-containing protein [Source:TAIR%3BAcc:AT5G11470]	2.44691	5.45247
1698	AT5G05490	Rad21/Rec8-like family protein [Source:TAIR%3BAcc:AT5G05490]	2.44691	5.45247
1699	AT4G17220	microtubule-associated proteins 70-5 [Source:TAIR%3BAcc:AT4G17220]	2.44691	5.45247
1700	AT2G30690	Protein of unknown function%2C DUF593 [Source:TAIR%3BAcc:AT2G30690]	2.44691	5.45247
1701	AT5G63750	RING/U-box superfamily protein [Source:TAIR%3BAcc:AT5G63750]	2.44691	5.45247
1702	AT5G50300	Xanthine/uracil permease family protein [Source:TAIR%3BAcc:AT5G50300]	2.44691	5.45247
1703	AT2G42840	protodermal factor 1 [Source:TAIR%3BAcc:AT2G42840]	2.44691	5.45247
1704	AT3G27860	Tudor/PWWP/MBT superfamily protein [Source:TAIR%3BAcc:AT3G27860]	2.44691	5.45247
1705	AT1G03090	methylcrotonyl-CoA carboxylase alpha chain%2C mitochondrial / 3-methylcrotonyl-CoA carboxylase 1 (MCCA) [Source:TAIR%3BAcc:AT1G03090]	2.44606	5.44927
1706	AT5G49570	peptide-N-glycanase 1 [Source:TAIR%3BAcc:AT5G49570]	2.44571	5.44794
1707	AT2G38800	Plant calmodulin-binding protein-related [Source:TAIR%3BAcc:AT2G38800]	2.44484	5.44463
1708	AT1G30290	Tetratricopeptide repeat (TPR)-like superfamily protein [Source:TAIR%3BAcc:AT1G30290]	2.44392	5.4412
1709	AT2G20320	DENN (AEX-3) domain-containing protein [Source:TAIR%3BAcc:AT2G20320]	2.44386	5.44094
1710	AT3G48060	BAH domain %3BTFIIS helical bundle-like domain [Source:TAIR%3BAcc:AT3G48060]	2.44296	5.43756
1711	AT3G11240	arginine-tRNA protein transferase 2 [Source:TAIR%3BAcc:AT3G11240]	2.43902	5.42272
1712	AT5G45480	Protein of unknown function (DUF594) [Source:TAIR%3BAcc:AT5G45480]	2.43853	5.42089
1713	AT1G18190	golgin candidate 2 [Source:TAIR%3BAcc:AT1G18190]	2.43799	5.41886
1714	AT1G16110	wall associated kinase-like 6 [Source:TAIR%3BAcc:AT1G16110]	2.43765	5.41759
1715	AT5G16505	transposable element gene [Source:TAIR%3BAcc:AT5G16505]	2.43513	5.40814
1716	AT1G55325	RNA polymerase II transcription mediators [Source:TAIR%3BAcc:AT1G55325]	2.43406	5.40411
1717	AT1G53165	Protein kinase superfamily protein [Source:TAIR%3BAcc:AT1G53165]	2.43269	5.39897
1718	AT5G38880	unknown protein%3B Has 474 Blast hits to 433 proteins in 138 species: Archae - 6%3B Bacteria - 80%3B Metazoa - 195%3B Fungi - 44%3B Plants - 59%3B Viruses - 0%3B Other Eukaryotes - 90 (source: NCBI BLink). [Source:TAIR%3BAcc:AT5G38880]	2.43226	5.39739
1719	AT5G58040	homolog of yeast FIP1 [V] [Source:TAIR%3BAcc:AT5G58040]	2.43205	5.39659
1720	AT1G49340	Phosphatidylinositol 3- and 4-kinase family protein [Source:TAIR%3BAcc:AT1G49340]	2.43196	5.39625
1721	AT4G14605	Mitochondrial transcription termination factor family protein [Source:TAIR%3BAcc:AT4G14605]	2.43042	5.39051
1722	AT3G02515	transposable element gene [Source:TAIR%3BAcc:AT3G02515]	2.42931	5.38637
1723	AT5G66310	ATP binding microtubule motor family protein [Source:TAIR%3BAcc:AT5G66310]	2.42879	5.38443
1724	AT5G10910	mraW methylase family protein [Source:TAIR%3BAcc:AT5G10910]	2.42759	5.37993
1725	AT1G16540	molybdenum cofactor sulfurase (LOS5) (ABA3) [Source:TAIR%3BAcc:AT1G16540]	2.42669	5.3766
1726	AT1G14690	microtubule-associated protein 65-7 [Source:TAIR%3BAcc:AT1G14690]	2.42614	5.37453
1727	AT5G20940	Glycosyl hydrolase family protein [Source:TAIR%3BAcc:AT5G20940]	2.42488	5.36985
1728	AT5G10940	transducin family protein / WD-40 repeat family protein [Source:TAIR%3BAcc:AT5G10940]	2.42445	5.36825
1729	AT1G23140	Calcium-dependent lipid-binding (CaLB domain) family protein [Source:TAIR%3BAcc:AT1G23140]	2.42425	5.36749
1730	AT5G22510	alkaline/neutral invertase [Source:TAIR%3BAcc:AT5G22510]	2.42418	5.36725
1731	AT3G13990	Kinase-related protein of unknown function (DUF1296) [Source:TAIR%3BAcc:AT3G13990]	2.42392	5.36626
1732	AT4G39690	FUNCTIONS IN: molecular_function unknown%3B INVOLVED IN: biological_process unknown%3B LOCATED IN: mitochondrion%3B EXPRESSED IN: 26 plant structures%3B EXPRESSED DURING: 14 growth stages%3B CONTAINS InterPro DOMAIN/s: Mitochondrial inner membrane protein Mit /.../ (InterPro:IPR019133)%3B Has 30201 Blast hits to 17322 proteins in 780 species: Archae - 12%3B Bacteria - 1396%3B Metazoa - 17338%3B F…	2.42333	5.36406
1733	AT4G23050	PAS domain-containing protein tyrosine kinase family protein [Source:TAIR%3BAcc:AT4G23050]	2.42262	5.36142
1734	AT3G47240	transposable element gene [Source:TAIR%3BAcc:AT3G47240]	2.42044	5.35333
1735	AT1G23230	CONTAINS InterPro DOMAIN/s: Mediator complex subunit Med23 (InterPro:IPR021629)%3B Has 187 Blast hits to 184 proteins in 67 species: Archae - 0%3B Bacteria - 0%3B Metazoa - 135%3B Fungi - 0%3B Plants - 43%3B Viruses - 0%3B Other Eukaryotes - 9 (source: NCBI BLink). [Source:TAIR%3BAcc:AT1G23230]	2.42015	5.35227
1736	AT3G04820	Pseudouridine synthase family protein [Source:TAIR%3BAcc:AT3G04820]	2.41721	5.34136
1737	AT5G38565	F-box/FBD-like domains containing protein [Source:TAIR%3BAcc:AT5G38565]	2.41508	5.3335
1738	AT5G24010	Protein kinase superfamily protein [Source:TAIR%3BAcc:AT5G24010]	2.41437	5.33088
1739	AT1G23000	Heavy metal transport/detoxification superfamily protein [Source:TAIR%3BAcc:AT1G23000]	2.41374	5.32855
1740	AT2G31900	myosin-like protein XIF [Source:TAIR%3BAcc:AT2G31900]	2.41124	5.3193
1741	AT2G19710	Regulator of Vps4 activity in the MVB pathway protein [Source:TAIR%3BAcc:AT2G19710]	2.40522	5.29715
1742	AT5G40060	Disease resistance protein (NBS-LRR class) family [Source:TAIR%3BAcc:AT5G40060]	2.40418	5.29336
1743	AT1G68060	microtubule-associated proteins 70-1 [Source:TAIR%3BAcc:AT1G68060]	2.40354	5.29099
1744	AT5G15700	DNA/RNA polymerases superfamily protein [Source:TAIR%3BAcc:AT5G15700]	2.40316	5.2896
1745	AT1G26330	DNA binding [Source:TAIR%3BAcc:AT1G26330]	2.40251	5.28724
1746	AT2G24680	transcriptional factor B3 family protein [Source:TAIR%3BAcc:AT2G24680]	2.40251	5.28724
1747	AT2G07170	ARM repeat superfamily protein [Source:TAIR%3BAcc:AT2G07170]	2.40251	5.28724
1748	AT4G23940	FtsH extracellular protease family [Source:TAIR%3BAcc:AT4G23940]	2.40071	5.28063
1749	AT5G19400	Telomerase activating protein Est1 [Source:TAIR%3BAcc:AT5G19400]	2.40038	5.27943
1750	AT5G13690	alpha-N-acetylglucosaminidase family / NAGLU family [Source:TAIR%3BAcc:AT5G13690]	2.39929	5.27544
1751	AT2G47800	multidrug resistance-associated protein 4 [Source:TAIR%3BAcc:AT2G47800]	2.3989	5.27399
1752	AT5G35450	Disease resistance protein (CC-NBS-LRR class) family [Source:TAIR%3BAcc:AT5G35450]	2.39875	5.27347
1753	AT4G06495	transposable element gene [Source:TAIR%3BAcc:AT4G06495]	2.39841	5.27222
1754	AT4G32551	LisH dimerisation motif%3BWD40/YVTN repeat-like-containing domain [Source:TAIR%3BAcc:AT4G32551]	2.39801	5.27076
1755	AT5G48570	FKBP-type peptidyl-prolyl cis-trans isomerase family protein [Source:TAIR%3BAcc:AT5G48570]	2.39722	5.26787
1756	AT4G24200	Transcription elongation factor (TFIIS) family protein [Source:TAIR%3BAcc:AT4G24200]	2.39696	5.26693
1757	AT4G11170	Disease resistance protein (TIR-NBS-LRR class) family [Source:TAIR%3BAcc:AT4G11170]	2.39487	5.2593
1758	AT1G76580	Squamosa promoter-binding protein-like (SBP domain) transcription factor family protein [Source:TAIR%3BAcc:AT1G76580]	2.3948	5.25903
1759	AT5G22800	Alanyl-tRNA synthetase%2C class IIc [Source:TAIR%3BAcc:AT5G22800]	2.39416	5.25671
1760	AT1G52790	2-oxoglutarate (2OG) and Fe(II)-dependent oxygenase superfamily protein [Source:TAIR%3BAcc:AT1G52790]	2.39347	5.25419
1761	AT3G07960	Phosphatidylinositol-4-phosphate 5-kinase family protein [Source:TAIR%3BAcc:AT3G07960]	2.39347	5.25419
1762	AT3G11590	unknown protein%3B LOCATED IN: plasma membrane%3B EXPRESSED IN: 22 plant structures%3B EXPRESSED DURING: 13 growth stages%3B BEST Arabidopsis thaliana protein match is: unknown protein (TAIR:AT5G22310.1)%3B Has 22320 Blast hits to 15179 proteins in 1213 speci /.../chae - 372%3B Bacteria - 2307%3B Metazoa - 10906%3B Fungi - 1700%3B Plants - 1146%3B Viruses - 65%3B Other Eukaryotes - 5824 (source: …	2.39087	5.24475
1763	AT4G37120	Pre-mRNA splicing Prp18-interacting factor [Source:TAIR%3BAcc:AT4G37120]	2.39062	5.24382
1764	AT3G16030	lectin protein kinase family protein [Source:TAIR%3BAcc:AT3G16030]	2.39057	5.24366
1765	AT2G24650	DNA binding%3BDNA binding%3Bsequence-specific DNA binding transcription factors [Source:TAIR%3BAcc:AT2G24650]	2.39029	5.24262
1766	AT4G03230	S-locus lectin protein kinase family protein [Source:TAIR%3BAcc:AT4G03230]	2.38913	5.23842
1767	AT3G01990	ACT domain repeat 6 [Source:TAIR%3BAcc:AT3G01990]	2.38851	5.23617
1768	AT3G13090	multidrug resistance-associated protein 8 [Source:TAIR%3BAcc:AT3G13090]	2.38836	5.23561
1769	AT5G27650	Tudor/PWWP/MBT superfamily protein [Source:TAIR%3BAcc:AT5G27650]	2.38741	5.23216
1770	AT5G20360	Octicosapeptide/Phox/Bem1p (PB1) domain-containing protein / tetratricopeptide repeat (TPR)-containing protein [Source:TAIR%3BAcc:AT5G20360]	2.38714	5.23118
1771	AT1G34460	CYCLIN B1%3B5 [Source:TAIR%3BAcc:AT1G34460]	2.38688	5.23026
1772	AT2G17525	Pentatricopeptide repeat (PPR) superfamily protein [Source:TAIR%3BAcc:AT2G17525]	2.38651	5.22892
1773	AT5G06110	DnaJ domain %3BMyb-like DNA-binding domain [Source:TAIR%3BAcc:AT5G06110]	2.38513	5.22392
1774	AT3G52140	tetratricopeptide repeat (TPR)-containing protein [Source:TAIR%3BAcc:AT3G52140]	2.38453	5.22175
1775	AT3G09060	Pentatricopeptide repeat (PPR) superfamily protein [Source:TAIR%3BAcc:AT3G09060]	2.38383	5.2192
1776	AT5G50310	Galactose oxidase/kelch repeat superfamily protein [Source:TAIR%3BAcc:AT5G50310]	2.38242	5.21411
1777	AT2G25140	casein lytic proteinase B4 [Source:TAIR%3BAcc:AT2G25140]	2.38179	5.21184
1778	AT4G21760	beta-glucosidase 47 [Source:TAIR%3BAcc:AT4G21760]	2.37979	5.20463
1779	AT5G65500	U-box domain-containing protein kinase family protein [Source:TAIR%3BAcc:AT5G65500]	2.37979	5.20463
1780	AT3G58650	unknown protein%3B FUNCTIONS IN: molecular_function unknown%3B INVOLVED IN: biological_process unknown%3B LOCATED IN: plasma membrane%3B EXPRESSED IN: 14 plant structures%3B EXPRESSED DURING: 8 growth stages%3B BEST Arabidopsis thaliana protein match is: unknow /.../ein (TAIR:AT5G26910.1)%3B Has 2350 Blast hits to 1412 proteins in 248 species: Archae - 0%3B Bacteria - 487%3B Metazoa - 577%3B Fung…	2.37979	5.20463
1781	AT1G31880	DZC (Disease resistance/zinc finger/chromosome condensation-like region) domain containing protein [Source:TAIR%3BAcc:AT1G31880]	2.37979	5.20463
1782	AT3G62540	Pentatricopeptide repeat (PPR) superfamily protein [Source:TAIR%3BAcc:AT3G62540]	2.37979	5.20463
1783	AT4G02670	indeterminate(ID)-domain 12 [Source:TAIR%3BAcc:AT4G02670]	2.37979	5.20463
1784	AT3G18110	Pentatricopeptide repeat (PPR) superfamily protein [Source:TAIR%3BAcc:AT3G18110]	2.37916	5.20235
1785	AT4G16800	ATP-dependent caseinolytic (Clp) protease/crotonase family protein [Source:TAIR%3BAcc:AT4G16800]	2.37794	5.19793
1786	AT5G02830	Tetratricopeptide repeat (TPR)-like superfamily protein [Source:TAIR%3BAcc:AT5G02830]	2.37645	5.19257
1787	AT1G35220	unknown protein%3B FUNCTIONS IN: molecular_function unknown%3B INVOLVED IN: biological_process unknown%3B LOCATED IN: cellular_component unknown%3B EXPRESSED IN: 22 plant structures%3B EXPRESSED DURING: 13 growth stages%3B Has 313 Blast hits to 185 proteins in /.../cies: Archae - 0%3B Bacteria - 0%3B Metazoa - 200%3B Fungi - 0%3B Plants - 67%3B Viruses - 0%3B Other Eukaryotes - 46 (source: NCBI B…	2.37622	5.19173
1788	AT1G26830	cullin 3 [Source:TAIR%3BAcc:AT1G26830]	2.37432	5.18491
1789	AT3G61390	RING/U-box superfamily protein [Source:TAIR%3BAcc:AT3G61390]	2.37406	5.18397
1790	AT3G63500	Protein of unknown function (DUF1423) [Source:TAIR%3BAcc:AT3G63500]	2.37403	5.18386
1791	AT1G54490	exoribonuclease 4 [Source:TAIR%3BAcc:AT1G54490]	2.3723	5.17765
1792	AT1G72840	Disease resistance protein (TIR-NBS-LRR class) [Source:TAIR%3BAcc:AT1G72840]	2.37198	5.17652
1793	AT3G11080	receptor like protein 35 [Source:TAIR%3BAcc:AT3G11080]	2.37197	5.17646
1794	AT1G18910	zinc ion binding%3Bzinc ion binding [Source:TAIR%3BAcc:AT1G18910]	2.37178	5.17581
1795	AT1G21610	wound-responsive family protein [Source:TAIR%3BAcc:AT1G21610]	2.371	5.17299
1796	AT5G59210	myosin heavy chain-related [Source:TAIR%3BAcc:AT5G59210]	2.37036	5.17071
1797	AT1G64790	ILITYHIA [Source:TAIR%3BAcc:AT1G64790]	2.36906	5.16606
1798	AT4G08350	global transcription factor group A2 [Source:TAIR%3BAcc:AT4G08350]	2.36875	5.16492
1799	AT1G47550	exocyst complex component sec3A [Source:TAIR%3BAcc:AT1G47550]	2.36654	5.15704
1800	AT3G17310	S-adenosyl-L-methionine-dependent methyltransferases superfamily protein [Source:TAIR%3BAcc:AT3G17310]	2.36636	5.15639
1801	AT3G46970	alpha-glucan phosphorylase 2 [Source:TAIR%3BAcc:AT3G46970]	2.36628	5.15609
1802	AT1G61000	FUNCTIONS IN: molecular_function unknown%3B INVOLVED IN: mitosis%3B LOCATED IN: plasma membrane%3B EXPRESSED IN: cultured cell%3B CONTAINS InterPro DOMAIN/s: Kinetochore protein Nuf2 (InterPro:IPR005549)%3B Has 50972 Blast hits to 29793 proteins in 2070 speci /.../chae - 902%3B Bacteria - 7404%3B Metazoa - 23628%3B Fungi - 4156%3B Plants - 2312%3B Viruses - 158%3B Other Eukaryotes - 12412 (source…	2.36599	5.15506
1803	AT1G09400	FMN-linked oxidoreductases superfamily protein [Source:TAIR%3BAcc:AT1G09400]	2.36599	5.15506
1804	AT3G05340	Tetratricopeptide repeat (TPR)-like superfamily protein [Source:TAIR%3BAcc:AT3G05340]	2.36599	5.15506
1805	AT1G78940	Protein kinase protein with adenine nucleotide alpha hydrolases-like domain [Source:TAIR%3BAcc:AT1G78940]	2.36599	5.15506
1806	AT1G03560	Pentatricopeptide repeat (PPR-like) superfamily protein [Source:TAIR%3BAcc:AT1G03560]	2.36478	5.15075
1807	AT4G09150	T-complex protein 11 [Source:TAIR%3BAcc:AT4G09150]	2.36421	5.1487
1808	AT5G67470	formin homolog 6 [Source:TAIR%3BAcc:AT5G67470]	2.36365	5.14672
1809	AT4G04920	sensitive to freezing 6 [Source:TAIR%3BAcc:AT4G04920]	2.36326	5.14531
1810	AT1G17210	IAP-like protein 1 [Source:TAIR%3BAcc:AT1G17210]	2.36265	5.14315
1811	AT5G11390	WPP domain-interacting protein 1 [Source:TAIR%3BAcc:AT5G11390]	2.36252	5.14267
1812	AT5G28290	NIMA-related kinase 3 [Source:TAIR%3BAcc:AT5G28290]	2.36252	5.14267
1813	AT4G33500	Protein phosphatase 2C family protein [Source:TAIR%3BAcc:AT4G33500]	2.36206	5.14105
1814	AT4G02640	bZIP transcription factor family protein [Source:TAIR%3BAcc:AT4G02640]	2.36187	5.14037
1815	AT3G05680	embryo defective 2016 [Source:TAIR%3BAcc:AT3G05680]	2.3609	5.1369
1816	AT2G36810	ARM repeat superfamily protein [Source:TAIR%3BAcc:AT2G36810]	2.35974	5.13279
1817	AT4G13460	SU(VAR)3-9 homolog 9 [Source:TAIR%3BAcc:AT4G13460]	2.35956	5.13214
1818	AT3G10360	pumilio 4 [Source:TAIR%3BAcc:AT3G10360]	2.35932	5.13129
1819	AT5G56360	calmodulin-binding protein [Source:TAIR%3BAcc:AT5G56360]	2.35861	5.12876
1820	AT1G53780	peptidyl-prolyl cis-trans isomerases%3Bhydrolases%3Bnucleoside-triphosphatases%3BATP binding%3Bnucleotide binding%3BATPases [Source:TAIR%3BAcc:AT1G53780]	2.35857	5.1286
1821	AT5G56250	hapless 8 [Source:TAIR%3BAcc:AT5G56250]	2.35825	5.12747
1822	AT5G04040	Patatin-like phospholipase family protein [Source:TAIR%3BAcc:AT5G04040]	2.35766	5.12538
1823	AT5G05410	DRE-binding protein 2A [Source:TAIR%3BAcc:AT5G05410]	2.35759	5.12513
1824	AT1G59610	dynamin-like 3 [Source:TAIR%3BAcc:AT1G59610]	2.35704	5.12319
1825	AT2G43800	Actin-binding FH2 (formin homology 2) family protein [Source:TAIR%3BAcc:AT2G43800]	2.35671	5.12201
1826	AT3G14650	cytochrome P450%2C family 72%2C subfamily A%2C polypeptide 11 [Source:TAIR%3BAcc:AT3G14650]	2.35537	5.11726
1827	AT3G24495	MUTS homolog 7 [Source:TAIR%3BAcc:AT3G24495]	2.3538	5.11169
1828	AT1G53510	mitogen-activated protein kinase 18 [Source:TAIR%3BAcc:AT1G53510]	2.35212	5.10575
1829	AT3G01350	Major facilitator superfamily protein [Source:TAIR%3BAcc:AT3G01350]	2.35123	5.10257
1830	AT5G10010	unknown protein%3B FUNCTIONS IN: molecular_function unknown%3B INVOLVED IN: biological_process unknown%3B LOCATED IN: nucleolus%3B EXPRESSED IN: 25 plant structures%3B EXPRESSED DURING: 15 growth stages%3B BEST Arabidopsis thaliana protein match is: unknown pro /.../TAIR:AT5G64910.1)%3B Has 33260 Blast hits to 16857 proteins in 1270 species: Archae - 88%3B Bacteria - 3040%3B Metazoa - 11915%3B Fu…	2.35116	5.10234
1831	AT1G64550	general control non-repressible 3 [Source:TAIR%3BAcc:AT1G64550]	2.35085	5.10124
1832	AT5G16280	Tetratricopeptide repeat (TPR)-like superfamily protein [Source:TAIR%3BAcc:AT5G16280]	2.35005	5.09841
1833	AT5G56747	transposable element gene [Source:TAIR%3BAcc:AT5G56747]	2.35005	5.09841
1834	AT5G65750	2-oxoglutarate dehydrogenase%2C E1 component [Source:TAIR%3BAcc:AT5G65750]	2.34955	5.09666
1835	AT3G48500	Nucleic acid-binding%2C OB-fold-like protein [Source:TAIR%3BAcc:AT3G48500]	2.34801	5.09121
1836	AT2G33060	receptor like protein 27 [Source:TAIR%3BAcc:AT2G33060]	2.34737	5.08897
1837	AT5G45530	Protein of unknown function (DUF594) [Source:TAIR%3BAcc:AT5G45530]	2.34503	5.08071
1838	AT1G02670	P-loop containing nucleoside triphosphate hydrolases superfamily protein [Source:TAIR%3BAcc:AT1G02670]	2.34503	5.08071
1839	AT4G19060	P-loop containing nucleoside triphosphate hydrolases superfamily protein [Source:TAIR%3BAcc:AT4G19060]	2.34428	5.07807
1840	AT3G02890	RING/FYVE/PHD zinc finger superfamily protein [Source:TAIR%3BAcc:AT3G02890]	2.34307	5.07382
1841	AT5G57960	GTP-binding protein%2C HflX [Source:TAIR%3BAcc:AT5G57960]	2.34287	5.07312
1842	AT4G11270	Transducin/WD40 repeat-like superfamily protein [Source:TAIR%3BAcc:AT4G11270]	2.34268	5.07244
1843	AT1G32810	RING/FYVE/PHD zinc finger superfamily protein [Source:TAIR%3BAcc:AT1G32810]	2.34237	5.07137
1844	AT1G28260	Telomerase activating protein Est1 [Source:TAIR%3BAcc:AT1G28260]	2.34232	5.07117
1845	AT3G59580	Plant regulator RWP-RK family protein [Source:TAIR%3BAcc:AT3G59580]	2.34183	5.06944
1846	AT1G74260	purine biosynthesis 4 [Source:TAIR%3BAcc:AT1G74260]	2.34086	5.06605
1847	AT2G22400	S-adenosyl-L-methionine-dependent methyltransferases superfamily protein [Source:TAIR%3BAcc:AT2G22400]	2.34084	5.06597
1848	AT5G11210	glutamate receptor 2.5 [Source:TAIR%3BAcc:AT5G11210]	2.33946	5.06114
1849	AT1G01220	L-fucokinase/GDP-L-fucose pyrophosphorylase [Source:TAIR%3BAcc:AT1G01220]	2.33887	5.05907
1850	AT2G41820	Leucine-rich repeat protein kinase family protein [Source:TAIR%3BAcc:AT2G41820]	2.33855	5.05795
1851	AT1G49040	stomatal cytokinesis defective / SCD1 protein (SCD1) [Source:TAIR%3BAcc:AT1G49040]	2.33827	5.05696
1852	AT1G09980	Putative serine esterase family protein [Source:TAIR%3BAcc:AT1G09980]	2.33827	5.05695
[truncated: 602 more rows]
