# Supplementary material for: IQD1 Involvement in Hormonal Signaling and General Defense Responses Against Botrytis cinerea
Source: Front Plant Sci. 2022 Apr 26;13:845140. doi: 10.3389/fpls.2022.845140 (PMC9087847; doi:10.3389/fpls.2022.845140)
Supplement: Supplementary file 3 [file Data_Sheet_2.xlsx]

## Sheet: Abiotic stress
#	Gene ID	Description	Log2(FC)
1	at4g32208	FUNCTIONS IN: molecular_function unknown; INVOLVED IN: biological_process unknown; LOCATED IN: cellular_component unknown; CONTAINS InterPro DOMAIN/s: Heat shock protein 70 (InterPro:IPR013126); BEST Arabidopsis thaliana protein match is: MTHSC70-2 (MITOCHONDRIAL HSP70 2); ATP binding (TAIR:AT5G09590.1); Has 5503 Blast hits to 5502 proteins in 1651 species: Archae - 75; Bacteria - 3077; Metazoa -…	5.182
2	at4g27670	Symbols: HSP21 | HSP21 (HEAT SHOCK PROTEIN 21) | chr4:13818870-13819971 REVERSE	4.919
3	at3g50980	Symbols: XERO1 | XERO1 (DEHYDRIN XERO 1) | chr3:18941925-18942865 FORWARD	4.713
4	at4g25200	Symbols: ATHSP23.6-MITO | ATHSP23.6-MITO (MITOCHONDRION-LOCALIZED SMALL HEAT SHOCK PROTEIN 23.6) | chr4:12917017-12918053 FORWARD	4.557
5	at1g18980	germin-like protein, putative | chr1:6557254-6558045 REVERSE	4.182
6	at5g39110	germin-like protein, putative | chr5:15657802-15658584 REVERSE	3.182
7	at1g35260	Symbols: MLP165 | MLP165 (MLP-LIKE PROTEIN 165) | chr1:12936849-12937787 REVERSE	2.919
8	at5g39100	Symbols: GLP6 | GLP6 (GERMIN-LIKE PROTEIN 6); manganese ion binding / nutrient reservoir | chr5:15653090-15654020 REVERSE	2.887
9	at4g10250	Symbols: ATHSP22.0 | ATHSP22.0 | chr4:6370343-6371291 FORWARD	2.836
10	at4g08685	Symbols: SAH7 | SAH7 | chr4:5550429-5551370 FORWARD	2.74
11	at1g71000	heat shock protein binding | chr1:26769336-26770111 REVERSE	2.65
12	at1g53540	17.6 kDa class I small heat shock protein (HSP17.6C-CI) (AA 1-156) | chr1:19980462-19981109 FORWARD	2.627
13	at1g19670	Symbols: ATCLH1, CORI1, ATHCOR1 | ATCLH1 (ARABIDOPSIS THALIANA CORONATINE-INDUCED PROTEIN 1); chlorophyllase | chr1:6803611-6805044 REVERSE	2.519
14	at2g47770	benzodiazepine receptor-related | chr2:19568464-19569507 FORWARD	2.485
15	at3g62730	unknown protein | chr3:23207854-23209471 REVERSE	2.475
16	at3g05890	Symbols: RCI2B | RCI2B (RARE-COLD-INDUCIBLE 2B) | chr3:1757631-1758492 REVERSE	2.356
17	at1g70880	Bet v I allergen family protein | chr1:26722881-26723778 REVERSE	2.26
18	at4g38410	dehydrin, putative | chr4:17980940-17981719 FORWARD	2.235
19	at3g25760	Symbols: AOC1, ERD12 | AOC1 (ALLENE OXIDE CYCLASE 1); allene-oxide cyclase | chr3:9403883-9405250 FORWARD	2.167
20	at2g14070	wound-responsive protein-related | chr2:5921881-5922990 FORWARD	2.117
21	at4g30650	hydrophobic protein, putative / low temperature and salt responsive protein, putative | chr4:14954320-14954968 FORWARD	2.049
22	at1g76700	DNAJ heat shock N-terminal domain-containing protein | chr1:28780408-28783248 REVERSE	-2.001
23	at1g29470	dehydration-responsive protein-related | chr1:10310245-10314048 REVERSE	-2.003
24	at5g52310	Symbols: COR78, LTI78, RD29A, LTI140 | LTI78 (LOW-TEMPERATURE-INDUCED 78) | chr5:21240849-21243613 FORWARD	-2.009
25	at2g35540	DNAJ heat shock N-terminal domain-containing protein | chr2:14927158-14928930 FORWARD	-2.039
26	at4g21100	Symbols: DDB1B | DDB1B (Damaged DNA Binding Protein 1 B); damaged DNA binding / protein binding | chr4:11258761-11265463 REVERSE	-2.06
27	at4g29920	heat shock protein-related | chr4:14632653-14635885 REVERSE	-2.075
28	at5g16820	Symbols: HSF3, HSFA1B, ATHSFA1B | HSF3 (HEAT SHOCK FACTOR 3); DNA binding / transcription factor | chr5:5530273-5532792 FORWARD	-2.206
29	at3g01420	Symbols: ALPHA-DOX1, DOX1, DIOX1 | DOX1; lipoxygenase | chr3:159466-162837 REVERSE	-2.21
30	at1g32230	Symbols: RCD1, CEO, CEO1, ATP8 | RCD1 (RADICAL-INDUCED CELL DEATH1); protein binding | chr1:11612118-11616218 FORWARD	-2.222
31	at3g04980	DNAJ heat shock N-terminal domain-containing protein | chr3:1378684-1382181 REVERSE	-2.243
32	at5g20630	Symbols: GLP3, GLP3A, GLP3B, ATGER3, GER3 | GER3 (GERMIN 3); oxalate oxidase | chr5:6975104-6975993 REVERSE	-2.331
33	at1g21610	wound-responsive family protein | chr1:7573922-7578956 FORWARD	-2.371
34	at2g25140	Symbols: HSP98.7, CLPB-M, CLPB4 | CLPB4 (CASEIN LYTIC PROTEINASE B4); ATP binding / ATPase/ nucleoside-triphosphatase/ nucleotide binding / protein binding | chr2:10697703-10702152 REVERSE	-2.382
35	at3g05950	germin-like protein, putative | chr3:1781067-1782007 REVERSE	-2.6
36	at1g11660	heat shock protein, putative | chr1:3921056-3924555 FORWARD	-2.62
37	at3g06340	DNAJ heat shock N-terminal domain-containing protein | chr3:1920207-1923311 REVERSE	-2.62
38	at5g42020	Symbols: BIP, BIP2 | BIP2; ATP binding | chr5:16807483-16810646 REVERSE	-2.652
39	at3g51070	dehydration-responsive protein-related | chr3:18969068-18972291 FORWARD	-2.683
40	at3g10680	heat shock protein-related | chr3:3337773-3339345 FORWARD	-2.688
41	at2g26890	Symbols: GRV2, KAM2 | GRV2 (GRAVITROPISM DEFECTIVE 2); binding / heat shock protein binding | chr2:11462067-11473841 REVERSE	-2.708
42	at5g09590	Symbols: MTHSC70-2, HSC70-5 | MTHSC70-2 (MITOCHONDRIAL HSP70 2); ATP binding | chr5:2975548-2978750 FORWARD	-2.712
43	at4g19590	DNAJ heat shock N-terminal domain-containing protein | chr4:10671199-10672290 FORWARD	-2.726
44	at5g15450	Symbols: APG6, CLPB3, CLPB-P | CLPB3 (CASEIN LYTIC PROTEINASE B3); ATP binding / ATPase/ nucleoside-triphosphatase/ nucleotide binding / protein binding | chr5:5014212-5018347 REVERSE	-2.843
45	at5g64030	dehydration-responsive protein-related | chr5:25624037-25628559 FORWARD	-2.849
46	at5g38910	germin-like protein, putative | chr5:15578811-15579584 FORWARD	-2.87
47	at4g15820	FUNCTIONS IN: molecular_function unknown; INVOLVED IN: biological_process unknown; LOCATED IN: cellular_component unknown; EXPRESSED IN: 19 plant structures; EXPRESSED DURING: 13 growth stages; BEST Arabidopsis thaliana protein match is: emb1703 (embryo defective 1703) (TAIR:AT3G61780.1); Has 482 Blast hits to 408 proteins in 85 species: Archae - 0; Bacteria - 7; Metazoa - 192; Fungi - 38; Plants…	-2.872
48	at5g53150	heat shock protein binding / unfolded protein binding | chr5:21554791-21557491 FORWARD	-2.882
49	at3g54510	early-responsive to dehydration protein-related / ERD protein-related | chr3:20180292-20183509 FORWARD	-2.894
50	at5g18750	DNAJ heat shock N-terminal domain-containing protein | chr5:6255177-6257932 FORWARD	-3.02
51	at1g74310	Symbols: ATHSP101, HSP101, HOT1 | ATHSP101 (ARABIDOPSIS THALIANA HEAT SHOCK PROTEIN 101); ATP binding / ATPase/ nucleoside-triphosphatase/ nucleotide binding / protein binding | chr1:27936508-27940190 REVERSE	-3.031
52	at5g52640	Symbols: HSP81-1, ATHS83, HSP81.1, HSP83, ATHSP90.1 | ATHSP90.1 (HEAT SHOCK PROTEIN 90.1); ATP binding / unfolded protein binding | chr5:21352399-21355361 FORWARD	-3.07
53	at3g21210	protein binding / zinc ion binding | chr3:7437964-7440826 REVERSE	-3.157
54	at2g40130	heat shock protein-related | chr2:16765920-16769268 FORWARD	-3.235
55	at1g74250	DNAJ heat shock N-terminal domain-containing protein | chr1:27920328-27922414 FORWARD	-3.354
56	at1g16030	Symbols: Hsp70b | Hsp70b (heat shock protein 70B); ATP binding | chr1:5502206-5504535 REVERSE	-3.446
57	at5g28540	Symbols: BIP1 | BIP1; ATP binding | chr5:10540460-10543375 REVERSE	-3.59
58	at1g35310	Symbols: MLP168 | MLP168 (MLP-LIKE PROTEIN 168) | chr1:12956159-12957090 REVERSE	-3.6
59	at5g39160	germin-like protein (GLP2a) (GLP5a) | chr5:15679014-15680002 REVERSE	-3.631
60	at2g41520	DNAJ heat shock N-terminal domain-containing protein | chr2:17317485-17323021 FORWARD	-3.665
61	at2g46240	Symbols: BAG6, ATBAG6 | BAG6 (BCL-2-ASSOCIATED ATHANOGENE 6); calmodulin binding / protein binding | chr2:18986133-18989947 FORWARD	-3.668
62	at4g16660	heat shock protein 70, putative / HSP70, putative | chr4:9376737-9381507 FORWARD	-3.741
63	at4g24190	Symbols: SHD, HSP90.7 | SHD (SHEPHERD); ATP binding / unfolded protein binding | chr4:12551717-12555909 REVERSE	-4.076
64	at3g10200	dehydration-responsive protein-related | chr3:3157608-3160188 FORWARD	-4.309
65	at5g37750	heat shock protein binding / unfolded protein binding | chr5:14995789-14997046 FORWARD	-4.695
66	at5g27240	DNAJ heat shock N-terminal domain-containing protein | chr5:9597552-9600866 FORWARD	-4.744
67	at1g75310	Symbols: AUL1 | AUL1; heat shock protein binding | chr1:28261004-28266124 FORWARD	-4.804
68	at1g09080	Symbols: BIP3 | BIP3; ATP binding | chr1:2929217-2931841 REVERSE	-5.591
69	at5g37440	DNAJ heat shock N-terminal domain-containing protein | chr5:14844359-14845560 REVERSE	-7.118

## Sheet: Redox state
#	Gene ID	Description	Log2(FC)
1	at1g19550	dehydroascorbate reductase, putative | chr1:6767451-6767983 REVERSE	8.717
2	at2g16060	Symbols: GLB1, AHB1, ARATH GLB1, NSHB1, ATGLB1 | AHB1 (ARABIDOPSIS HEMOGLOBIN 1); oxygen binding / oxygen transporter | chr2:6982531-6983631 REVERSE	2.931
3	at3g09640	Symbols: APX2, APX1B | APX2 (ASCORBATE PEROXIDASE 2); L-ascorbate peroxidase | chr3:2956156-2958327 FORWARD	2.597
4	at1g28480	Symbols: GRX480 | GRX480; electron carrier/ protein disulfide oxidoreductase | chr1:10013474-10014073 REVERSE	2.438
5	at1g45145	Symbols: ATTRX5, ATH5, LIV1 | ATTRX5; oxidoreductase, acting on sulfur group of donors, disulfide as acceptor | chr1:17074942-17076330 REVERSE	2.248
6	at5g11930	glutaredoxin family protein | chr5:3844940-3845645 REVERSE	2.097
7	at2g46650	Symbols: B5 #1, ATCB5-C, CB5-C | CB5-C (CYTOCHROME B5 ISOFORM C); heme binding | chr2:19151646-19152600 FORWARD	2.009
8	at1g77510	Symbols: ATPDIL1-2, PDI6, ATPDI6 | ATPDIL1-2 (PDI-LIKE 1-2); protein disulfide isomerase | chr1:29126650-29129612 FORWARD	-2.048
9	at1g60740	peroxiredoxin type 2, putative | chr1:22361074-22361952 FORWARD	-2.511
10	at1g21750	Symbols: ATPDIL1-1, ATPDI5, PDI5 | ATPDIL1-1 (PDI-LIKE 1-1); protein disulfide isomerase | chr1:7645700-7648841 FORWARD	-2.528
11	at5g37830	Symbols: OXP1 | OXP1 (OXOPROLINASE 1); 5-oxoprolinase (ATP-hydrolyzing)/ hydrolase | chr5:15056188-15060777 REVERSE	-2.748
12	at3g62510	protein disulfide isomerase-related | chr3:23123398-23123774 FORWARD	-2.894
13	at1g52990	thioredoxin family protein | chr1:19740503-19743449 REVERSE	-3.048

## Sheet: Peroxidases
#	Gene ID	Description	Log2(FC)
1	at5g67400	peroxidase 73 (PER73) (P73) (PRXR11) | chr5:26894856-26896488 FORWARD	4.323
2	at4g11290	peroxidase, putative | chr4:6869953-6871661 FORWARD	3.688
3	at4g31760	peroxidase, putative | chr4:15368260-15369724 REVERSE	3.597
4	at3g49110	Symbols: PRX33, PRXCA, ATPRX33, ATPCA | PRXCA (PEROXIDASE CA); peroxidase | chr3:18200664-18203142 FORWARD	2.961
5	at2g41480	electron carrier/ heme binding / peroxidase | chr2:17296812-17298731 REVERSE	2.577
6	at5g58390	peroxidase, putative | chr5:23599567-23601325 REVERSE	2.552
7	at3g21770	peroxidase 30 (PER30) (P30) (PRXR9) | chr3:7673276-7674839 FORWARD	2.124
8	at5g06730	peroxidase, putative | chr5:2079955-2081684 REVERSE	-2.932
9	at4g16270	peroxidase 40 (PER40) (P40) | chr4:9205016-9206552 FORWARD	-3.032
10	at4g08770	peroxidase, putative | chr4:5598115-5600312 REVERSE	-3.037
11	at3g32980	peroxidase 32 (PER32) (P32) (PRXR3) | chr3:13526097-13529997 REVERSE	-4.469

## Sheet: GST
#	Gene ID	Description	Log2(FC)
1	at1g59670	Symbols: ATGSTU15 | ATGSTU15 (GLUTATHIONE S-TRANSFERASE TAU 15); glutathione transferase | chr1:21930010-21931366 FORWARD	6.215
2	at1g27140	Symbols: ATGSTU14, GST13 | ATGSTU14 (ARABIDOPSIS THALIANA GLUTATHIONE S-TRANSFERASE TAU 14); glutathione transferase | chr1:9427858-9428716 FORWARD	4.1
3	at1g10370	Symbols: GST30, ATGSTU17, GST30B, ERD9 | ERD9 (EARLY-RESPONSIVE TO DEHYDRATION 9); glutathione transferase | chr1:3397081-3398358 REVERSE	2.331
4	at2g29440	Symbols: ATGSTU6, GST24 | ATGSTU6 (ARABIDOPSIS THALIANA GLUTATHIONE S-TRANSFERASE TAU 6); glutathione transferase | chr2:12620060-12621148 REVERSE	2.145
5	at5g17220	Symbols: ATGSTF12, GST26, TT19 | ATGSTF12 (ARABIDOPSIS THALIANA GLUTATHIONE S-TRANSFERASE PHI 12); glutathione transferase | chr5:5658460-5659386 FORWARD	-2.894
6	at2g02380	Symbols: ATGSTZ2 | ATGSTZ2; catalytic/ glutathione transferase | chr2:626842-628676 FORWARD	-3.726
7	at3g09270	Symbols: ATGSTU8 | ATGSTU8 (GLUTATHIONE S-TRANSFERASE TAU 8); glutathione transferase | chr3:2848289-2849289 REVERSE	-4.055

## Sheet: Signaling
#	Gene ID	Description	Log2(FC)
1	at5g38260	serine/threonine protein kinase, putative | chr5:15283692-15285837 REVERSE	5.914
2	at1g27570	phosphatidylinositol 3- and 4-kinase family protein | chr1:9575538-9582376 FORWARD	5.032
3	at1g29025	Calcium-binding EF-hand family protein; FUNCTIONS IN: calcium ion binding; LOCATED IN: endomembrane system; CONTAINS InterPro DOMAIN/s: EF-Hand 1, calcium-binding site (InterPro:IPR018247), EF-HAND 2 (InterPro:IPR018249), Calcium-binding EF-hand (InterPro:IPR002048), EF-hand-like domain (InterPro:IPR011992); BEST Arabidopsis thaliana protein match is: Calcium-binding EF-hand family protein (TAIR:…	4.06
4	at4g11460	protein kinase family protein | chr4:6964468-6967093 FORWARD	3.861
5	at4g14690	Symbols: ELIP2 | ELIP2 (EARLY LIGHT-INDUCIBLE PROTEIN 2); chlorophyll binding | chr4:8418283-8419263 FORWARD	3.597
6	at1g18350	Symbols: ATMKK7, BUD1, MKK7 | ATMKK7; MAP kinase kinase/ kinase | chr1:6315651-6316738 FORWARD	3.515
7	at3g29780	Symbols: RALFL27 | RALFL27 (ralf-like 27); signal transducer | chr3:11671741-11672189 FORWARD	3.323
8	at5g10260	Symbols: AtRABH1e | AtRABH1e (Arabidopsis Rab GTPase homolog H1e); GTP binding | chr5:3219991-3221515 FORWARD	3.298
9	at1g27380	Symbols: RIC2 | RIC2 (ROP-INTERACTIVE CRIB MOTIF-CONTAINING PROTEIN 2) | chr1:9508745-9510066 REVERSE	3.26
10	at1g69990	leucine-rich repeat transmembrane protein kinase, putative | chr1:26360235-26362010 REVERSE	3.153
11	at5g39000	protein kinase family protein | chr5:15611860-15614481 FORWARD	3.002
12	at5g38280	Symbols: PR5K | PR5K; kinase/ transmembrane receptor protein serine/threonine kinase | chr5:15293121-15297323 REVERSE	2.917
13	at1g66930	serine/threonine protein kinase family protein | chr1:24970523-24973069 FORWARD	2.88
14	at2g33775	Symbols: RALFL19 | RALFL19 (ralf-like 19); signal transducer | chr2:14288425-14289225 FORWARD	2.861
15	at5g45970	Symbols: ARAC2, ROP7, ATRAC2, ATROP7 | ARAC2 (ARABIDOPSIS RAC-LIKE 2); GTP binding | chr5:18643734-18645966 FORWARD	2.749
16	at1g63550	LOCATED IN: anchored to membrane; EXPRESSED IN: flower, root, carpel, leaf; EXPRESSED DURING: 4 leaf senescence stage, petal differentiation and expansion stage; CONTAINS InterPro DOMAIN/s: Protein of unknown function DUF26 (InterPro:IPR002902); BEST Arabidopsis thaliana protein match is: receptor-like protein kinase-related (TAIR:AT1G63570.1); Has 4939 Blast hits to 2168 proteins in 204 species:…	2.738
17	at4g20780	calcium-binding protein, putative | chr4:11133186-11133970 REVERSE	2.317
18	at4g18800	Symbols: ATHSGBP, ATRAB11B, ATRABA1D | ATRABA1D (ARABIDOPSIS RAB GTPASE HOMOLOG A1D); GTP binding | chr4:10319862-10321551 REVERSE	2.262
19	at3g16490	Symbols: IQD26 | IQD26 (IQ-domain 26); calmodulin binding | chr3:5603900-5605697 REVERSE	2.214
20	at1g76640	calmodulin-related protein, putative | chr1:28765324-28765803 REVERSE	2.117
21	at1g33260	protein kinase family protein | chr1:12064509-12066376 FORWARD	2.048
22	at5g05710	pleckstrin homology (PH) domain-containing protein | chr5:1715875-1716499 FORWARD	2.037
23	at4g10390	protein kinase family protein | chr4:6441673-6443435 REVERSE	2.016
24	at5g12180	Symbols: CPK17 | CPK17; ATP binding / calcium ion binding / calmodulin-dependent protein kinase/ kinase/ protein kinase/ protein serine/threonine kinase | chr5:3937024-3939596 FORWARD	2.013
25	at5g40645	nitrate-responsive NOI protein, putative | chr5:16280283-16280972 REVERSE	2.013
26	at1g08770	Symbols: PRA1.E | PRA1.E (PRENYLATED RAB ACCEPTOR 1.E) | chr1:2808883-2809747 FORWARD	2.009
27	at2g33170	leucine-rich repeat transmembrane protein kinase, putative | chr2:14056250-14060641 REVERSE	-2.006
28	at5g01560	Symbols: LECRKA4.3 | LECRKA4.3 (LECTIN RECEPTOR KINASE A4.3); kinase | chr5:218138-220530 REVERSE	-2.008
29	at4g31000	calmodulin-binding protein | chr4:15103159-15105979 FORWARD	-2.008
30	at3g24982	protein binding | chr3:9106000-9108937 REVERSE	-2.01
31	at1g29730	ATP binding / kinase/ protein binding / protein kinase/ protein serine/threonine kinase/ protein tyrosine kinase | chr1:10400564-10405874 REVERSE	-2.013
32	at4g04540	protein kinase family protein | chr4:2259580-2262138 FORWARD	-2.02
33	at1g63700	Symbols: YDA, MAPKKK4 | YDA (YODA); ATP binding / kinase/ protein kinase/ protein serine/threonine kinase | chr1:23624666-23629112 REVERSE	-2.02
34	at1g67890	protein kinase family protein | chr1:25457179-25462792 FORWARD	-2.028
35	at1g55610	Symbols: BRL1 | BRL1 (BRI 1 LIKE); kinase | chr1:20779874-20784017 REVERSE	-2.029
36	at1g55610	Symbols: BRL1 | BRL1 (BRI 1 LIKE); kinase | chr1:20779874-20784017 REVERSE	-2.029
37	at5g07240	Symbols: IQD24 | IQD24 (IQ-domain 24); calmodulin binding | chr5:2271919-2274288 FORWARD	-2.032
38	at5g63710	leucine-rich repeat transmembrane protein kinase, putative | chr5:25499414-25502798 FORWARD	-2.056
39	at2g23450	protein kinase family protein | chr2:9988754-9991695 REVERSE	-2.058
40	at4g22130	Symbols: SRF8 | SRF8 (STRUBBELIG-RECEPTOR FAMILY 8); ATP binding / kinase/ protein binding / protein kinase/ protein serine/threonine kinase/ protein tyrosine kinase | chr4:11723513-11727673 FORWARD	-2.064
41	at2g32250	Symbols: FRS2 | FRS2 (FAR1-related sequence 2); zinc ion binding | chr2:13693105-13696932 FORWARD	-2.064
42	at2g29110	Symbols: ATGLR2.8, GLR2.8 | ATGLR2.8; intracellular ligand-gated ion channel | chr2:12506880-12510552 REVERSE	-2.076
43	at1g52520	Symbols: FRS6 | FRS6 (FAR1-related sequence 6); zinc ion binding | chr1:19565769-19568384 FORWARD	-2.089
44	at3g15970	Ran-binding protein 1 domain-containing protein / RanBP1 domain-containing protein | chr3:5408797-5411143 REVERSE	-2.099
45	at4g11480	protein kinase family protein | chr4:6971408-6973799 FORWARD	-2.103
46	at1g56340	Symbols: CRT1 | CRT1 (CALRETICULIN 1); calcium ion binding / unfolded protein binding | chr1:21089844-21092660 REVERSE	-2.103
47	at4g04490	protein kinase family protein | chr4:2231957-2234638 REVERSE	-2.112
48	at3g59700	Symbols: ATHLECRK, LECRK1 | ATHLECRK (ARABIDOPSIS THALIANA LECTIN-RECEPTOR KINASE); kinase | chr3:22052133-22054275 FORWARD	-2.117
49	at1g70530	protein kinase family protein | chr1:26588750-26591379 REVERSE	-2.125
50	at1g31930	Symbols: XLG3 | XLG3 (extra-large GTP-binding protein 3); guanyl nucleotide binding / signal transducer | chr1:11465049-11469165 FORWARD	-2.13
51	at5g60310	lectin protein kinase, putative | chr5:24268011-24269982 FORWARD	-2.134
52	at3g51550	Symbols: FER | FER (FERONIA); kinase/ protein kinase | chr3:19117584-19120881 REVERSE	-2.143
53	at3g55020	RabGAP/TBC domain-containing protein | chr3:20388869-20394911 REVERSE	-2.144
54	at3g18890	binding / catalytic/ coenzyme binding | chr3:6511023-6514994 FORWARD	-2.145
55	at5g35840	Symbols: PHYC | PHYC (phytochrome defective c); protein histidine kinase | chr5:14007826-14011764 FORWARD	-2.15
56	at2g43680	Symbols: IQD14 | IQD14; calmodulin binding | chr2:18108349-18111831 FORWARD	-2.153
57	at3g07980	Symbols: MAPKKK6, MAP3KE2 | MAPKKK6; ATP binding / binding / kinase/ protein kinase/ protein serine/threonine kinase/ protein tyrosine kinase | chr3:2543616-2551225 REVERSE	-2.161
58	at3g07050	GTP-binding family protein | chr3:2229590-2232361 REVERSE	-2.174
59	at2g02790	Symbols: IQD29 | IQD29 (IQ-domain 29); calmodulin binding | chr2:787915-790946 FORWARD	-2.176
60	at5g67385	protein binding / signal transducer | chr5:26884664-26887204 FORWARD	-2.182
61	at4g22730	leucine-rich repeat transmembrane protein kinase, putative | chr4:11941131-11943885 FORWARD	-2.196
62	at5g39030	protein kinase family protein | chr5:15620066-15622486 FORWARD	-2.216
63	at1g70130	lectin protein kinase, putative | chr1:26409743-26411801 REVERSE	-2.216
64	at2g13790	Symbols: ATSERK4, SERK4, BKK1 | SERK4 (SOMATIC EMBRYOGENESIS RECEPTOR-LIKE KINASE 4); protein binding / protein kinase/ transmembrane receptor protein serine/threonine kinase | chr2:5741820-5746793 FORWARD	-2.218
65	at1g66910	protein kinase, putative | chr1:24961634-24963946 REVERSE	-2.226
66	at5g01550	Symbols: LECRKA4.2 | LECRKA4.2 (LECTIN RECEPTOR KINASE A4.1); ATP binding / kinase/ protein kinase/ protein serine/threonine kinase/ sugar binding | chr5:214517-216583 REVERSE	-2.228
67	at5g10680	calmodulin-binding protein-related | chr5:3373584-3374309 FORWARD	-2.235
68	at4g04720	Symbols: CPK21 | CPK21; ATP binding / calcium ion binding / calmodulin-dependent protein kinase/ kinase/ protein kinase/ protein serine/threonine kinase | chr4:2394458-2397759 REVERSE	-2.236
69	at3g14205	phosphoinositide phosphatase family protein | chr3:4715707-4720951 REVERSE	-2.244
70	at5g02010	Symbols: ATROPGEF7, ROPGEF7 | ROPGEF7; Rho guanyl-nucleotide exchange factor | chr5:383153-385850 FORWARD	-2.245
71	at1g73080	Symbols: PEPR1 | PEPR1 (PEP1 receptor 1); ATP binding / kinase/ protein binding / protein serine/threonine kinase | chr1:27484513-27488201 FORWARD	-2.26
72	at4g27290	ATP binding / protein kinase/ protein serine/threonine kinase/ protein tyrosine kinase/ sugar binding | chr4:13666281-13669202 FORWARD	-2.26
73	at2g29120	Symbols: ATGLR2.7, GLR2.7 | ATGLR2.7; intracellular ligand-gated ion channel | chr2:12511292-12515895 REVERSE	-2.264
74	at1g18840	Symbols: IQD30 | IQD30; calmodulin binding | chr1:6500848-6504413 REVERSE	-2.272
75	at1g11410	S-locus protein kinase, putative | chr1:3841286-3844432 FORWARD	-2.285
76	at1g51790	kinase | chr1:19206711-19211417 REVERSE	-2.297
77	at1g51790	kinase | chr1:19206711-19211417 REVERSE	-2.297
78	at1g29750	Symbols: RKF1 | RKF1 (RECEPTOR-LIKE KINASE IN FLOWERS 1); ATP binding / kinase/ protein serine/threonine kinase/ receptor signaling protein serine/threonine kinase | chr1:10413881-10420524 REVERSE	-2.304
79	at1g34210	Symbols: SERK2, ATSERK2 | SERK2 (SOMATIC EMBRYOGENESIS RECEPTOR-LIKE KINASE 2); kinase | chr1:12458670-12462905 FORWARD	-2.307
80	at5g11180	Symbols: ATGLR2.6, GLR2.6 | ATGLR2.6; intracellular ligand-gated ion channel | chr5:3557261-3561575 REVERSE	-2.309
81	at1g51960	Symbols: IQD27 | IQD27 (IQ-domain 27); calmodulin binding | chr1:19310355-19311683 FORWARD	-2.309
82	at5g03960	Symbols: IQD12 | IQD12 (IQ-domain 12); calmodulin binding | chr5:1068260-1069978 REVERSE	-2.309
83	at5g06120	Ran-binding protein, putative | chr5:1844078-1852601 FORWARD	-2.316
84	at3g18040	Symbols: MPK9 | MPK9 (MAP KINASE 9); MAP kinase | chr3:6174719-6178465 FORWARD	-2.316
85	at4g34390	Symbols: XLG2 | XLG2 (extra-large GTP-binding protein 2); guanyl nucleotide binding / signal transducer | chr4:16441179-16445005 FORWARD	-2.321
86	at3g15354	Symbols: SPA3 | SPA3 (SPA1-RELATED 3); protein binding / signal transducer | chr3:5169095-5172837 REVERSE	-2.33
87	at3g59570	RabGAP/TBC domain-containing protein | chr3:22000832-22006056 REVERSE	-2.336
88	at5g11210	Symbols: ATGLR2.5, GLR2.5 | ATGLR2.5; intracellular ligand-gated ion channel | chr5:3571214-3574537 REVERSE	-2.339
89	at2g41820	leucine-rich repeat transmembrane protein kinase, putative | chr2:17446744-17450071 FORWARD	-2.339
90	at5g57960	GTP-binding family protein | chr5:23462770-23466503 REVERSE	-2.343
91	at2g33060	Symbols: AtRLP27 | AtRLP27 (Receptor Like Protein 27); kinase/ protein binding | chr2:14025483-14028196 FORWARD	-2.347
92	at1g53510	Symbols: ATMPK18 | ATMPK18; MAP kinase | chr1:19970664-19974393 REVERSE	-2.352
93	at5g56360	calmodulin-binding protein | chr5:22823302-22828025 REVERSE	-2.359
94	at3g07960	phosphatidylinositol-4-phosphate 5-kinase family protein | chr3:2534887-2538372 FORWARD	-2.393
95	at5g24010	protein kinase family protein | chr5:8113795-8116615 FORWARD	-2.414
96	at4g23050	protein kinase, putative | chr4:12080060-12084256 FORWARD	-2.423
97	at1g49340	Symbols: ATPI4K ALPHA | ATPI4K ALPHA; 1-phosphatidylinositol 4-kinase/ inositol or phosphatidylinositol kinase | chr1:18252355-18264462 FORWARD	-2.432
98	at1g16110	Symbols: WAKL6 | WAKL6 (wall associated kinase-like 6); kinase | chr1:5518373-5520891 FORWARD	-2.438
99	at2g38800	calmodulin-binding protein-related | chr2:16216999-16219159 FORWARD	-2.445
100	at1g22620	Symbols: ATSAC1 | ATSAC1 (suppressor of actin 1); phosphatidylinositol-4,5-bisphosphate 5-phosphatase | chr1:7997676-8002944 REVERSE	-2.454
101	at1g16160	Symbols: WAKL5 | WAKL5 (wall associated kinase-like 5); kinase | chr1:5535973-5538269 FORWARD	-2.463
102	at2g02780	leucine-rich repeat transmembrane protein kinase, putative | chr2:781847-784646 REVERSE	-2.464
103	at2g41560	Symbols: ACA4 | ACA4 (AUTO-INHIBITED CA(2+)-ATPASE, ISOFORM 4); calcium-transporting ATPase/ calmodulin binding | chr2:17332084-17337269 REVERSE	-2.476
104	at5g17790	Symbols: VAR3 | VAR3 (VARIEGATED 3); binding / zinc ion binding | chr5:5869710-5872718 REVERSE	-2.506
105	at3g14590	Symbols: NTMC2TYPE6.2, NTMC2T6.2 | NTMC2T6.2; CONTAINS InterPro DOMAIN/s: C2 membrane targeting protein (InterPro:IPR018029), C2 calcium/lipid-binding region, CaLB (InterPro:IPR008973), C2 calcium-dependent membrane targeting (InterPro:IPR000008); BEST Arabidopsis thaliana protein match is: NTMC2T6.1 (TAIR:AT1G53590.1); Has 3086 Blast hits to 2715 proteins in 189 species: Archae - 0; Bacteria - 2…	-2.513
106	at1g17230	ATP binding / protein binding / protein kinase/ protein serine/threonine kinase/ protein tyrosine kinase | chr1:5891324-5895075 FORWARD	-2.518
107	at1g56145	leucine-rich repeat family protein / protein kinase family protein | chr1:21008093-21014012 REVERSE	-2.529
108	at3g59420	Symbols: ACR4 | ACR4 (ARABIDOPSIS CRINKLY4); kinase/ transmembrane receptor protein kinase | chr3:21959647-21963041 REVERSE	-2.531
109	at1g71010	phosphatidylinositol-4-phosphate 5-kinase family protein | chr1:26782839-26788970 FORWARD	-2.548
110	at3g45780	Symbols: PHOT1, NPH1, JK224, RPT1 | PHOT1 (PHOTOTROPIN 1); FMN binding / blue light photoreceptor/ kinase/ protein binding / protein serine/threonine kinase | chr3:16816866-16824210 FORWARD	-2.566
111	at1g75640	leucine-rich repeat family protein / protein kinase family protein | chr1:28403466-28407051 REVERSE	-2.572
112	at5g01540	Symbols: LECRKA4.1 | LECRKA4.1 (LECTIN RECEPTOR KINASE A4.1); kinase | chr5:210979-213472 REVERSE	-2.572
113	at5g13460	Symbols: IQD11 | IQD11 (IQ-domain 11); calmodulin binding | chr5:4315759-4318360 FORWARD	-2.572
114	at4g23200	protein kinase family protein | chr4:12145380-12147934 REVERSE	-2.577
115	at1g52980	GTP-binding family protein | chr1:19737432-19740348 FORWARD	-2.585
116	at1g42540	Symbols: ATGLR3.3, GLR3.3 | ATGLR3.3; intracellular ligand-gated ion channel | chr1:15973489-15976703 FORWARD	-2.597
117	at1g09570	Symbols: PHYA, FHY2, FRE1, HY8 | PHYA (PHYTOCHROME A); G-protein coupled photoreceptor/ protein histidine kinase/ red or far-red light photoreceptor/ signal transducer | chr1:3095256-3100357 REVERSE	-2.6
118	at3g51480	Symbols: ATGLR3.6, GLR3.6 | ATGLR3.6 (GLUTAMATE RECEPTOR 3.6); intracellular ligand-gated ion channel | chr3:19100676-19104825 FORWARD	-2.618
119	at3g56960	Symbols: PIP5K4 | PIP5K4 (PHOSPHATIDYL INOSITOL MONOPHOSPHATE 5 KINASE 4); 1-phosphatidylinositol-4-phosphate 5-kinase | chr3:21080957-21083885 FORWARD	-2.621
120	at4g04740	Symbols: CPK23, ATCPK23 | CPK23; ATP binding / calcium ion binding / calmodulin-dependent protein kinase/ kinase/ protein kinase/ protein serine/threonine kinase | chr4:2404201-2408567 REVERSE	-2.658
121	at5g47800	phototropic-responsive NPH3 family protein | chr5:19353676-19356300 FORWARD	-2.658
122	at1g08410	GTP-binding family protein | chr1:2646189-2649379 FORWARD	-2.659
123	at1g51800	leucine-rich repeat protein kinase, putative | chr1:19214148-19217970 FORWARD	-2.668
124	at5g16900	leucine-rich repeat protein kinase, putative | chr5:5555254-5559715 FORWARD	-2.688
125	at5g10660	calmodulin-binding protein-related | chr5:3370518-3371934 FORWARD	-2.688
126	at1g34260	phosphatidylinositol-4-phosphate 5-kinase family protein | chr1:12485967-12492169 FORWARD	-2.709
127	at1g66920	serine/threonine protein kinase, putative | chr1:24965410-24967432 REVERSE	-2.716
128	at2g43040	Symbols: NPG1 | NPG1 (no pollen germination 1); calmodulin binding | chr2:17895883-17899374 REVERSE	-2.724
129	at1g05200	Symbols: ATGLR3.4, GLR3.4, GLUR3 | ATGLR3.4; intracellular ligand-gated ion channel | chr1:1505317-1509152 FORWARD	-2.727
130	at1g67310	calmodulin binding / transcription regulator | chr1:25198182-25203126 REVERSE	-2.728
131	at4g23210	Symbols: CRK13 | protein kinase family protein | chr4:12148714-12151479 REVERSE	-2.73
132	at4g23260	ATP binding / protein kinase/ protein serine/threonine kinase/ protein tyrosine kinase | chr4:12167354-12170086 REVERSE	-2.744
133	at3g63380	calcium-transporting ATPase, plasma membrane-type, putative / Ca(2+)-ATPase, putative (ACA12) | chr3:23406611-23410360 REVERSE	-2.751
134	at2g40850	phosphatidylinositol 3- and 4-kinase family protein | chr2:17051123-17053292 FORWARD	-2.751
135	at4g11900	S-locus lectin protein kinase family protein | chr4:7150241-7153571 REVERSE	-2.756
136	at2g27200	GTP-binding family protein | chr2:11625417-11628189 FORWARD	-2.756
137	at4g38230	Symbols: CPK26, ATCPK26 | CPK26; ATP binding / calcium ion binding / calmodulin-dependent protein kinase/ kinase/ protein kinase | chr4:17928677-17931182 REVERSE	-2.762
138	at4g15090	Symbols: FAR1 | FAR1 (FAR-RED IMPAIRED RESPONSE 1); transcription activator/ transcription factor | chr4:8614067-8618145 FORWARD	-2.771
139	at4g12640	RNA recognition motif (RRM)-containing protein | chr4:7462599-7467862 FORWARD	-2.773
140	at4g08850	kinase | chr4:5636489-5640636 REVERSE	-2.778
141	at3g59820	calcium-binding mitochondrial protein-related | chr3:22098028-22102086 REVERSE	-2.782
142	at5g07280	Symbols: EMS1, EXS | EMS1 (EXCESS MICROSPOROCYTES1); kinase/ transmembrane receptor protein kinase | chr5:2285040-2288686 FORWARD	-2.795
143	at3g22910	calcium-transporting ATPase, plasma membrane-type, putative / Ca(2+)-ATPase, putative (ACA13) | chr3:8116335-8119388 REVERSE	-2.795
144	at3g60860	guanine nucleotide exchange family protein | chr3:22484804-22491722 FORWARD	-2.798
145	at1g16260	protein kinase family protein | chr1:5559579-5562113 REVERSE	-2.82
146	at3g43300	Symbols: ATMIN7 | ATMIN7 (ARABIDOPSIS THALIANA HOPM INTERACTOR 7); guanyl-nucleotide exchange factor/ protein binding | chr3:15233896-15245034 REVERSE	-2.822
147	at5g49660	leucine-rich repeat transmembrane protein kinase, putative | chr5:20161206-20164729 REVERSE	-2.837
148	at2g28960	leucine-rich repeat protein kinase, putative | chr2:12437914-12442347 REVERSE	-2.841
149	at4g11470	protein kinase family protein | chr4:6967729-6970161 FORWARD	-2.858
150	at3g22170	Symbols: FHY3 | FHY3 (FAR-RED ELONGATED HYPOCOTYLS 3); transcription activator/ transcription factor | chr3:7822018-7825884 REVERSE	-2.893
151	at5g39390	leucine-rich repeat family protein / protein kinase family protein | chr5:15763715-15765469 REVERSE	-2.894
152	at1g61480	S-locus protein kinase, putative | chr1:22681316-22684475 REVERSE	-2.906
153	at1g25390	protein kinase family protein | chr1:8906452-8908854 REVERSE	-2.918
154	at1g14380	Symbols: IQD28 | IQD28 (IQ67 DOMAIN PROTEIN 28); calmodulin binding | chr1:4918010-4921596 REVERSE	-2.92
155	at4g39270	leucine-rich repeat transmembrane protein kinase, putative | chr4:18276505-18279848 FORWARD	-2.926
156	at2g18790	Symbols: PHYB, HY3, OOP1 | PHYB (PHYTOCHROME B); G-protein coupled photoreceptor/ protein histidine kinase/ red or far-red light photoreceptor/ signal transducer | chr2:8139881-8144430 FORWARD	-2.93
157	at3g07520	Symbols: ATGLR1.4, GLR1.4 | GLR1.4 (GLUTAMATE RECEPTOR 1.4); cation channel/ intracellular ligand-gated ion channel | chr3:2394891-2398291 REVERSE	-2.935
158	at1g74690	Symbols: IQD31 | IQD31 (IQ-domain 31); calmodulin binding | chr1:28061159-28064625 REVERSE	-2.941
159	at5g46070	GTP binding / GTPase | chr5:18683364-18688707 FORWARD	-2.985
160	at1g08590	CLAVATA1 receptor kinase (CLV1) | chr1:2718778-2722221 FORWARD	-3.002
161	at3g14840	leucine-rich repeat family protein / protein kinase family protein | chr3:4988107-4994058 FORWARD	-3.032
162	at1g26150	Symbols: ATPERK10, PERK10 | PERK10 (PROLINE-RICH EXTENSIN-LIKE RECEPTOR KINASE 10); ATP binding / protein kinase/ protein serine/threonine kinase/ protein tyrosine kinase | chr1:9039628-9043288 REVERSE	-3.04
163	at4g36180	leucine-rich repeat family protein | chr4:17120085-17123841 REVERSE	-3.063
164	at4g21940	Symbols: CPK15 | CPK15; ATP binding / calcium ion binding / calmodulin-dependent protein kinase/ kinase/ protein kinase/ protein serine/threonine kinase | chr4:11640807-11643641 FORWARD	-3.068
165	at2g24230	leucine-rich repeat transmembrane protein kinase, putative | chr2:10301817-10304812 REVERSE	-3.09
166	at5g19010	Symbols: MPK16 | MPK16; MAP kinase | chr5:6344789-6348212 REVERSE	-3.095
167	at4g18130	Symbols: PHYE | PHYE (PHYTOCHROME DEFECTIVE E); G-protein coupled photoreceptor/ protein histidine kinase/ signal transducer | chr4:10042137-10046082 REVERSE	-3.101
168	at5g11100	Symbols: SYTD, ATSYTD, NTMC2TYPE2.2, NTMC2T2.2 | SYTD | chr5:3532402-3535221 FORWARD	-3.103
169	at1g51890	leucine-rich repeat protein kinase, putative | chr1:19274802-19278528 REVERSE	-3.11
170	at5g63930	leucine-rich repeat transmembrane protein kinase, putative | chr5:25583006-25586499 FORWARD	-3.119
171	at1g25540	Symbols: PFT1 | PFT1 (PHYTOCHROME AND FLOWERING TIME 1); transcription coactivator | chr1:8969065-8974660 REVERSE	-3.139
172	at5g37450	leucine-rich repeat transmembrane protein kinase, putative | chr5:14852801-14857098 REVERSE	-3.141
173	at4g31100	wall-associated kinase, putative | chr4:15123781-15126531 FORWARD	-3.141
174	at1g72670	Symbols: iqd8 | iqd8 (IQ-domain 8); calmodulin binding | chr1:27356683-27358853 REVERSE	-3.141
175	at4g25540	Symbols: MSH3, ATMSH3 | MSH3 (Arabidopsis homolog of DNA mismatch repair protein MSH3); damaged DNA binding / mismatched DNA binding / protein binding | chr4:13042557-13048213 REVERSE	-3.141
176	at5g48400	Symbols: ATGLR1.2, GLR1.2 | ATGLR1.2; intracellular ligand-gated ion channel | chr5:19616244-19619246 FORWARD	-3.154
177	at4g33240	1-phosphatidylinositol-4-phosphate 5-kinase/ ATP binding / phosphatidylinositol phosphate kinase/ protein binding / zinc ion binding | chr4:16029252-16037634 REVERSE	-3.173
178	at1g61500	S-locus protein kinase, putative | chr1:22689729-22692881 REVERSE	-3.192
179	at3g56690	Symbols: CIP111 | CIP111 (CAM INTERACTING PROTEIN 111); ATPase/ calmodulin binding | chr3:20993693-20998695 REVERSE	-3.198
180	at1g67720	leucine-rich repeat family protein / protein kinase family protein | chr1:25386341-25391073 FORWARD	-3.199
181	at4g29990	light repressible receptor protein kinase | chr4:14665691-14670030 REVERSE	-3.257
182	at4g16250	Symbols: PHYD | PHYD (PHYTOCHROME DEFECTIVE D); G-protein coupled photoreceptor/ red or far-red light photoreceptor/ signal transducer | chr4:9195602-9199486 REVERSE	-3.273
183	at1g60860	Symbols: AGD2 | AGD2 (ARF-GAP DOMAIN 2); ARF GTPase activator/ protein binding / zinc ion binding | chr1:22401244-22407777 REVERSE	-3.283
184	at1g53440	leucine-rich repeat family protein / protein kinase family protein | chr1:19945959-19951562 FORWARD	-3.308
185	at2g26330	Symbols: ER, QRP1 | ER (ERECTA); transmembrane receptor protein kinase | chr2:11208183-11213971 REVERSE	-3.366
186	at3g22380	Symbols: TIC | TIC (TIME FOR COFFEE) | chr3:7912905-7919510 FORWARD	-3.369
187	at3g25490	wall-associated kinase, putative | chr3:9241725-9243485 FORWARD	-3.389
188	at3g55660	Symbols: ATROPGEF6, ROPGEF6 | ROPGEF6; Rho guanyl-nucleotide exchange factor | chr3:20648942-20651388 REVERSE	-3.389
189	at5g10250	Symbols: DOT3 | DOT3 (DEFECTIVELY ORGANIZED TRIBUTARIES 3); protein binding / signal transducer | chr5:3217028-3219368 REVERSE	-3.414
190	at3g56100	Symbols: MRLK, IMK3 | MRLK (MERISTEMATIC RECEPTOR-LIKE KINASE); ATP binding / protein binding / protein kinase/ protein serine/threonine kinase | chr3:20816931-20819517 REVERSE	-3.463
191	at1g76320	Symbols: FRS4 | FRS4 (FAR1-related sequence 4); zinc ion binding | chr1:28631239-28634124 FORWARD	-3.47
192	at4g20140	Symbols: GSO1 | GSO1 (GASSHO1); ATP binding / protein binding / protein kinase/ protein serine/threonine kinase/ protein tyrosine kinase | chr4:10884197-10888270 FORWARD	-3.539
193	at5g27100	Symbols: ATGLR2.1, GLR2.1 | ATGLR2.1; intracellular ligand-gated ion channel | chr5:9535059-9538333 REVERSE	-3.572
194	at2g25440	Symbols: AtRLP20 | AtRLP20 (Receptor Like Protein 20); kinase/ protein binding | chr2:10826735-10829402 FORWARD	-3.683
195	at4g36080	FAT domain-containing protein / phosphatidylinositol 3- and 4-kinase family protein | chr4:17059824-17077628 REVERSE	-3.685
196	at3g14270	phosphatidylinositol-4-phosphate 5-kinase family protein | chr3:4753925-4761456 FORWARD	-3.685
197	at2g17930	binding / inositol or phosphatidylinositol kinase/ phosphotransferase, alcohol group as acceptor | chr2:7784288-7802230 REVERSE	-3.705
198	at5g53320	leucine-rich repeat transmembrane protein kinase, putative | chr5:21636241-21638398 REVERSE	-3.785
199	at5g41790	Symbols: CIP1 | CIP1 (COP1-INTERACTIVE PROTEIN 1); protein binding | chr5:16727530-16732847 FORWARD	-3.812
200	at4g35380	guanine nucleotide exchange family protein | chr4:16819883-16826061 FORWARD	-3.855
201	at5g06820	Symbols: SRF2 | SRF2 (STRUBBELIG-RECEPTOR FAMILY 2); ATP binding / kinase/ protein serine/threonine kinase | chr5:2112869-2116754 FORWARD	-3.894
202	at1g65800	Symbols: ARK2 | ARK2 (A. THALIANA RECEPTOR KINASE 2); kinase/ protein kinase/ transmembrane receptor protein serine/threonine kinase | chr1:24473121-24476715 FORWARD	-3.944
203	at4g31110	kinase | chr4:15127246-15130021 FORWARD	-4.032
204	at5g43310	COP1-interacting protein-related | chr5:17379591-17385387 REVERSE	-4.049
205	at5g06740	lectin protein kinase family protein | chr5:2084094-2086052 FORWARD	-4.075
206	at2g39280	RAB GTPase activator | chr2:16401587-16406650 REVERSE	-4.084
207	at1g51860	leucine-rich repeat protein kinase, putative | chr1:19257634-19261479 REVERSE	-4.244
208	at2g03150	Symbols: emb1579 | emb1579 (embryo defective 1579); binding / calcium ion binding | chr2:951933-959188 FORWARD	-4.259
209	at5g04020	calmodulin binding | chr5:1081611-1086546 REVERSE	-4.304
210	at4g23140	Symbols: CRK6 | CRK6 (CYSTEINE-RICH RLK 6); kinase | chr4:12121383-12124205 FORWARD	-4.459
211	at1g21240	Symbols: WAK3 | WAK3 (wall associated kinase 3); kinase/ protein serine/threonine kinase | chr1:7434303-7436830 FORWARD	-4.464
212	at1g66830	leucine-rich repeat transmembrane protein kinase, putative | chr1:24930665-24932918 REVERSE	-5.043
213	at4g01595	ATP binding / MAP kinase/ protein kinase | chr4:690726-691993 REVERSE	-5.066
214	at5g59260	lectin protein kinase, putative | chr5:23907901-23909925 REVERSE	-5.118
215	at3g24929	unknown protein | chr3:9104495-9105648 FORWARDweakly similar to ( 131)AT5G38260serine/threonine protein kinase, putative | chr5:15300922-15303067 REVERSE	-5.291
216	at3g47290	Symbols: ATPLC8, PLC8 | phosphoinositide-specific phospholipase C family protein | chr3:17420510-17423588 FORWARD	-6.822
217	at1g35710	leucine-rich repeat transmembrane protein kinase, putative | chr1:13220940-13224681 FORWARD	-7.012
218	at1g11280	S-locus protein kinase, putative | chr1:3787334-3790812 REVERSE	-7.649

## Sheet: MAP kinases
#	Gene ID	Description	Log2(FC)
1	at1g18350	Symbols: ATMKK7, BUD1, MKK7 | ATMKK7; MAP kinase kinase/ kinase | chr1:6315651-6316738 FORWARD	3.515
2	at1g63700	Symbols: YDA, MAPKKK4 | YDA (YODA); ATP binding / kinase/ protein kinase/ protein serine/threonine kinase | chr1:23624666-23629112 REVERSE	-2.02
3	at1g67890	protein kinase family protein | chr1:25457179-25462792 FORWARD	-2.028
4	at3g07980	Symbols: MAPKKK6, MAP3KE2 | MAPKKK6; ATP binding / binding / kinase/ protein kinase/ protein serine/threonine kinase/ protein tyrosine kinase | chr3:2543616-2551225 REVERSE	-2.161
5	at3g18040	Symbols: MPK9 | MPK9 (MAP KINASE 9); MAP kinase | chr3:6174719-6178465 FORWARD	-2.316
6	at1g53510	Symbols: ATMPK18 | ATMPK18; MAP kinase | chr1:19970664-19974393 REVERSE	-2.352
7	at4g23050	protein kinase, putative | chr4:12080060-12084256 FORWARD	-2.423
8	at5g19010	Symbols: MPK16 | MPK16; MAP kinase | chr5:6344789-6348212 REVERSE	-3.095
9	at4g01595	ATP binding / MAP kinase/ protein kinase | chr4:690726-691993 REVERSE	-5.066

## Sheet: ERF TF
#	Gene ID	Description	Log2(FC)
1	at1g12610	Symbols: DDF1 | DDF1 (DWARF AND DELAYED FLOWERING 1); DNA binding / sequence-specific DNA binding / transcription factor | chr1:4289944-4291017 REVERSE	4.35
2	at5g61890	AP2 domain-containing transcription factor family protein | chr5:24852639-24853910 REVERSE	3.36
3	at1g22810	AP2 domain-containing transcription factor, putative | chr1:8074231-8075037 REVERSE	2.921
4	at5g25810	Symbols: tny | tny (TINY); DNA binding / transcription factor | chr5:8986771-8987787 REVERSE	2.781
5	at2g25820	transcription factor | chr2:11014890-11015800 FORWARD	2.772
6	at3g16280	DNA binding / transcription factor | chr3:5518331-5519246 FORWARD	2.707
7	at1g63030	Symbols: ddf2 | ddf2 (DWARF AND DELAYED FLOWERING 2); DNA binding / transcription factor | chr1:23367407-23368410 REVERSE	2.475
8	at1g71450	AP2 domain-containing transcription factor, putative | chr1:26927038-26928056 FORWARD	2.475
9	at2g23340	AP2 domain-containing transcription factor, putative | chr2:9937998-9938875 FORWARD	2.437
10	at1g12630	DNA binding / transcription activator/ transcription factor | chr1:4298889-4299475 FORWARD	2.334
11	at5g53290	Symbols: CRF3 | CRF3 (CYTOKININ RESPONSE FACTOR 3); DNA binding / transcription factor | chr5:21617813-21619267 REVERSE	2.278
12	at5g52020	AP2 domain-containing protein | chr5:21123958-21124948 REVERSE	2.276
13	at1g77200	AP2 domain-containing transcription factor TINY, putative | chr1:29004357-29005091 REVERSE	2.235
14	at5g11190	Symbols: SHN3 | SHN3 (shine3); DNA binding / transcription factor | chr5:3564976-3566051 FORWARD	2.235
15	at1g64380	AP2 domain-containing transcription factor, putative | chr1:23890646-23892173 REVERSE	2.13
16	at5g64750	Symbols: ABR1 | ABR1 (ABA REPRESSOR1); DNA binding / transcription factor | chr5:25891506-25893888 FORWARD	2.052
17	at4g36900	Symbols: RAP2.10 | RAP2.10 (related to AP2 10); DNA binding / transcription factor | chr4:17388814-17389837 FORWARD	2.031
18	at5g10510	Symbols: AIL6 | AIL6 (AINTEGUMENTA-LIKE 6); DNA binding / transcription factor | chr5:3315529-3320008 FORWARD	-2.197
19	at5g05410	Symbols: DREB2A, DREB2 | DREB2A; DNA binding / transcription activator/ transcription factor | chr5:1602205-1603911 FORWARD	-2.358
20	at3g54990	Symbols: SMZ | SMZ (SCHLAFMUTZE); DNA binding / transcription factor | chr3:20373718-20376522 REVERSE	-3.13

## Sheet: WRKY TF
#	Gene ID	Description	Log2(FC)
1	at5g28650	Symbols: WRKY74, ATWRKY74 | WRKY74; calmodulin binding / transcription factor | chr5:10677716-10679204 REVERSE	5.405
2	at3g01080	Symbols: WRKY58, ATWRKY58 | WRKY58; transcription factor | chr3:25507-27449 FORWARD	2.898
3	at2g44745	WRKY family transcription factor | chr2:18447273-18449009 REVERSE	2.083
4	at1g69810	Symbols: WRKY36, ATWRKY36 | WRKY36; transcription factor | chr1:26277238-26279118 REVERSE	-2.04
5	at2g04880	Symbols: ZAP1, ATWRKY1, WRKY1 | ZAP1 (ZINC-DEPENDENT ACTIVATOR PROTEIN-1); transcription activator/ transcription factor/ zinc ion binding | chr2:1717888-1720526 FORWARD	-2.173
6	at4g11070	Symbols: WRKY41, AtWRKY41 | WRKY41; transcription factor | chr4:6759303-6760794 FORWARD	-3.028
7	at4g30935	Symbols: WRKY32, ATWRKY32 | WRKY32; transcription factor | chr4:15051814-15054042 REVERSE	-3.157
8	at1g66600	Symbols: WRKY63, ATWRKY63 | WRKY63; transcription factor | chr1:24848320-24849364 FORWARD	-3.309
9	at1g66550	Symbols: WRKY67, ATWRKY67 | WRKY67; transcription factor | chr1:24828537-24829589 FORWARD	-3.389
10	at4g12020	Symbols: WRKY19, ATWRKY19, MAPKKK11 | WRKY19; transcription factor | chr4:7201656-7209648 FORWARD	-3.781

## Sheet: MYB TF
#	Gene ID	Description	Log2(FC)
1	at2g31180	Symbols: ATMYB14, MYB14AT, MYB14 | MYB14 (MYB DOMAIN PROTEIN 14); DNA binding / transcription factor | chr2:13286721-13288176 REVERSE	4.749
2	at3g28470	Symbols: ATMYB35, TDF1 | TDF1 (DEFECTIVE IN MERISTEM DEVELOPMENT AND FUNCTION 1); DNA binding / transcription factor | chr3:10674508-10675724 REVERSE	3.82
3	at5g40350	Symbols: MYB24, AtMYB24 | MYB24 (myb domain protein 24); DNA binding / transcription factor | chr5:16138544-16141134 REVERSE	3.221
4	at5g42630	Symbols: KAN4, ATS | ATS (ABERRANT TESTA SHAPE); DNA binding / transcription factor | chr5:17073779-17075856 REVERSE	2.597
5	at4g18770	Symbols: MYB98, AtMYB98 | MYB98 (myb domain protein 98); DNA binding / transcription factor | chr4:10311030-10313104 FORWARD	2.428
6	at1g18710	Symbols: AtMYB47 | AtMYB47 (myb domain protein 47); DNA binding / transcription factor | chr1:6450594-6453114 FORWARD	2.386
7	at5g16600	Symbols: MYB43, AtMYB43 | MYB43 (myb domain protein 43); DNA binding / transcription factor | chr5:5438291-5440245 FORWARD	2.379
8	at4g01980	transposable element gene | chr4:863351-864259 REVERSE	2.364
9	at1g68320	Symbols: MYB62, AtMYB62, BW62B, BW62C | MYB62 (myb domain protein 62); DNA binding / transcription factor | chr1:25603842-25605096 FORWARD	2.351
10	at1g66370	Symbols: MYB113, AtMYB113 | MYB113 (myb domain protein 113); DNA binding / transcription factor | chr1:24753634-24754604 FORWARD	2.112
11	at2g22710	transposable element gene | chr2:9651719-9654532 FORWARD	2.081
12	at2g13960	myb family transcription factor | chr2:5859585-5861311 FORWARD	2.034
13	at3g04030	myb family transcription factor | chr3:1042882-1044697 REVERSE	-2.012
14	at1g58220	myb family transcription factor | chr1:21558243-21562965 REVERSE	-2.178
15	at1g14350	Symbols: FLP, AtMYB124, MYB124 | FLP (FOUR LIPS); DNA binding / transcription factor | chr1:4908255-4911168 FORWARD	-2.215
16	at4g32730	Symbols: PC-MYB1, MYB3R-1, ATMYB3R-1, ATMYB3R1 | PC-MYB1; DNA binding / transcription coactivator/ transcription factor | chr4:15790345-15795854 FORWARD	-2.308
17	at3g05380	Symbols: ALY2, ATALY2 | DNA binding / nucleic acid binding / transcription factor | chr3:1539582-1546396 FORWARD	-2.455
18	at4g26930	Symbols: MYB97, AtMYB97 | MYB97 (myb domain protein 97); DNA binding / transcription factor | chr4:13527770-13529172 FORWARD	-2.463
19	at5g41020	myb family transcription factor | chr5:16425883-16427797 REVERSE	-3.074
20	at1g74080	Symbols: ATMYB122, MYB122 | MYB122 (MYB DOMAIN PROTEIN 122); DNA binding / transcription factor | chr1:27855699-27857534 FORWARD	-3.548
21	at3g52250	DNA binding / transcription factor | chr3:19376138-19383100 FORWARD	-3.574
22	at3g49690	Symbols: RAX3, MYB84, ATMYB84 | MYB84 (MYB DOMAIN PROTEIN 84); DNA binding / transcription factor | chr3:18427735-18429201 FORWARD	-3.631
23	at4g12350	Symbols: MYB42, AtMYB42 | MYB42 (myb domain protein 42); transcription factor | chr4:7324912-7326636 FORWARD	-4.048
24	at3g18100	Symbols: MYB4R1, AtMYB4R1 | MYB4R1 (myb domain protein 4R1); transcription factor | chr3:6200578-6204583 FORWARD	-4.238
25	at3g12820	Symbols: AtMYB10 | AtMYB10 (myb domain protein 10); DNA binding / transcription factor | chr3:4074158-4075614 REVERSE	-4.273
26	at3g46130	Symbols: MYB111, ATMYB48, PFG3, ATMYB48-3 | MYB111 (MYB DOMAIN PROTEIN 111); DNA binding / transcription factor | chr3:16945433-16946376 FORWARD	-4.548
27	at3g47680	DNA binding | chr3:17577483-17578391 REVERSE	-7.85

## Sheet: MYB related
#	Gene ID	Description	Log2(FC)
1	at4g39250	Symbols: ATRL1 | ATRL1 (ARABIDOPSIS RAD-LIKE 1); DNA binding / transcription factor | chr4:18271457-18271857 REVERSE	3.494
2	at4g01060	Symbols: ETC3, CPL3 | CPL3 (CAPRICE-LIKE MYB3); DNA binding / transcription factor | chr4:460531-461074 FORWARD	2.749
3	at2g46410	Symbols: CPC | CPC (CAPRICE); DNA binding / transcription factor | chr2:19049172-19050341 REVERSE	2.147
4	at5g01200	myb family transcription factor | chr5:77116-78543 FORWARD	2.007
5	at2g46830	Symbols: CCA1 | CCA1 (CIRCADIAN CLOCK ASSOCIATED 1); DNA binding / transcription activator/ transcription factor/ transcription repressor | chr2:19245672-19248909 FORWARD	-2.013
6	at5g58340	DNA binding | chr5:23582495-23584412 FORWARD	-2.747
7	at5g61620	myb family transcription factor | chr5:24772383-24773507 FORWARD	-3.048
8	at1g09770	Symbols: ATCDC5, CDC5, ATMYBCDC5 | ATCDC5 (ARABIDOPSIS THALIANA CELL DIVISION CYCLE 5); DNA binding / transcription factor | chr1:3161841-3165360 FORWARD	-3.19

[truncated: 10 more sheets: Secondary metabolites, R genes, PR proteins, Auxins, ABA, Ethylene, SA, JA, Cell wall, Proteolysis]
