# Supplementary material for: IQD1 Involvement in Hormonal Signaling and General Defense Responses Against Botrytis cinerea
Source: Front Plant Sci. 2022 Apr 26;13:845140. doi: 10.3389/fpls.2022.845140 (PMC9087847; doi:10.3389/fpls.2022.845140)
Supplement: Supplementary file 4 [file Data_Sheet_3.xlsx]

## Sheet: WT+Bc up
2210 upregulated genes in WT+Bc as compared to WT, FC>=4
#	Gene ID	Description	Log2(FC)	FC
1	AT5G45890	senescence-associated gene 12 [Source:TAIR%3BAcc:AT5G45890]	11.0171	2072.35
2	AT5G44430	plant defensin 1.2C [Source:TAIR%3BAcc:AT5G44430]	10.4264	1376.09
3	AT1G75830	low-molecular-weight cysteine-rich 67 [Source:TAIR%3BAcc:AT1G75830]	10.1817	1161.45
4	AT5G44420	plant defensin 1.2 [Source:TAIR%3BAcc:AT5G44420]	9.78408	881.661
5	AT3G49620	2-oxoglutarate (2OG) and Fe(II)-dependent oxygenase superfamily protein [Source:TAIR%3BAcc:AT3G49620]	9.72279	844.992
6	AT2G26010	plant defensin 1.3 [Source:TAIR%3BAcc:AT2G26010]	9.61873	786.186
7	AT5G61160	anthocyanin 5-aromatic acyltransferase 1 [Source:TAIR%3BAcc:AT5G61160]	9.55894	754.27
8	AT1G66390	myb domain protein 90 [Source:TAIR%3BAcc:AT1G66390]	9.44396	696.489
9	AT2G43580	Chitinase family protein [Source:TAIR%3BAcc:AT2G43580]	9.23634	603.136
10	AT2G24210	terpene synthase 10 [Source:TAIR%3BAcc:AT2G24210]	9.19118	584.55
11	AT1G59950	NAD(P)-linked oxidoreductase superfamily protein [Source:TAIR%3BAcc:AT1G59950]	9.18728	582.972
12	AT5G52400	cytochrome P450%2C family 715%2C subfamily A%2C polypeptide 1 [Source:TAIR%3BAcc:AT5G52400]	9.17245	577.009
13	AT1G17180	glutathione S-transferase TAU 25 [Source:TAIR%3BAcc:AT1G17180]	8.82426	453.281
14	AT1G61110	NAC domain containing protein 25 [Source:TAIR%3BAcc:AT1G61110]	8.65366	402.728
15	AT2G47520	Integrase-type DNA-binding superfamily protein [Source:TAIR%3BAcc:AT2G47520]	8.626	395.081
16	AT4G23560	glycosyl hydrolase 9B15 [Source:TAIR%3BAcc:AT4G23560]	8.61667	392.532
17	AT2G41230	unknown protein%3B Has 75 Blast hits to 75 proteins in 8 species: Archae - 0%3B Bacteria - 0%3B Metazoa - 0%3B Fungi - 0%3B Plants - 75%3B Viruses - 0%3B Other Eukaryotes - 0 (source: NCBI BLink). [Source:TAIR%3BAcc:AT2G41230]	8.50975	364.494
18	AT2G26020	plant defensin 1.2b [Source:TAIR%3BAcc:AT2G26020]	8.48238	357.644
19	AT1G11610	cytochrome P450%2C family 71%2C subfamily A%2C polypeptide 18 [Source:TAIR%3BAcc:AT1G11610]	8.17643	289.301
20	AT3G26190	cytochrome P450%2C family 71%2C subfamily B%2C polypeptide 21 [Source:TAIR%3BAcc:AT3G26190]	8.1756	289.135
21	AT3G49110	peroxidase CA [Source:TAIR%3BAcc:AT3G49110]	8.13009	280.156
22	AT1G69920	glutathione S-transferase TAU 12 [Source:TAIR%3BAcc:AT1G69920]	8.11829	277.875
23	AT2G31345	unknown protein%3B FUNCTIONS IN: molecular_function unknown%3B INVOLVED IN: biological_process unknown%3B LOCATED IN: endomembrane system%3B BEST Arabidopsis thaliana protein match is: unknown protein (TAIR:AT1G06135.1)%3B Has 35333 Blast hits to 34131 protei /.../2444 species: Archae - 798%3B Bacteria - 22429%3B Metazoa - 974%3B Fungi - 991%3B Plants - 531%3B Viruses - 0%3B Other Eukaryotes - 96…	8.00093	256.165
24	AT5G53820	Late embryogenesis abundant protein (LEA) family protein [Source:TAIR%3BAcc:AT5G53820]	8.00093	256.165
25	AT4G25200	mitochondrion-localized small heat shock protein 23.6 [Source:TAIR%3BAcc:AT4G25200]	7.97924	252.342
26	AT4G18350	nine-cis-epoxycarotenoid dioxygenase 2 [Source:TAIR%3BAcc:AT4G18350]	7.90666	239.962
27	AT3G50310	mitogen-activated protein kinase kinase kinase 20 [Source:TAIR%3BAcc:AT3G50310]	7.87083	234.075
28	AT4G34210	SKP1-like 11 [Source:TAIR%3BAcc:AT4G34210]	7.77614	219.206
29	AT5G13170	senescence-associated gene 29 [Source:TAIR%3BAcc:AT5G13170]	7.74563	214.618
30	AT1G15540	2-oxoglutarate (2OG) and Fe(II)-dependent oxygenase superfamily protein [Source:TAIR%3BAcc:AT1G15540]	7.7422	214.108
31	AT4G24340	Phosphorylase superfamily protein [Source:TAIR%3BAcc:AT4G24340]	7.73155	212.534
32	AT2G44070	NagB/RpiA/CoA transferase-like superfamily protein [Source:TAIR%3BAcc:AT2G44070]	7.6808	205.187
33	AT1G66370	myb domain protein 113 [Source:TAIR%3BAcc:AT1G66370]	7.52694	184.432
34	AT2G43590	Chitinase family protein [Source:TAIR%3BAcc:AT2G43590]	7.52219	183.825
35	AT1G60750	NAD(P)-linked oxidoreductase superfamily protein [Source:TAIR%3BAcc:AT1G60750]	7.51981	183.521
36	AT5G02580	Plant protein 1589 of unknown function [Source:TAIR%3BAcc:AT5G02580]	7.49284	180.123
37	AT5G46770	unknown protein%3B Has 30201 Blast hits to 17322 proteins in 780 species: Archae - 12%3B Bacteria - 1396%3B Metazoa - 17338%3B Fungi - 3422%3B Plants - 5037%3B Viruses - 0%3B Other Eukaryotes - 2996 (source: NCBI BLink). [Source:TAIR%3BAcc:AT5G46770]	7.47916	178.424
38	AT5G55150	Protein of unknown function (DUF295) [Source:TAIR%3BAcc:AT5G55150]	7.47228	177.574
39	AT1G05680	Uridine diphosphate glycosyltransferase 74E2 [Source:TAIR%3BAcc:AT1G05680]	7.46362	176.512
40	AT2G29150	NAD(P)-binding Rossmann-fold superfamily protein [Source:TAIR%3BAcc:AT2G29150]	7.4584	175.875
41	AT4G23680	Polyketide cyclase/dehydrase and lipid transport superfamily protein [Source:TAIR%3BAcc:AT4G23680]	7.45014	174.87
42	AT1G05800	alpha/beta-Hydrolases superfamily protein [Source:TAIR%3BAcc:AT1G05800]	7.33856	161.856
43	AT4G16260	Glycosyl hydrolase superfamily protein [Source:TAIR%3BAcc:AT4G16260]	7.27028	154.373
44	AT3G44550	fatty acid reductase 5 [Source:TAIR%3BAcc:AT3G44550]	7.24873	152.085
45	AT2G23970	Class I glutamine amidotransferase-like superfamily protein [Source:TAIR%3BAcc:AT2G23970]	7.13124	140.19
46	AT1G15415	The protein encoded by this gene was identified as a part of pollen proteome by mass spec analysis. It has weak homology to LEA (late embryo abundant) proteins. Encodes protein phosphatase 2A (PP2A) B'gamma subunit. Targeted to nucleus and cytosol. [Source:TAIR%3BAcc:AT1G15415]	7.1101	138.151
47	AT3G49845	unknown protein%3B FUNCTIONS IN: molecular_function unknown%3B INVOLVED IN: biological_process unknown%3B LOCATED IN: cellular_component unknown%3B EXPRESSED IN: root%3B Has 30201 Blast hits to 17322 proteins in 780 species: Archae - 12%3B Bacteria - 1396%3B Meta /.../17338%3B Fungi - 3422%3B Plants - 5037%3B Viruses - 0%3B Other Eukaryotes - 2996 (source: NCBI BLink). [Source:TAIR%3BAcc:AT3G4984…	7.10477	137.641
48	AT3G60120	beta glucosidase 27 [Source:TAIR%3BAcc:AT3G60120]	7.09413	136.63
49	AT1G18980	RmlC-like cupins superfamily protein [Source:TAIR%3BAcc:AT1G18980]	7.0778	135.092
50	AT5G42510	Disease resistance-responsive (dirigent-like protein) family protein [Source:TAIR%3BAcc:AT5G42510]	7.06413	133.818
51	AT3G25573	unknown protein%3B FUNCTIONS IN: molecular_function unknown%3B INVOLVED IN: biological_process unknown%3B LOCATED IN: endomembrane system%3B Has 30201 Blast hits to 17322 proteins in 780 species: Archae - 12%3B Bacteria - 1396%3B Metazoa - 17338%3B Fungi - 3422%3B /.../ - 5037%3B Viruses - 0%3B Other Eukaryotes - 2996 (source: NCBI BLink). [Source:TAIR%3BAcc:AT3G25573]	6.96459	124.897
52	AT5G45570	Ulp1 protease family protein [Source:TAIR%3BAcc:AT5G45570]	6.96459	124.897
53	AT4G08780	Peroxidase superfamily protein [Source:TAIR%3BAcc:AT4G08780]	6.94366	123.097
54	AT5G28235	Ulp1 protease family protein [Source:TAIR%3BAcc:AT5G28235]	6.93484	122.348
55	AT5G61610	Oleosin family protein [Source:TAIR%3BAcc:AT5G61610]	6.93484	122.348
56	AT4G37710	VQ motif-containing protein [Source:TAIR%3BAcc:AT4G37710]	6.90266	119.649
57	AT3G61930	unknown protein%3B FUNCTIONS IN: molecular_function unknown%3B INVOLVED IN: N-terminal protein myristoylation%3B EXPRESSED IN: 11 plant structures%3B EXPRESSED DURING: 4 anthesis%2C C globular stage%2C petal differentiation and expansion stage%3B Has 11 Blast hit /.../1 proteins in 5 species: Archae - 0%3B Bacteria - 0%3B Metazoa - 0%3B Fungi - 0%3B Plants - 11%3B Viruses - 0%3B Other Eukaryotes …	6.79577	111.104
58	AT5G38320	unknown protein%3B BEST Arabidopsis thaliana protein match is: unknown protein (TAIR:AT1G67050.1)%3B Has 1807 Blast hits to 1807 proteins in 277 species: Archae - 0%3B Bacteria - 0%3B Metazoa - 736%3B Fungi - 347%3B Plants - 385%3B Viruses - 0%3B Other Eukaryotes - /.../source: NCBI BLink). [Source:TAIR%3BAcc:AT5G38320]	6.77614	109.603
59	AT5G43410	Integrase-type DNA-binding superfamily protein [Source:TAIR%3BAcc:AT5G43410]	6.68259	102.721
60	AT2G45040	Matrixin family protein [Source:TAIR%3BAcc:AT2G45040]	6.67181	101.956
61	AT2G28210	alpha carbonic anhydrase 2 [Source:TAIR%3BAcc:AT2G28210]	6.66158	101.236
62	AT2G41850	polygalacturonase abscission zone A. thaliana [Source:TAIR%3BAcc:AT2G41850]	6.64662	100.192
63	AT5G24640	unknown protein%3B BEST Arabidopsis thaliana protein match is: unknown protein (TAIR:AT2G41730.1)%3B Has 1807 Blast hits to 1807 proteins in 277 species: Archae - 0%3B Bacteria - 0%3B Metazoa - 736%3B Fungi - 347%3B Plants - 385%3B Viruses - 0%3B Other Eukaryotes - /.../source: NCBI BLink). [Source:TAIR%3BAcc:AT5G24640]	6.61399	97.9509
64	AT1G02570	unknown protein%3B BEST Arabidopsis thaliana protein match is: unknown protein (TAIR:AT1G02575.1)%3B Has 108 Blast hits to 55 proteins in 6 species: Archae - 0%3B Bacteria - 0%3B Metazoa - 0%3B Fungi - 0%3B Plants - 108%3B Viruses - 0%3B Other Eukaryotes - 0 (sourc /.../I BLink). [Source:TAIR%3BAcc:AT1G02570]	6.59781	96.8586
65	AT4G12735	unknown protein%3B FUNCTIONS IN: molecular_function unknown%3B INVOLVED IN: biological_process unknown%3B LOCATED IN: plasma membrane%3B EXPRESSED IN: rosette leaf%2C cultured cell%3B BEST Arabidopsis thaliana protein match is: unknown protein (TAIR:AT4G12731.1 /.../ 35333 Blast hits to 34131 proteins in 2444 species: Archae - 798%3B Bacteria - 22429%3B Metazoa - 974%3B Fungi - 991%3B Plants - 53…	6.55933	94.3096
66	AT1G17170	glutathione S-transferase TAU 24 [Source:TAIR%3BAcc:AT1G17170]	6.52372	92.0098
67	AT3G44840	S-adenosyl-L-methionine-dependent methyltransferases superfamily protein [Source:TAIR%3BAcc:AT3G44840]	6.51981	91.7607
68	AT1G33090	MATE efflux family protein [Source:TAIR%3BAcc:AT1G33090]	6.51292	91.3239
69	AT1G10586	basic helix-loop-helix (bHLH) DNA-binding superfamily protein [Source:TAIR%3BAcc:AT1G10586]	6.47916	89.2118
70	AT5G42223	Defensin-like (DEFL) family protein [Source:TAIR%3BAcc:AT5G42223]	6.47916	89.2118
71	AT3G23550	MATE efflux family protein [Source:TAIR%3BAcc:AT3G23550]	6.47292	88.8266
72	AT4G05018	unknown protein%3B FUNCTIONS IN: molecular_function unknown%3B INVOLVED IN: biological_process unknown%3B LOCATED IN: endomembrane system%3B BEST Arabidopsis thaliana protein match is: unknown protein (TAIR:AT4G21500.1)%3B Has 30201 Blast hits to 17322 protei /.../780 species: Archae - 12%3B Bacteria - 1396%3B Metazoa - 17338%3B Fungi - 3422%3B Plants - 5037%3B Viruses - 0%3B Other Eukaryotes - 2…	6.4444	87.0877
73	AT2G40370	laccase 5 [Source:TAIR%3BAcc:AT2G40370]	6.43734	86.6629
74	AT3G09950	unknown protein%3B BEST Arabidopsis thaliana protein match is: unknown protein (TAIR:AT5G41761.1)%3B Has 128 Blast hits to 128 proteins in 12 species: Archae - 0%3B Bacteria - 0%3B Metazoa - 0%3B Fungi - 0%3B Plants - 128%3B Viruses - 0%3B Other Eukaryotes - 0 (sou /.../CBI BLink). [Source:TAIR%3BAcc:AT3G09950]	6.43734	86.6629
75	AT3G43828	transposable element gene [Source:TAIR%3BAcc:AT3G43828]	6.43309	86.408
76	AT2G40470	LOB domain-containing protein 15 [Source:TAIR%3BAcc:AT2G40470]	6.37542	83.0216
77	AT2G47950	unknown protein%3B FUNCTIONS IN: molecular_function unknown%3B INVOLVED IN: biological_process unknown%3B LOCATED IN: endomembrane system%3B EXPRESSED IN: root%2C flower%3B EXPRESSED DURING: petal differentiation and expansion stage%3B BEST Arabidopsis thaliana p /.../ match is: unknown protein (TAIR:AT3G62990.1)%3B Has 22 Blast hits to 22 proteins in 5 species: Archae - 0%3B Bacteria - 0%3B Meta…	6.37395	82.9376
78	AT5G37840	BEST Arabidopsis thaliana protein match is: plastid movement impaired 2 (TAIR:AT1G66480.1)%3B Has 1807 Blast hits to 1807 proteins in 277 species: Archae - 0%3B Bacteria - 0%3B Metazoa - 736%3B Fungi - 347%3B Plants - 385%3B Viruses - 0%3B Other Eukaryotes - 339 /.../e: NCBI BLink). [Source:TAIR%3BAcc:AT5G37840]	6.37225	82.8396
79	AT3G25655	inflorescence deficient in abscission (IDA)-like 1 [Source:TAIR%3BAcc:AT3G25655]	6.3627	82.2934
80	AT4G04480	unknown protein%3B LOCATED IN: chloroplast%3B EXPRESSED IN: flower%2C pollen tube%3B EXPRESSED DURING: petal differentiation and expansion stage%3B BEST Arabidopsis thaliana protein match is: F-box family protein with a domain of unknown function (DUF295) (TA /.../G22030.1)%3B Has 78 Blast hits to 78 proteins in 10 species: Archae - 0%3B Bacteria - 0%3B Metazoa - 0%3B Fungi - 0%3B Plants - 78%3B …	6.36111	82.2023
81	AT4G35160	O-methyltransferase family protein [Source:TAIR%3BAcc:AT4G35160]	6.33923	80.9654
82	AT1G17030	unknown protein%3B FUNCTIONS IN: molecular_function unknown%3B INVOLVED IN: biological_process unknown%3B LOCATED IN: endomembrane system%3B BEST Arabidopsis thaliana protein match is: unknown protein (TAIR:AT2G47010.2)%3B Has 70 Blast hits to 70 proteins in /.../cies: Archae - 0%3B Bacteria - 0%3B Metazoa - 0%3B Fungi - 0%3B Plants - 69%3B Viruses - 0%3B Other Eukaryotes - 1 (source: NCBI BLink)…	6.33477	80.7155
83	AT1G76470	NAD(P)-binding Rossmann-fold superfamily protein [Source:TAIR%3BAcc:AT1G76470]	6.33018	80.459
84	AT4G31950	cytochrome P450%2C family 82%2C subfamily C%2C polypeptide 3 [Source:TAIR%3BAcc:AT4G31950]	6.32924	80.4065
85	AT1G44542	Cyclase family protein [Source:TAIR%3BAcc:AT1G44542]	6.32716	80.2906
86	AT3G48450	RPM1-interacting protein 4 (RIN4) family protein [Source:TAIR%3BAcc:AT3G48450]	6.31865	79.8186
87	AT3G43250	Family of unknown function (DUF572) [Source:TAIR%3BAcc:AT3G43250]	6.2976	78.6622
88	AT5G36970	NDR1/HIN1-like 25 [Source:TAIR%3BAcc:AT5G36970]	6.248	76.0038
89	AT3G04720	pathogenesis-related 4 [Source:TAIR%3BAcc:AT3G04720]	6.24714	75.9587
90	AT2G30770	cytochrome P450%2C family 71%2C subfamily A%2C polypeptide 13 [Source:TAIR%3BAcc:AT2G30770]	6.21809	74.4443
91	AT2G26380	Leucine-rich repeat (LRR) family protein [Source:TAIR%3BAcc:AT2G26380]	6.20786	73.9184
92	AT4G16740	terpene synthase 03 [Source:TAIR%3BAcc:AT4G16740]	6.19297	73.1595
93	AT2G35730	Heavy metal transport/detoxification superfamily protein [Source:TAIR%3BAcc:AT2G35730]	6.17606	72.307
94	AT4G18360	Aldolase-type TIM barrel family protein [Source:TAIR%3BAcc:AT4G18360]	6.17265	72.1359
95	AT1G76250	unknown protein%3B INVOLVED IN: biological_process unknown%3B LOCATED IN: endomembrane system%3B EXPRESSED IN: 6 plant structures%3B EXPRESSED DURING: 4 anthesis%2C petal differentiation and expansion stage%3B Has 74 Blast hits to 74 proteins in 16 species: Arc /.../0%3B Bacteria - 0%3B Metazoa - 1%3B Fungi - 0%3B Plants - 69%3B Viruses - 0%3B Other Eukaryotes - 4 (source: NCBI BLink). [Source:TA…	6.1675	71.8792
96	AT4G36880	cysteine proteinase1 [Source:TAIR%3BAcc:AT4G36880]	6.16366	71.6881
97	AT2G23260	UDP-glucosyl transferase 84B1 [Source:TAIR%3BAcc:AT2G23260]	6.16298	71.6541
98	AT1G73410	myb domain protein 54 [Source:TAIR%3BAcc:AT1G73410]	6.15723	71.3695
99	AT1G70680	Caleosin-related family protein [Source:TAIR%3BAcc:AT1G70680]	6.15723	71.3695
100	AT3G26200	cytochrome P450%2C family 71%2C subfamily B%2C polypeptide 22 [Source:TAIR%3BAcc:AT3G26200]	6.14153	70.5967
101	AT2G27505	FBD-like domain family protein [Source:TAIR%3BAcc:AT2G27505]	6.13996	70.5198
102	AT5G66870	ASYMMETRIC LEAVES 2-like 1 [Source:TAIR%3BAcc:AT5G66870]	6.11806	69.4578
103	AT4G31020	alpha/beta-Hydrolases superfamily protein [Source:TAIR%3BAcc:AT4G31020]	6.09404	68.3108
104	AT1G62380	ACC oxidase 2 [Source:TAIR%3BAcc:AT1G62380]	6.08215	67.7501
105	AT5G38200	Class I glutamine amidotransferase-like superfamily protein [Source:TAIR%3BAcc:AT5G38200]	6.07571	67.4481
106	AT4G33720	CAP (Cysteine-rich secretory proteins%2C Antigen 5%2C and Pathogenesis-related 1 protein) superfamily protein [Source:TAIR%3BAcc:AT4G33720]	6.07552	67.4392
107	AT5G07010	sulfotransferase 2A [Source:TAIR%3BAcc:AT5G07010]	6.06129	66.7773
108	AT1G62225	unknown protein%3B FUNCTIONS IN: molecular_function unknown%3B INVOLVED IN: biological_process unknown%3B LOCATED IN: endomembrane system%3B BEST Arabidopsis thaliana protein match is: unknown protein (TAIR:AT1G62000.1)%3B Has 41 Blast hits to 41 proteins in /.../ies: Archae - 0%3B Bacteria - 2%3B Metazoa - 1%3B Fungi - 2%3B Plants - 36%3B Viruses - 0%3B Other Eukaryotes - 0 (source: NCBI BLink).…	6.05032	66.2716
109	AT1G15385	unknown protein%3B CONTAINS InterPro DOMAIN/s: Protein of unknown function DUF761%2C plant (InterPro:IPR008480)%3B Has 6 Blast hits to 6 proteins in 3 species: Archae - 0%3B Bacteria - 0%3B Metazoa - 0%3B Fungi - 0%3B Plants - 6%3B Viruses - 0%3B Other Eukaryotes - 0 /.../ce: NCBI BLink). [Source:TAIR%3BAcc:AT1G15385]	6.02448	65.0952
110	AT3G15356	Legume lectin family protein [Source:TAIR%3BAcc:AT3G15356]	6.02079	64.929
111	AT3G29250	NAD(P)-binding Rossmann-fold superfamily protein [Source:TAIR%3BAcc:AT3G29250]	6.01373	64.6119
112	AT1G23060	BEST Arabidopsis thaliana protein match is: TPX2 (targeting protein for Xklp2) protein family (TAIR:AT1G70950.1)%3B Has 35333 Blast hits to 34131 proteins in 2444 species: Archae - 798%3B Bacteria - 22429%3B Metazoa - 974%3B Fungi - 991%3B Plants - 531%3B Virus /.../%3B Other Eukaryotes - 9610 (source: NCBI BLink). [Source:TAIR%3BAcc:AT1G23060]	5.99374	63.7227
113	AT3G58450	Adenine nucleotide alpha hydrolases-like superfamily protein [Source:TAIR%3BAcc:AT3G58450]	5.99374	63.7227
114	AT3G57010	Calcium-dependent phosphotriesterase superfamily protein [Source:TAIR%3BAcc:AT3G57010]	5.98731	63.4395
115	AT3G52970	cytochrome P450%2C family 76%2C subfamily G%2C polypeptide 1 [Source:TAIR%3BAcc:AT3G52970]	5.94998	61.8193
116	AT2G29410	metal tolerance protein B1 [Source:TAIR%3BAcc:AT2G29410]	5.94778	61.7249
117	AT5G55410	Bifunctional inhibitor/lipid-transfer protein/seed storage 2S albumin superfamily protein [Source:TAIR%3BAcc:AT5G55410]	5.94682	61.6836
118	AT1G79400	cation/H+ exchanger 2 [Source:TAIR%3BAcc:AT1G79400]	5.93484	61.1738
119	AT4G21830	methionine sulfoxide reductase B7 [Source:TAIR%3BAcc:AT4G21830]	5.93326	61.107
120	AT1G62760	Plant invertase/pectin methylesterase inhibitor superfamily protein [Source:TAIR%3BAcc:AT1G62760]	5.92327	60.6853
121	AT2G41730	unknown protein%3B BEST Arabidopsis thaliana protein match is: unknown protein (TAIR:AT5G24640.1)%3B Has 25 Blast hits to 25 proteins in 5 species: Archae - 0%3B Bacteria - 0%3B Metazoa - 0%3B Fungi - 0%3B Plants - 25%3B Viruses - 0%3B Other Eukaryotes - 0 (source: /.../BLink). [Source:TAIR%3BAcc:AT2G41730]	5.90735	60.0192
122	AT3G11150	2-oxoglutarate (2OG) and Fe(II)-dependent oxygenase superfamily protein [Source:TAIR%3BAcc:AT3G11150]	5.88749	59.1984
123	AT1G07795	unknown protein%3B BEST Arabidopsis thaliana protein match is: unknown protein (TAIR:AT2G28725.1)%3B Has 38 Blast hits to 38 proteins in 11 species: Archae - 0%3B Bacteria - 0%3B Metazoa - 0%3B Fungi - 0%3B Plants - 38%3B Viruses - 0%3B Other Eukaryotes - 0 (source /.../ BLink). [Source:TAIR%3BAcc:AT1G07795]	5.88287	59.0093
124	AT3G12500	basic chitinase [Source:TAIR%3BAcc:AT3G12500]	5.86712	58.3687
125	AT5G64905	elicitor peptide 3 precursor [Source:TAIR%3BAcc:AT5G64905]	5.85276	57.7904
126	AT5G22140	FAD/NAD(P)-binding oxidoreductase family protein [Source:TAIR%3BAcc:AT5G22140]	5.83715	57.1684
127	AT5G60630	FUNCTIONS IN: molecular_function unknown%3B INVOLVED IN: biological_process unknown%3B LOCATED IN: endomembrane system%3B EXPRESSED IN: 17 plant structures%3B EXPRESSED DURING: 6 growth stages%3B BEST Arabidopsis thaliana protein match is: hydroxyproline-rich /.../protein family protein (TAIR:AT3G45230.1)%3B Has 1807 Blast hits to 1807 proteins in 277 species: Archae - 0%3B Bacteria - 0%3B Metazo…	5.83227	56.9756
128	AT2G20030	RING/U-box superfamily protein [Source:TAIR%3BAcc:AT2G20030]	5.80931	56.076
129	AT1G68630	PLAC8 family protein [Source:TAIR%3BAcc:AT1G68630]	5.80738	56.001
130	AT4G37295	unknown protein%3B FUNCTIONS IN: molecular_function unknown%3B INVOLVED IN: biological_process unknown%3B LOCATED IN: endomembrane system%3B EXPRESSED IN: stem%2C root%2C leaf%3B EXPRESSED DURING: LP.06 six leaves visible%2C LP.04 four leaves visible%3B Has 30201 Bla /.../s to 17322 proteins in 780 species: Archae - 12%3B Bacteria - 1396%3B Metazoa - 17338%3B Fungi - 3422%3B Plants - 5037%3B Viru…	5.79991	55.7119
131	AT2G39030	Acyl-CoA N-acyltransferases (NAT) superfamily protein [Source:TAIR%3BAcc:AT2G39030]	5.75793	54.1142
132	AT1G08630	threonine aldolase 1 [Source:TAIR%3BAcc:AT1G08630]	5.75365	53.9535
133	AT1G73260	kunitz trypsin inhibitor 1 [Source:TAIR%3BAcc:AT1G73260]	5.75294	53.9272
134	AT5G24860	flowering promoting factor 1 [Source:TAIR%3BAcc:AT5G24860]	5.75198	53.8912
135	AT1G66700	S-adenosyl-L-methionine-dependent methyltransferases superfamily protein [Source:TAIR%3BAcc:AT1G66700]	5.75042	53.833
136	AT3G54530	unknown protein%3B BEST Arabidopsis thaliana protein match is: unknown protein (TAIR:AT3G54520.1)%3B Has 159 Blast hits to 159 proteins in 50 species: Archae - 2%3B Bacteria - 26%3B Metazoa - 55%3B Fungi - 5%3B Plants - 20%3B Viruses - 2%3B Other Eukaryotes - 49 (s /.../ NCBI BLink). [Source:TAIR%3BAcc:AT3G54530]	5.73848	53.3894
137	AT5G47980	HXXXD-type acyl-transferase family protein [Source:TAIR%3BAcc:AT5G47980]	5.73848	53.3894
138	AT3G21500	1-deoxy-D-xylulose 5-phosphate synthase 1 [Source:TAIR%3BAcc:AT3G21500]	5.72195	52.7812
139	AT1G66280	Glycosyl hydrolase superfamily protein [Source:TAIR%3BAcc:AT1G66280]	5.70743	52.2526
140	AT5G49600	Protein of unknown function%2C DUF538 [Source:TAIR%3BAcc:AT5G49600]	5.70743	52.2526
141	AT3G02240	Encodes a root meristem growth factor (RGF). Belongs to a family of functionally redundant homologous peptides that are secreted%2C tyrosine-sulfated%2C and expressed mainly in the stem cell area and the innermost layer of central columella cells. RGFs /.../equired for maintenance of the root stem cell niche and transit amplifying cell proliferation. Members of this family include: At5g60810 (RGF…	5.70156	52.0402
142	AT2G19500	cytokinin oxidase 2 [Source:TAIR%3BAcc:AT2G19500]	5.7011	52.0239
143	AT1G14550	Peroxidase superfamily protein [Source:TAIR%3BAcc:AT1G14550]	5.70001	51.9844
144	AT5G14602	FUNCTIONS IN: molecular_function unknown%3B INVOLVED IN: biological_process unknown%3B LOCATED IN: endomembrane system%3B BEST Arabidopsis thaliana protein match is: Methyltransferase-related protein (TAIR:AT5G18150.1)%3B Has 30201 Blast hits to 17322 prote /.../ 780 species: Archae - 12%3B Bacteria - 1396%3B Metazoa - 17338%3B Fungi - 3422%3B Plants - 5037%3B Viruses - 0%3B Other Eukaryotes - 29…	5.70001	51.9844
145	AT2G23270	unknown protein%3B FUNCTIONS IN: molecular_function unknown%3B INVOLVED IN: biological_process unknown%3B LOCATED IN: endomembrane system%3B EXPRESSED IN: stem%2C sperm cell%2C root%2C stamen%3B EXPRESSED DURING: 4 anthesis%3B BEST Arabidopsis thaliana protein match /.../known protein (TAIR:AT4G37290.1)%3B Has 36 Blast hits to 35 proteins in 6 species: Archae - 0%3B Bacteria - 0%3B Metazoa - 0%3B…	5.69458	51.7892
146	AT4G08770	Peroxidase superfamily protein [Source:TAIR%3BAcc:AT4G08770]	5.69248	51.7138
147	AT2G40435	BEST Arabidopsis thaliana protein match is: transcription regulators (TAIR:AT3G56220.1)%3B Has 289 Blast hits to 289 proteins in 30 species: Archae - 0%3B Bacteria - 0%3B Metazoa - 0%3B Fungi - 0%3B Plants - 289%3B Viruses - 0%3B Other Eukaryotes - 0 (source: NCB /.../k). [Source:TAIR%3BAcc:AT2G40435]	5.67843	51.2127
148	AT2G31180	myb domain protein 14 [Source:TAIR%3BAcc:AT2G31180]	5.67181	50.9782
149	AT5G46950	Plant invertase/pectin methylesterase inhibitor superfamily protein [Source:TAIR%3BAcc:AT5G46950]	5.66147	50.6141
150	AT2G46750	D-arabinono-1%2C4-lactone oxidase family protein [Source:TAIR%3BAcc:AT2G46750]	5.65043	50.2285
151	AT3G52780	Purple acid phosphatases superfamily protein [Source:TAIR%3BAcc:AT3G52780]	5.643	49.9705
152	AT1G30135	jasmonate-zim-domain protein 8 [Source:TAIR%3BAcc:AT1G30135]	5.61627	49.0531
153	AT3G14850	TRICHOME BIREFRINGENCE-LIKE 41 [Source:TAIR%3BAcc:AT3G14850]	5.61173	48.8988
154	AT5G14730	unknown protein%3B CONTAINS InterPro DOMAIN/s: Protein of unknown function DUF1645 (InterPro:IPR012442)%3B BEST Arabidopsis thaliana protein match is: unknown protein (TAIR:AT3G01513.1)%3B Has 85 Blast hits to 83 proteins in 14 species: Archae - 0%3B Bacter /.../%3B Metazoa - 0%3B Fungi - 0%3B Plants - 76%3B Viruses - 0%3B Other Eukaryotes - 0 (source: NCBI BLink). [Source:TAIR%3BAcc:AT5G14730]	5.60745	48.754
155	AT5G62480	glutathione S-transferase tau 9 [Source:TAIR%3BAcc:AT5G62480]	5.60351	48.6211
156	AT2G46950	cytochrome P450%2C family 709%2C subfamily B%2C polypeptide 2 [Source:TAIR%3BAcc:AT2G46950]	5.59781	48.4293
157	AT5G38940	RmlC-like cupins superfamily protein [Source:TAIR%3BAcc:AT5G38940]	5.59781	48.4293
158	AT5G63270	RPM1-interacting protein 4 (RIN4) family protein [Source:TAIR%3BAcc:AT5G63270]	5.57802	47.7694
159	AT2G25940	alpha-vacuolar processing enzyme [Source:TAIR%3BAcc:AT2G25940]	5.56905	47.4734
160	AT1G02470	Polyketide cyclase/dehydrase and lipid transport superfamily protein [Source:TAIR%3BAcc:AT1G02470]	5.56862	47.4593
161	AT2G29470	glutathione S-transferase tau 3 [Source:TAIR%3BAcc:AT2G29470]	5.54113	46.5637
162	AT5G22300	nitrilase 4 [Source:TAIR%3BAcc:AT5G22300]	5.5237	46.0044
163	AT3G14225	GDSL-motif lipase 4 [Source:TAIR%3BAcc:AT3G14225]	5.51981	45.8804
164	AT1G04370	Ethylene-responsive element binding factor 14 [Source:TAIR%3BAcc:AT1G04370]	5.51981	45.8804
165	AT1G51930	RING/U-box superfamily protein [Source:TAIR%3BAcc:AT1G51930]	5.51981	45.8804
166	AT1G09500	NAD(P)-binding Rossmann-fold superfamily protein [Source:TAIR%3BAcc:AT1G09500]	5.50148	45.3014
167	AT1G64930	cytochrome P450%2C family 87%2C subfamily A%2C polypeptide 7 [Source:TAIR%3BAcc:AT1G64930]	5.49055	44.9595
168	AT3G16300	Uncharacterised protein family (UPF0497) [Source:TAIR%3BAcc:AT3G16300]	5.49055	44.9595
169	AT4G18980	AtS40-3 [Source:TAIR%3BAcc:AT4G18980]	5.47155	44.3711
170	AT5G57510	unknown protein%3B Has 27 Blast hits to 27 proteins in 9 species: Archae - 0%3B Bacteria - 0%3B Metazoa - 0%3B Fungi - 0%3B Plants - 27%3B Viruses - 0%3B Other Eukaryotes - 0 (source: NCBI BLink). [Source:TAIR%3BAcc:AT5G57510]	5.45092	43.7411
171	AT3G63470	serine carboxypeptidase-like 40 [Source:TAIR%3BAcc:AT3G63470]	5.44504	43.5632
172	AT1G18350	MAP kinase kinase 7 [Source:TAIR%3BAcc:AT1G18350]	5.43734	43.3315
173	AT1G26240	Proline-rich extensin-like family protein [Source:TAIR%3BAcc:AT1G26240]	5.43734	43.3315
174	AT5G25970	Core-2/I-branching beta-1%2C6-N-acetylglucosaminyltransferase family protein [Source:TAIR%3BAcc:AT5G25970]	5.43734	43.3315
175	AT1G71520	Integrase-type DNA-binding superfamily protein [Source:TAIR%3BAcc:AT1G71520]	5.43473	43.253
176	AT1G07260	UDP-glucosyl transferase 71C3 [Source:TAIR%3BAcc:AT1G07260]	5.42278	42.8963
177	AT3G23220	Integrase-type DNA-binding superfamily protein [Source:TAIR%3BAcc:AT3G23220]	5.39427	42.057
178	AT3G53600	C2H2-type zinc finger family protein [Source:TAIR%3BAcc:AT3G53600]	5.39145	41.9748
179	AT4G16820	alpha/beta-Hydrolases superfamily protein [Source:TAIR%3BAcc:AT4G16820]	5.38941	41.9154
180	AT1G06160	octadecanoid-responsive Arabidopsis AP2/ERF 59 [Source:TAIR%3BAcc:AT1G06160]	5.3813	41.6805
181	AT1G11190	bifunctional nuclease i [Source:TAIR%3BAcc:AT1G11190]	5.37785	41.581
182	AT1G73610	GDSL-like Lipase/Acylhydrolase superfamily protein [Source:TAIR%3BAcc:AT1G73610]	5.37542	41.5108
183	AT4G18425	Protein of unknown function (DUF679) [Source:TAIR%3BAcc:AT4G18425]	5.36483	41.2074
184	AT1G22110	structural constituent of ribosome [Source:TAIR%3BAcc:AT1G22110]	5.36369	41.1747
185	AT3G09290	telomerase activator1 [Source:TAIR%3BAcc:AT3G09290]	5.34988	40.7825
186	AT1G29100	Heavy metal transport/detoxification superfamily protein [Source:TAIR%3BAcc:AT1G29100]	5.34988	40.7825
187	AT4G19720	Glycosyl hydrolase family protein with chitinase insertion domain [Source:TAIR%3BAcc:AT4G19720]	5.34853	40.7445
188	AT2G29500	HSP20-like chaperones superfamily protein [Source:TAIR%3BAcc:AT2G29500]	5.33593	40.3901
189	AT4G28088	Low temperature and salt responsive protein family [Source:TAIR%3BAcc:AT4G28088]	5.33477	40.3577
190	AT5G17390	Adenine nucleotide alpha hydrolases-like superfamily protein [Source:TAIR%3BAcc:AT5G17390]	5.33434	40.3456
191	AT4G27670	heat shock protein 21 [Source:TAIR%3BAcc:AT4G27670]	5.32716	40.1453
192	AT3G56500	serine-rich protein-related [Source:TAIR%3BAcc:AT3G56500]	5.32073	39.9669
193	AT1G66570	sucrose-proton symporter 7 [Source:TAIR%3BAcc:AT1G66570]	5.31584	39.8315
194	AT2G14620	xyloglucan endotransglucosylase/hydrolase 10 [Source:TAIR%3BAcc:AT2G14620]	5.31563	39.8259
195	AT1G76640	Calcium-binding EF-hand family protein [Source:TAIR%3BAcc:AT1G76640]	5.31335	39.763
196	AT1G77730	Pleckstrin homology (PH) domain superfamily protein [Source:TAIR%3BAcc:AT1G77730]	5.30408	39.5081
197	AT4G33020	ZIP metal ion transporter family [Source:TAIR%3BAcc:AT4G33020]	5.30408	39.5081
198	AT4G11310	Papain family cysteine protease [Source:TAIR%3BAcc:AT4G11310]	5.29791	39.3395
199	AT4G03040	BEST Arabidopsis thaliana protein match is: Polynucleotidyl transferase%2C ribonuclease H-like superfamily protein (TAIR:AT5G33330.1)%3B Has 18 Blast hits to 18 proteins in 2 species: Archae - 0%3B Bacteria - 0%3B Metazoa - 0%3B Fungi - 0%3B Plants - 18%3B Viruse /.../ Other Eukaryotes - 0 (source: NCBI BLink). [Source:TAIR%3BAcc:AT4G03040]	5.29791	39.3395
200	AT3G13650	Disease resistance-responsive (dirigent-like protein) family protein [Source:TAIR%3BAcc:AT3G13650]	5.28969	39.116
201	AT5G10520	ROP binding protein kinases 1 [Source:TAIR%3BAcc:AT5G10520]	5.28907	39.0993
202	AT3G44830	Lecithin:cholesterol acyltransferase family protein [Source:TAIR%3BAcc:AT3G44830]	5.27208	38.6415
203	AT1G23640	unknown protein%3B LOCATED IN: chloroplast%3B EXPRESSED IN: petal%2C leaf whorl%2C sepal%2C flower%3B EXPRESSED DURING: 4 anthesis%2C petal differentiation and expansion stage%3B CONTAINS InterPro DOMAIN/s: Protein of unknown function DUF220 (InterPro:IPR003863)%3B B /.../abidopsis thaliana protein match is: Domain of unknown function DUF220 (TAIR:AT1G23660.1)%3B Has 270 Blast hits to 130 protein…	5.25677	38.2336
204	AT5G03000	Galactose oxidase/kelch repeat superfamily protein [Source:TAIR%3BAcc:AT5G03000]	5.25677	38.2336
205	AT5G67310	cytochrome P450%2C family 81%2C subfamily G%2C polypeptide 1 [Source:TAIR%3BAcc:AT5G67310]	5.25191	38.1051
206	AT5G56075	Domain of unknown function (DUF2431) [Source:TAIR%3BAcc:AT5G56075]	5.24544	37.9345
207	AT3G22560	Acyl-CoA N-acyltransferases (NAT) superfamily protein [Source:TAIR%3BAcc:AT3G22560]	5.24541	37.9338
208	AT2G03850	Late embryogenesis abundant protein (LEA) family protein [Source:TAIR%3BAcc:AT2G03850]	5.23252	37.5964
209	AT1G54570	Esterase/lipase/thioesterase family protein [Source:TAIR%3BAcc:AT1G54570]	5.23039	37.5408
210	AT1G79900	Mitochondrial substrate carrier family protein [Source:TAIR%3BAcc:AT1G79900]	5.22959	37.5199
211	AT4G24110	unknown protein%3B Has 76 Blast hits to 76 proteins in 13 species: Archae - 0%3B Bacteria - 0%3B Metazoa - 1%3B Fungi - 0%3B Plants - 75%3B Viruses - 0%3B Other Eukaryotes - 0 (source: NCBI BLink). [Source:TAIR%3BAcc:AT4G24110]	5.22201	37.3233
212	AT1G61810	beta-glucosidase 45 [Source:TAIR%3BAcc:AT1G61810]	5.22198	37.3227
213	AT1G28180	P-loop containing nucleoside triphosphate hydrolases superfamily protein [Source:TAIR%3BAcc:AT1G28180]	5.22024	37.2778
214	AT5G01225	unknown protein%3B BEST Arabidopsis thaliana protein match is: unknown protein (TAIR:AT3G09032.1)%3B Has 30201 Blast hits to 17322 proteins in 780 species: Archae - 12%3B Bacteria - 1396%3B Metazoa - 17338%3B Fungi - 3422%3B Plants - 5037%3B Viruses - 0%3B Other Eu /.../es - 2996 (source: NCBI BLink). [Source:TAIR%3BAcc:AT5G01225]	5.2193	37.2533
215	AT4G36510	unknown protein%3B FUNCTIONS IN: molecular_function unknown%3B INVOLVED IN: biological_process unknown%3B LOCATED IN: endomembrane system%3B Has 2 Blast hits to 2 proteins in 1 species: Archae - 0%3B Bacteria - 0%3B Metazoa - 0%3B Fungi - 0%3B Plants - 2%3B Viruses - /.../her Eukaryotes - 0 (source: NCBI BLink). [Source:TAIR%3BAcc:AT4G36510]	5.20786	36.9592
216	AT5G25110	CBL-interacting protein kinase 25 [Source:TAIR%3BAcc:AT5G25110]	5.20786	36.9592
217	AT1G66860	Class I glutamine amidotransferase-like superfamily protein [Source:TAIR%3BAcc:AT1G66860]	5.20786	36.9592
218	AT4G16730	terpene synthase 02 [Source:TAIR%3BAcc:AT4G16730]	5.20232	36.8176
219	AT1G68450	VQ motif-containing protein [Source:TAIR%3BAcc:AT1G68450]	5.20055	36.7723
220	AT5G10625	BEST Arabidopsis thaliana protein match is: flowering promoting factor 1 (TAIR:AT5G24860.1)%3B Has 35333 Blast hits to 34131 proteins in 2444 species: Archae - 798%3B Bacteria - 22429%3B Metazoa - 974%3B Fungi - 991%3B Plants - 531%3B Viruses - 0%3B Other Eukaryo /.../9610 (source: NCBI BLink). [Source:TAIR%3BAcc:AT5G10625]	5.19834	36.7161
221	AT5G14000	NAC domain containing protein 84 [Source:TAIR%3BAcc:AT5G14000]	5.19423	36.6116
222	AT4G32810	carotenoid cleavage dioxygenase 8 [Source:TAIR%3BAcc:AT4G32810]	5.19046	36.5162
223	AT5G64890	elicitor peptide 2 precursor [Source:TAIR%3BAcc:AT5G64890]	5.18688	36.4257
224	AT4G06746	related to AP2 9 [Source:TAIR%3BAcc:AT4G06746]	5.18241	36.313
225	AT3G48850	phosphate transporter 3%3B2 [Source:TAIR%3BAcc:AT3G48850]	5.15762	35.6942
226	AT1G66560	WRKY DNA-binding protein 64 [Source:TAIR%3BAcc:AT1G66560]	5.15723	35.6847
227	AT4G31940	cytochrome P450%2C family 82%2C subfamily C%2C polypeptide 4 [Source:TAIR%3BAcc:AT4G31940]	5.15723	35.6847
228	AT2G39490	F-box family protein [Source:TAIR%3BAcc:AT2G39490]	5.15723	35.6847
229	AT5G42930	alpha/beta-Hydrolases superfamily protein [Source:TAIR%3BAcc:AT5G42930]	5.1443	35.3661
230	AT3G06490	myb domain protein 108 [Source:TAIR%3BAcc:AT3G06490]	5.14116	35.2892
231	AT5G23950	Calcium-dependent lipid-binding (CaLB domain) family protein [Source:TAIR%3BAcc:AT5G23950]	5.13838	35.2213
232	AT3G23245	unknown protein%3B Has 5 Blast hits to 4 proteins in 2 species: Archae - 0%3B Bacteria - 0%3B Metazoa - 0%3B Fungi - 0%3B Plants - 2%3B Viruses - 0%3B Other Eukaryotes - 3 (source: NCBI BLink). [Source:TAIR%3BAcc:AT3G23245]	5.13441	35.1246
233	AT2G04025	Encodes a root meristem growth factor (RGF). Belongs to a family of functionally redundant homologous peptides that are secreted%2C tyrosine-sulfated%2C and expressed mainly in the stem cell area and the innermost layer of central columella cells. RGFs /.../equired for maintenance of the root stem cell niche and transit amplifying cell proliferation. Members of this family include: At5g60810 (RGF…	5.12247	34.8351
234	AT3G03270	Adenine nucleotide alpha hydrolases-like superfamily protein [Source:TAIR%3BAcc:AT3G03270]	5.12221	34.8289
235	AT1G73603	low-molecular-weight cysteine-rich 64 [Source:TAIR%3BAcc:AT1G73603]	5.10477	34.4103
236	AT4G37290	unknown protein%3B FUNCTIONS IN: molecular_function unknown%3B INVOLVED IN: response to karrikin%3B LOCATED IN: endomembrane system%3B EXPRESSED IN: cotyledon%2C hypocotyl%2C leaf%3B EXPRESSED DURING: LP.04 four leaves visible%3B BEST Arabidopsis thaliana protein m /.../s: unknown protein (TAIR:AT2G23270.1)%3B Has 30201 Blast hits to 17322 proteins in 780 species: Archae - 12%3B Bacteria - 1396%3…	5.09686	34.2222
237	AT5G50470	nuclear factor Y%2C subunit C7 [Source:TAIR%3BAcc:AT5G50470]	5.07552	33.7196
238	AT3G16530	Legume lectin family protein [Source:TAIR%3BAcc:AT3G16530]	5.06155	33.3948
239	AT2G15220	Plant basic secretory protein (BSP) family protein [Source:TAIR%3BAcc:AT2G15220]	5.05406	33.2217
240	AT5G39520	Protein of unknown function (DUF1997) [Source:TAIR%3BAcc:AT5G39520]	5.05325	33.2031
241	AT3G21490	Heavy metal transport/detoxification superfamily protein [Source:TAIR%3BAcc:AT3G21490]	5.05032	33.1358
242	AT1G09510	NAD(P)-binding Rossmann-fold superfamily protein [Source:TAIR%3BAcc:AT1G09510]	5.05032	33.1358
243	AT1G79320	metacaspase 6 [Source:TAIR%3BAcc:AT1G79320]	5.05032	33.1358
244	AT3G19615	unknown protein%3B FUNCTIONS IN: molecular_function unknown%3B INVOLVED IN: biological_process unknown%3B LOCATED IN: cellular_component unknown%3B Has 10 Blast hits to 10 proteins in 5 species: Archae - 0%3B Bacteria - 0%3B Metazoa - 0%3B Fungi - 0%3B Plants - 10%3B /.../es - 0%3B Other Eukaryotes - 0 (source: NCBI BLink). [Source:TAIR%3BAcc:AT3G19615]	5.04695	33.0586
245	AT3G22240	unknown protein%3B BEST Arabidopsis thaliana protein match is: unknown protein (TAIR:AT3G22235.2)%3B Has 177 Blast hits to 177 proteins in 14 species: Archae - 0%3B Bacteria - 0%3B Metazoa - 0%3B Fungi - 0%3B Plants - 177%3B Viruses - 0%3B Other Eukaryotes - 0 (sou /.../CBI BLink). [Source:TAIR%3BAcc:AT3G22240]	5.0311	32.6973
246	AT2G41470	unknown protein%3B FUNCTIONS IN: molecular_function unknown%3B INVOLVED IN: biological_process unknown%3B LOCATED IN: vacuole%3B BEST Arabidopsis thaliana protein match is: unknown protein (TAIR:AT2G41440.1)%3B Has 1066 Blast hits to 825 proteins in 144 speci /.../chae - 7%3B Bacteria - 46%3B Metazoa - 465%3B Fungi - 36%3B Plants - 67%3B Viruses - 4%3B Other Eukaryotes - 441 (source: NCBI BLink).…	5.02231	32.4986
247	AT1G18835	mini zinc finger [Source:TAIR%3BAcc:AT1G18835]	5.01285	32.2862
248	AT3G12230	serine carboxypeptidase-like 14 [Source:TAIR%3BAcc:AT3G12230]	5.00196	32.0434
249	AT1G76480	unknown protein%3B BEST Arabidopsis thaliana protein match is: unknown protein (TAIR:AT1G20890.1)%3B Has 31 Blast hits to 31 proteins in 10 species: Archae - 0%3B Bacteria - 0%3B Metazoa - 0%3B Fungi - 0%3B Plants - 31%3B Viruses - 0%3B Other Eukaryotes - 0 (source /.../ BLink). [Source:TAIR%3BAcc:AT1G76480]	5.00093	32.0207
250	AT2G18193	P-loop containing nucleoside triphosphate hydrolases superfamily protein [Source:TAIR%3BAcc:AT2G18193]	4.99734	31.941
251	AT5G63600	flavonol synthase 5 [Source:TAIR%3BAcc:AT5G63600]	4.99694	31.9322
252	AT4G04990	Protein of unknown function (DUF761) [Source:TAIR%3BAcc:AT4G04990]	4.99374	31.8614
253	AT5G65790	myb domain protein 68 [Source:TAIR%3BAcc:AT5G65790]	4.99374	31.8614
254	AT3G49630	2-oxoglutarate (2OG) and Fe(II)-dependent oxygenase superfamily protein [Source:TAIR%3BAcc:AT3G49630]	4.99374	31.8614
255	AT3G22620	Bifunctional inhibitor/lipid-transfer protein/seed storage 2S albumin superfamily protein [Source:TAIR%3BAcc:AT3G22620]	4.99143	31.8104
256	AT2G29490	glutathione S-transferase TAU 1 [Source:TAIR%3BAcc:AT2G29490]	4.97375	31.4231
257	AT4G19460	UDP-Glycosyltransferase superfamily protein [Source:TAIR%3BAcc:AT4G19460]	4.96954	31.3315
258	AT2G25625	unknown protein%3B FUNCTIONS IN: molecular_function unknown%3B INVOLVED IN: biological_process unknown%3B LOCATED IN: chloroplast%3B EXPRESSED IN: 10 plant structures%3B EXPRESSED DURING: LP.06 six leaves visible%2C LP.04 four leaves visible%2C 4 anthesis%2C petal /.../entiation and expansion stage%3B Has 24 Blast hits to 24 proteins in 9 species: Archae - 0%3B Bacteria - 0%3B Metazoa - 0%3B Fung…	4.95336	30.9819
259	AT5G13080	WRKY DNA-binding protein 75 [Source:TAIR%3BAcc:AT5G13080]	4.95055	30.9218
260	AT4G03310	transposable element gene [Source:TAIR%3BAcc:AT4G03310]	4.93484	30.5869
261	AT2G29165	transposable element gene [Source:TAIR%3BAcc:AT2G29165]	4.93484	30.5869
262	AT3G61111	Zinc-binding ribosomal protein family protein [Source:TAIR%3BAcc:AT3G61111]	4.93484	30.5869
263	AT2G15780	Cupredoxin superfamily protein [Source:TAIR%3BAcc:AT2G15780]	4.93484	30.5869
264	AT2G04050	MATE efflux family protein [Source:TAIR%3BAcc:AT2G04050]	4.93186	30.5237
265	AT5G44480	NAD(P)-binding Rossmann-fold superfamily protein [Source:TAIR%3BAcc:AT5G44480]	4.92391	30.356
266	AT1G62370	RING/U-box superfamily protein [Source:TAIR%3BAcc:AT1G62370]	4.91032	30.0714
267	AT5G67080	mitogen-activated protein kinase kinase kinase 19 [Source:TAIR%3BAcc:AT5G67080]	4.89702	29.7954
268	AT5G09570	Cox19-like CHCH family protein [Source:TAIR%3BAcc:AT5G09570]	4.8942	29.7373
269	AT1G70640	octicosapeptide/Phox/Bem1p (PB1) domain-containing protein [Source:TAIR%3BAcc:AT1G70640]	4.8942	29.7373
270	AT5G50760	SAUR-like auxin-responsive protein family [Source:TAIR%3BAcc:AT5G50760]	4.89385	29.7301
271	AT5G24600	Protein of unknown function%2C DUF599 [Source:TAIR%3BAcc:AT5G24600]	4.88386	29.5249
272	AT5G49850	Mannose-binding lectin superfamily protein [Source:TAIR%3BAcc:AT5G49850]	4.88287	29.5046
273	AT3G16330	unknown protein%3B BEST Arabidopsis thaliana protein match is: unknown protein (TAIR:AT1G52140.1)%3B Has 109 Blast hits to 109 proteins in 16 species: Archae - 0%3B Bacteria - 0%3B Metazoa - 0%3B Fungi - 0%3B Plants - 109%3B Viruses - 0%3B Other Eukaryotes - 0 (sou /.../CBI BLink). [Source:TAIR%3BAcc:AT3G16330]	4.87897	29.4249
274	AT2G22320	unknown protein%3B Has 7 Blast hits to 7 proteins in 4 species: Archae - 0%3B Bacteria - 0%3B Metazoa - 0%3B Fungi - 0%3B Plants - 7%3B Viruses - 0%3B Other Eukaryotes - 0 (source: NCBI BLink). [Source:TAIR%3BAcc:AT2G22320]	4.87344	29.3125
275	AT1G10585	basic helix-loop-helix (bHLH) DNA-binding superfamily protein [Source:TAIR%3BAcc:AT1G10585]	4.86338	29.1087
276	AT4G36430	Peroxidase superfamily protein [Source:TAIR%3BAcc:AT4G36430]	4.86084	29.0576
277	AT4G11650	osmotin 34 [Source:TAIR%3BAcc:AT4G11650]	4.8564	28.9682
278	AT1G19200	Protein of unknown function (DUF581) [Source:TAIR%3BAcc:AT1G19200]	4.85512	28.9425
279	AT5G14180	Myzus persicae-induced lipase 1 [Source:TAIR%3BAcc:AT5G14180]	4.85413	28.9227
280	AT2G47190	myb domain protein 2 [Source:TAIR%3BAcc:AT2G47190]	4.84219	28.6844
281	AT2G21640	Encodes a protein of unknown function that is a marker for oxidative stress response. [Source:TAIR%3BAcc:AT2G21640]	4.8298	28.4391
282	AT1G32350	alternative oxidase 1D [Source:TAIR%3BAcc:AT1G32350]	4.82795	28.4026
283	AT5G19890	Peroxidase superfamily protein [Source:TAIR%3BAcc:AT5G19890]	4.82793	28.4021
284	AT1G48260	CBL-interacting protein kinase 17 [Source:TAIR%3BAcc:AT1G48260]	4.82332	28.3115
285	AT3G48890	membrane-associated progesterone binding protein 3 [Source:TAIR%3BAcc:AT3G48890]	4.81897	28.2264
286	AT1G48470	glutamine synthetase 1%3B5 [Source:TAIR%3BAcc:AT1G48470]	4.81248	28.0997
287	AT5G45095	unknown protein%3B FUNCTIONS IN: molecular_function unknown%3B INVOLVED IN: biological_process unknown%3B LOCATED IN: endomembrane system%3B BEST Arabidopsis thaliana protein match is: unknown protein (TAIR:AT4G08593.1)%3B Has 25 Blast hits to 25 proteins in /.../ies: Archae - 0%3B Bacteria - 0%3B Metazoa - 0%3B Fungi - 0%3B Plants - 25%3B Viruses - 0%3B Other Eukaryotes - 0 (source: NCBI BLink).…	4.80931	28.038
288	AT4G05490	RNI-like superfamily protein [Source:TAIR%3BAcc:AT4G05490]	4.80931	28.038
289	AT5G53990	UDP-Glycosyltransferase superfamily protein [Source:TAIR%3BAcc:AT5G53990]	4.80931	28.038
290	AT4G14690	Chlorophyll A-B binding family protein [Source:TAIR%3BAcc:AT4G14690]	4.80931	28.038
291	AT4G37430	cytochrome P450%2C family 91%2C subfamily A%2C polypeptide 2 [Source:TAIR%3BAcc:AT4G37430]	4.8083	28.0183
292	AT1G15520	pleiotropic drug resistance 12 [Source:TAIR%3BAcc:AT1G15520]	4.79591	27.7788
293	AT2G20825	Developmental regulator%2C ULTRAPETALA [Source:TAIR%3BAcc:AT2G20825]	4.79282	27.7194
294	AT4G18430	RAB GTPase homolog A1E [Source:TAIR%3BAcc:AT4G18430]	4.78883	27.6428
295	AT3G05400	Major facilitator superfamily protein [Source:TAIR%3BAcc:AT3G05400]	4.76755	27.238
296	AT4G16640	Matrixin family protein [Source:TAIR%3BAcc:AT4G16640]	4.76492	27.1884
297	AT4G28940	Phosphorylase superfamily protein [Source:TAIR%3BAcc:AT4G28940]	4.76016	27.0989
298	AT3G04000	NAD(P)-binding Rossmann-fold superfamily protein [Source:TAIR%3BAcc:AT3G04000]	4.7571	27.0414
299	AT1G67810	sulfur E2 [Source:TAIR%3BAcc:AT1G67810]	4.75459	26.9944
300	AT5G03610	GDSL-like Lipase/Acylhydrolase superfamily protein [Source:TAIR%3BAcc:AT5G03610]	4.74856	26.8818
301	AT5G09470	dicarboxylate carrier 3 [Source:TAIR%3BAcc:AT5G09470]	4.7369	26.6655
302	AT1G32450	nitrate transporter 1.5 [Source:TAIR%3BAcc:AT1G32450]	4.73328	26.5986
303	AT4G34200	D-3-phosphoglycerate dehydrogenase [Source:TAIR%3BAcc:AT4G34200]	4.73253	26.5848
304	AT4G15236	ABC-2 and Plant PDR ABC-type transporter family protein [Source:TAIR%3BAcc:AT4G15236]	4.72587	26.4623
305	AT2G44790	uclacyanin 2 [Source:TAIR%3BAcc:AT2G44790]	4.69776	25.9518
306	AT2G34500	cytochrome P450%2C family 710%2C subfamily A%2C polypeptide 1 [Source:TAIR%3BAcc:AT2G34500]	4.69344	25.8742
307	AT1G58340	MATE efflux family protein [Source:TAIR%3BAcc:AT1G58340]	4.68816	25.7796
308	AT2G02010	glutamate decarboxylase 4 [Source:TAIR%3BAcc:AT2G02010]	4.68539	25.7302
309	AT1G74080	myb domain protein 122 [Source:TAIR%3BAcc:AT1G74080]	4.68519	25.7267
310	AT3G28930	AIG2-like (avirulence induced gene) family protein [Source:TAIR%3BAcc:AT3G28930]	4.67842	25.6061
311	AT3G54640	tryptophan synthase alpha chain [Source:TAIR%3BAcc:AT3G54640]	4.67507	25.5469
312	AT1G71370	DEA(D/H)-box RNA helicase family protein [Source:TAIR%3BAcc:AT1G71370]	4.67181	25.4891
313	AT1G01453	unknown protein%3B FUNCTIONS IN: molecular_function unknown%3B INVOLVED IN: biological_process unknown%3B LOCATED IN: cellular_component unknown%3B BEST Arabidopsis thaliana protein match is: unknown protein (TAIR:AT4G01110.1)%3B Has 30201 Blast hits to 17322 /.../ins in 780 species: Archae - 12%3B Bacteria - 1396%3B Metazoa - 17338%3B Fungi - 3422%3B Plants - 5037%3B Viruses - 0%3B Other Eukaryo…	4.67181	25.4891
314	AT4G01970	stachyose synthase [Source:TAIR%3BAcc:AT4G01970]	4.67181	25.4891
315	AT4G03360	Ubiquitin family protein [Source:TAIR%3BAcc:AT4G03360]	4.67181	25.4891
316	AT5G39630	Vesicle transport v-SNARE family protein [Source:TAIR%3BAcc:AT5G39630]	4.67181	25.4891
317	AT1G70390	F-box and associated interaction domains-containing protein [Source:TAIR%3BAcc:AT1G70390]	4.67181	25.4891
318	AT1G68390	Core-2/I-branching beta-1%2C6-N-acetylglucosaminyltransferase family protein [Source:TAIR%3BAcc:AT1G68390]	4.6686	25.4325
319	AT2G04190	TRAF-like family protein [Source:TAIR%3BAcc:AT2G04190]	4.66743	25.4119
320	AT4G08300	nodulin MtN21 /EamA-like transporter family protein [Source:TAIR%3BAcc:AT4G08300]	4.66108	25.3003
321	AT1G06137	unknown protein%3B FUNCTIONS IN: molecular_function unknown%3B INVOLVED IN: biological_process unknown%3B LOCATED IN: endomembrane system%3B BEST Arabidopsis thaliana protein match is: unknown protein (TAIR:AT1G06135.1)%3B Has 30201 Blast hits to 17322 protei /.../780 species: Archae - 12%3B Bacteria - 1396%3B Metazoa - 17338%3B Fungi - 3422%3B Plants - 5037%3B Viruses - 0%3B Other Eukaryotes - 2…	4.66048	25.2897
322	AT3G25950	TRAM%2C LAG1 and CLN8 (TLC) lipid-sensing domain containing protein [Source:TAIR%3BAcc:AT3G25950]	4.658	25.2463
323	AT4G11370	RING-H2 finger A1A [Source:TAIR%3BAcc:AT4G11370]	4.65265	25.1528
324	AT3G46660	UDP-glucosyl transferase 76E12 [Source:TAIR%3BAcc:AT3G46660]	4.65044	25.1143
325	AT1G53980	Ubiquitin-like superfamily protein [Source:TAIR%3BAcc:AT1G53980]	4.64266	24.9793
326	AT3G26820	Esterase/lipase/thioesterase family protein [Source:TAIR%3BAcc:AT3G26820]	4.64111	24.9525
327	AT2G36800	don-glucosyltransferase 1 [Source:TAIR%3BAcc:AT2G36800]	4.63217	24.7984
328	AT3G09405	Pectinacetylesterase family protein [Source:TAIR%3BAcc:AT3G09405]	4.63169	24.7901
329	AT3G58540	unknown protein%3B FUNCTIONS IN: molecular_function unknown%3B INVOLVED IN: biological_process unknown%3B LOCATED IN: endomembrane system%3B EXPRESSED IN: 10 plant structures%3B EXPRESSED DURING: 4 anthesis%2C F mature embryo stage%2C petal differentiation and ex /.../n stage%2C E expanded cotyledon stage%2C D bilateral stage%3B BEST Arabidopsis thaliana protein match is: unknown protein (TAIR:AT…	4.6229	24.6395
330	AT4G01870	tolB protein-related [Source:TAIR%3BAcc:AT4G01870]	4.6216	24.6173
331	AT2G26310	Chalcone-flavanone isomerase family protein [Source:TAIR%3BAcc:AT2G26310]	4.62159	24.6171
332	AT4G37390	Auxin-responsive GH3 family protein [Source:TAIR%3BAcc:AT4G37390]	4.6185	24.5644
333	AT1G47510	inositol polyphosphate 5-phosphatase 11 [Source:TAIR%3BAcc:AT1G47510]	4.6159	24.5202
334	AT5G25180	cytochrome P450%2C family 71%2C subfamily B%2C polypeptide 14 [Source:TAIR%3BAcc:AT5G25180]	4.61041	24.427
335	AT2G03505	Carbohydrate-binding X8 domain superfamily protein [Source:TAIR%3BAcc:AT2G03505]	4.60518	24.3386
336	AT2G37370	unknown protein%3B BEST Arabidopsis thaliana protein match is: unknown protein (TAIR:AT5G13560.1)%3B Has 30201 Blast hits to 17322 proteins in 780 species: Archae - 12%3B Bacteria - 1396%3B Metazoa - 17338%3B Fungi - 3422%3B Plants - 5037%3B Viruses - 0%3B Other Eu /.../es - 2996 (source: NCBI BLink). [Source:TAIR%3BAcc:AT2G37370]	4.59781	24.2146
337	AT5G60650	unknown protein%3B FUNCTIONS IN: molecular_function unknown%3B INVOLVED IN: biological_process unknown%3B LOCATED IN: endomembrane system%3B BEST Arabidopsis thaliana protein match is: unknown protein (TAIR:AT2G28410.1)%3B Has 1807 Blast hits to 1807 proteins /.../7 species: Archae - 0%3B Bacteria - 0%3B Metazoa - 736%3B Fungi - 347%3B Plants - 385%3B Viruses - 0%3B Other Eukaryotes - 339 (source…	4.59781	24.2146
338	AT1G49150	unknown protein%3B Has 6 Blast hits to 6 proteins in 2 species: Archae - 0%3B Bacteria - 0%3B Metazoa - 0%3B Fungi - 0%3B Plants - 6%3B Viruses - 0%3B Other Eukaryotes - 0 (source: NCBI BLink). [Source:TAIR%3BAcc:AT1G49150]	4.59781	24.2146
339	AT1G80590	WRKY DNA-binding protein 66 [Source:TAIR%3BAcc:AT1G80590]	4.59781	24.2146
340	AT1G69930	glutathione S-transferase TAU 11 [Source:TAIR%3BAcc:AT1G69930]	4.59224	24.1214
341	AT1G05330	unknown protein%3B Has 6 Blast hits to 6 proteins in 2 species: Archae - 0%3B Bacteria - 0%3B Metazoa - 0%3B Fungi - 0%3B Plants - 6%3B Viruses - 0%3B Other Eukaryotes - 0 (source: NCBI BLink). [Source:TAIR%3BAcc:AT1G05330]	4.57802	23.8847
342	AT3G58060	Cation efflux family protein [Source:TAIR%3BAcc:AT3G58060]	4.57802	23.8847
343	AT5G57123	unknown protein%3B BEST Arabidopsis thaliana protein match is: unknown protein (TAIR:AT4G29905.1)%3B Has 30201 Blast hits to 17322 proteins in 780 species: Archae - 12%3B Bacteria - 1396%3B Metazoa - 17338%3B Fungi - 3422%3B Plants - 5037%3B Viruses - 0%3B Other Eu /.../es - 2996 (source: NCBI BLink). [Source:TAIR%3BAcc:AT5G57123]	4.57485	23.8323
344	AT1G66690	S-adenosyl-L-methionine-dependent methyltransferases superfamily protein [Source:TAIR%3BAcc:AT1G66690]	4.57227	23.7898
345	AT3G01420	Peroxidase superfamily protein [Source:TAIR%3BAcc:AT3G01420]	4.56431	23.6588
346	AT1G65970	thioredoxin-dependent peroxidase 2 [Source:TAIR%3BAcc:AT1G65970]	4.56393	23.6526
347	AT5G28237	Pyridoxal-5'-phosphate-dependent enzyme family protein [Source:TAIR%3BAcc:AT5G28237]	4.56111	23.6065
348	AT2G41380	S-adenosyl-L-methionine-dependent methyltransferases superfamily protein [Source:TAIR%3BAcc:AT2G41380]	4.56025	23.5925
349	AT1G17310	MADS-box transcription factor family protein [Source:TAIR%3BAcc:AT1G17310]	4.55933	23.5774
350	AT4G35630	phosphoserine aminotransferase [Source:TAIR%3BAcc:AT4G35630]	4.555	23.5067
351	AT2G30660	ATP-dependent caseinolytic (Clp) protease/crotonase family protein [Source:TAIR%3BAcc:AT2G30660]	4.55151	23.45
352	AT1G10140	Uncharacterised conserved protein UCP031279 [Source:TAIR%3BAcc:AT1G10140]	4.54289	23.3101
353	AT3G26830	Cytochrome P450 superfamily protein [Source:TAIR%3BAcc:AT3G26830]	4.53038	23.109
354	AT2G29480	glutathione S-transferase tau 2 [Source:TAIR%3BAcc:AT2G29480]	4.52321	22.9944
355	AT1G09240	nicotianamine synthase 3 [Source:TAIR%3BAcc:AT1G09240]	4.52318	22.9938
356	AT2G17500	Auxin efflux carrier family protein [Source:TAIR%3BAcc:AT2G17500]	4.51998	22.943
357	AT3G08700	ubiquitin-conjugating enzyme 12 [Source:TAIR%3BAcc:AT3G08700]	4.51981	22.9402
358	AT4G37160	SKU5 similar 15 [Source:TAIR%3BAcc:AT4G37160]	4.51981	22.9402
359	AT2G41690	heat shock transcription factor B3 [Source:TAIR%3BAcc:AT2G41690]	4.51981	22.9402
360	AT1G67148	unknown protein%3B Has 1 Blast hits to 1 proteins in 1 species: Archae - 0%3B Bacteria - 0%3B Metazoa - 0%3B Fungi - 0%3B Plants - 1%3B Viruses - 0%3B Other Eukaryotes - 0 (source: NCBI BLink). [Source:TAIR%3BAcc:AT1G67148]	4.51981	22.9402
361	AT4G37780	myb domain protein 87 [Source:TAIR%3BAcc:AT4G37780]	4.51981	22.9402
362	AT3G63052	unknown protein%3B Has 30201 Blast hits to 17322 proteins in 780 species: Archae - 12%3B Bacteria - 1396%3B Metazoa - 17338%3B Fungi - 3422%3B Plants - 5037%3B Viruses - 0%3B Other Eukaryotes - 2996 (source: NCBI BLink). [Source:TAIR%3BAcc:AT3G63052]	4.51981	22.9402
363	AT4G20006	unknown protein%3B LOCATED IN: mitochondrion%3B Has 30201 Blast hits to 17322 proteins in 780 species: Archae - 12%3B Bacteria - 1396%3B Metazoa - 17338%3B Fungi - 3422%3B Plants - 5037%3B Viruses - 0%3B Other Eukaryotes - 2996 (source: NCBI BLink). [Source:TAIR%3BAcc:AT4G20006]	4.51981	22.9402
364	AT1G62620	Flavin-binding monooxygenase family protein [Source:TAIR%3BAcc:AT1G62620]	4.51981	22.9402
365	AT1G69150	Cysteine/Histidine-rich C1 domain family protein [Source:TAIR%3BAcc:AT1G69150]	4.51981	22.9402
366	AT1G30780	F-box associated ubiquitination effector family protein [Source:TAIR%3BAcc:AT1G30780]	4.51981	22.9402
367	AT3G09450	CONTAINS InterPro DOMAIN/s: Fusaric acid resistance protein%2C conserved region (InterPro:IPR006726)%3B BEST Arabidopsis thaliana protein match is: unknown protein (TAIR:AT2G28780.1)%3B Has 503 Blast hits to 494 proteins in 215 species: Archae - 0%3B Bacter /.../23%3B Metazoa - 0%3B Fungi - 0%3B Plants - 65%3B Viruses - 0%3B Other Eukaryotes - 15 (source: NCBI BLink). [Source:TAIR%3BAcc:AT3G09450]	4.51981	22.9402
368	AT4G32105	Beta-1%2C3-N-Acetylglucosaminyltransferase family protein [Source:TAIR%3BAcc:AT4G32105]	4.51981	22.9402
369	AT1G28130	Auxin-responsive GH3 family protein [Source:TAIR%3BAcc:AT1G28130]	4.51458	22.8572
370	AT3G03530	non-specific phospholipase C4 [Source:TAIR%3BAcc:AT3G03530]	4.50516	22.7085
371	AT3G23150	Signal transduction histidine kinase%2C hybrid-type%2C ethylene sensor [Source:TAIR%3BAcc:AT3G23150]	4.50327	22.6788
372	AT5G58390	Peroxidase superfamily protein [Source:TAIR%3BAcc:AT5G58390]	4.49726	22.5845
373	AT3G48840	RNA-binding (RRM/RBD/RNP motifs) family protein [Source:TAIR%3BAcc:AT3G48840]	4.49493	22.548
374	AT1G11925	Stigma-specific Stig1 family protein [Source:TAIR%3BAcc:AT1G11925]	4.49063	22.4809
375	AT5G06090	glycerol-3-phosphate acyltransferase 7 [Source:TAIR%3BAcc:AT5G06090]	4.49055	22.4797
376	AT5G35960	Protein kinase family protein [Source:TAIR%3BAcc:AT5G35960]	4.49055	22.4797
377	AT3G46260	protein kinase-related [Source:TAIR%3BAcc:AT3G46260]	4.49055	22.4797
378	AT3G17150	Plant invertase/pectin methylesterase inhibitor superfamily protein [Source:TAIR%3BAcc:AT3G17150]	4.49055	22.4797
379	AT5G38030	MATE efflux family protein [Source:TAIR%3BAcc:AT5G38030]	4.49055	22.4797
380	AT4G37140	alpha/beta-Hydrolases superfamily protein [Source:TAIR%3BAcc:AT4G37140]	4.48738	22.4304
381	AT5G65510	AINTEGUMENTA-like 7 [Source:TAIR%3BAcc:AT5G65510]	4.48738	22.4304
382	AT1G04500	CCT motif family protein [Source:TAIR%3BAcc:AT1G04500]	4.48504	22.394
383	AT2G30395	ovate family protein 17 [Source:TAIR%3BAcc:AT2G30395]	4.48058	22.3249
384	AT3G08860	PYRIMIDINE 4 [Source:TAIR%3BAcc:AT3G08860]	4.47169	22.1877
385	AT1G11080	serine carboxypeptidase-like 31 [Source:TAIR%3BAcc:AT1G11080]	4.46536	22.0905
386	AT1G71280	DEA(D/H)-box RNA helicase family protein [Source:TAIR%3BAcc:AT1G71280]	4.46536	22.0905
387	AT5G39100	germin-like protein 6 [Source:TAIR%3BAcc:AT5G39100]	4.46536	22.0905
388	AT3G10750	FBD domain family [Source:TAIR%3BAcc:AT3G10750]	4.46536	22.0905
389	AT1G52890	NAC domain containing protein 19 [Source:TAIR%3BAcc:AT1G52890]	4.46435	22.0751
390	AT4G33467	unknown protein%3B Has 25 Blast hits to 25 proteins in 9 species: Archae - 0%3B Bacteria - 0%3B Metazoa - 0%3B Fungi - 0%3B Plants - 25%3B Viruses - 0%3B Other Eukaryotes - 0 (source: NCBI BLink). [Source:TAIR%3BAcc:AT4G33467]	4.46258	22.0481
391	AT1G55230	Family of unknown function (DUF716) [Source:TAIR%3BAcc:AT1G55230]	4.45638	21.9535
392	AT3G25250	AGC (cAMP-dependent%2C cGMP-dependent and protein kinase C) kinase family protein [Source:TAIR%3BAcc:AT3G25250]	4.45322	21.9055
393	AT5G47740	Adenine nucleotide alpha hydrolases-like superfamily protein [Source:TAIR%3BAcc:AT5G47740]	4.44674	21.8073
394	AT2G43150	Proline-rich extensin-like family protein [Source:TAIR%3BAcc:AT2G43150]	4.44655	21.8044
395	AT1G69490	NAC-like%2C activated by AP3/PI [Source:TAIR%3BAcc:AT1G69490]	4.43954	21.6987
396	AT5G14860	UDP-Glycosyltransferase superfamily protein [Source:TAIR%3BAcc:AT5G14860]	4.43734	21.6657
397	AT5G20810	SAUR-like auxin-responsive protein family [Source:TAIR%3BAcc:AT5G20810]	4.41836	21.3825
398	AT2G28085	SAUR-like auxin-responsive protein family [Source:TAIR%3BAcc:AT2G28085]	4.41597	21.3471
399	AT3G28600	P-loop containing nucleoside triphosphate hydrolases superfamily protein [Source:TAIR%3BAcc:AT3G28600]	4.41535	21.338
400	AT5G06230	TRICHOME BIREFRINGENCE-LIKE 9 [Source:TAIR%3BAcc:AT5G06230]	4.41517	21.3353
401	AT2G33710	Integrase-type DNA-binding superfamily protein [Source:TAIR%3BAcc:AT2G33710]	4.40007	21.1132
402	AT1G28470	NAC domain containing protein 10 [Source:TAIR%3BAcc:AT1G28470]	4.39824	21.0864
403	AT4G29850	Eukaryotic protein of unknown function (DUF872) [Source:TAIR%3BAcc:AT4G29850]	4.39744	21.0747
404	AT3G45530	Cysteine/Histidine-rich C1 domain family protein [Source:TAIR%3BAcc:AT3G45530]	4.39744	21.0747
405	AT5G35110	unknown protein%3B BEST Arabidopsis thaliana protein match is: unknown protein (TAIR:AT2G46490.1)%3B Has 1807 Blast hits to 1807 proteins in 277 species: Archae - 0%3B Bacteria - 0%3B Metazoa - 736%3B Fungi - 347%3B Plants - 385%3B Viruses - 0%3B Other Eukaryotes - /.../source: NCBI BLink). [Source:TAIR%3BAcc:AT5G35110]	4.39744	21.0747
406	AT3G45540	RING/U-box protein with C6HC-type zinc finger [Source:TAIR%3BAcc:AT3G45540]	4.39744	21.0747
407	AT2G29350	senescence-associated gene 13 [Source:TAIR%3BAcc:AT2G29350]	4.39275	21.0064
408	AT3G10320	Glycosyltransferase family 61 protein [Source:TAIR%3BAcc:AT3G10320]	4.39173	20.9914
409	AT2G43870	Pectin lyase-like superfamily protein [Source:TAIR%3BAcc:AT2G43870]	4.39029	20.9706
410	AT3G01970	WRKY DNA-binding protein 45 [Source:TAIR%3BAcc:AT3G01970]	4.39004	20.9669
411	AT4G35620	Cyclin B2%3B2 [Source:TAIR%3BAcc:AT4G35620]	4.38856	20.9454
412	AT1G74010	Calcium-dependent phosphotriesterase superfamily protein [Source:TAIR%3BAcc:AT1G74010]	4.37481	20.7467
413	AT2G15760	Protein of unknown function (DUF1645) [Source:TAIR%3BAcc:AT2G15760]	4.37171	20.7021
414	AT2G23150	natural resistance-associated macrophage protein 3 [Source:TAIR%3BAcc:AT2G23150]	4.36059	20.5432
415	AT5G54810	tryptophan synthase beta-subunit 1 [Source:TAIR%3BAcc:AT5G54810]	4.35895	20.5198
416	AT1G56650	production of anthocyanin pigment 1 [Source:TAIR%3BAcc:AT1G56650]	4.35609	20.4792
417	AT3G48580	xyloglucan endotransglucosylase/hydrolase 11 [Source:TAIR%3BAcc:AT3G48580]	4.35569	20.4735
418	AT5G46960	Plant invertase/pectin methylesterase inhibitor superfamily protein [Source:TAIR%3BAcc:AT5G46960]	4.35325	20.4389
419	AT2G31230	ethylene-responsive element binding factor 15 [Source:TAIR%3BAcc:AT2G31230]	4.35288	20.4338
420	AT1G09370	Plant invertase/pectin methylesterase inhibitor superfamily protein [Source:TAIR%3BAcc:AT1G09370]	4.34988	20.3913
421	AT1G02980	cullin 2 [Source:TAIR%3BAcc:AT1G02980]	4.34988	20.3913
422	AT2G21490	dehydrin LEA [Source:TAIR%3BAcc:AT2G21490]	4.34988	20.3913
423	AT5G05220	unknown protein%3B Has 30201 Blast hits to 17322 proteins in 780 species: Archae - 12%3B Bacteria - 1396%3B Metazoa - 17338%3B Fungi - 3422%3B Plants - 5037%3B Viruses - 0%3B Other Eukaryotes - 2996 (source: NCBI BLink). [Source:TAIR%3BAcc:AT5G05220]	4.34988	20.3913
424	AT1G53950	Ubiquitin-like superfamily protein [Source:TAIR%3BAcc:AT1G53950]	4.34988	20.3913
425	AT2G04046	Defensin-like (DEFL) family protein [Source:TAIR%3BAcc:AT2G04046]	4.34988	20.3913
426	AT1G29090	Cysteine proteinases superfamily protein [Source:TAIR%3BAcc:AT1G29090]	4.34988	20.3913
427	AT1G20320	Haloacid dehalogenase-like hydrolase (HAD) superfamily protein [Source:TAIR%3BAcc:AT1G20320]	4.34988	20.3913
428	AT1G64160	Disease resistance-responsive (dirigent-like protein) family protein [Source:TAIR%3BAcc:AT1G64160]	4.34988	20.3913
429	AT4G24000	cellulose synthase like G2 [Source:TAIR%3BAcc:AT4G24000]	4.34446	20.3149
430	AT1G54020	GDSL-like Lipase/Acylhydrolase superfamily protein [Source:TAIR%3BAcc:AT1G54020]	4.33891	20.2368
431	AT5G12020	17.6 kDa class II heat shock protein [Source:TAIR%3BAcc:AT5G12020]	4.33604	20.1966
432	AT1G14120	2-oxoglutarate (2OG) and Fe(II)-dependent oxygenase superfamily protein [Source:TAIR%3BAcc:AT1G14120]	4.33477	20.1789
433	AT3G53160	UDP-glucosyl transferase 73C7 [Source:TAIR%3BAcc:AT3G53160]	4.33372	20.1641
434	AT5G39610	NAC domain containing protein 6 [Source:TAIR%3BAcc:AT5G39610]	4.3288	20.0955
435	AT3G25180	cytochrome P450%2C family 82%2C subfamily G%2C polypeptide 1 [Source:TAIR%3BAcc:AT3G25180]	4.32069	19.9828
436	AT5G37490	ARM repeat superfamily protein [Source:TAIR%3BAcc:AT5G37490]	4.31899	19.9593
437	AT2G14290	F-box family protein with a domain of unknown function (DUF295) [Source:TAIR%3BAcc:AT2G14290]	4.31703	19.9322
438	AT5G52020	Integrase-type DNA-binding superfamily protein [Source:TAIR%3BAcc:AT5G52020]	4.31335	19.8815
439	AT3G46680	UDP-Glycosyltransferase superfamily protein [Source:TAIR%3BAcc:AT3G46680]	4.30872	19.8178
440	AT5G62150	peptidoglycan-binding LysM domain-containing protein [Source:TAIR%3BAcc:AT5G62150]	4.30704	19.7947
441	AT2G44080	ARGOS-like [Source:TAIR%3BAcc:AT2G44080]	4.30532	19.7711
442	AT3G28610	P-loop containing nucleoside triphosphate hydrolases superfamily protein [Source:TAIR%3BAcc:AT3G28610]	4.30408	19.754
443	AT2G27389	unknown protein%3B LOCATED IN: endomembrane system. [Source:TAIR%3BAcc:AT2G27389]	4.30162	19.7205
444	AT2G32020	Acyl-CoA N-acyltransferases (NAT) superfamily protein [Source:TAIR%3BAcc:AT2G32020]	4.29984	19.6961
445	AT4G13790	SAUR-like auxin-responsive protein family [Source:TAIR%3BAcc:AT4G13790]	4.2989	19.6832
446	AT2G03230	GCK domain-containing protein [Source:TAIR%3BAcc:AT2G03230]	4.29791	19.6698
447	AT2G29460	glutathione S-transferase tau 4 [Source:TAIR%3BAcc:AT2G29460]	4.29239	19.5947
448	AT3G27880	Protein of unknown function (DUF1645) [Source:TAIR%3BAcc:AT3G27880]	4.29133	19.5803
449	AT1G13520	Protein of unknown function (DUF1262) [Source:TAIR%3BAcc:AT1G13520]	4.2899	19.5608
450	AT4G22030	F-box family protein with a domain of unknown function (DUF295) [Source:TAIR%3BAcc:AT4G22030]	4.28848	19.5416
451	AT5G66170	sulfurtransferase 18 [Source:TAIR%3BAcc:AT5G66170]	4.28848	19.5416
452	AT1G60500	Dynamin related protein 4C [Source:TAIR%3BAcc:AT1G60500]	4.28848	19.5416
453	AT1G55240	Family of unknown function (DUF716) [Source:TAIR%3BAcc:AT1G55240]	4.28848	19.5416
454	AT4G37150	methyl esterase 9 [Source:TAIR%3BAcc:AT4G37150]	4.28629	19.512
455	AT1G56250	phloem protein 2-B14 [Source:TAIR%3BAcc:AT1G56250]	4.28214	19.456
456	AT3G23240	ethylene response factor 1 [Source:TAIR%3BAcc:AT3G23240]	4.26549	19.2327
457	AT4G19370	Protein of unknown function (DUF1218) [Source:TAIR%3BAcc:AT4G19370]	4.26434	19.2174
458	AT5G04390	C2H2-type zinc finger family protein [Source:TAIR%3BAcc:AT5G04390]	4.25901	19.1465
459	AT1G46120	transposable element gene [Source:TAIR%3BAcc:AT1G46120]	4.25677	19.1168
460	AT1G25422	unknown protein%3B FUNCTIONS IN: molecular_function unknown%3B INVOLVED IN: biological_process unknown%3B LOCATED IN: cellular_component unknown%3B BEST Arabidopsis thaliana protein match is: unknown protein (TAIR:AT1G68500.1)%3B Has 16 Blast hits to 16 prote /.../ 6 species: Archae - 0%3B Bacteria - 0%3B Metazoa - 0%3B Fungi - 0%3B Plants - 16%3B Viruses - 0%3B Other Eukaryotes - 0 (source: NCBI…	4.25677	19.1168
461	AT4G19810	Glycosyl hydrolase family protein with chitinase insertion domain [Source:TAIR%3BAcc:AT4G19810]	4.25628	19.1104
462	AT1G75450	cytokinin oxidase 5 [Source:TAIR%3BAcc:AT1G75450]	4.24568	18.9705
463	AT1G26380	FAD-binding Berberine family protein [Source:TAIR%3BAcc:AT1G26380]	4.24167	18.9178
464	AT1G48000	myb domain protein 112 [Source:TAIR%3BAcc:AT1G48000]	4.23777	18.8667
465	AT2G36770	UDP-Glycosyltransferase superfamily protein [Source:TAIR%3BAcc:AT2G36770]	4.22747	18.7325
466	AT5G13750	zinc induced facilitator-like 1 [Source:TAIR%3BAcc:AT5G13750]	4.22584	18.7114
467	AT1G23560	Domain of unknown function (DUF220) [Source:TAIR%3BAcc:AT1G23560]	4.21755	18.6041
468	AT5G28646	TPX2 (targeting protein for Xklp2) protein family [Source:TAIR%3BAcc:AT5G28646]	4.21473	18.5678
469	AT5G03550	BEST Arabidopsis thaliana protein match is: TRAF-like family protein (TAIR:AT2G42460.1)%3B Has 137 Blast hits to 125 proteins in 2 species: Archae - 0%3B Bacteria - 0%3B Metazoa - 0%3B Fungi - 0%3B Plants - 137%3B Viruses - 0%3B Other Eukaryotes - 0 (source: NCBI /.../). [Source:TAIR%3BAcc:AT5G03550]	4.21238	18.5375
470	AT3G25290	Auxin-responsive family protein [Source:TAIR%3BAcc:AT3G25290]	4.21007	18.5079
471	AT5G64190	unknown protein%3B BEST Arabidopsis thaliana protein match is: unknown protein (TAIR:AT2G40390.1)%3B Has 1807 Blast hits to 1807 proteins in 277 species: Archae - 0%3B Bacteria - 0%3B Metazoa - 736%3B Fungi - 347%3B Plants - 385%3B Viruses - 0%3B Other Eukaryotes - /.../source: NCBI BLink). [Source:TAIR%3BAcc:AT5G64190]	4.20946	18.5001
472	AT2G45210	SAUR-like auxin-responsive protein family [Source:TAIR%3BAcc:AT2G45210]	4.18638	18.2065
473	AT5G28610	BEST Arabidopsis thaliana protein match is: glycine-rich protein (TAIR:AT5G28630.1)%3B Has 1536 Blast hits to 1202 proteins in 136 species: Archae - 0%3B Bacteria - 8%3B Metazoa - 888%3B Fungi - 120%3B Plants - 71%3B Viruses - 39%3B Other Eukaryotes - 410 (source /.../ BLink). [Source:TAIR%3BAcc:AT5G28610]	4.1777	18.0973
474	AT3G46230	heat shock protein 17.4 [Source:TAIR%3BAcc:AT3G46230]	4.17436	18.0554
475	AT2G03360	Glycosyltransferase family 61 protein [Source:TAIR%3BAcc:AT2G03360]	4.16885	17.9866
476	AT1G61800	glucose-6-phosphate/phosphate translocator 2 [Source:TAIR%3BAcc:AT1G61800]	4.1613	17.8927
477	AT2G28200	C2H2-type zinc finger family protein [Source:TAIR%3BAcc:AT2G28200]	4.16089	17.8876
478	AT1G16950	unknown protein%3B FUNCTIONS IN: molecular_function unknown%3B INVOLVED IN: biological_process unknown%3B LOCATED IN: endomembrane system%3B EXPRESSED IN: stamen%3B EXPRESSED DURING: 4 anthesis%3B Has 17 Blast hits to 17 proteins in 5 species: Archae - 0%3B Bacte /.../0%3B Metazoa - 0%3B Fungi - 0%3B Plants - 17%3B Viruses - 0%3B Other Eukaryotes - 0 (source: NCBI BLink). [Source:TAIR%3BAcc:AT1G1…	4.15723	17.8424
479	AT1G57730	RING/U-box superfamily protein [Source:TAIR%3BAcc:AT1G57730]	4.15723	17.8424
480	AT4G34510	3-ketoacyl-CoA synthase 17 [Source:TAIR%3BAcc:AT4G34510]	4.15723	17.8424
481	AT1G32970	Subtilisin-like serine endopeptidase family protein [Source:TAIR%3BAcc:AT1G32970]	4.15723	17.8424
482	AT1G54000	GDSL-like Lipase/Acylhydrolase superfamily protein [Source:TAIR%3BAcc:AT1G54000]	4.15723	17.8424
483	AT4G33550	Bifunctional inhibitor/lipid-transfer protein/seed storage 2S albumin superfamily protein [Source:TAIR%3BAcc:AT4G33550]	4.15723	17.8424
484	AT2G32660	receptor like protein 22 [Source:TAIR%3BAcc:AT2G32660]	4.15632	17.8311
485	AT3G15500	NAC domain containing protein 3 [Source:TAIR%3BAcc:AT3G15500]	4.15517	17.8168
486	AT1G55920	serine acetyltransferase 2%3B1 [Source:TAIR%3BAcc:AT1G55920]	4.14958	17.7479
487	AT5G64790	O-Glycosyl hydrolases family 17 protein [Source:TAIR%3BAcc:AT5G64790]	4.14663	17.7117
488	AT5G13330	related to AP2 6l [Source:TAIR%3BAcc:AT5G13330]	4.14351	17.6735
489	AT2G19570	cytidine deaminase 1 [Source:TAIR%3BAcc:AT2G19570]	4.14272	17.6638
490	AT3G11600	unknown protein%3B FUNCTIONS IN: molecular_function unknown%3B INVOLVED IN: response to karrikin%3B EXPRESSED IN: 21 plant structures%3B EXPRESSED DURING: 12 growth stages%3B BEST Arabidopsis thaliana protein match is: unknown protein (TAIR:AT5G06270.1)%3B Has /.../ast hits to 171 proteins in 15 species: Archae - 0%3B Bacteria - 0%3B Metazoa - 0%3B Fungi - 0%3B Plants - 171%3B Viruses - 0%3B Othe…	4.14189	17.6536
491	AT2G36780	UDP-Glycosyltransferase superfamily protein [Source:TAIR%3BAcc:AT2G36780]	4.13991	17.6294
492	AT5G60660	plasma membrane intrinsic protein 2%3B4 [Source:TAIR%3BAcc:AT5G60660]	4.13747	17.5996
493	AT4G15550	indole-3-acetate beta-D-glucosyltransferase [Source:TAIR%3BAcc:AT4G15550]	4.12061	17.3951
494	AT3G03670	Peroxidase superfamily protein [Source:TAIR%3BAcc:AT3G03670]	4.10887	17.2542
495	AT5G17860	calcium exchanger 7 [Source:TAIR%3BAcc:AT5G17860]	4.10812	17.2451
496	AT5G49700	Predicted AT-hook DNA-binding family protein [Source:TAIR%3BAcc:AT5G49700]	4.10513	17.2094
497	AT3G47540	Chitinase family protein [Source:TAIR%3BAcc:AT3G47540]	4.10244	17.1774
498	AT5G65600	Concanavalin A-like lectin protein kinase family protein [Source:TAIR%3BAcc:AT5G65600]	4.09656	17.1076
499	AT1G29290	unknown protein%3B FUNCTIONS IN: molecular_function unknown%3B INVOLVED IN: biological_process unknown%3B LOCATED IN: endomembrane system%3B Has 18 Blast hits to 18 proteins in 5 species: Archae - 0%3B Bacteria - 0%3B Metazoa - 0%3B Fungi - 0%3B Plants - 18%3B Viruse /.../ Other Eukaryotes - 0 (source: NCBI BLink). [Source:TAIR%3BAcc:AT1G29290]	4.09349	17.0712
500	AT3G55890	Yippee family putative zinc-binding protein [Source:TAIR%3BAcc:AT3G55890]	4.09105	17.0423
501	AT1G62420	Protein of unknown function (DUF506) [Source:TAIR%3BAcc:AT1G62420]	4.09096	17.0413
502	AT1G10540	nucleobase-ascorbate transporter 8 [Source:TAIR%3BAcc:AT1G10540]	4.09064	17.0374
503	AT4G15120	VQ motif-containing protein [Source:TAIR%3BAcc:AT4G15120]	4.09024	17.0327
504	AT1G44800	nodulin MtN21 /EamA-like transporter family protein [Source:TAIR%3BAcc:AT1G44800]	4.08814	17.0079
505	AT3G25240	Protein of unknown function (DUF506) [Source:TAIR%3BAcc:AT3G25240]	4.08685	16.9927
506	AT1G48510	Surfeit locus 1 cytochrome c oxidase biogenesis protein [Source:TAIR%3BAcc:AT1G48510]	4.08685	16.9927
507	AT4G23885	unknown protein%3B BEST Arabidopsis thaliana protein match is: unknown protein (TAIR:AT5G24165.1)%3B Has 30201 Blast hits to 17322 proteins in 780 species: Archae - 12%3B Bacteria - 1396%3B Metazoa - 17338%3B Fungi - 3422%3B Plants - 5037%3B Viruses - 0%3B Other Eu /.../es - 2996 (source: NCBI BLink). [Source:TAIR%3BAcc:AT4G23885]	4.08552	16.9771
508	AT4G37850	basic helix-loop-helix (bHLH) DNA-binding superfamily protein [Source:TAIR%3BAcc:AT4G37850]	4.07552	16.8598
509	AT4G31380	FPF1-like protein 1 [Source:TAIR%3BAcc:AT4G31380]	4.07552	16.8598
510	AT4G06477	transposable element gene [Source:TAIR%3BAcc:AT4G06477]	4.07524	16.8566
511	AT3G50030	ARM-repeat/Tetratricopeptide repeat (TPR)-like protein [Source:TAIR%3BAcc:AT3G50030]	4.06413	16.7272
512	AT5G05340	Peroxidase superfamily protein [Source:TAIR%3BAcc:AT5G05340]	4.06272	16.711
513	AT2G43820	UDP-glucosyltransferase 74F2 [Source:TAIR%3BAcc:AT2G43820]	4.05363	16.6059
514	AT2G27500	Glycosyl hydrolase superfamily protein [Source:TAIR%3BAcc:AT2G27500]	4.05106	16.5765
515	AT3G13500	unknown protein%3B BEST Arabidopsis thaliana protein match is: unknown protein (TAIR:AT1G55365.1)%3B Has 2761 Blast hits to 655 proteins in 118 species: Archae - 5%3B Bacteria - 503%3B Metazoa - 856%3B Fungi - 159%3B Plants - 239%3B Viruses - 11%3B Other Eukaryotes /.../ (source: NCBI BLink). [Source:TAIR%3BAcc:AT3G13500]	4.05032	16.5679
516	AT3G26940	Protein kinase superfamily protein [Source:TAIR%3BAcc:AT3G26940]	4.05032	16.5679
517	AT3G51895	sulfate transporter 3%3B1 [Source:TAIR%3BAcc:AT3G51895]	4.04981	16.5621
518	AT2G03760	sulphotransferase 12 [Source:TAIR%3BAcc:AT2G03760]	4.04671	16.5265
519	AT1G10700	phosphoribosyl pyrophosphate (PRPP) synthase 3 [Source:TAIR%3BAcc:AT1G10700]	4.02828	16.3168
520	AT1G62045	BEST Arabidopsis thaliana protein match is: ankyrin repeat family protein (TAIR:AT1G11740.1)%3B Has 26 Blast hits to 26 proteins in 7 species: Archae - 0%3B Bacteria - 0%3B Metazoa - 0%3B Fungi - 0%3B Plants - 26%3B Viruses - 0%3B Other Eukaryotes - 0 (source: NC /.../nk). [Source:TAIR%3BAcc:AT1G62045]	4.02659	16.2976
521	AT1G23040	hydroxyproline-rich glycoprotein family protein [Source:TAIR%3BAcc:AT1G23040]	4.02588	16.2896
522	AT1G15125	S-adenosyl-L-methionine-dependent methyltransferases superfamily protein [Source:TAIR%3BAcc:AT1G15125]	4.02467	16.276
523	AT5G01210	HXXXD-type acyl-transferase family protein [Source:TAIR%3BAcc:AT5G01210]	4.02292	16.2562
524	AT5G40690	CONTAINS InterPro DOMAIN/s: EF-Hand 1%2C calcium-binding site (InterPro:IPR018247)%3B BEST Arabidopsis thaliana protein match is: unknown protein (TAIR:AT2G41730.1)%3B Has 1807 Blast hits to 1807 proteins in 277 species: Archae - 0%3B Bacteria - 0%3B Metazoa /.../ Fungi - 347%3B Plants - 385%3B Viruses - 0%3B Other Eukaryotes - 339 (source: NCBI BLink). [Source:TAIR%3BAcc:AT5G40690]	4.02148	16.24
525	AT2G20720	Pentatricopeptide repeat (PPR) superfamily protein [Source:TAIR%3BAcc:AT2G20720]	4.0201	16.2245
526	AT1G28190	unknown protein%3B BEST Arabidopsis thaliana protein match is: unknown protein (TAIR:AT5G12340.1)%3B Has 166 Blast hits to 162 proteins in 36 species: Archae - 0%3B Bacteria - 2%3B Metazoa - 15%3B Fungi - 5%3B Plants - 124%3B Viruses - 0%3B Other Eukaryotes - 20 (s /.../ NCBI BLink). [Source:TAIR%3BAcc:AT1G28190]	4.01926	16.215
527	AT2G01340	Encodes a protein whose expression is responsive to nematode infection. [Source:TAIR%3BAcc:AT2G01340]	4.01855	16.2071
528	AT3G59690	IQ-domain 13 [Source:TAIR%3BAcc:AT3G59690]	4.01628	16.1816
529	AT5G41680	Protein kinase superfamily protein [Source:TAIR%3BAcc:AT5G41680]	4.01285	16.1431
530	AT2G34360	MATE efflux family protein [Source:TAIR%3BAcc:AT2G34360]	4.01166	16.1298
531	AT1G05620	uridine-ribohydrolase 2 [Source:TAIR%3BAcc:AT1G05620]	4.00566	16.0629
532	AT4G02520	glutathione S-transferase PHI 2 [Source:TAIR%3BAcc:AT4G02520]	4.00345	16.0383
533	AT5G11290	Plant protein of unknown function (DUF247) [Source:TAIR%3BAcc:AT5G11290]	4.00196	16.0217
534	AT2G22470	arabinogalactan protein 2 [Source:TAIR%3BAcc:AT2G22470]	4.00129	16.0144
535	AT4G30230	unknown protein%3B Has 42 Blast hits to 42 proteins in 5 species: Archae - 0%3B Bacteria - 0%3B Metazoa - 0%3B Fungi - 0%3B Plants - 42%3B Viruses - 0%3B Other Eukaryotes - 0 (source: NCBI BLink). [Source:TAIR%3BAcc:AT4G30230]	3.99817	15.9797
536	AT5G51440	HSP20-like chaperones superfamily protein [Source:TAIR%3BAcc:AT5G51440]	3.99447	15.9388
537	AT1G09935	Phosphoglycerate mutase family protein [Source:TAIR%3BAcc:AT1G09935]	3.99374	15.9307
538	AT4G38030	Rhamnogalacturonate lyase family protein [Source:TAIR%3BAcc:AT4G38030]	3.99374	15.9307
539	AT4G18990	xyloglucan endotransglucosylase/hydrolase 29 [Source:TAIR%3BAcc:AT4G18990]	3.97936	15.7727
540	AT1G26930	Galactose oxidase/kelch repeat superfamily protein [Source:TAIR%3BAcc:AT1G26930]	3.97767	15.7542
541	AT4G37720	phytosulfokine 6 precursor [Source:TAIR%3BAcc:AT4G37720]	3.97437	15.7183
542	AT4G31970	cytochrome P450%2C family 82%2C subfamily C%2C polypeptide 2 [Source:TAIR%3BAcc:AT4G31970]	3.97286	15.7018
543	AT1G76690	12-oxophytodienoate reductase 2 [Source:TAIR%3BAcc:AT1G76690]	3.96973	15.6678
544	AT2G45580	cytochrome P450%2C family 76%2C subfamily C%2C polypeptide 3 [Source:TAIR%3BAcc:AT2G45580]	3.96587	15.6259
545	AT4G35060	Heavy metal transport/detoxification superfamily protein [Source:TAIR%3BAcc:AT4G35060]	3.95508	15.5095
546	AT1G66600	ABA overly sensitive mutant 3 [Source:TAIR%3BAcc:AT1G66600]	3.95474	15.5059
547	AT1G62240	unknown protein%3B FUNCTIONS IN: molecular_function unknown%3B INVOLVED IN: biological_process unknown%3B LOCATED IN: endomembrane system%3B Has 186248 Blast hits to 53970 proteins in 2688 species: Archae - 469%3B Bacteria - 57770%3B Metazoa - 55630%3B Fungi - 12 /.../lants - 17666%3B Viruses - 2624%3B Other Eukaryotes - 39734 (source: NCBI BLink). [Source:TAIR%3BAcc:AT1G62240]	3.95322	15.4895
548	AT5G40040	60S acidic ribosomal protein family [Source:TAIR%3BAcc:AT5G40040]	3.94998	15.4548
549	AT5G48000	cytochrome P450%2C family 708%2C subfamily A%2C polypeptide 2 [Source:TAIR%3BAcc:AT5G48000]	3.94998	15.4548
550	AT5G55980	serine-rich protein-related [Source:TAIR%3BAcc:AT5G55980]	3.94998	15.4548
551	AT1G32680	transposable element gene [Source:TAIR%3BAcc:AT1G32680]	3.94998	15.4548
552	AT5G04340	zinc finger of Arabidopsis thaliana 6 [Source:TAIR%3BAcc:AT5G04340]	3.94737	15.4269
553	AT4G34230	cinnamyl alcohol dehydrogenase 5 [Source:TAIR%3BAcc:AT4G34230]	3.93757	15.3224
554	AT1G03220	Eukaryotic aspartyl protease family protein [Source:TAIR%3BAcc:AT1G03220]	3.93615	15.3073
555	AT3G16450	Mannose-binding lectin superfamily protein [Source:TAIR%3BAcc:AT3G16450]	3.93484	15.2935
556	AT2G35300	Late embryogenesis abundant protein%2C group 1 protein [Source:TAIR%3BAcc:AT2G35300]	3.93484	15.2935
557	AT4G09100	RING/U-box superfamily protein [Source:TAIR%3BAcc:AT4G09100]	3.93484	15.2935
558	AT5G28141	transposable element gene [Source:TAIR%3BAcc:AT5G28141]	3.93484	15.2935
559	AT2G40440	BTB/POZ domain-containing protein [Source:TAIR%3BAcc:AT2G40440]	3.93484	15.2935
560	AT3G44560	fatty acid reductase 8 [Source:TAIR%3BAcc:AT3G44560]	3.93484	15.2935
561	AT2G18150	Peroxidase superfamily protein [Source:TAIR%3BAcc:AT2G18150]	3.93484	15.2935
562	AT4G37420	Domain of unknown function (DUF23) [Source:TAIR%3BAcc:AT4G37420]	3.93484	15.2935
563	AT1G13490	Protein of unknown function (DUF1262) [Source:TAIR%3BAcc:AT1G13490]	3.93484	15.2935
564	AT4G22460	Bifunctional inhibitor/lipid-transfer protein/seed storage 2S albumin superfamily protein [Source:TAIR%3BAcc:AT4G22460]	3.93484	15.2935
565	AT4G11590	F-box associated ubiquitination effector family protein [Source:TAIR%3BAcc:AT4G11590]	3.93484	15.2935
566	AT3G49540	unknown protein%3B FUNCTIONS IN: molecular_function unknown%3B INVOLVED IN: N-terminal protein myristoylation%3B LOCATED IN: cellular_component unknown%3B Has 9244 Blast hits to 5308 proteins in 962 species: Archae - 18%3B Bacteria - 2665%3B Metazoa - 1953%3B Fun /.../64%3B Plants - 333%3B Viruses - 74%3B Other Eukaryotes - 3237 (source: NCBI BLink). [Source:TAIR%3BAcc:AT3G49540]	3.93484	15.2935
567	AT3G13784	cell wall invertase 5 [Source:TAIR%3BAcc:AT3G13784]	3.93484	15.2935
568	AT5G57520	zinc finger protein 2 [Source:TAIR%3BAcc:AT5G57520]	3.93484	15.2935
569	AT5G46080	Protein kinase superfamily protein [Source:TAIR%3BAcc:AT5G46080]	3.93159	15.259
570	AT2G02930	glutathione S-transferase F3 [Source:TAIR%3BAcc:AT2G02930]	3.92892	15.2308
571	AT5G40990	GDSL lipase 1 [Source:TAIR%3BAcc:AT5G40990]	3.92048	15.142
572	AT2G36950	Heavy metal transport/detoxification superfamily protein [Source:TAIR%3BAcc:AT2G36950]	3.91815	15.1175
573	AT2G01021	unknown protein%3B Has 30201 Blast hits to 17322 proteins in 780 species: Archae - 12%3B Bacteria - 1396%3B Metazoa - 17338%3B Fungi - 3422%3B Plants - 5037%3B Viruses - 0%3B Other Eukaryotes - 2996 (source: NCBI BLink). [Source:TAIR%3BAcc:AT2G01021]	3.91617	15.0968
574	AT2G37430	C2H2 and C2HC zinc fingers superfamily protein [Source:TAIR%3BAcc:AT2G37430]	3.91227	15.0561
575	AT1G62570	flavin-monooxygenase glucosinolate S-oxygenase 4 [Source:TAIR%3BAcc:AT1G62570]	3.90678	14.9989
576	AT2G35980	Late embryogenesis abundant (LEA) hydroxyproline-rich glycoprotein family [Source:TAIR%3BAcc:AT2G35980]	3.90097	14.9386
577	AT3G25490	Protein kinase family protein [Source:TAIR%3BAcc:AT3G25490]	3.89637	14.891
578	AT1G29195	unknown protein%3B FUNCTIONS IN: molecular_function unknown%3B INVOLVED IN: biological_process unknown%3B LOCATED IN: chloroplast%3B EXPRESSED IN: 13 plant structures%3B EXPRESSED DURING: 4 anthesis%2C C globular stage%2C 4 leaf senescence stage%2C petal differenti /.../and expansion stage%3B BEST Arabidopsis thaliana protein match is: unknown protein (TAIR:AT2G30230.1)%3B Has 180 Blast hits to 1…	3.8942	14.8686
579	AT2G30750	cytochrome P450%2C family 71%2C subfamily A%2C polypeptide 12 [Source:TAIR%3BAcc:AT2G30750]	3.89122	14.838
580	AT5G51060	NADPH/respiratory burst oxidase protein D [Source:TAIR%3BAcc:AT5G51060]	3.89082	14.8338
581	AT1G17020	senescence-related gene 1 [Source:TAIR%3BAcc:AT1G17020]	3.88888	14.8139
582	AT5G50750	reversibly glycosylated polypeptide 4 [Source:TAIR%3BAcc:AT5G50750]	3.88593	14.7837
583	AT1G10040	alpha/beta-Hydrolases superfamily protein [Source:TAIR%3BAcc:AT1G10040]	3.88521	14.7763
584	AT4G28040	nodulin MtN21 /EamA-like transporter family protein [Source:TAIR%3BAcc:AT4G28040]	3.88238	14.7473
585	AT5G59220	highly ABA-induced PP2C gene 1 [Source:TAIR%3BAcc:AT5G59220]	3.88223	14.7458
586	AT1G54575	unknown protein%3B Has 35333 Blast hits to 34131 proteins in 2444 species: Archae - 798%3B Bacteria - 22429%3B Metazoa - 974%3B Fungi - 991%3B Plants - 531%3B Viruses - 0%3B Other Eukaryotes - 9610 (source: NCBI BLink). [Source:TAIR%3BAcc:AT1G54575]	3.88075	14.7306
587	AT1G25370	Protein of unknown function (DUF1639) [Source:TAIR%3BAcc:AT1G25370]	3.87635	14.6858
588	AT3G04070	NAC domain containing protein 47 [Source:TAIR%3BAcc:AT3G04070]	3.87238	14.6454
589	AT3G56200	Transmembrane amino acid transporter family protein [Source:TAIR%3BAcc:AT3G56200]	3.86915	14.6127
590	AT5G01830	ARM repeat superfamily protein [Source:TAIR%3BAcc:AT5G01830]	3.86763	14.5973
591	AT4G28085	unknown protein%3B Has 30201 Blast hits to 17322 proteins in 780 species: Archae - 12%3B Bacteria - 1396%3B Metazoa - 17338%3B Fungi - 3422%3B Plants - 5037%3B Viruses - 0%3B Other Eukaryotes - 2996 (source: NCBI BLink). [Source:TAIR%3BAcc:AT4G28085]	3.86686	14.5895
592	AT3G55470	Calcium-dependent lipid-binding (CaLB domain) family protein [Source:TAIR%3BAcc:AT3G55470]	3.86259	14.5464
593	AT3G48180	unknown protein%3B BEST Arabidopsis thaliana protein match is: unknown protein (TAIR:AT1G19020.1)%3B Has 84 Blast hits to 84 proteins in 15 species: Archae - 0%3B Bacteria - 0%3B Metazoa - 0%3B Fungi - 0%3B Plants - 84%3B Viruses - 0%3B Other Eukaryotes - 0 (source /.../ BLink). [Source:TAIR%3BAcc:AT3G48180]	3.86084	14.5288
594	AT4G37370	cytochrome P450%2C family 81%2C subfamily D%2C polypeptide 8 [Source:TAIR%3BAcc:AT4G37370]	3.85387	14.4587
595	AT2G25240	Serine protease inhibitor (SERPIN) family protein [Source:TAIR%3BAcc:AT2G25240]	3.85238	14.4438
596	AT1G14330	Galactose oxidase/kelch repeat superfamily protein [Source:TAIR%3BAcc:AT1G14330]	3.8523	14.4431
597	AT4G11910	INVOLVED IN: biological_process unknown%3B LOCATED IN: chloroplast%3B BEST Arabidopsis thaliana protein match is: non-yellowing 1 (TAIR:AT4G22920.1)%3B Has 206 Blast hits to 202 proteins in 67 species: Archae - 0%3B Bacteria - 86%3B Metazoa - 0%3B Fungi - 0%3B Pl /.../ 118%3B Viruses - 0%3B Other Eukaryotes - 2 (source: NCBI BLink). [Source:TAIR%3BAcc:AT4G11910]	3.85039	14.4239
598	AT3G11480	S-adenosyl-L-methionine-dependent methyltransferases superfamily protein [Source:TAIR%3BAcc:AT3G11480]	3.84945	14.4145
599	AT2G04040	MATE efflux family protein [Source:TAIR%3BAcc:AT2G04040]	3.84631	14.3831
600	AT3G26840	Esterase/lipase/thioesterase family protein [Source:TAIR%3BAcc:AT3G26840]	3.84573	14.3774
601	AT1G80820	cinnamoyl coa reductase [Source:TAIR%3BAcc:AT1G80820]	3.83882	14.3086
602	AT4G25380	stress-associated protein 10 [Source:TAIR%3BAcc:AT4G25380]	3.83817	14.3022
603	AT5G15940	NAD(P)-binding Rossmann-fold superfamily protein [Source:TAIR%3BAcc:AT5G15940]	3.83531	14.2739
604	AT5G56795	metallothionein 1B [Source:TAIR%3BAcc:AT5G56795]	3.83531	14.2739
605	AT1G52080	actin binding protein family [Source:TAIR%3BAcc:AT1G52080]	3.83433	14.2643
606	AT1G61120	terpene synthase 04 [Source:TAIR%3BAcc:AT1G61120]	3.83356	14.2566
607	AT4G12580	unknown protein%3B Has 24 Blast hits to 18 proteins in 5 species: Archae - 0%3B Bacteria - 2%3B Metazoa - 0%3B Fungi - 0%3B Plants - 7%3B Viruses - 0%3B Other Eukaryotes - 15 (source: NCBI BLink). [Source:TAIR%3BAcc:AT4G12580]	3.82793	14.2011
608	AT2G31141	unknown protein%3B Has 30201 Blast hits to 17322 proteins in 780 species: Archae - 12%3B Bacteria - 1396%3B Metazoa - 17338%3B Fungi - 3422%3B Plants - 5037%3B Viruses - 0%3B Other Eukaryotes - 2996 (source: NCBI BLink). [Source:TAIR%3BAcc:AT2G31141]	3.82381	14.1606
609	AT1G06180	myb domain protein 13 [Source:TAIR%3BAcc:AT1G06180]	3.82246	14.1474
610	AT4G11280	1-aminocyclopropane-1-carboxylic acid (acc) synthase 6 [Source:TAIR%3BAcc:AT4G11280]	3.81922	14.1156
611	AT4G37030	unknown protein%3B FUNCTIONS IN: molecular_function unknown%3B INVOLVED IN: biological_process unknown%3B LOCATED IN: endomembrane system%3B BEST Arabidopsis thaliana protein match is: unknown protein (TAIR:AT4G12680.1)%3B Has 101 Blast hits to 99 proteins in /.../ecies: Archae - 0%3B Bacteria - 0%3B Metazoa - 0%3B Fungi - 0%3B Plants - 101%3B Viruses - 0%3B Other Eukaryotes - 0 (source: NCBI BLi…	3.81589	14.0831
612	AT5G37180	sucrose synthase 5 [Source:TAIR%3BAcc:AT5G37180]	3.81554	14.0797
613	AT5G62165	AGAMOUS-like 42 [Source:TAIR%3BAcc:AT5G62165]	3.81383	14.0629
614	AT3G19610	Plant protein of unknown function (DUF936) [Source:TAIR%3BAcc:AT3G19610]	3.81248	14.0498
615	AT1G69500	cytochrome P450%2C family 704%2C subfamily B%2C polypeptide 1 [Source:TAIR%3BAcc:AT1G69500]	3.81248	14.0498
616	AT3G11340	UDP-Glycosyltransferase superfamily protein [Source:TAIR%3BAcc:AT3G11340]	3.81236	14.0486
617	AT1G79450	ALA-interacting subunit 5 [Source:TAIR%3BAcc:AT1G79450]	3.81086	14.0341
618	AT1G26250	Proline-rich extensin-like family protein [Source:TAIR%3BAcc:AT1G26250]	3.80931	14.019
619	AT3G44870	S-adenosyl-L-methionine-dependent methyltransferases superfamily protein [Source:TAIR%3BAcc:AT3G44870]	3.80931	14.019
620	AT2G15340	glycine-rich protein [Source:TAIR%3BAcc:AT2G15340]	3.80931	14.019
621	AT1G63930	from the Czech 'roh' meaning 'corner' [Source:TAIR%3BAcc:AT1G63930]	3.80931	14.019
622	AT5G10850	transposable element gene [Source:TAIR%3BAcc:AT5G10850]	3.80931	14.019
623	AT1G70080	Terpenoid cyclases/Protein prenyltransferases superfamily protein [Source:TAIR%3BAcc:AT1G70080]	3.80931	14.019
624	AT1G23201	FUNCTIONS IN: molecular_function unknown%3B INVOLVED IN: biological_process unknown%3B LOCATED IN: cellular_component unknown%3B CONTAINS InterPro DOMAIN/s: GCK (InterPro:IPR012891)%3B BEST Arabidopsis thaliana protein match is: GCK domain-containing protei /.../R:AT5G02210.1)%3B Has 106 Blast hits to 71 proteins in 9 species: Archae - 0%3B Bacteria - 0%3B Metazoa - 0%3B Fungi - 0%3B Plants - 106…	3.80931	14.019
625	AT3G05390	FUNCTIONS IN: molecular_function unknown%3B INVOLVED IN: biological_process unknown%3B LOCATED IN: mitochondrion%3B EXPRESSED IN: 15 plant structures%3B EXPRESSED DURING: 7 growth stages%3B CONTAINS InterPro DOMAIN/s: Protein of unknown function DUF248%2C methy /.../ferase putative (InterPro:IPR004159)%3B BEST Arabidopsis thaliana protein match is: S-adenosyl-L-methionine-dependent methyltransfer…	3.80468	13.974
626	AT5G13490	ADP/ATP carrier 2 [Source:TAIR%3BAcc:AT5G13490]	3.80313	13.9591
627	AT2G39725	LYR family of Fe/S cluster biogenesis protein [Source:TAIR%3BAcc:AT2G39725]	3.80134	13.9418
628	AT3G22600	Bifunctional inhibitor/lipid-transfer protein/seed storage 2S albumin superfamily protein [Source:TAIR%3BAcc:AT3G22600]	3.79867	13.916
629	AT5G59490	Haloacid dehalogenase-like hydrolase (HAD) superfamily protein [Source:TAIR%3BAcc:AT5G59490]	3.79834	13.9128
630	AT3G28210	zinc finger (AN1-like) family protein [Source:TAIR%3BAcc:AT3G28210]	3.79521	13.8826
631	AT4G27970	SLAC1 homologue 2 [Source:TAIR%3BAcc:AT4G27970]	3.7893	13.8259
632	AT2G14610	pathogenesis-related gene 1 [Source:TAIR%3BAcc:AT2G14610]	3.78901	13.8231
633	AT3G51660	Tautomerase/MIF superfamily protein [Source:TAIR%3BAcc:AT3G51660]	3.78874	13.8205
634	AT1G64940	cytochrome P450%2C family 87%2C subfamily A%2C polypeptide 6 [Source:TAIR%3BAcc:AT1G64940]	3.788	13.8134
635	AT5G02780	glutathione transferase lambda 1 [Source:TAIR%3BAcc:AT5G02780]	3.78729	13.8066
636	AT1G53100	Core-2/I-branching beta-1%2C6-N-acetylglucosaminyltransferase family protein [Source:TAIR%3BAcc:AT1G53100]	3.78251	13.761
637	AT5G56960	basic helix-loop-helix (bHLH) DNA-binding family protein [Source:TAIR%3BAcc:AT5G56960]	3.78163	13.7526
638	AT4G10250	HSP20-like chaperones superfamily protein [Source:TAIR%3BAcc:AT4G10250]	3.77872	13.7249
639	AT5G46180	ornithine-delta-aminotransferase [Source:TAIR%3BAcc:AT5G46180]	3.77446	13.6844
640	AT3G04300	RmlC-like cupins superfamily protein [Source:TAIR%3BAcc:AT3G04300]	3.77021	13.6442
641	AT5G57240	OSBP(oxysterol binding protein)-related protein 4C [Source:TAIR%3BAcc:AT5G57240]	3.76492	13.5942
642	AT2G27220	BEL1-like homeodomain 5 [Source:TAIR%3BAcc:AT2G27220]	3.76492	13.5942
643	AT5G11520	aspartate aminotransferase 3 [Source:TAIR%3BAcc:AT5G11520]	3.76331	13.579
644	AT3G26290	cytochrome P450%2C family 71%2C subfamily B%2C polypeptide 26 [Source:TAIR%3BAcc:AT3G26290]	3.75908	13.5393
645	AT2G27430	ARM repeat superfamily protein [Source:TAIR%3BAcc:AT2G27430]	3.75587	13.5092
646	AT5G07310	Integrase-type DNA-binding superfamily protein [Source:TAIR%3BAcc:AT5G07310]	3.75198	13.4728
647	AT3G27810	myb domain protein 21 [Source:TAIR%3BAcc:AT3G27810]	3.74843	13.4397
648	AT4G01895	systemic acquired resistance (SAR) regulator protein NIMIN-1-related [Source:TAIR%3BAcc:AT4G01895]	3.7473	13.4292
649	AT1G71140	MATE efflux family protein [Source:TAIR%3BAcc:AT1G71140]	3.74584	13.4156
650	AT1G62790	Bifunctional inhibitor/lipid-transfer protein/seed storage 2S albumin superfamily protein [Source:TAIR%3BAcc:AT1G62790]	3.7452	13.4097
651	AT5G46871	Putative membrane lipoprotein [Source:TAIR%3BAcc:AT5G46871]	3.7422	13.3818
652	AT2G40113	Pollen Ole e 1 allergen and extensin family protein [Source:TAIR%3BAcc:AT2G40113]	3.73781	13.3411
653	AT1G33030	O-methyltransferase family protein [Source:TAIR%3BAcc:AT1G33030]	3.73493	13.3146
654	AT1G22360	UDP-glucosyl transferase 85A2 [Source:TAIR%3BAcc:AT1G22360]	3.73406	13.3065
655	AT5G27760	Hypoxia-responsive family protein [Source:TAIR%3BAcc:AT5G27760]	3.73129	13.2809
656	AT5G49665	Zinc finger (C3HC4-type RING finger) family protein [Source:TAIR%3BAcc:AT5G49665]	3.73051	13.2738
657	AT4G22920	non-yellowing 1 [Source:TAIR%3BAcc:AT4G22920]	3.72933	13.263
658	AT1G80300	nucleotide transporter 1 [Source:TAIR%3BAcc:AT1G80300]	3.72868	13.257
659	AT3G27330	zinc finger (C3HC4-type RING finger) family protein [Source:TAIR%3BAcc:AT3G27330]	3.72522	13.2252
660	AT5G48950	Thioesterase superfamily protein [Source:TAIR%3BAcc:AT5G48950]	3.71911	13.1694
661	AT2G44010	unknown protein%3B BEST Arabidopsis thaliana protein match is: unknown protein (TAIR:AT3G59880.1)%3B Has 18 Blast hits to 18 proteins in 7 species: Archae - 0%3B Bacteria - 0%3B Metazoa - 0%3B Fungi - 0%3B Plants - 18%3B Viruses - 0%3B Other Eukaryotes - 0 (source: /.../BLink). [Source:TAIR%3BAcc:AT2G44010]	3.71725	13.1524
662	AT5G61890	Integrase-type DNA-binding superfamily protein [Source:TAIR%3BAcc:AT5G61890]	3.71488	13.1307
663	AT1G01480	1-amino-cyclopropane-1-carboxylate synthase 2 [Source:TAIR%3BAcc:AT1G01480]	3.71364	13.1195
664	AT5G45810	CBL-interacting protein kinase 19 [Source:TAIR%3BAcc:AT5G45810]	3.71028	13.089
665	AT1G73810	Core-2/I-branching beta-1%2C6-N-acetylglucosaminyltransferase family protein [Source:TAIR%3BAcc:AT1G73810]	3.70967	13.0835
666	AT2G38860	Class I glutamine amidotransferase-like superfamily protein [Source:TAIR%3BAcc:AT2G38860]	3.70107	13.0057
667	AT4G28340	unknown protein%3B BEST Arabidopsis thaliana protein match is: unknown protein (TAIR:AT4G28330.1)%3B Has 46 Blast hits to 46 proteins in 10 species: Archae - 0%3B Bacteria - 0%3B Metazoa - 0%3B Fungi - 0%3B Plants - 46%3B Viruses - 0%3B Other Eukaryotes - 0 (source /.../ BLink). [Source:TAIR%3BAcc:AT4G28340]	3.70038	12.9994
668	AT1G24095	Putative thiol-disulphide oxidoreductase DCC [Source:TAIR%3BAcc:AT1G24095]	3.69921	12.989
669	AT1G69480	EXS (ERD1/XPR1/SYG1) family protein [Source:TAIR%3BAcc:AT1G69480]	3.69723	12.9711
670	AT4G22520	Bifunctional inhibitor/lipid-transfer protein/seed storage 2S albumin superfamily protein [Source:TAIR%3BAcc:AT4G22520]	3.69565	12.957
671	AT1G54890	Late embryogenesis abundant (LEA) protein-related [Source:TAIR%3BAcc:AT1G54890]	3.69471	12.9485
672	AT1G21320	nucleotide binding%3Bnucleic acid binding [Source:TAIR%3BAcc:AT1G21320]	3.69383	12.9406
673	AT1G02310	Glycosyl hydrolase superfamily protein [Source:TAIR%3BAcc:AT1G02310]	3.69281	12.9315
674	AT4G25000	alpha-amylase-like [Source:TAIR%3BAcc:AT4G25000]	3.69217	12.9257
675	AT1G02930	glutathione S-transferase 6 [Source:TAIR%3BAcc:AT1G02930]	3.68783	12.8869
676	AT5G64900	precursor of peptide 1 [Source:TAIR%3BAcc:AT5G64900]	3.67781	12.7976
677	AT1G25220	anthranilate synthase beta subunit 1 [Source:TAIR%3BAcc:AT1G25220]	3.67251	12.7507
678	AT1G04445	C2H2-like zinc finger protein [Source:TAIR%3BAcc:AT1G04445]	3.67181	12.7445
679	AT5G42290	transcription activator-related [Source:TAIR%3BAcc:AT5G42290]	3.67181	12.7445
680	AT4G18940	RNA ligase/cyclic nucleotide phosphodiesterase family protein [Source:TAIR%3BAcc:AT4G18940]	3.67181	12.7445
681	AT2G42990	GDSL-like Lipase/Acylhydrolase superfamily protein [Source:TAIR%3BAcc:AT2G42990]	3.67181	12.7445
682	AT1G18970	germin-like protein 4 [Source:TAIR%3BAcc:AT1G18970]	3.67181	12.7445
683	AT1G33020	F-box and associated interaction domains-containing protein [Source:TAIR%3BAcc:AT1G33020]	3.67181	12.7445
684	AT1G21850	SKU5 similar 8 [Source:TAIR%3BAcc:AT1G21850]	3.67181	12.7445
685	AT3G55100	ABC-2 type transporter family protein [Source:TAIR%3BAcc:AT3G55100]	3.67181	12.7445
686	AT1G18290	unknown protein%3B FUNCTIONS IN: molecular_function unknown%3B INVOLVED IN: N-terminal protein myristoylation%3B LOCATED IN: chloroplast%3B EXPRESSED IN: root%3B Has 94 Blast hits to 94 proteins in 12 species: Archae - 0%3B Bacteria - 0%3B Metazoa - 0%3B Fungi - 0%3B /.../s - 94%3B Viruses - 0%3B Other Eukaryotes - 0 (source: NCBI BLink). [Source:TAIR%3BAcc:AT1G18290]	3.67181	12.7445
687	AT5G40680	Galactose oxidase/kelch repeat superfamily protein [Source:TAIR%3BAcc:AT5G40680]	3.67181	12.7445
688	AT3G46340	Leucine-rich repeat protein kinase family protein [Source:TAIR%3BAcc:AT3G46340]	3.67181	12.7445
689	AT5G50361	unknown protein%3B LOCATED IN: chloroplast%3B Has 30201 Blast hits to 17322 proteins in 780 species: Archae - 12%3B Bacteria - 1396%3B Metazoa - 17338%3B Fungi - 3422%3B Plants - 5037%3B Viruses - 0%3B Other Eukaryotes - 2996 (source: NCBI BLink). [Source:TAIR%3BAcc:AT5G50361]	3.67181	12.7445
690	AT3G17180	serine carboxypeptidase-like 33 [Source:TAIR%3BAcc:AT3G17180]	3.67181	12.7445
691	AT5G59700	Protein kinase superfamily protein [Source:TAIR%3BAcc:AT5G59700]	3.67181	12.7445
692	AT5G46360	Ca2+ activated outward rectifying K+ channel 3 [Source:TAIR%3BAcc:AT5G46360]	3.67181	12.7445
693	AT5G12880	proline-rich family protein [Source:TAIR%3BAcc:AT5G12880]	3.67181	12.7445
694	AT2G38920	SPX (SYG1/Pho81/XPR1) domain-containing protein / zinc finger (C3HC4-type RING finger) protein-related [Source:TAIR%3BAcc:AT2G38920]	3.67181	12.7445
695	AT5G18510	Aminotransferase-like%2C plant mobile domain family protein [Source:TAIR%3BAcc:AT5G18510]	3.67181	12.7445
696	AT4G10040	cytochrome c-2 [Source:TAIR%3BAcc:AT4G10040]	3.66451	12.6802
697	AT4G05390	root FNR 1 [Source:TAIR%3BAcc:AT4G05390]	3.66228	12.6607
698	AT3G28155	BEST Arabidopsis thaliana protein match is: ARM repeat superfamily protein (TAIR:AT2G35630.1)%3B Has 19 Blast hits to 19 proteins in 8 species: Archae - 0%3B Bacteria - 0%3B Metazoa - 0%3B Fungi - 0%3B Plants - 19%3B Viruses - 0%3B Other Eukaryotes - 0 (source: N /.../ink). [Source:TAIR%3BAcc:AT3G28155]	3.66048	12.6448
699	AT1G48325	Expressed protein [Source:TAIR%3BAcc:AT1G48325]	3.66048	12.6448
700	AT3G58250	TRAF-like family protein [Source:TAIR%3BAcc:AT3G58250]	3.66048	12.6448
701	AT2G33690	Late embryogenesis abundant protein%2C group 6 [Source:TAIR%3BAcc:AT2G33690]	3.66048	12.6448
702	AT4G19360	SCD6 protein-related [Source:TAIR%3BAcc:AT4G19360]	3.66048	12.6448
703	AT5G49860	Mannose-binding lectin superfamily protein [Source:TAIR%3BAcc:AT5G49860]	3.66048	12.6448
704	AT5G53750	CBS domain-containing protein [Source:TAIR%3BAcc:AT5G53750]	3.65854	12.6278
705	AT5G38900	Thioredoxin superfamily protein [Source:TAIR%3BAcc:AT5G38900]	3.65534	12.5999
706	AT3G02550	LOB domain-containing protein 41 [Source:TAIR%3BAcc:AT3G02550]	3.65244	12.5746
707	AT5G49280	hydroxyproline-rich glycoprotein family protein [Source:TAIR%3BAcc:AT5G49280]	3.64791	12.5352
708	AT5G16360	NC domain-containing protein-related [Source:TAIR%3BAcc:AT5G16360]	3.64777	12.534
709	AT2G16790	P-loop containing nucleoside triphosphate hydrolases superfamily protein [Source:TAIR%3BAcc:AT2G16790]	3.64772	12.5335
710	AT4G12080	AT-hook motif nuclear-localized protein 1 [Source:TAIR%3BAcc:AT4G12080]	3.64756	12.5321
711	AT1G35260	MLP-like protein 165 [Source:TAIR%3BAcc:AT1G35260]	3.64756	12.5321
712	AT1G53540	HSP20-like chaperones superfamily protein [Source:TAIR%3BAcc:AT1G53540]	3.64498	12.5098
713	AT5G62180	carboxyesterase 20 [Source:TAIR%3BAcc:AT5G62180]	3.64251	12.4884
714	AT5G22860	Serine carboxypeptidase S28 family protein [Source:TAIR%3BAcc:AT5G22860]	3.63989	12.4657
715	AT1G52565	unknown protein%3B FUNCTIONS IN: molecular_function unknown%3B INVOLVED IN: biological_process unknown%3B LOCATED IN: endomembrane system%3B BEST Arabidopsis thaliana protein match is: unknown protein (TAIR:AT3G15760.1)%3B Has 35333 Blast hits to 34131 protei /.../2444 species: Archae - 798%3B Bacteria - 22429%3B Metazoa - 974%3B Fungi - 991%3B Plants - 531%3B Viruses - 0%3B Other Eukaryotes - 96…	3.63898	12.4578
716	AT1G15380	Lactoylglutathione lyase / glyoxalase I family protein [Source:TAIR%3BAcc:AT1G15380]	3.63841	12.4529
717	AT5G23000	myb domain protein 37 [Source:TAIR%3BAcc:AT5G23000]	3.63746	12.4447
718	AT5G19230	Glycoprotein membrane precursor GPI-anchored [Source:TAIR%3BAcc:AT5G19230]	3.63586	12.4309
719	AT4G30270	xyloglucan endotransglucosylase/hydrolase 24 [Source:TAIR%3BAcc:AT4G30270]	3.63575	12.43
720	AT5G06839	bZIP transcription factor family protein [Source:TAIR%3BAcc:AT5G06839]	3.62999	12.3804
721	AT5G48180	nitrile specifier protein 5 [Source:TAIR%3BAcc:AT5G48180]	3.62962	12.3773
722	AT2G37750	unknown protein%3B Has 21 Blast hits to 21 proteins in 7 species: Archae - 0%3B Bacteria - 0%3B Metazoa - 0%3B Fungi - 0%3B Plants - 21%3B Viruses - 0%3B Other Eukaryotes - 0 (source: NCBI BLink). [Source:TAIR%3BAcc:AT2G37750]	3.62697	12.3545
723	AT2G04400	Aldolase-type TIM barrel family protein [Source:TAIR%3BAcc:AT2G04400]	3.62464	12.3346
724	AT3G22370	alternative oxidase 1A [Source:TAIR%3BAcc:AT3G22370]	3.62342	12.3242
725	AT4G03320	translocon at the inner envelope membrane of chloroplasts 20-IV [Source:TAIR%3BAcc:AT4G03320]	3.62299	12.3205
726	AT4G02320	Plant invertase/pectin methylesterase inhibitor superfamily [Source:TAIR%3BAcc:AT4G02320]	3.6229	12.3197
727	AT1G30760	FAD-binding Berberine family protein [Source:TAIR%3BAcc:AT1G30760]	3.6229	12.3197
728	AT5G56060	Domain of unknown function (DUF2431) [Source:TAIR%3BAcc:AT5G56060]	3.6229	12.3197
729	AT4G27310	B-box type zinc finger family protein [Source:TAIR%3BAcc:AT4G27310]	3.61997	12.2947
730	AT3G07970	Pectin lyase-like superfamily protein [Source:TAIR%3BAcc:AT3G07970]	3.61667	12.2666
731	AT4G37990	elicitor-activated gene 3-2 [Source:TAIR%3BAcc:AT4G37990]	3.616	12.261
732	AT5G34930	arogenate dehydrogenase [Source:TAIR%3BAcc:AT5G34930]	3.61551	12.2568
733	AT1G72490	unknown protein%3B BEST Arabidopsis thaliana protein match is: unknown protein (TAIR:AT1G17400.1)%3B Has 75 Blast hits to 75 proteins in 21 species: Archae - 0%3B Bacteria - 0%3B Metazoa - 3%3B Fungi - 4%3B Plants - 58%3B Viruses - 0%3B Other Eukaryotes - 10 (sourc /.../I BLink). [Source:TAIR%3BAcc:AT1G72490]	3.61291	12.2348
734	AT1G06135	unknown protein%3B FUNCTIONS IN: molecular_function unknown%3B INVOLVED IN: biological_process unknown%3B LOCATED IN: endomembrane system%3B BEST Arabidopsis thaliana protein match is: unknown protein (TAIR:AT2G31345.1)%3B Has 35333 Blast hits to 34131 protei /.../2444 species: Archae - 798%3B Bacteria - 22429%3B Metazoa - 974%3B Fungi - 991%3B Plants - 531%3B Viruses - 0%3B Other Eukaryotes - 96…	3.61291	12.2348
735	AT1G76070	unknown protein%3B FUNCTIONS IN: molecular_function unknown%3B INVOLVED IN: biological_process unknown%3B LOCATED IN: plasma membrane%3B EXPRESSED IN: 8 plant structures%3B EXPRESSED DURING: LP.04 four leaves visible%2C 4 anthesis%2C petal differentiation and exp /.../ stage%3B BEST Arabidopsis thaliana protein match is: unknown protein (TAIR:AT1G20310.1)%3B Has 66 Blast hits to 66 proteins in 15…	3.60895	12.2012
736	AT5G54100	SPFH/Band 7/PHB domain-containing membrane-associated protein family [Source:TAIR%3BAcc:AT5G54100]	3.60893	12.201
737	AT1G17745	D-3-phosphoglycerate dehydrogenase [Source:TAIR%3BAcc:AT1G17745]	3.60701	12.1848
738	AT3G15352	cytochrome c oxidase 17 [Source:TAIR%3BAcc:AT3G15352]	3.60653	12.1807
739	AT5G54040	Cysteine/Histidine-rich C1 domain family protein [Source:TAIR%3BAcc:AT5G54040]	3.60622	12.1781
740	AT1G78260	RNA-binding (RRM/RBD/RNP motifs) family protein [Source:TAIR%3BAcc:AT1G78260]	3.60495	12.1674
741	AT5G24540	beta glucosidase 31 [Source:TAIR%3BAcc:AT5G24540]	3.60296	12.1506
742	AT5G34940	glucuronidase 3 [Source:TAIR%3BAcc:AT5G34940]	3.60109	12.1349
743	AT5G39110	RmlC-like cupins superfamily protein [Source:TAIR%3BAcc:AT5G39110]	3.59781	12.1073
744	AT3G42180	Exostosin family protein [Source:TAIR%3BAcc:AT3G42180]	3.59781	12.1073
745	AT3G28153	transposable element gene [Source:TAIR%3BAcc:AT3G28153]	3.59781	12.1073
746	AT1G02220	NAC domain containing protein 3 [Source:TAIR%3BAcc:AT1G02220]	3.59343	12.0707
747	AT2G31390	pfkB-like carbohydrate kinase family protein [Source:TAIR%3BAcc:AT2G31390]	3.59333	12.0698
748	AT2G02390	glutathione S-transferase zeta 1 [Source:TAIR%3BAcc:AT2G02390]	3.59154	12.0548
749	AT5G64110	Peroxidase superfamily protein [Source:TAIR%3BAcc:AT5G64110]	3.58935	12.0365
750	AT1G53180	unknown protein%3B FUNCTIONS IN: molecular_function unknown%3B INVOLVED IN: biological_process unknown%3B LOCATED IN: cellular_component unknown%3B EXPRESSED IN: 13 plant structures%3B EXPRESSED DURING: 6 growth stages%3B BEST Arabidopsis thaliana protein match /.../nknown protein (TAIR:AT3G15115.1)%3B Has 58 Blast hits to 56 proteins in 22 species: Archae - 0%3B Bacteria - 0%3B Metazoa - 6%3B Fu…	3.58435	11.9949
751	AT2G25090	CBL-interacting protein kinase 16 [Source:TAIR%3BAcc:AT2G25090]	3.58196	11.9751
752	AT1G60730	NAD(P)-linked oxidoreductase superfamily protein [Source:TAIR%3BAcc:AT1G60730]	3.5784	11.9455
753	AT1G07160	Protein phosphatase 2C family protein [Source:TAIR%3BAcc:AT1G07160]	3.57779	11.9405
754	AT4G37530	Peroxidase superfamily protein [Source:TAIR%3BAcc:AT4G37530]	3.57452	11.9134
755	AT1G04100	indoleacetic acid-induced protein 10 [Source:TAIR%3BAcc:AT1G04100]	3.5739	11.9083
756	AT5G03590	GDSL-like Lipase/Acylhydrolase superfamily protein [Source:TAIR%3BAcc:AT5G03590]	3.57227	11.8949
757	AT4G13420	high affinity K+ transporter 5 [Source:TAIR%3BAcc:AT4G13420]	3.57227	11.8949
758	AT2G29330	tropinone reductase [Source:TAIR%3BAcc:AT2G29330]	3.57227	11.8949
759	AT3G30393	transposable element gene [Source:TAIR%3BAcc:AT3G30393]	3.57227	11.8949
760	AT1G74020	strictosidine synthase 2 [Source:TAIR%3BAcc:AT1G74020]	3.57159	11.8893
761	AT2G29420	glutathione S-transferase tau 7 [Source:TAIR%3BAcc:AT2G29420]	3.56653	11.8477
762	AT4G21390	S-locus lectin protein kinase family protein [Source:TAIR%3BAcc:AT4G21390]	3.56646	11.8471
763	AT4G13395	ROTUNDIFOLIA like 12 [Source:TAIR%3BAcc:AT4G13395]	3.56539	11.8383
764	AT4G29230	NAC domain containing protein 75 [Source:TAIR%3BAcc:AT4G29230]	3.56148	11.8063
765	AT4G04610	APS reductase 1 [Source:TAIR%3BAcc:AT4G04610]	3.55818	11.7793
766	AT2G29430	Family of unknown function (DUF572) [Source:TAIR%3BAcc:AT2G29430]	3.55633	11.7642
767	AT1G78380	glutathione S-transferase TAU 19 [Source:TAIR%3BAcc:AT1G78380]	3.55208	11.7296
768	AT3G02840	ARM repeat superfamily protein [Source:TAIR%3BAcc:AT3G02840]	3.55165	11.7261
769	AT1G30990	Polyketide cyclase/dehydrase and lipid transport superfamily protein [Source:TAIR%3BAcc:AT1G30990]	3.55151	11.725
770	AT1G70460	root hair specific 10 [Source:TAIR%3BAcc:AT1G70460]	3.55151	11.725
771	AT1G16420	metacaspase 8 [Source:TAIR%3BAcc:AT1G16420]	3.55131	11.7233
772	AT3G15990	sulfate transporter 3%3B4 [Source:TAIR%3BAcc:AT3G15990]	3.54843	11.6999
773	AT3G21700	Ras-related small GTP-binding family protein [Source:TAIR%3BAcc:AT3G21700]	3.54682	11.6869
774	AT2G22760	basic helix-loop-helix (bHLH) DNA-binding superfamily protein [Source:TAIR%3BAcc:AT2G22760]	3.54253	11.6522
775	AT1G29230	CBL-interacting protein kinase 18 [Source:TAIR%3BAcc:AT1G29230]	3.5415	11.6439
776	AT5G46590	NAC domain containing protein 96 [Source:TAIR%3BAcc:AT5G46590]	3.54074	11.6378
777	AT4G39670	Glycolipid transfer protein (GLTP) family protein [Source:TAIR%3BAcc:AT4G39670]	3.53838	11.6187
778	AT1G80710	DROUGHT SENSITIVE 1 [Source:TAIR%3BAcc:AT1G80710]	3.53751	11.6117
779	AT2G35970	Late embryogenesis abundant (LEA) hydroxyproline-rich glycoprotein family [Source:TAIR%3BAcc:AT2G35970]	3.53575	11.5975
780	AT5G26660	myb domain protein 86 [Source:TAIR%3BAcc:AT5G26660]	3.53485	11.5903
781	AT5G13820	telomeric DNA binding protein 1 [Source:TAIR%3BAcc:AT5G13820]	3.53362	11.5804
782	AT2G31420	Domain of unknown function (DUF313) [Source:TAIR%3BAcc:AT2G31420]	3.5331	11.5763
783	AT5G58840	Subtilase family protein [Source:TAIR%3BAcc:AT5G58840]	3.53265	11.5726
784	AT1G22340	UDP-glucosyl transferase 85A7 [Source:TAIR%3BAcc:AT1G22340]	3.53	11.5514
785	AT1G22400	UDP-Glycosyltransferase superfamily protein [Source:TAIR%3BAcc:AT1G22400]	3.52379	11.5018
786	AT2G20800	NAD(P)H dehydrogenase B4 [Source:TAIR%3BAcc:AT2G20800]	3.51981	11.4701
787	AT3G22510	Pre-rRNA-processing protein TSR2%2C conserved region [Source:TAIR%3BAcc:AT3G22510]	3.51981	11.4701
788	AT5G43540	C2H2 and C2HC zinc fingers superfamily protein [Source:TAIR%3BAcc:AT5G43540]	3.51981	11.4701
789	AT5G39050	HXXXD-type acyl-transferase family protein [Source:TAIR%3BAcc:AT5G39050]	3.51907	11.4642
790	AT4G01360	unknown protein%3B BEST Arabidopsis thaliana protein match is: Protein of unknown function (DUF793) (TAIR:AT1G01550.2)%3B Has 99 Blast hits to 99 proteins in 25 species: Archae - 0%3B Bacteria - 10%3B Metazoa - 0%3B Fungi - 0%3B Plants - 89%3B Viruses - 0%3B Other /.../otes - 0 (source: NCBI BLink). [Source:TAIR%3BAcc:AT4G01360]	3.51789	11.4549
791	AT4G21990	APS reductase 3 [Source:TAIR%3BAcc:AT4G21990]	3.51124	11.4022
792	AT5G59720	heat shock protein 18.2 [Source:TAIR%3BAcc:AT5G59720]	3.50975	11.3904
793	AT5G49480	Ca2+-binding protein 1 [Source:TAIR%3BAcc:AT5G49480]	3.50931	11.3869
794	AT1G23550	similar to RCD one 2 [Source:TAIR%3BAcc:AT1G23550]	3.506	11.3609
795	AT1G14540	Peroxidase superfamily protein [Source:TAIR%3BAcc:AT1G14540]	3.50204	11.3297
796	AT2G18480	Major facilitator superfamily protein [Source:TAIR%3BAcc:AT2G18480]	3.50188	11.3285
797	AT1G60740	Thioredoxin superfamily protein [Source:TAIR%3BAcc:AT1G60740]	3.49874	11.3039
798	AT5G54970	unknown protein%3B BEST Arabidopsis thaliana protein match is: unknown protein (TAIR:AT4G26960.1)%3B Has 1807 Blast hits to 1807 proteins in 277 species: Archae - 0%3B Bacteria - 0%3B Metazoa - 736%3B Fungi - 347%3B Plants - 385%3B Viruses - 0%3B Other Eukaryotes - /.../source: NCBI BLink). [Source:TAIR%3BAcc:AT5G54970]	3.49837	11.3009
799	AT3G21520	DUF679 domain membrane protein 1 [Source:TAIR%3BAcc:AT3G21520]	3.49471	11.2723
800	AT5G67245	unknown protein%3B FUNCTIONS IN: molecular_function unknown%3B INVOLVED IN: biological_process unknown%3B LOCATED IN: mitochondrion%3B BEST Arabidopsis thaliana protein match is: unknown protein (TAIR:AT5G65609.1)%3B Has 35333 Blast hits to 34131 proteins in /.../pecies: Archae - 798%3B Bacteria - 22429%3B Metazoa - 974%3B Fungi - 991%3B Plants - 531%3B Viruses - 0%3B Other Eukaryotes - 9610 (sou…	3.49124	11.2452
801	AT5G46060	Protein of unknown function%2C DUF599 [Source:TAIR%3BAcc:AT5G46060]	3.49055	11.2399
802	AT1G24520	homolog of Brassica campestris pollen protein 1 [Source:TAIR%3BAcc:AT1G24520]	3.49055	11.2399
803	AT5G50175	unknown protein%3B FUNCTIONS IN: molecular_function unknown%3B INVOLVED IN: biological_process unknown%3B LOCATED IN: endomembrane system%3B BEST Arabidopsis thaliana protein match is: unknown protein (TAIR:AT4G03600.1)%3B Has 43 Blast hits to 43 proteins in /.../ies: Archae - 0%3B Bacteria - 0%3B Metazoa - 0%3B Fungi - 0%3B Plants - 43%3B Viruses - 0%3B Other Eukaryotes - 0 (source: NCBI BLink).…	3.49055	11.2399
804	AT5G03600	SGNH hydrolase-type esterase superfamily protein [Source:TAIR%3BAcc:AT5G03600]	3.49055	11.2399
805	AT3G02242	unknown protein%3B FUNCTIONS IN: molecular_function unknown%3B INVOLVED IN: biological_process unknown%3B LOCATED IN: endomembrane system%3B BEST Arabidopsis thaliana protein match is: unknown protein (TAIR:AT3G02240.1)%3B Has 30201 Blast hits to 17322 protei /.../780 species: Archae - 12%3B Bacteria - 1396%3B Metazoa - 17338%3B Fungi - 3422%3B Plants - 5037%3B Viruses - 0%3B Other Eukaryotes - 2…	3.49055	11.2399
806	AT3G03280	unknown protein%3B FUNCTIONS IN: molecular_function unknown%3B INVOLVED IN: N-terminal protein myristoylation%3B LOCATED IN: cellular_component unknown%3B BEST Arabidopsis thaliana protein match is: unknown protein (TAIR:AT5G17350.1)%3B Has 137 Blast hits to /.../oteins in 11 species: Archae - 0%3B Bacteria - 0%3B Metazoa - 0%3B Fungi - 0%3B Plants - 137%3B Viruses - 0%3B Other Eukaryotes - 0 (so…	3.49055	11.2399
807	AT3G06895	unknown protein%3B Has 2 Blast hits to 2 proteins in 1 species: Archae - 0%3B Bacteria - 0%3B Metazoa - 0%3B Fungi - 0%3B Plants - 2%3B Viruses - 0%3B Other Eukaryotes - 0 (source: NCBI BLink). [Source:TAIR%3BAcc:AT3G06895]	3.48738	11.2152
808	AT3G13672	TRAF-like superfamily protein [Source:TAIR%3BAcc:AT3G13672]	3.48539	11.1998
809	AT1G76520	Auxin efflux carrier family protein [Source:TAIR%3BAcc:AT1G76520]	3.48514	11.1978
810	AT5G18290	Aquaporin-like superfamily protein [Source:TAIR%3BAcc:AT5G18290]	3.48356	11.1855
811	AT5G01500	thylakoid ATP/ADP carrier [Source:TAIR%3BAcc:AT5G01500]	3.48093	11.1651
812	AT1G73220	organic cation/carnitine transporter1 [Source:TAIR%3BAcc:AT1G73220]	3.47916	11.1515
813	AT2G45570	cytochrome P450%2C family 76%2C subfamily C%2C polypeptide 2 [Source:TAIR%3BAcc:AT2G45570]	3.47906	11.1506
814	AT4G28550	Ypt/Rab-GAP domain of gyp1p superfamily protein [Source:TAIR%3BAcc:AT4G28550]	3.47724	11.1366
815	AT5G01250	alpha 1%2C4-glycosyltransferase family protein [Source:TAIR%3BAcc:AT5G01250]	3.47699	11.1347
816	AT1G60610	SBP (S-ribonuclease binding protein) family protein [Source:TAIR%3BAcc:AT1G60610]	3.47335	11.1067
817	AT5G49620	myb domain protein 78 [Source:TAIR%3BAcc:AT5G49620]	3.47326	11.106
818	AT1G28390	Protein kinase superfamily protein [Source:TAIR%3BAcc:AT1G28390]	3.47326	11.106
819	AT3G28740	Cytochrome P450 superfamily protein [Source:TAIR%3BAcc:AT3G28740]	3.47105	11.0889
820	AT2G30400	ovate family protein 2 [Source:TAIR%3BAcc:AT2G30400]	3.46918	11.0746
821	AT1G56300	Chaperone DnaJ-domain superfamily protein [Source:TAIR%3BAcc:AT1G56300]	3.46878	11.0715
822	AT4G37520	Peroxidase superfamily protein [Source:TAIR%3BAcc:AT4G37520]	3.46745	11.0613
823	AT1G02920	glutathione S-transferase 7 [Source:TAIR%3BAcc:AT1G02920]	3.46714	11.059
824	AT4G02380	senescence-associated gene 21 [Source:TAIR%3BAcc:AT4G02380]	3.46594	11.0498
825	AT2G43050	Plant invertase/pectin methylesterase inhibitor superfamily [Source:TAIR%3BAcc:AT2G43050]	3.46536	11.0453
826	AT1G23070	Protein of unknown function (DUF300) [Source:TAIR%3BAcc:AT1G23070]	3.46536	11.0453
827	AT3G54150	S-adenosyl-L-methionine-dependent methyltransferases superfamily protein [Source:TAIR%3BAcc:AT3G54150]	3.46428	11.037
828	AT3G48020	unknown protein%3B FUNCTIONS IN: molecular_function unknown%3B INVOLVED IN: biological_process unknown%3B LOCATED IN: chloroplast%3B EXPRESSED IN: 11 plant structures%3B EXPRESSED DURING: LP.04 four leaves visible%2C 4 anthesis%3B BEST Arabidopsis thaliana protei /.../h is: unknown protein (TAIR:AT5G62865.1)%3B Has 82 Blast hits to 82 proteins in 12 species: Archae - 0%3B Bacteria - 0%3B Metazoa …	3.46419	11.0364
829	AT3G13950	unknown protein%3B BEST Arabidopsis thaliana protein match is: unknown protein (TAIR:AT4G13266.1)%3B Has 339 Blast hits to 265 proteins in 12 species: Archae - 0%3B Bacteria - 0%3B Metazoa - 0%3B Fungi - 0%3B Plants - 339%3B Viruses - 0%3B Other Eukaryotes - 0 (sou /.../CBI BLink). [Source:TAIR%3BAcc:AT3G13950]	3.45674	10.9795
830	AT1G67980	caffeoyl-CoA 3-O-methyltransferase [Source:TAIR%3BAcc:AT1G67980]	3.45212	10.9444
831	AT4G24350	Phosphorylase superfamily protein [Source:TAIR%3BAcc:AT4G24350]	3.44904	10.9211
832	AT4G29700	Alkaline-phosphatase-like family protein [Source:TAIR%3BAcc:AT4G29700]	3.44274	10.8735
833	AT1G05000	Phosphotyrosine protein phosphatases superfamily protein [Source:TAIR%3BAcc:AT1G05000]	3.44184	10.8667
834	AT5G26940	Polynucleotidyl transferase%2C ribonuclease H-like superfamily protein [Source:TAIR%3BAcc:AT5G26940]	3.44159	10.8648
835	AT5G01380	Homeodomain-like superfamily protein [Source:TAIR%3BAcc:AT5G01380]	3.44114	10.8614
836	AT3G55430	O-Glycosyl hydrolases family 17 protein [Source:TAIR%3BAcc:AT3G55430]	3.44046	10.8563
837	AT2G46640	unknown protein%3B Has 19 Blast hits to 19 proteins in 7 species: Archae - 0%3B Bacteria - 0%3B Metazoa - 0%3B Fungi - 0%3B Plants - 17%3B Viruses - 0%3B Other Eukaryotes - 2 (source: NCBI BLink). [Source:TAIR%3BAcc:AT2G46640]	3.43734	10.8329
838	AT5G66780	unknown protein%3B Has 1807 Blast hits to 1807 proteins in 277 species: Archae - 0%3B Bacteria - 0%3B Metazoa - 736%3B Fungi - 347%3B Plants - 385%3B Viruses - 0%3B Other Eukaryotes - 339 (source: NCBI BLink). [Source:TAIR%3BAcc:AT5G66780]	3.43734	10.8329
839	AT2G15480	UDP-glucosyl transferase 73B5 [Source:TAIR%3BAcc:AT2G15480]	3.43413	10.8088
840	AT5G17380	Thiamine pyrophosphate dependent pyruvate decarboxylase family protein [Source:TAIR%3BAcc:AT5G17380]	3.43209	10.7935
841	AT1G54095	Protein of unknown function (DUF1677) [Source:TAIR%3BAcc:AT1G54095]	3.42788	10.7621
842	AT3G57380	Glycosyltransferase family 61 protein [Source:TAIR%3BAcc:AT3G57380]	3.42732	10.7579
843	AT3G29970	B12D protein [Source:TAIR%3BAcc:AT3G29970]	3.42027	10.7054
844	AT5G54500	flavodoxin-like quinone reductase 1 [Source:TAIR%3BAcc:AT5G54500]	3.41866	10.6935
845	AT5G59510	ROTUNDIFOLIA like 5 [Source:TAIR%3BAcc:AT5G59510]	3.41401	10.6591
846	AT5G44380	FAD-binding Berberine family protein [Source:TAIR%3BAcc:AT5G44380]	3.4125	10.6479
847	AT1G07400	HSP20-like chaperones superfamily protein [Source:TAIR%3BAcc:AT1G07400]	3.4051	10.5934
848	AT1G35910	Haloacid dehalogenase-like hydrolase (HAD) superfamily protein [Source:TAIR%3BAcc:AT1G35910]	3.40262	10.5753
849	AT4G21780	unknown protein%3B Has 30201 Blast hits to 17322 proteins in 780 species: Archae - 12%3B Bacteria - 1396%3B Metazoa - 17338%3B Fungi - 3422%3B Plants - 5037%3B Viruses - 0%3B Other Eukaryotes - 2996 (source: NCBI BLink). [Source:TAIR%3BAcc:AT4G21780]	3.40051	10.5598
850	AT5G65300	unknown protein%3B Has 30201 Blast hits to 17322 proteins in 780 species: Archae - 12%3B Bacteria - 1396%3B Metazoa - 17338%3B Fungi - 3422%3B Plants - 5037%3B Viruses - 0%3B Other Eukaryotes - 2996 (source: NCBI BLink). [Source:TAIR%3BAcc:AT5G65300]	3.39879	10.5472
851	AT5G20230	blue-copper-binding protein [Source:TAIR%3BAcc:AT5G20230]	3.3949	10.5188
852	AT5G43180	Protein of unknown function%2C DUF599 [Source:TAIR%3BAcc:AT5G43180]	3.39091	10.4897
853	AT3G06420	Ubiquitin-like superfamily protein [Source:TAIR%3BAcc:AT3G06420]	3.38744	10.4646
854	AT5G58680	ARM repeat superfamily protein [Source:TAIR%3BAcc:AT5G58680]	3.3837	10.4375
855	AT3G58150	Optic atrophy 3 protein (OPA3) [Source:TAIR%3BAcc:AT3G58150]	3.3823	10.4274
856	AT3G52770	protein binding [Source:TAIR%3BAcc:AT3G52770]	3.38058	10.4149
857	AT1G55265	Protein of unknown function%2C DUF538 [Source:TAIR%3BAcc:AT1G55265]	3.37628	10.3839
858	AT2G37760	NAD(P)-linked oxidoreductase superfamily protein [Source:TAIR%3BAcc:AT2G37760]	3.3762	10.3834
859	AT4G35783	ROTUNDIFOLIA like 6 [Source:TAIR%3BAcc:AT4G35783]	3.37373	10.3656
860	AT2G23170	Auxin-responsive GH3 family protein [Source:TAIR%3BAcc:AT2G23170]	3.37028	10.3408
861	AT3G03480	acetyl CoA:(Z)-3-hexen-1-ol acetyltransferase [Source:TAIR%3BAcc:AT3G03480]	3.36166	10.2792
862	AT2G20562	unknown protein%3B LOCATED IN: endomembrane system%3B BEST Arabidopsis thaliana protein match is: unknown protein (TAIR:AT2G31090.1)%3B Has 70 Blast hits to 70 proteins in 13 species: Archae - 0%3B Bacteria - 0%3B Metazoa - 0%3B Fungi - 0%3B Plants - 70%3B Viruses /.../ther Eukaryotes - 0 (source: NCBI BLink). [Source:TAIR%3BAcc:AT2G20562]	3.35829	10.2553
863	AT3G62590	alpha/beta-Hydrolases superfamily protein [Source:TAIR%3BAcc:AT3G62590]	3.35805	10.2536
864	AT4G24380	INVOLVED IN: 10-formyltetrahydrofolate biosynthetic process%2C folic acid and derivative biosynthetic process%3B EXPRESSED IN: 24 plant structures%3B EXPRESSED DURING: 15 growth stages%3B CONTAINS InterPro DOMAIN/s: Serine hydrolase (InterPro:IPR005645)%3B BE /.../bidopsis thaliana protein match is: alpha/beta-Hydrolases superfamily protein (TAIR:AT5G65400.1)%3B Has 30201 Blast hits to 17322 prot…	3.35753	10.2499
865	AT5G49690	UDP-Glycosyltransferase superfamily protein [Source:TAIR%3BAcc:AT5G49690]	3.35528	10.2339
866	AT1G66580	senescence associated gene 24 [Source:TAIR%3BAcc:AT1G66580]	3.35492	10.2313
867	AT2G02710	PAS/LOV protein B [Source:TAIR%3BAcc:AT2G02710]	3.35452	10.2285
868	AT2G28400	Protein of unknown function%2C DUF584 [Source:TAIR%3BAcc:AT2G28400]	3.35441	10.2277
869	AT3G46670	UDP-glucosyl transferase 76E11 [Source:TAIR%3BAcc:AT3G46670]	3.35213	10.2116
870	AT5G22250	Polynucleotidyl transferase%2C ribonuclease H-like superfamily protein [Source:TAIR%3BAcc:AT5G22250]	3.35208	10.2112
871	AT2G19803	transposable element gene [Source:TAIR%3BAcc:AT2G19803]	3.34988	10.1956
872	AT4G29760	unknown protein%3B BEST Arabidopsis thaliana protein match is: unknown protein (TAIR:AT4G29770.2)%3B Has 63 Blast hits to 63 proteins in 2 species: Archae - 0%3B Bacteria - 0%3B Metazoa - 0%3B Fungi - 0%3B Plants - 63%3B Viruses - 0%3B Other Eukaryotes - 0 (source: /.../BLink). [Source:TAIR%3BAcc:AT4G29760]	3.34988	10.1956
873	AT3G19595	Haloacid dehalogenase-like hydrolase (HAD) superfamily protein [Source:TAIR%3BAcc:AT3G19595]	3.34988	10.1956
874	AT5G46010	Homeodomain-like superfamily protein [Source:TAIR%3BAcc:AT5G46010]	3.34988	10.1956
875	AT1G48930	glycosyl hydrolase 9C1 [Source:TAIR%3BAcc:AT1G48930]	3.34988	10.1956
876	AT4G04310	transposable element gene [Source:TAIR%3BAcc:AT4G04310]	3.34988	10.1956
877	AT1G66380	myb domain protein 114 [Source:TAIR%3BAcc:AT1G66380]	3.34988	10.1956
878	AT1G53970	unknown protein%3B Has 0 Blast hits to 0 proteins in 0 species (source: NCBI BLink). [Source:TAIR%3BAcc:AT1G53970]	3.34988	10.1956
879	AT2G26750	alpha/beta-Hydrolases superfamily protein [Source:TAIR%3BAcc:AT2G26750]	3.34988	10.1956
880	AT5G62998	unknown protein%3B Has 30201 Blast hits to 17322 proteins in 780 species: Archae - 12%3B Bacteria - 1396%3B Metazoa - 17338%3B Fungi - 3422%3B Plants - 5037%3B Viruses - 0%3B Other Eukaryotes - 2996 (source: NCBI BLink). [Source:TAIR%3BAcc:AT5G62998]	3.34988	10.1956
881	AT3G23460	S-adenosyl-L-methionine-dependent methyltransferases superfamily protein [Source:TAIR%3BAcc:AT3G23460]	3.34988	10.1956
882	AT4G27580	unknown protein%3B FUNCTIONS IN: molecular_function unknown%3B INVOLVED IN: biological_process unknown%3B LOCATED IN: mitochondrion%2C cell wall%3B EXPRESSED IN: 9 plant structures%3B EXPRESSED DURING: 6 growth stages%3B Has 30201 Blast hits to 17322 proteins in /.../ecies: Archae - 12%3B Bacteria - 1396%3B Metazoa - 17338%3B Fungi - 3422%3B Plants - 5037%3B Viruses - 0%3B Other Eukaryotes - 2996…	3.34988	10.1956
883	AT1G59940	response regulator 3 [Source:TAIR%3BAcc:AT1G59940]	3.34988	10.1956
884	AT1G48640	Transmembrane amino acid transporter family protein [Source:TAIR%3BAcc:AT1G48640]	3.34988	10.1956
885	AT1G28550	RAB GTPase homolog A1I [Source:TAIR%3BAcc:AT1G28550]	3.34988	10.1956
886	AT2G31210	basic helix-loop-helix (bHLH) DNA-binding superfamily protein [Source:TAIR%3BAcc:AT2G31210]	3.34988	10.1956
887	AT1G35790	transposable element gene [Source:TAIR%3BAcc:AT1G35790]	3.34988	10.1956
888	AT1G73000	PYR1-like 3 [Source:TAIR%3BAcc:AT1G73000]	3.34988	10.1956
889	AT3G08636	unknown protein%3B LOCATED IN: endomembrane system%3B Has 30201 Blast hits to 17322 proteins in 780 species: Archae - 12%3B Bacteria - 1396%3B Metazoa - 17338%3B Fungi - 3422%3B Plants - 5037%3B Viruses - 0%3B Other Eukaryotes - 2996 (source: NCBI BLink). [Source:TAIR%3BAcc:AT3G08636]	3.34988	10.1956
890	AT1G49800	unknown protein%3B FUNCTIONS IN: molecular_function unknown%3B INVOLVED IN: biological_process unknown%3B LOCATED IN: endomembrane system%3B EXPRESSED IN: sepal%2C male gametophyte%2C stamen%3B EXPRESSED DURING: 4 anthesis%3B Has 12 Blast hits to 12 proteins in 5 s /.../: Archae - 0%3B Bacteria - 0%3B Metazoa - 0%3B Fungi - 0%3B Plants - 12%3B Viruses - 0%3B Other Eukaryotes - 0 (source: NCBI BLi…	3.34988	10.1956
891	AT3G42256	transposable element gene [Source:TAIR%3BAcc:AT3G42256]	3.34988	10.1956
892	AT1G04778	unknown protein%3B FUNCTIONS IN: molecular_function unknown%3B INVOLVED IN: biological_process unknown%3B LOCATED IN: cellular_component unknown%3B Has 0 Blast hits to 0 proteins in 0 species (source: NCBI BLink). [Source:TAIR%3BAcc:AT1G04778]	3.34988	10.1956
893	AT1G62766	transposable element gene [Source:TAIR%3BAcc:AT1G62766]	3.34988	10.1956
894	AT1G30814	unknown protein%3B Has 35333 Blast hits to 34131 proteins in 2444 species: Archae - 798%3B Bacteria - 22429%3B Metazoa - 974%3B Fungi - 991%3B Plants - 531%3B Viruses - 0%3B Other Eukaryotes - 9610 (source: NCBI BLink). [Source:TAIR%3BAcc:AT1G30814]	3.34988	10.1956
895	AT4G02950	Ubiquitin family protein [Source:TAIR%3BAcc:AT4G02950]	3.34988	10.1956
896	AT1G67990	S-adenosyl-L-methionine-dependent methyltransferases superfamily protein [Source:TAIR%3BAcc:AT1G67990]	3.34988	10.1956
897	AT3G21800	UDP-glucosyl transferase 71B8 [Source:TAIR%3BAcc:AT3G21800]	3.34988	10.1956
898	AT3G59270	FBD-like domain family protein [Source:TAIR%3BAcc:AT3G59270]	3.34988	10.1956
899	AT3G15578	unknown protein%3B Has 30201 Blast hits to 17322 proteins in 780 species: Archae - 12%3B Bacteria - 1396%3B Metazoa - 17338%3B Fungi - 3422%3B Plants - 5037%3B Viruses - 0%3B Other Eukaryotes - 2996 (source: NCBI BLink). [Source:TAIR%3BAcc:AT3G15578]	3.34988	10.1956
900	AT2G19980	CAP (Cysteine-rich secretory proteins%2C Antigen 5%2C and Pathogenesis-related 1 protein) superfamily protein [Source:TAIR%3BAcc:AT2G19980]	3.34988	10.1956
901	AT1G09090	respiratory burst oxidase homolog B [Source:TAIR%3BAcc:AT1G09090]	3.34988	10.1956
902	AT1G11040	HSP40/DnaJ peptide-binding protein [Source:TAIR%3BAcc:AT1G11040]	3.34988	10.1956
903	AT3G60966	RING/U-box superfamily protein [Source:TAIR%3BAcc:AT3G60966]	3.34392	10.1536
904	AT5G59820	C2H2-type zinc finger family protein [Source:TAIR%3BAcc:AT5G59820]	3.34169	10.1379
905	AT2G23790	Protein of unknown function (DUF607) [Source:TAIR%3BAcc:AT2G23790]	3.33119	10.0644
906	AT1G68380	Core-2/I-branching beta-1%2C6-N-acetylglucosaminyltransferase family protein [Source:TAIR%3BAcc:AT1G68380]	3.32716	10.0363
907	AT5G01340	Mitochondrial substrate carrier family protein [Source:TAIR%3BAcc:AT5G01340]	3.32642	10.0312
908	AT1G73010	phosphate starvation-induced gene 2 [Source:TAIR%3BAcc:AT1G73010]	3.32521	10.0227
909	AT5G27520	peroxisomal adenine nucleotide carrier 2 [Source:TAIR%3BAcc:AT5G27520]	3.32187	9.99957
910	AT1G26730	EXS (ERD1/XPR1/SYG1) family protein [Source:TAIR%3BAcc:AT1G26730]	3.32177	9.99888
911	AT2G21620	Adenine nucleotide alpha hydrolases-like superfamily protein [Source:TAIR%3BAcc:AT2G21620]	3.32064	9.99109
912	AT1G61820	beta glucosidase 46 [Source:TAIR%3BAcc:AT1G61820]	3.31943	9.98268
913	AT2G43000	NAC domain containing protein 42 [Source:TAIR%3BAcc:AT2G43000]	3.31518	9.95331
914	AT4G37980	elicitor-activated gene 3-1 [Source:TAIR%3BAcc:AT4G37980]	3.30612	9.89105
915	AT2G46650	cytochrome B5 isoform C [Source:TAIR%3BAcc:AT2G46650]	3.30519	9.88464
916	AT5G40460	unknown protein%3B BEST Arabidopsis thaliana protein match is: unknown protein (TAIR:AT3G27630.1)%3B Has 87 Blast hits to 87 proteins in 12 species: Archae - 0%3B Bacteria - 0%3B Metazoa - 0%3B Fungi - 0%3B Plants - 87%3B Viruses - 0%3B Other Eukaryotes - 0 (source /.../ BLink). [Source:TAIR%3BAcc:AT5G40460]	3.30408	9.87702
917	AT5G13700	polyamine oxidase 1 [Source:TAIR%3BAcc:AT5G13700]	3.30288	9.86885
918	AT1G55390	Cysteine/Histidine-rich C1 domain family protein [Source:TAIR%3BAcc:AT1G55390]	3.29791	9.83488
919	AT2G33720	AP2/B3-like transcriptional factor family protein [Source:TAIR%3BAcc:AT2G33720]	3.29791	9.83488
920	AT5G08141	basic leucine-zipper 75 [Source:TAIR%3BAcc:AT5G08141]	3.29791	9.83488
921	AT1G55010	plant defensin 1.5 [Source:TAIR%3BAcc:AT1G55010]	3.29791	9.83488
922	AT5G62160	zinc transporter 12 precursor [Source:TAIR%3BAcc:AT5G62160]	3.29791	9.83488
923	AT4G33540	metallo-beta-lactamase family protein [Source:TAIR%3BAcc:AT4G33540]	3.29751	9.8322
924	AT5G64401	unknown protein%3B LOCATED IN: mitochondrion%3B Has 30201 Blast hits to 17322 proteins in 780 species: Archae - 12%3B Bacteria - 1396%3B Metazoa - 17338%3B Fungi - 3422%3B Plants - 5037%3B Viruses - 0%3B Other Eukaryotes - 2996 (source: NCBI BLink). [Source:TAIR%3BAcc:AT5G64401]	3.29741	9.83151
925	AT2G37870	Bifunctional inhibitor/lipid-transfer protein/seed storage 2S albumin superfamily protein [Source:TAIR%3BAcc:AT2G37870]	3.29741	9.83151
926	AT3G23230	Integrase-type DNA-binding superfamily protein [Source:TAIR%3BAcc:AT3G23230]	3.29225	9.79641
927	AT2G29740	UDP-glucosyl transferase 71C2 [Source:TAIR%3BAcc:AT2G29740]	3.28848	9.77082
928	AT5G05600	2-oxoglutarate (2OG) and Fe(II)-dependent oxygenase superfamily protein [Source:TAIR%3BAcc:AT5G05600]	3.28679	9.7594
929	AT4G27070	tryptophan synthase beta-subunit 2 [Source:TAIR%3BAcc:AT4G27070]	3.28643	9.75693
930	AT1G04580	aldehyde oxidase 4 [Source:TAIR%3BAcc:AT1G04580]	3.28586	9.75312
931	AT1G53990	GDSL-motif lipase 3 [Source:TAIR%3BAcc:AT1G53990]	3.28575	9.75235
932	AT2G46140	Late embryogenesis abundant protein [Source:TAIR%3BAcc:AT2G46140]	3.28333	9.736
933	AT5G63130	Octicosapeptide/Phox/Bem1p family protein [Source:TAIR%3BAcc:AT5G63130]	3.27953	9.71036
934	AT5G27380	glutathione synthetase 2 [Source:TAIR%3BAcc:AT5G27380]	3.2774	9.69604
935	AT3G58750	citrate synthase 2 [Source:TAIR%3BAcc:AT3G58750]	3.27605	9.68703
936	AT5G10340	F-box family protein [Source:TAIR%3BAcc:AT5G10340]	3.27588	9.68586
937	AT1G30700	FAD-binding Berberine family protein [Source:TAIR%3BAcc:AT1G30700]	3.27524	9.68157
938	AT2G34810	FAD-binding Berberine family protein [Source:TAIR%3BAcc:AT2G34810]	3.27504	9.68025
939	AT4G34710	arginine decarboxylase 2 [Source:TAIR%3BAcc:AT4G34710]	3.26944	9.64272
940	AT5G02570	Histone superfamily protein [Source:TAIR%3BAcc:AT5G02570]	3.26742	9.62921
941	AT5G57500	Galactosyltransferase family protein [Source:TAIR%3BAcc:AT5G57500]	3.26415	9.60743
942	AT4G25810	xyloglucan endotransglycosylase 6 [Source:TAIR%3BAcc:AT4G25810]	3.26026	9.58158
943	AT5G51830	pfkB-like carbohydrate kinase family protein [Source:TAIR%3BAcc:AT5G51830]	3.2595	9.57654
944	AT5G61550	U-box domain-containing protein kinase family protein [Source:TAIR%3BAcc:AT5G61550]	3.25677	9.55841
945	AT1G20290	SWI-SNF-related chromatin binding protein [Source:TAIR%3BAcc:AT1G20290]	3.25677	9.55841
946	AT5G54165	unknown protein%3B FUNCTIONS IN: molecular_function unknown%3B INVOLVED IN: biological_process unknown%3B LOCATED IN: cellular_component unknown%3B Has 30201 Blast hits to 17322 proteins in 780 species: Archae - 12%3B Bacteria - 1396%3B Metazoa - 17338%3B Fungi - /.../ Plants - 5037%3B Viruses - 0%3B Other Eukaryotes - 2996 (source: NCBI BLink). [Source:TAIR%3BAcc:AT5G54165]	3.25483	9.54558
947	AT1G29640	Protein of unknown function%2C DUF584 [Source:TAIR%3BAcc:AT1G29640]	3.25378	9.53858
948	AT5G06730	Peroxidase superfamily protein [Source:TAIR%3BAcc:AT5G06730]	3.25302	9.53358
949	AT4G39950	cytochrome P450%2C family 79%2C subfamily B%2C polypeptide 2 [Source:TAIR%3BAcc:AT4G39950]	3.25152	9.52371
950	AT3G08640	Protein of unknown function (DUF3411) [Source:TAIR%3BAcc:AT3G08640]	3.25137	9.52268
951	AT1G62580	Flavin-binding monooxygenase family protein [Source:TAIR%3BAcc:AT1G62580]	3.24972	9.51178
952	AT5G54840	Ras-related small GTP-binding family protein [Source:TAIR%3BAcc:AT5G54840]	3.24935	9.50939
953	AT1G14170	RNA-binding KH domain-containing protein [Source:TAIR%3BAcc:AT1G14170]	3.24583	9.48618
954	AT2G24180	cytochrome p450 71b6 [Source:TAIR%3BAcc:AT2G24180]	3.2457	9.48533
955	AT2G38250	Homeodomain-like superfamily protein [Source:TAIR%3BAcc:AT2G38250]	3.24541	9.48344
956	AT4G23100	glutamate-cysteine ligase [Source:TAIR%3BAcc:AT4G23100]	3.24308	9.46815
957	AT1G70500	Pectin lyase-like superfamily protein [Source:TAIR%3BAcc:AT1G70500]	3.24296	9.46738
958	AT4G11320	Papain family cysteine protease [Source:TAIR%3BAcc:AT4G11320]	3.24296	9.46738
959	AT5G62520	similar to RCD one 5 [Source:TAIR%3BAcc:AT5G62520]	3.24095	9.45414
960	AT3G17820	glutamine synthetase 1.3 [Source:TAIR%3BAcc:AT3G17820]	3.23973	9.44619
961	AT1G10070	branched-chain amino acid transaminase 2 [Source:TAIR%3BAcc:AT1G10070]	3.23961	9.44538
962	AT4G00305	RING/U-box superfamily protein [Source:TAIR%3BAcc:AT4G00305]	3.23741	9.43096
963	AT3G15518	unknown protein%3B FUNCTIONS IN: molecular_function unknown%3B INVOLVED IN: biological_process unknown%3B LOCATED IN: cellular_component unknown%3B Has 30201 Blast hits to 17322 proteins in 780 species: Archae - 12%3B Bacteria - 1396%3B Metazoa - 17338%3B Fungi - /.../ Plants - 5037%3B Viruses - 0%3B Other Eukaryotes - 2996 (source: NCBI BLink). [Source:TAIR%3BAcc:AT3G15518]	3.23687	9.42747
964	AT3G22200	Pyridoxal phosphate (PLP)-dependent transferases superfamily protein [Source:TAIR%3BAcc:AT3G22200]	3.23557	9.419
965	AT1G23120	Polyketide cyclase/dehydrase and lipid transport superfamily protein [Source:TAIR%3BAcc:AT1G23120]	3.23477	9.41376
966	AT3G04040	unknown protein%3B BEST Arabidopsis thaliana protein match is: unknown protein (TAIR:AT5G18250.1)%3B Has 58 Blast hits to 58 proteins in 12 species: Archae - 0%3B Bacteria - 0%3B Metazoa - 0%3B Fungi - 0%3B Plants - 58%3B Viruses - 0%3B Other Eukaryotes - 0 (source /.../ BLink). [Source:TAIR%3BAcc:AT3G04040]	3.2272	9.36447
967	AT3G06100	NOD26-like intrinsic protein 7%3B1 [Source:TAIR%3BAcc:AT3G06100]	3.22435	9.346
968	AT5G63250	Carbohydrate-binding X8 domain superfamily protein [Source:TAIR%3BAcc:AT5G63250]	3.22435	9.346
969	AT5G03390	Protein of unknown function (DUF295) [Source:TAIR%3BAcc:AT5G03390]	3.22435	9.346
970	AT3G61340	F-box and associated interaction domains-containing protein [Source:TAIR%3BAcc:AT3G61340]	3.22435	9.346
971	AT2G25295	low-molecular-weight cysteine-rich 81 [Source:TAIR%3BAcc:AT2G25295]	3.22435	9.346
972	AT4G17500	ethylene responsive element binding factor 1 [Source:TAIR%3BAcc:AT4G17500]	3.223	9.33729
973	AT2G16720	myb domain protein 7 [Source:TAIR%3BAcc:AT2G16720]	3.22269	9.33528
974	AT3G25900	Homocysteine S-methyltransferase family protein [Source:TAIR%3BAcc:AT3G25900]	3.22238	9.33322
975	AT5G04200	metacaspase 9 [Source:TAIR%3BAcc:AT5G04200]	3.22089	9.32364
976	AT2G30870	glutathione S-transferase PHI 10 [Source:TAIR%3BAcc:AT2G30870]	3.21785	9.30399
977	AT1G68320	myb domain protein 62 [Source:TAIR%3BAcc:AT1G68320]	3.21661	9.29602
978	AT1G57590	Pectinacetylesterase family protein [Source:TAIR%3BAcc:AT1G57590]	3.21495	9.28531
979	AT5G38310	unknown protein%3B Has 1807 Blast hits to 1807 proteins in 277 species: Archae - 0%3B Bacteria - 0%3B Metazoa - 736%3B Fungi - 347%3B Plants - 385%3B Viruses - 0%3B Other Eukaryotes - 339 (source: NCBI BLink). [Source:TAIR%3BAcc:AT5G38310]	3.20786	9.2398
980	AT4G28460	unknown protein%3B FUNCTIONS IN: molecular_function unknown%3B INVOLVED IN: biological_process unknown%3B LOCATED IN: endomembrane system%3B EXPRESSED IN: 10 plant structures%3B EXPRESSED DURING: LP.04 four leaves visible%2C 4 anthesis%2C petal differentiation an /.../nsion stage%3B Has 8 Blast hits to 8 proteins in 3 species: Archae - 0%3B Bacteria - 0%3B Metazoa - 0%3B Fungi - 0%3B Plants - 8%3…	3.20074	9.19428
981	AT3G44300	nitrilase 2 [Source:TAIR%3BAcc:AT3G44300]	3.20041	9.1922
982	AT3G29786	transposable element gene [Source:TAIR%3BAcc:AT3G29786]	3.19788	9.17607
983	AT1G64660	methionine gamma-lyase [Source:TAIR%3BAcc:AT1G64660]	3.19746	9.17341
984	AT2G43510	trypsin inhibitor protein 1 [Source:TAIR%3BAcc:AT2G43510]	3.19557	9.16141
985	AT1G57650	ATP binding [Source:TAIR%3BAcc:AT1G57650]	3.19491	9.15719
986	AT1G21140	Vacuolar iron transporter (VIT) family protein [Source:TAIR%3BAcc:AT1G21140]	3.19315	9.14609
987	AT2G42980	Eukaryotic aspartyl protease family protein [Source:TAIR%3BAcc:AT2G42980]	3.19028	9.12785
988	AT4G21850	methionine sulfoxide reductase B9 [Source:TAIR%3BAcc:AT4G21850]	3.18976	9.12457
989	AT2G31570	glutathione peroxidase 2 [Source:TAIR%3BAcc:AT2G31570]	3.18773	9.11177
990	AT5G07440	glutamate dehydrogenase 2 [Source:TAIR%3BAcc:AT5G07440]	3.18225	9.07724
991	AT3G44310	nitrilase 1 [Source:TAIR%3BAcc:AT3G44310]	3.18149	9.07242
992	AT3G18250	Putative membrane lipoprotein [Source:TAIR%3BAcc:AT3G18250]	3.18012	9.06383
993	AT5G02420	unknown protein%3B Has 90 Blast hits to 90 proteins in 10 species: Archae - 0%3B Bacteria - 0%3B Metazoa - 0%3B Fungi - 0%3B Plants - 90%3B Viruses - 0%3B Other Eukaryotes - 0 (source: NCBI BLink). [Source:TAIR%3BAcc:AT5G02420]	3.1784	9.05302
994	AT4G21680	NITRATE TRANSPORTER 1.8 [Source:TAIR%3BAcc:AT4G21680]	3.17107	9.00718
995	AT1G03850	Glutaredoxin family protein [Source:TAIR%3BAcc:AT1G03850]	3.17035	9.00268
996	AT3G19550	unknown protein%3B FUNCTIONS IN: molecular_function unknown%3B INVOLVED IN: biological_process unknown%3B LOCATED IN: mitochondrion%3B EXPRESSED IN: 15 plant structures%3B EXPRESSED DURING: 9 growth stages%3B Has 36 Blast hits to 36 proteins in 8 species: Archa /.../ Bacteria - 0%3B Metazoa - 0%3B Fungi - 0%3B Plants - 36%3B Viruses - 0%3B Other Eukaryotes - 0 (source: NCBI BLink). [Source:TAIR%3…	3.16931	8.99615
997	AT5G57910	unknown protein%3B BEST Arabidopsis thaliana protein match is: unknown protein (TAIR:AT4G30630.1)%3B Has 30201 Blast hits to 17322 proteins in 780 species: Archae - 12%3B Bacteria - 1396%3B Metazoa - 17338%3B Fungi - 3422%3B Plants - 5037%3B Viruses - 0%3B Other Eu /.../es - 2996 (source: NCBI BLink). [Source:TAIR%3BAcc:AT5G57910]	3.16864	8.99199
998	AT4G17615	calcineurin B-like protein 1 [Source:TAIR%3BAcc:AT4G17615]	3.16804	8.98826
999	AT2G31945	unknown protein%3B FUNCTIONS IN: molecular_function unknown%3B INVOLVED IN: biological_process unknown%3B LOCATED IN: endomembrane system%3B EXPRESSED IN: 8 plant structures%3B EXPRESSED DURING: 4 anthesis%2C petal differentiation and expansion stage%3B BEST Arab /.../s thaliana protein match is: unknown protein (TAIR:AT1G05575.1)%3B Has 61 Blast hits to 61 proteins in 10 species: Archae - 0%3B B…	3.16721	8.98305
1000	AT3G29034	unknown protein%3B Has 7 Blast hits to 7 proteins in 3 species: Archae - 0%3B Bacteria - 0%3B Metazoa - 0%3B Fungi - 0%3B Plants - 7%3B Viruses - 0%3B Other Eukaryotes - 0 (source: NCBI BLink). [Source:TAIR%3BAcc:AT3G29034]	3.16707	8.98218
1001	AT3G63380	ATPase E1-E2 type family protein / haloacid dehalogenase-like hydrolase family protein [Source:TAIR%3BAcc:AT3G63380]	3.15959	8.93577
1002	AT1G68340	Protein of unknown function (DUF1639) [Source:TAIR%3BAcc:AT1G68340]	3.15889	8.93143
1003	AT5G39010	unknown protein%3B BEST Arabidopsis thaliana protein match is: unknown protein (TAIR:AT2G39782.1)%3B Has 12 Blast hits to 12 proteins in 3 species: Archae - 0%3B Bacteria - 0%3B Metazoa - 0%3B Fungi - 0%3B Plants - 12%3B Viruses - 0%3B Other Eukaryotes - 0 (source: /.../BLink). [Source:TAIR%3BAcc:AT5G39010]	3.15723	8.92118
1004	AT5G39190	germin-like protein 2 [Source:TAIR%3BAcc:AT5G39190]	3.15723	8.92118
1005	AT3G46070	C2H2-type zinc finger family protein [Source:TAIR%3BAcc:AT3G46070]	3.15723	8.92118
1006	AT2G27180	unknown protein%3B BEST Arabidopsis thaliana protein match is: unknown protein (TAIR:AT3G11690.1)%3B Has 99 Blast hits to 99 proteins in 14 species: Archae - 0%3B Bacteria - 0%3B Metazoa - 0%3B Fungi - 0%3B Plants - 99%3B Viruses - 0%3B Other Eukaryotes - 0 (source /.../ BLink). [Source:TAIR%3BAcc:AT2G27180]	3.15723	8.92118
1007	AT1G51750	transposable element gene [Source:TAIR%3BAcc:AT1G51750]	3.15723	8.92118
1008	AT3G08630	Protein of unknown function (DUF3411) [Source:TAIR%3BAcc:AT3G08630]	3.1565	8.91665
1009	AT5G40240	nodulin MtN21 /EamA-like transporter family protein [Source:TAIR%3BAcc:AT5G40240]	3.15281	8.89384
1010	AT3G51430	Calcium-dependent phosphotriesterase superfamily protein [Source:TAIR%3BAcc:AT3G51430]	3.15203	8.88904
1011	AT2G26560	phospholipase A 2A [Source:TAIR%3BAcc:AT2G26560]	3.14986	8.87569
1012	AT2G32960	Phosphotyrosine protein phosphatases superfamily protein [Source:TAIR%3BAcc:AT2G32960]	3.14932	8.87237
1013	AT4G32250	Protein kinase superfamily protein [Source:TAIR%3BAcc:AT4G32250]	3.14869	8.86851
1014	AT1G70170	matrix metalloproteinase [Source:TAIR%3BAcc:AT1G70170]	3.14729	8.85991
1015	AT4G10720	Ankyrin repeat family protein [Source:TAIR%3BAcc:AT4G10720]	3.14506	8.84621
1016	AT4G25390	Protein kinase superfamily protein [Source:TAIR%3BAcc:AT4G25390]	3.14208	8.82793
1017	AT3G29810	COBRA-like protein 2 precursor [Source:TAIR%3BAcc:AT3G29810]	3.13802	8.80318
1018	AT1G63010	Major Facilitator Superfamily with SPX (SYG1/Pho81/XPR1) domain-containing protein [Source:TAIR%3BAcc:AT1G63010]	3.1376	8.80062
1019	AT2G47550	Plant invertase/pectin methylesterase inhibitor superfamily [Source:TAIR%3BAcc:AT2G47550]	3.13648	8.79374
1020	AT4G33930	Cupredoxin superfamily protein [Source:TAIR%3BAcc:AT4G33930]	3.13415	8.77958
1021	ATCG00020	photosystem II reaction center protein A [Source:TAIR%3BAcc:ATCG00020]	3.13186	8.76565
1022	AT1G10220	BEST Arabidopsis thaliana protein match is: ZCF37 (TAIR:AT1G59590.1)%3B Has 43 Blast hits to 43 proteins in 15 species: Archae - 0%3B Bacteria - 2%3B Metazoa - 7%3B Fungi - 0%3B Plants - 27%3B Viruses - 0%3B Other Eukaryotes - 7 (source: NCBI BLink). [Source:TAIR%3BAcc:AT1G10220]	3.1316	8.76406
1023	AT4G19970	CONTAINS InterPro DOMAIN/s: Nucleotide-diphospho-sugar transferase%2C predicted (InterPro:IPR005069)%3B BEST Arabidopsis thaliana protein match is: Nucleotide-diphospho-sugar transferase family protein (TAIR:AT5G44820.1)%3B Has 801 Blast hits to 466 prote /.../ 35 species: Archae - 0%3B Bacteria - 0%3B Metazoa - 2%3B Fungi - 0%3B Plants - 750%3B Viruses - 0%3B Other Eukaryotes - 49 (source: NCBI …	3.13087	8.75963
1024	AT5G03330	Cysteine proteinases superfamily protein [Source:TAIR%3BAcc:AT5G03330]	3.12815	8.74314
1025	AT3G04530	phosphoenolpyruvate carboxylase kinase 2 [Source:TAIR%3BAcc:AT3G04530]	3.12749	8.73912
1026	AT3G02930	Plant protein of unknown function (DUF827) [Source:TAIR%3BAcc:AT3G02930]	3.12592	8.7296
1027	AT5G18150	Methyltransferase-related protein [Source:TAIR%3BAcc:AT5G18150]	3.12487	8.72326
1028	AT1G73880	UDP-glucosyl transferase 89B1 [Source:TAIR%3BAcc:AT1G73880]	3.11935	8.68995
1029	AT1G80240	Protein of unknown function%2C DUF642 [Source:TAIR%3BAcc:AT1G80240]	3.11541	8.66629
1030	AT5G18130	unknown protein%3B BEST Arabidopsis thaliana protein match is: unknown protein (TAIR:AT3G03870.1)%3B Has 35333 Blast hits to 34131 proteins in 2444 species: Archae - 798%3B Bacteria - 22429%3B Metazoa - 974%3B Fungi - 991%3B Plants - 531%3B Viruses - 0%3B Other Euk /.../s - 9610 (source: NCBI BLink). [Source:TAIR%3BAcc:AT5G18130]	3.11459	8.66131
1031	AT4G15760	monooxygenase 1 [Source:TAIR%3BAcc:AT4G15760]	3.10674	8.61432
1032	AT3G63280	NIMA-related kinase 4 [Source:TAIR%3BAcc:AT3G63280]	3.10639	8.61222
1033	AT1G09480	NAD(P)-binding Rossmann-fold superfamily protein [Source:TAIR%3BAcc:AT1G09480]	3.10436	8.60014
1034	AT3G09010	Protein kinase superfamily protein [Source:TAIR%3BAcc:AT3G09010]	3.10391	8.59743
1035	AT3G22850	Aluminium induced protein with YGL and LRDR motifs [Source:TAIR%3BAcc:AT3G22850]	3.10082	8.57907
1036	AT2G27510	ferredoxin 3 [Source:TAIR%3BAcc:AT2G27510]	3.09627	8.55206
1037	AT4G01430	nodulin MtN21 /EamA-like transporter family protein [Source:TAIR%3BAcc:AT4G01430]	3.09625	8.55191
1038	AT1G74870	RING/U-box superfamily protein [Source:TAIR%3BAcc:AT1G74870]	3.09404	8.53885
1039	AT5G64230	unknown protein%3B FUNCTIONS IN: molecular_function unknown%3B INVOLVED IN: biological_process unknown%3B LOCATED IN: endomembrane system%3B EXPRESSED IN: 9 plant structures%3B EXPRESSED DURING: 4 anthesis%2C petal differentiation and expansion stage%3B BEST Arab /.../s thaliana protein match is: unknown protein (TAIR:AT3G19920.1)%3B Has 35333 Blast hits to 34131 proteins in 2444 species: Archae …	3.09358	8.5361
1040	AT1G54100	aldehyde dehydrogenase 7B4 [Source:TAIR%3BAcc:AT1G54100]	3.09275	8.53123
1041	AT4G27460	Cystathionine beta-synthase (CBS) family protein [Source:TAIR%3BAcc:AT4G27460]	3.08973	8.51336
1042	AT1G79680	WALL ASSOCIATED KINASE (WAK)-LIKE 10 [Source:TAIR%3BAcc:AT1G79680]	3.08947	8.51181
1043	AT1G05340	unknown protein%3B FUNCTIONS IN: molecular_function unknown%3B INVOLVED IN: biological_process unknown%3B LOCATED IN: chloroplast%3B EXPRESSED IN: 14 plant structures%3B EXPRESSED DURING: 7 growth stages%3B BEST Arabidopsis thaliana protein match is: unknown pr /.../(TAIR:AT2G32210.1)%3B Has 189 Blast hits to 189 proteins in 27 species: Archae - 0%3B Bacteria - 0%3B Metazoa - 0%3B Fungi - 21%3B P…	3.08876	8.50764
1044	AT4G37010	centrin 2 [Source:TAIR%3BAcc:AT4G37010]	3.08807	8.50355
1045	AT5G66390	Peroxidase superfamily protein [Source:TAIR%3BAcc:AT5G66390]	3.08685	8.49636
1046	AT2G18950	homogentisate phytyltransferase 1 [Source:TAIR%3BAcc:AT2G18950]	3.08622	8.49267
1047	AT1G74590	glutathione S-transferase TAU 10 [Source:TAIR%3BAcc:AT1G74590]	3.08467	8.48356
1048	AT2G02870	Galactose oxidase/kelch repeat superfamily protein [Source:TAIR%3BAcc:AT2G02870]	3.08293	8.47334
1049	AT1G16300	glyceraldehyde-3-phosphate dehydrogenase of plastid 2 [Source:TAIR%3BAcc:AT1G16300]	3.08145	8.46466
1050	AT2G43730	Mannose-binding lectin superfamily protein [Source:TAIR%3BAcc:AT2G43730]	3.07552	8.4299
1051	AT1G10400	UDP-Glycosyltransferase superfamily protein [Source:TAIR%3BAcc:AT1G10400]	3.07552	8.4299
1052	AT3G15370	expansin 12 [Source:TAIR%3BAcc:AT3G15370]	3.07552	8.4299
1053	AT3G03272	Protein of unknown function (DUF1278) [Source:TAIR%3BAcc:AT3G03272]	3.07552	8.4299
1054	AT2G06660	transposable element gene [Source:TAIR%3BAcc:AT2G06660]	3.07552	8.4299
1055	AT4G01865	pre-tRNA [Source:TAIR%3BAcc:AT4G01865]	3.07552	8.4299
1056	AT1G32375	F-box/RNI-like/FBD-like domains-containing protein [Source:TAIR%3BAcc:AT1G32375]	3.07552	8.4299
1057	AT2G01370	DNA-binding storekeeper protein-related transcriptional regulator [Source:TAIR%3BAcc:AT2G01370]	3.07552	8.4299
1058	AT5G24550	beta glucosidase 32 [Source:TAIR%3BAcc:AT5G24550]	3.07552	8.4299
1059	AT1G73607	low-molecular-weight cysteine-rich 65 [Source:TAIR%3BAcc:AT1G73607]	3.07552	8.4299
1060	AT5G06490	RING/U-box superfamily protein [Source:TAIR%3BAcc:AT5G06490]	3.07552	8.4299
1061	AT3G27380	succinate dehydrogenase 2-1 [Source:TAIR%3BAcc:AT3G27380]	3.07263	8.41303
1062	AT2G33460	ROP-interactive CRIB motif-containing protein 1 [Source:TAIR%3BAcc:AT2G33460]	3.07235	8.4114
1063	AT5G48410	glutamate receptor 1.3 [Source:TAIR%3BAcc:AT5G48410]	3.07049	8.40059
1064	AT1G65820	microsomal glutathione s-transferase%2C putative [Source:TAIR%3BAcc:AT1G65820]	3.06905	8.39219
1065	AT3G23790	AMP-dependent synthetase and ligase family protein [Source:TAIR%3BAcc:AT3G23790]	3.06726	8.38182
1066	AT4G20930	6-phosphogluconate dehydrogenase family protein [Source:TAIR%3BAcc:AT4G20930]	3.06623	8.3758
1067	AT1G72660	P-loop containing nucleoside triphosphate hydrolases superfamily protein [Source:TAIR%3BAcc:AT1G72660]	3.06609	8.37499
1068	AT1G13245	ROTUNDIFOLIA like 17 [Source:TAIR%3BAcc:AT1G13245]	3.0658	8.3733
1069	AT3G11570	TRICHOME BIREFRINGENCE-LIKE 8 [Source:TAIR%3BAcc:AT3G11570]	3.06504	8.36892
1070	AT2G33380	Caleosin-related family protein [Source:TAIR%3BAcc:AT2G33380]	3.06158	8.34886
1071	AT5G64660	CYS%2C MET%2C PRO%2C and GLY protein 2 [Source:TAIR%3BAcc:AT5G64660]	3.06087	8.34475
1072	AT2G24040	Low temperature and salt responsive protein family [Source:TAIR%3BAcc:AT2G24040]	3.05994	8.33937
1073	AT4G14680	Pseudouridine synthase/archaeosine transglycosylase-like family protein [Source:TAIR%3BAcc:AT4G14680]	3.05953	8.33703
1074	AT4G23010	UDP-galactose transporter 2 [Source:TAIR%3BAcc:AT4G23010]	3.05747	8.32509
1075	AT1G66480	plastid movement impaired 2 [Source:TAIR%3BAcc:AT1G66480]	3.0571	8.32297
1076	AT5G17990	tryptophan biosynthesis 1 [Source:TAIR%3BAcc:AT5G17990]	3.05635	8.31864
1077	AT2G27310	F-box family protein [Source:TAIR%3BAcc:AT2G27310]	3.05578	8.31537
1078	AT3G03060	P-loop containing nucleoside triphosphate hydrolases superfamily protein [Source:TAIR%3BAcc:AT3G03060]	3.05166	8.29163
1079	AT2G13810	AGD2-like defense response protein 1 [Source:TAIR%3BAcc:AT2G13810]	3.05151	8.29078
1080	AT3G55910	unknown protein%3B Has 4 Blast hits to 4 proteins in 2 species: Archae - 0%3B Bacteria - 0%3B Metazoa - 0%3B Fungi - 0%3B Plants - 4%3B Viruses - 0%3B Other Eukaryotes - 0 (source: NCBI BLink). [Source:TAIR%3BAcc:AT3G55910]	3.04715	8.26575
1081	AT1G53580	glyoxalase II 3 [Source:TAIR%3BAcc:AT1G53580]	3.04576	8.25784
1082	AT5G56870	beta-galactosidase 4 [Source:TAIR%3BAcc:AT5G56870]	3.04408	8.24818
1083	AT1G49700	Plant protein 1589 of unknown function [Source:TAIR%3BAcc:AT1G49700]	3.03524	8.19784
1084	AT3G51090	Protein of unknown function (DUF1640) [Source:TAIR%3BAcc:AT3G51090]	3.03463	8.19435
1085	AT2G37770	NAD(P)-linked oxidoreductase superfamily protein [Source:TAIR%3BAcc:AT2G37770]	3.03305	8.18537
1086	AT4G35770	Rhodanese/Cell cycle control phosphatase superfamily protein [Source:TAIR%3BAcc:AT4G35770]	3.03181	8.17837
1087	AT1G62200	Major facilitator superfamily protein [Source:TAIR%3BAcc:AT1G62200]	3.0314	8.17601
1088	AT1G72680	cinnamyl-alcohol dehydrogenase [Source:TAIR%3BAcc:AT1G72680]	3.03066	8.17185
1089	AT3G62150	P-glycoprotein 21 [Source:TAIR%3BAcc:AT3G62150]	3.03048	8.1708
1090	AT1G27980	dihydrosphingosine phosphate lyase [Source:TAIR%3BAcc:AT1G27980]	3.02872	8.16085
1091	AT4G33420	Peroxidase superfamily protein [Source:TAIR%3BAcc:AT4G33420]	3.02831	8.15852
1092	AT5G48670	AGAMOUS-like 80 [Source:TAIR%3BAcc:AT5G48670]	3.02795	8.15651
1093	AT4G38000	DNA binding with one finger 4.7 [Source:TAIR%3BAcc:AT4G38000]	3.02795	8.15651
1094	AT4G31960	unknown protein%3B Has 4 Blast hits to 4 proteins in 1 species: Archae - 0%3B Bacteria - 0%3B Metazoa - 0%3B Fungi - 0%3B Plants - 4%3B Viruses - 0%3B Other Eukaryotes - 0 (source: NCBI BLink). [Source:TAIR%3BAcc:AT4G31960]	3.02795	8.15651
1095	AT1G68820	Transmembrane Fragile-X-F-associated protein [Source:TAIR%3BAcc:AT1G68820]	3.02674	8.14968
1096	AT3G55900	F-box family protein [Source:TAIR%3BAcc:AT3G55900]	3.02272	8.12696
1097	AT5G43380	type one serine/threonine protein phosphatase 6 [Source:TAIR%3BAcc:AT5G43380]	3.02036	8.1137
1098	AT2G20900	diacylglycerol kinase 5 [Source:TAIR%3BAcc:AT2G20900]	3.01835	8.1024
1099	AT1G61370	S-locus lectin protein kinase family protein [Source:TAIR%3BAcc:AT1G61370]	3.01823	8.10173
1100	AT3G17810	pyrimidine 1 [Source:TAIR%3BAcc:AT3G17810]	3.01755	8.0979
1101	AT5G25920	BEST Arabidopsis thaliana protein match is: Eukaryotic aspartyl protease family protein (TAIR:AT3G29750.1)%3B Has 1807 Blast hits to 1807 proteins in 277 species: Archae - 0%3B Bacteria - 0%3B Metazoa - 736%3B Fungi - 347%3B Plants - 385%3B Viruses - 0%3B Other E /.../tes - 339 (source: NCBI BLink). [Source:TAIR%3BAcc:AT5G25920]	3.01675	8.09344
1102	AT1G62300	WRKY family transcription factor [Source:TAIR%3BAcc:AT1G62300]	3.01458	8.08126
1103	AT5G47960	RAB GTPase homolog A4C [Source:TAIR%3BAcc:AT5G47960]	3.01433	8.07988
1104	AT1G13990	unknown protein%3B FUNCTIONS IN: molecular_function unknown%3B INVOLVED IN: biological_process unknown%3B LOCATED IN: chloroplast%3B EXPRESSED IN: 23 plant structures%3B EXPRESSED DURING: 13 growth stages%3B CONTAINS InterPro DOMAIN/s: Protein of unknown functi /.../3110 (InterPro:IPR021503)%3B Has 25 Blast hits to 25 proteins in 8 species: Archae - 0%3B Bacteria - 0%3B Metazoa - 0%3B Fungi - 0%3…	3.01367	8.07616
1105	AT2G44990	carotenoid cleavage dioxygenase 7 [Source:TAIR%3BAcc:AT2G44990]	3.01285	8.07155
1106	AT4G34131	UDP-glucosyl transferase 73B3 [Source:TAIR%3BAcc:AT4G34131]	3.01085	8.06039
1107	AT4G02940	oxidoreductase%2C 2OG-Fe(II) oxygenase family protein [Source:TAIR%3BAcc:AT4G02940]	3.00934	8.05195
1108	AT4G34180	Cyclase family protein [Source:TAIR%3BAcc:AT4G34180]	3.00706	8.03927
1109	AT3G19660	unknown protein%3B Has 16 Blast hits to 16 proteins in 6 species: Archae - 0%3B Bacteria - 0%3B Metazoa - 0%3B Fungi - 0%3B Plants - 16%3B Viruses - 0%3B Other Eukaryotes - 0 (source: NCBI BLink). [Source:TAIR%3BAcc:AT3G19660]	3.00558	8.03102
1110	AT1G61560	Seven transmembrane MLO family protein [Source:TAIR%3BAcc:AT1G61560]	3.00534	8.02966
1111	AT1G70130	Concanavalin A-like lectin protein kinase family protein [Source:TAIR%3BAcc:AT1G70130]	3.0037	8.02057
1112	AT4G21920	unknown protein%3B FUNCTIONS IN: molecular_function unknown%3B INVOLVED IN: N-terminal protein myristoylation%3B LOCATED IN: cellular_component unknown%3B BEST Arabidopsis thaliana protein match is: unknown protein (TAIR:AT3G20340.1)%3B Has 40 Blast hits to 4 /.../eins in 10 species: Archae - 0%3B Bacteria - 0%3B Metazoa - 0%3B Fungi - 0%3B Plants - 40%3B Viruses - 0%3B Other Eukaryotes - 0 (sour…	3.00327	8.01818
1113	AT1G65690	Late embryogenesis abundant (LEA) hydroxyproline-rich glycoprotein family [Source:TAIR%3BAcc:AT1G65690]	3.00206	8.01143
1114	AT1G27300	unknown protein%3B Has 54 Blast hits to 54 proteins in 19 species: Archae - 0%3B Bacteria - 0%3B Metazoa - 11%3B Fungi - 6%3B Plants - 34%3B Viruses - 0%3B Other Eukaryotes - 3 (source: NCBI BLink). [Source:TAIR%3BAcc:AT1G27300]	3.00186	8.0103
1115	AT1G56240	phloem protein 2-B13 [Source:TAIR%3BAcc:AT1G56240]	3.0013	8.00724
1116	AT3G19260	LAG1 homologue 2 [Source:TAIR%3BAcc:AT3G19260]	3.00043	8.00239
1117	AT1G30370	alpha/beta-Hydrolases superfamily protein [Source:TAIR%3BAcc:AT1G30370]	3.00022	8.00121
1118	AT1G57630	Toll-Interleukin-Resistance (TIR) domain family protein [Source:TAIR%3BAcc:AT1G57630]	2.99782	7.98792
1119	AT3G07600	Heavy metal transport/detoxification superfamily protein [Source:TAIR%3BAcc:AT3G07600]	2.99758	7.98658
1120	AT4G22710	cytochrome P450%2C family 706%2C subfamily A%2C polypeptide 2 [Source:TAIR%3BAcc:AT4G22710]	2.99745	7.9859
1121	AT5G54490	pinoid-binding protein 1 [Source:TAIR%3BAcc:AT5G54490]	2.99711	7.98401
1122	AT1G16070	tubby like protein 8 [Source:TAIR%3BAcc:AT1G16070]	2.99374	7.96534
1123	AT1G64210	Leucine-rich repeat protein kinase family protein [Source:TAIR%3BAcc:AT1G64210]	2.99374	7.96534
1124	AT1G53760	unknown protein%3B FUNCTIONS IN: molecular_function unknown%3B INVOLVED IN: biological_process unknown%3B LOCATED IN: mitochondrion%2C plasma membrane%2C plastid%2C membrane%3B EXPRESSED IN: 25 plant structures%3B EXPRESSED DURING: 13 growth stages%3B CONTAINS InterP /.../AIN/s: Protein of unknown function DUF2343 (InterPro:IPR018786)%3B Has 171 Blast hits to 171 proteins in 90 species: Archae - …	2.99157	7.95336
1125	AT2G17720	2-oxoglutarate (2OG) and Fe(II)-dependent oxygenase superfamily protein [Source:TAIR%3BAcc:AT2G17720]	2.99145	7.95274
1126	AT3G21420	2-oxoglutarate (2OG) and Fe(II)-dependent oxygenase superfamily protein [Source:TAIR%3BAcc:AT3G21420]	2.99143	7.9526
1127	AT5G33290	xylogalacturonan deficient 1 [Source:TAIR%3BAcc:AT5G33290]	2.991	7.95023
1128	AT1G05575	unknown protein%3B FUNCTIONS IN: molecular_function unknown%3B INVOLVED IN: anaerobic respiration%3B LOCATED IN: endomembrane system%3B EXPRESSED IN: 17 plant structures%3B EXPRESSED DURING: 9 growth stages%3B BEST Arabidopsis thaliana protein match is: unknown /.../in (TAIR:AT2G31945.1)%3B Has 63 Blast hits to 63 proteins in 10 species: Archae - 0%3B Bacteria - 0%3B Metazoa - 0%3B Fungi - 0%3B P…	2.98905	7.93953
1129	AT2G45760	BON association protein 2 [Source:TAIR%3BAcc:AT2G45760]	2.98887	7.93852
1130	AT3G02800	Tyrosine phosphatase family protein [Source:TAIR%3BAcc:AT3G02800]	2.98689	7.92764
1131	AT5G43650	basic helix-loop-helix (bHLH) DNA-binding superfamily protein [Source:TAIR%3BAcc:AT5G43650]	2.98687	7.92754
1132	AT3G14700	SART-1 family [Source:TAIR%3BAcc:AT3G14700]	2.98644	7.92518
1133	AT1G27020	unknown protein%3B BEST Arabidopsis thaliana protein match is: unknown protein (TAIR:AT1G27030.1)%3B Has 514 Blast hits to 514 proteins in 175 species: Archae - 0%3B Bacteria - 311%3B Metazoa - 0%3B Fungi - 0%3B Plants - 65%3B Viruses - 0%3B Other Eukaryotes - 138 /.../e: NCBI BLink). [Source:TAIR%3BAcc:AT1G27020]	2.98475	7.91586
1134	AT3G55970	jasmonate-regulated gene 21 [Source:TAIR%3BAcc:AT3G55970]	2.9845	7.91451
1135	AT4G04460	Saposin-like aspartyl protease family protein [Source:TAIR%3BAcc:AT4G04460]	2.98215	7.90162
1136	AT5G22530	unknown protein%3B BEST Arabidopsis thaliana protein match is: unknown protein (TAIR:AT5G22520.1)%3B Has 30201 Blast hits to 17322 proteins in 780 species: Archae - 12%3B Bacteria - 1396%3B Metazoa - 17338%3B Fungi - 3422%3B Plants - 5037%3B Viruses - 0%3B Other Eu /.../es - 2996 (source: NCBI BLink). [Source:TAIR%3BAcc:AT5G22530]	2.98136	7.8973
1137	AT4G23700	cation/H+ exchanger 17 [Source:TAIR%3BAcc:AT4G23700]	2.9738	7.85605
1138	AT2G30720	Thioesterase/thiol ester dehydrase-isomerase superfamily protein [Source:TAIR%3BAcc:AT2G30720]	2.97334	7.85355
1139	AT5G03630	Pyridine nucleotide-disulphide oxidoreductase family protein [Source:TAIR%3BAcc:AT5G03630]	2.97332	7.8534
1140	AT3G49570	response to low sulfur 3 [Source:TAIR%3BAcc:AT3G49570]	2.97047	7.8379
1141	AT1G69880	thioredoxin H-type 8 [Source:TAIR%3BAcc:AT1G69880]	2.96353	7.80028
1142	AT1G19550	Glutathione S-transferase family protein [Source:TAIR%3BAcc:AT1G19550]	2.96286	7.79666
1143	AT5G67620	unknown protein%3B FUNCTIONS IN: molecular_function unknown%3B INVOLVED IN: N-terminal protein myristoylation%3B LOCATED IN: microtubule%3B BEST Arabidopsis thaliana protein match is: unknown protein (TAIR:AT5G62900.1)%3B Has 1807 Blast hits to 1807 proteins /.../ species: Archae - 0%3B Bacteria - 0%3B Metazoa - 736%3B Fungi - 347%3B Plants - 385%3B Viruses - 0%3B Other Eukaryotes - 339 (source: …	2.96061	7.78451
1144	AT4G30530	Class I glutamine amidotransferase-like superfamily protein [Source:TAIR%3BAcc:AT4G30530]	2.95933	7.77761
1145	AT5G14700	NAD(P)-binding Rossmann-fold superfamily protein [Source:TAIR%3BAcc:AT5G14700]	2.95815	7.77126
1146	AT1G71100	Ribose 5-phosphate isomerase%2C type A protein [Source:TAIR%3BAcc:AT1G71100]	2.95811	7.77106
1147	AT5G52250	Transducin/WD40 repeat-like superfamily protein [Source:TAIR%3BAcc:AT5G52250]	2.95606	7.76001
1148	AT5G16450	Ribonuclease E inhibitor RraA/Dimethylmenaquinone methyltransferase [Source:TAIR%3BAcc:AT5G16450]	2.95374	7.74753
1149	AT2G22880	VQ motif-containing protein [Source:TAIR%3BAcc:AT2G22880]	2.95363	7.74697
1150	AT3G61190	BON association protein 1 [Source:TAIR%3BAcc:AT3G61190]	2.95183	7.7373
1151	AT1G22380	UDP-glucosyl transferase 85A3 [Source:TAIR%3BAcc:AT1G22380]	2.95168	7.73648
1152	AT2G46680	homeobox 7 [Source:TAIR%3BAcc:AT2G46680]	2.95163	7.73624
1153	AT1G14130	2-oxoglutarate (2OG) and Fe(II)-dependent oxygenase superfamily protein [Source:TAIR%3BAcc:AT1G14130]	2.94961	7.72542
1154	AT4G27830	beta glucosidase 10 [Source:TAIR%3BAcc:AT4G27830]	2.94917	7.72303
1155	AT1G32928	unknown protein%3B BEST Arabidopsis thaliana protein match is: unknown protein (TAIR:AT1G32920.1)%3B Has 35333 Blast hits to 34131 proteins in 2444 species: Archae - 798%3B Bacteria - 22429%3B Metazoa - 974%3B Fungi - 991%3B Plants - 531%3B Viruses - 0%3B Other Euk /.../s - 9610 (source: NCBI BLink). [Source:TAIR%3BAcc:AT1G32928]	2.94466	7.69896
1156	AT4G17245	RING/U-box superfamily protein [Source:TAIR%3BAcc:AT4G17245]	2.94248	7.68729
1157	AT4G08290	nodulin MtN21 /EamA-like transporter family protein [Source:TAIR%3BAcc:AT4G08290]	2.94207	7.68512
1158	AT1G07040	unknown protein%3B INVOLVED IN: biological_process unknown%3B LOCATED IN: chloroplast%3B EXPRESSED IN: 24 plant structures%3B EXPRESSED DURING: 14 growth stages%3B BEST Arabidopsis thaliana protein match is: unknown protein (TAIR:AT1G27030.1)%3B Has 540 Blast h /.../ 538 proteins in 187 species: Archae - 0%3B Bacteria - 333%3B Metazoa - 0%3B Fungi - 0%3B Plants - 67%3B Viruses - 0%3B Other Eukary…	2.9396	7.67196
1159	AT5G01810	CBL-interacting protein kinase 15 [Source:TAIR%3BAcc:AT5G01810]	2.93947	7.67128
1160	AT4G15610	Uncharacterised protein family (UPF0497) [Source:TAIR%3BAcc:AT4G15610]	2.93747	7.66065
1161	AT5G11260	Basic-leucine zipper (bZIP) transcription factor family protein [Source:TAIR%3BAcc:AT5G11260]	2.93693	7.65781
1162	AT1G19020	unknown protein%3B BEST Arabidopsis thaliana protein match is: unknown protein (TAIR:AT3G48180.1)%3B Has 88 Blast hits to 88 proteins in 15 species: Archae - 0%3B Bacteria - 0%3B Metazoa - 0%3B Fungi - 0%3B Plants - 88%3B Viruses - 0%3B Other Eukaryotes - 0 (source /.../ BLink). [Source:TAIR%3BAcc:AT1G19020]	2.93667	7.65644
1163	AT2G35990	Putative lysine decarboxylase family protein [Source:TAIR%3BAcc:AT2G35990]	2.93484	7.64673
1164	AT1G47990	gibberellin 2-oxidase 4 [Source:TAIR%3BAcc:AT1G47990]	2.93484	7.64673
1165	AT3G28925	BEST Arabidopsis thaliana protein match is: structural maintenance of chromosome 3 (TAIR:AT5G48600.2)%3B Has 67 Blast hits to 50 proteins in 21 species: Archae - 0%3B Bacteria - 0%3B Metazoa - 13%3B Fungi - 0%3B Plants - 33%3B Viruses - 0%3B Other Eukaryotes - 21 /.../ce: NCBI BLink). [Source:TAIR%3BAcc:AT3G28925]	2.93484	7.64673
1166	AT1G43640	tubby like protein 5 [Source:TAIR%3BAcc:AT1G43640]	2.93484	7.64673
1167	AT3G54520	unknown protein%3B BEST Arabidopsis thaliana protein match is: unknown protein (TAIR:AT3G54530.1)%3B Has 72 Blast hits to 70 proteins in 20 species: Archae - 0%3B Bacteria - 5%3B Metazoa - 8%3B Fungi - 2%3B Plants - 18%3B Viruses - 0%3B Other Eukaryotes - 39 (sourc /.../I BLink). [Source:TAIR%3BAcc:AT3G54520]	2.93484	7.64673
1168	AT4G03480	Ankyrin repeat family protein [Source:TAIR%3BAcc:AT4G03480]	2.93484	7.64673
1169	AT1G12600	UDP-N-acetylglucosamine (UAA) transporter family [Source:TAIR%3BAcc:AT1G12600]	2.93484	7.64673
1170	AT1G09176	unknown protein%3B FUNCTIONS IN: molecular_function unknown%3B INVOLVED IN: biological_process unknown%3B LOCATED IN: endomembrane system%3B Has 30201 Blast hits to 17322 proteins in 780 species: Archae - 12%3B Bacteria - 1396%3B Metazoa - 17338%3B Fungi - 3422%3B /.../ - 5037%3B Viruses - 0%3B Other Eukaryotes - 2996 (source: NCBI BLink). [Source:TAIR%3BAcc:AT1G09176]	2.93484	7.64673
1171	AT5G38610	Plant invertase/pectin methylesterase inhibitor superfamily protein [Source:TAIR%3BAcc:AT5G38610]	2.93484	7.64673
1172	AT3G09680	Ribosomal protein S12/S23 family protein [Source:TAIR%3BAcc:AT3G09680]	2.93484	7.64673
1173	AT2G18938	unknown protein%3B FUNCTIONS IN: molecular_function unknown%3B INVOLVED IN: biological_process unknown%3B LOCATED IN: cellular_component unknown%3B Has 30201 Blast hits to 17322 proteins in 780 species: Archae - 12%3B Bacteria - 1396%3B Metazoa - 17338%3B Fungi - /.../ Plants - 5037%3B Viruses - 0%3B Other Eukaryotes - 2996 (source: NCBI BLink). [Source:TAIR%3BAcc:AT2G18938]	2.93484	7.64673
1174	AT5G05720	RNA-binding (RRM/RBD/RNP motifs) family protein [Source:TAIR%3BAcc:AT5G05720]	2.93484	7.64673
1175	AT1G52343	unknown protein%3B BEST Arabidopsis thaliana protein match is: unknown protein (TAIR:AT4G32680.1)%3B Has 30201 Blast hits to 17322 proteins in 780 species: Archae - 12%3B Bacteria - 1396%3B Metazoa - 17338%3B Fungi - 3422%3B Plants - 5037%3B Viruses - 0%3B Other Eu /.../es - 2996 (source: NCBI BLink). [Source:TAIR%3BAcc:AT1G52343]	2.93484	7.64673
1176	AT3G56350	Iron/manganese superoxide dismutase family protein [Source:TAIR%3BAcc:AT3G56350]	2.93484	7.64673
1177	AT2G14160	RNA-binding (RRM/RBD/RNP motifs) family protein [Source:TAIR%3BAcc:AT2G14160]	2.93484	7.64673
1178	AT2G27000	cytochrome P450%2C family 705%2C subfamily A%2C polypeptide 8 [Source:TAIR%3BAcc:AT2G27000]	2.93484	7.64673
1179	AT5G59310	lipid transfer protein 4 [Source:TAIR%3BAcc:AT5G59310]	2.93484	7.64673
1180	AT1G80580	Integrase-type DNA-binding superfamily protein [Source:TAIR%3BAcc:AT1G80580]	2.93484	7.64673
1181	AT1G70260	nodulin MtN21 /EamA-like transporter family protein [Source:TAIR%3BAcc:AT1G70260]	2.93484	7.64673
1182	AT4G29340	profilin 4 [Source:TAIR%3BAcc:AT4G29340]	2.93484	7.64673
1183	AT2G21610	pectinesterase 11 [Source:TAIR%3BAcc:AT2G21610]	2.93484	7.64673
1184	AT3G48300	cytochrome P450%2C family 71%2C subfamily A%2C polypeptide 23 [Source:TAIR%3BAcc:AT3G48300]	2.93484	7.64673
1185	AT5G35920	cytochrome P450%2C family 79%2C subfamily A%2C polypeptide 4 pseudogene [Source:TAIR%3BAcc:AT5G35920]	2.93484	7.64673
1186	AT5G37670	HSP20-like chaperones superfamily protein [Source:TAIR%3BAcc:AT5G37670]	2.93484	7.64673
1187	AT5G67350	unknown protein%3B Has 1807 Blast hits to 1807 proteins in 277 species: Archae - 0%3B Bacteria - 0%3B Metazoa - 736%3B Fungi - 347%3B Plants - 385%3B Viruses - 0%3B Other Eukaryotes - 339 (source: NCBI BLink). [Source:TAIR%3BAcc:AT5G67350]	2.93484	7.64673
1188	AT3G09400	pol-like 3 [Source:TAIR%3BAcc:AT3G09400]	2.93484	7.64673
1189	AT1G52900	Toll-Interleukin-Resistance (TIR) domain family protein [Source:TAIR%3BAcc:AT1G52900]	2.93484	7.64673
1190	AT3G04510	Protein of unknown function (DUF640) [Source:TAIR%3BAcc:AT3G04510]	2.93484	7.64673
1191	AT3G57550	guanylate kinase [Source:TAIR%3BAcc:AT3G57550]	2.9341	7.64279
1192	AT5G57060	FUNCTIONS IN: molecular_function unknown%3B INVOLVED IN: defense response to Gram-negative bacterium%2C cytolysis%3B LOCATED IN: integral to membrane%3B EXPRESSED IN: 22 plant structures%3B EXPRESSED DURING: 13 growth stages%3B CONTAINS InterPro DOMAIN/s: Chann /.../ming colicin%2C C-terminal cytotoxic (InterPro:IPR000293)%3B BEST Arabidopsis thaliana protein match is: Ribosomal protein L18ae fam…	2.93279	7.63588
1193	AT4G21865	unknown protein%3B Has 11 Blast hits to 11 proteins in 4 species: Archae - 0%3B Bacteria - 0%3B Metazoa - 0%3B Fungi - 0%3B Plants - 11%3B Viruses - 0%3B Other Eukaryotes - 0 (source: NCBI BLink). [Source:TAIR%3BAcc:AT4G21865]	2.93178	7.63049
1194	AT1G02400	gibberellin 2-oxidase 6 [Source:TAIR%3BAcc:AT1G02400]	2.93138	7.62839
1195	AT3G09020	alpha 1%2C4-glycosyltransferase family protein [Source:TAIR%3BAcc:AT3G09020]	2.92658	7.60305
1196	AT1G52030	myrosinase-binding protein 2 [Source:TAIR%3BAcc:AT1G52030]	2.92457	7.5925
1197	AT5G44990	Glutathione S-transferase family protein [Source:TAIR%3BAcc:AT5G44990]	2.92364	7.5876
1198	AT2G07687	Cytochrome c oxidase%2C subunit III [Source:TAIR%3BAcc:AT2G07687]	2.92362	7.58745
1199	AT4G25900	Galactose mutarotase-like superfamily protein [Source:TAIR%3BAcc:AT4G25900]	2.92294	7.58389
1200	AT1G75270	dehydroascorbate reductase 2 [Source:TAIR%3BAcc:AT1G75270]	2.92156	7.57665
1201	AT5G54400	S-adenosyl-L-methionine-dependent methyltransferases superfamily protein [Source:TAIR%3BAcc:AT5G54400]	2.92104	7.5739
1202	AT5G67600	unknown protein%3B LOCATED IN: plasma membrane%3B EXPRESSED IN: 22 plant structures%3B EXPRESSED DURING: 13 growth stages%3B BEST Arabidopsis thaliana protein match is: unknown protein (TAIR:AT3G49845.1)%3B Has 30201 Blast hits to 17322 proteins in 780 specie /.../hae - 12%3B Bacteria - 1396%3B Metazoa - 17338%3B Fungi - 3422%3B Plants - 5037%3B Viruses - 0%3B Other Eukaryotes - 2996 (source: NCB…	2.91687	7.55206
1203	AT1G32170	xyloglucan endotransglucosylase/hydrolase 30 [Source:TAIR%3BAcc:AT1G32170]	2.91642	7.54969
1204	AT4G15270	glucosyltransferase-related [Source:TAIR%3BAcc:AT4G15270]	2.91393	7.5367
1205	AT1G66620	Protein with RING/U-box and TRAF-like domains [Source:TAIR%3BAcc:AT1G66620]	2.91378	7.53591
1206	AT1G02460	Pectin lyase-like superfamily protein [Source:TAIR%3BAcc:AT1G02460]	2.91282	7.53087
1207	AT1G51760	peptidase M20/M25/M40 family protein [Source:TAIR%3BAcc:AT1G51760]	2.9122	7.52764
1208	AT3G55950	CRINKLY4 related 3 [Source:TAIR%3BAcc:AT3G55950]	2.91218	7.52755
1209	AT1G19190	alpha/beta-Hydrolases superfamily protein [Source:TAIR%3BAcc:AT1G19190]	2.91176	7.52535
1210	AT2G42140	VQ motif-containing protein [Source:TAIR%3BAcc:AT2G42140]	2.91176	7.52535
1211	AT2G44578	RING/U-box superfamily protein [Source:TAIR%3BAcc:AT2G44578]	2.91144	7.52368
1212	AT5G23160	unknown protein%3B BEST Arabidopsis thaliana protein match is: unknown protein (TAIR:AT5G08240.1)%3B Has 1807 Blast hits to 1807 proteins in 277 species: Archae - 0%3B Bacteria - 0%3B Metazoa - 736%3B Fungi - 347%3B Plants - 385%3B Viruses - 0%3B Other Eukaryotes - /.../source: NCBI BLink). [Source:TAIR%3BAcc:AT5G23160]	2.90975	7.51489
1213	AT4G33150	lysine-ketoglutarate reductase/saccharopine dehydrogenase bifunctional enzyme [Source:TAIR%3BAcc:AT4G33150]	2.9083	7.50732
1214	AT5G55200	Co-chaperone GrpE family protein [Source:TAIR%3BAcc:AT5G55200]	2.90826	7.50714
1215	AT5G12030	heat shock protein 17.6A [Source:TAIR%3BAcc:AT5G12030]	2.90808	7.50621
1216	AT1G55020	lipoxygenase 1 [Source:TAIR%3BAcc:AT1G55020]	2.90605	7.49564
1217	AT4G13540	unknown protein%3B INVOLVED IN: N-terminal protein myristoylation%3B BEST Arabidopsis thaliana protein match is: unknown protein (TAIR:AT3G23930.1)%3B Has 4658 Blast hits to 3455 proteins in 431 species: Archae - 39%3B Bacteria - 387%3B Metazoa - 1842%3B Fungi /.../ Plants - 133%3B Viruses - 38%3B Other Eukaryotes - 1783 (source: NCBI BLink). [Source:TAIR%3BAcc:AT4G13540]	2.90593	7.49501
1218	AT1G76930	extensin 4 [Source:TAIR%3BAcc:AT1G76930]	2.90442	7.48717
1219	AT1G69810	WRKY DNA-binding protein 36 [Source:TAIR%3BAcc:AT1G69810]	2.90382	7.48403
1220	AT5G21280	hydroxyproline-rich glycoprotein family protein [Source:TAIR%3BAcc:AT5G21280]	2.90242	7.4768
1221	AT1G73480	alpha/beta-Hydrolases superfamily protein [Source:TAIR%3BAcc:AT1G73480]	2.90237	7.47656
1222	AT3G04520	threonine aldolase 2 [Source:TAIR%3BAcc:AT3G04520]	2.90104	7.46963
1223	AT2G29440	glutathione S-transferase tau 6 [Source:TAIR%3BAcc:AT2G29440]	2.89737	7.45066
1224	AT1G76650	calmodulin-like 38 [Source:TAIR%3BAcc:AT1G76650]	2.89331	7.42973
1225	AT2G03410	Mo25 family protein [Source:TAIR%3BAcc:AT2G03410]	2.89241	7.42508
1226	AT2G30010	TRICHOME BIREFRINGENCE-LIKE 45 [Source:TAIR%3BAcc:AT2G30010]	2.89081	7.41685
1227	AT4G10380	NOD26-like intrinsic protein 5%3B1 [Source:TAIR%3BAcc:AT4G10380]	2.88754	7.40006
1228	AT4G09300	LisH and RanBPM domains containing protein [Source:TAIR%3BAcc:AT4G09300]	2.88715	7.39805
1229	AT2G18600	Ubiquitin-conjugating enzyme family protein [Source:TAIR%3BAcc:AT2G18600]	2.88593	7.39184
1230	AT2G35480	unknown protein%3B FUNCTIONS IN: molecular_function unknown%3B INVOLVED IN: biological_process unknown%3B LOCATED IN: mitochondrion%3B EXPRESSED IN: 13 plant structures%3B EXPRESSED DURING: 9 growth stages%3B BEST Arabidopsis thaliana protein match is: unknown /.../n (TAIR:AT1G32260.1)%3B Has 47 Blast hits to 47 proteins in 14 species: Archae - 0%3B Bacteria - 0%3B Metazoa - 0%3B Fungi - 0%3B Pla…	2.88466	7.3853
1231	AT3G60130	beta glucosidase 16 [Source:TAIR%3BAcc:AT3G60130]	2.88119	7.3676
1232	AT5G12340	unknown protein%3B BEST Arabidopsis thaliana protein match is: unknown protein (TAIR:AT1G28190.1)%3B Has 30201 Blast hits to 17322 proteins in 780 species: Archae - 12%3B Bacteria - 1396%3B Metazoa - 17338%3B Fungi - 3422%3B Plants - 5037%3B Viruses - 0%3B Other Eu /.../es - 2996 (source: NCBI BLink). [Source:TAIR%3BAcc:AT5G12340]	2.88025	7.36276
1233	AT3G23250	myb domain protein 15 [Source:TAIR%3BAcc:AT3G23250]	2.87901	7.35646
1234	AT4G19880	Glutathione S-transferase family protein [Source:TAIR%3BAcc:AT4G19880]	2.87876	7.35519
1235	AT2G02310	phloem protein 2-B6 [Source:TAIR%3BAcc:AT2G02310]	2.87826	7.35262
1236	AT1G05010	ethylene-forming enzyme [Source:TAIR%3BAcc:AT1G05010]	2.87657	7.34403
1237	AT4G18550	alpha/beta-Hydrolases superfamily protein [Source:TAIR%3BAcc:AT4G18550]	2.87344	7.32811
1238	AT5G50090	unknown protein%3B FUNCTIONS IN: molecular_function unknown%3B INVOLVED IN: N-terminal protein myristoylation%3B LOCATED IN: cellular_component unknown%3B BEST Arabidopsis thaliana protein match is: unknown protein (TAIR:AT5G62900.1)%3B Has 1807 Blast hits to /.../proteins in 277 species: Archae - 0%3B Bacteria - 0%3B Metazoa - 736%3B Fungi - 347%3B Plants - 385%3B Viruses - 0%3B Other Eukaryotes…	2.87344	7.32811
1239	AT5G45440	P-loop containing nucleoside triphosphate hydrolases superfamily protein [Source:TAIR%3BAcc:AT5G45440]	2.87344	7.32811
1240	AT2G25735	unknown protein%3B Has 31 Blast hits to 31 proteins in 9 species: Archae - 0%3B Bacteria - 0%3B Metazoa - 0%3B Fungi - 0%3B Plants - 31%3B Viruses - 0%3B Other Eukaryotes - 0 (source: NCBI BLink). [Source:TAIR%3BAcc:AT2G25735]	2.86816	7.30136
1241	AT1G08290	WIP domain protein 3 [Source:TAIR%3BAcc:AT1G08290]	2.86694	7.29515
1242	AT2G44500	O-fucosyltransferase family protein [Source:TAIR%3BAcc:AT2G44500]	2.86584	7.28962
1243	AT1G32690	unknown protein%3B FUNCTIONS IN: molecular_function unknown%3B INVOLVED IN: biological_process unknown%3B LOCATED IN: plasma membrane%3B EXPRESSED IN: 21 plant structures%3B EXPRESSED DURING: 11 growth stages%3B BEST Arabidopsis thaliana protein match is: unkno /.../tein (TAIR:AT2G35200.1)%3B Has 45 Blast hits to 45 proteins in 8 species: Archae - 0%3B Bacteria - 0%3B Metazoa - 0%3B Fungi - 0%3B …	2.86445	7.2826
1244	AT3G55240	Plant protein 1589 of unknown function [Source:TAIR%3BAcc:AT3G55240]	2.86445	7.2826
1245	AT5G64910	unknown protein%3B BEST Arabidopsis thaliana protein match is: unknown protein (TAIR:AT5G10010.1)%3B Has 1807 Blast hits to 1807 proteins in 277 species: Archae - 0%3B Bacteria - 0%3B Metazoa - 736%3B Fungi - 347%3B Plants - 385%3B Viruses - 0%3B Other Eukaryotes - /.../source: NCBI BLink). [Source:TAIR%3BAcc:AT5G64910]	2.86445	7.2826
1246	AT1G16090	wall associated kinase-like 7 [Source:TAIR%3BAcc:AT1G16090]	2.86336	7.27708
1247	AT1G72800	RNA-binding (RRM/RBD/RNP motifs) family protein [Source:TAIR%3BAcc:AT1G72800]	2.86269	7.27372
1248	AT1G18300	nudix hydrolase homolog 4 [Source:TAIR%3BAcc:AT1G18300]	2.86158	7.26811
1249	AT1G21310	extensin 3 [Source:TAIR%3BAcc:AT1G21310]	2.86154	7.2679
1250	AT4G17483	alpha/beta-Hydrolases superfamily protein [Source:TAIR%3BAcc:AT4G17483]	2.86084	7.26439
1251	AT1G26840	origin recognition complex protein 6 [Source:TAIR%3BAcc:AT1G26840]	2.85889	7.25459
1252	AT3G13433	unknown protein%3B FUNCTIONS IN: molecular_function unknown%3B INVOLVED IN: biological_process unknown%3B LOCATED IN: endomembrane system%3B Has 0 Blast hits to 0 proteins in 0 species (source: NCBI BLink). [Source:TAIR%3BAcc:AT3G13433]	2.85846	7.25242
1253	AT4G30390	unknown protein%3B Has 22 Blast hits to 22 proteins in 11 species: Archae - 0%3B Bacteria - 0%3B Metazoa - 0%3B Fungi - 0%3B Plants - 22%3B Viruses - 0%3B Other Eukaryotes - 0 (source: NCBI BLink). [Source:TAIR%3BAcc:AT4G30390]	2.85841	7.25215
1254	AT3G09940	monodehydroascorbate reductase [Source:TAIR%3BAcc:AT3G09940]	2.8572	7.24606
1255	AT4G26950	Protein of unknown function%2C DUF584 [Source:TAIR%3BAcc:AT4G26950]	2.8545	7.23253
1256	AT3G25780	allene oxide cyclase 3 [Source:TAIR%3BAcc:AT3G25780]	2.85433	7.23167
1257	AT1G65610	Six-hairpin glycosidases superfamily protein [Source:TAIR%3BAcc:AT1G65610]	2.8535	7.2275
1258	AT5G03204	unknown protein%3B Has 30201 Blast hits to 17322 proteins in 780 species: Archae - 12%3B Bacteria - 1396%3B Metazoa - 17338%3B Fungi - 3422%3B Plants - 5037%3B Viruses - 0%3B Other Eukaryotes - 2996 (source: NCBI BLink). [Source:TAIR%3BAcc:AT5G03204]	2.85238	7.22191
1259	AT1G10990	unknown protein%3B Has 4 Blast hits to 4 proteins in 1 species: Archae - 0%3B Bacteria - 0%3B Metazoa - 0%3B Fungi - 0%3B Plants - 4%3B Viruses - 0%3B Other Eukaryotes - 0 (source: NCBI BLink). [Source:TAIR%3BAcc:AT1G10990]	2.85238	7.22191
1260	AT1G76600	unknown protein%3B FUNCTIONS IN: molecular_function unknown%3B INVOLVED IN: N-terminal protein myristoylation%3B LOCATED IN: nucleolus%2C nucleus%3B EXPRESSED IN: 24 plant structures%3B EXPRESSED DURING: 15 growth stages%3B BEST Arabidopsis thaliana protein match /.../nknown protein (TAIR:AT1G21010.1)%3B Has 220 Blast hits to 220 proteins in 14 species: Archae - 0%3B Bacteria - 0%3B Metazoa - 0%3…	2.85171	7.21855
1261	AT1G09740	Adenine nucleotide alpha hydrolases-like superfamily protein [Source:TAIR%3BAcc:AT1G09740]	2.85036	7.21179
1262	AT4G11360	RING-H2 finger A1B [Source:TAIR%3BAcc:AT4G11360]	2.85007	7.21035
1263	AT3G12510	MADS-box family protein [Source:TAIR%3BAcc:AT3G12510]	2.84964	7.20821
1264	AT3G46080	C2H2-type zinc finger family protein [Source:TAIR%3BAcc:AT3G46080]	2.84932	7.20661
1265	AT2G16900	Arabidopsis phospholipase-like protein (PEARLI 4) family [Source:TAIR%3BAcc:AT2G16900]	2.84737	7.19685
1266	AT1G23800	aldehyde dehydrogenase 2B7 [Source:TAIR%3BAcc:AT1G23800]	2.84504	7.18524
1267	AT2G30360	SOS3-interacting protein 4 [Source:TAIR%3BAcc:AT2G30360]	2.84371	7.17865
1268	AT2G28755	UDP-D-glucuronate carboxy-lyase-related [Source:TAIR%3BAcc:AT2G28755]	2.84021	7.16122
1269	AT5G49525	unknown protein%3B Has 23 Blast hits to 23 proteins in 7 species: Archae - 0%3B Bacteria - 0%3B Metazoa - 0%3B Fungi - 0%3B Plants - 23%3B Viruses - 0%3B Other Eukaryotes - 0 (source: NCBI BLink). [Source:TAIR%3BAcc:AT5G49525]	2.84021	7.16122
1270	AT2G33150	peroxisomal 3-ketoacyl-CoA thiolase 3 [Source:TAIR%3BAcc:AT2G33150]	2.83707	7.14566
1271	AT1G48370	YELLOW STRIPE like 8 [Source:TAIR%3BAcc:AT1G48370]	2.83651	7.14291
1272	AT3G26440	Protein of unknown function (DUF707) [Source:TAIR%3BAcc:AT3G26440]	2.83549	7.13787
1273	AT1G54530	Calcium-binding EF hand family protein [Source:TAIR%3BAcc:AT1G54530]	2.83531	7.13695
1274	AT1G26970	Protein kinase superfamily protein [Source:TAIR%3BAcc:AT1G26970]	2.83531	7.13695
1275	AT5G61490	Uncharacterised conserved protein (UCP012943) [Source:TAIR%3BAcc:AT5G61490]	2.83531	7.13695
1276	AT3G12835	unknown protein%3B Has 30201 Blast hits to 17322 proteins in 780 species: Archae - 12%3B Bacteria - 1396%3B Metazoa - 17338%3B Fungi - 3422%3B Plants - 5037%3B Viruses - 0%3B Other Eukaryotes - 2996 (source: NCBI BLink). [Source:TAIR%3BAcc:AT3G12835]	2.83531	7.13695
1277	AT1G75490	Integrase-type DNA-binding superfamily protein [Source:TAIR%3BAcc:AT1G75490]	2.83531	7.13695
1278	AT1G63220	Calcium-dependent lipid-binding (CaLB domain) family protein [Source:TAIR%3BAcc:AT1G63220]	2.83356	7.12831
1279	AT5G63790	NAC domain containing protein 102 [Source:TAIR%3BAcc:AT5G63790]	2.83353	7.12814
1280	AT5G47130	Bax inhibitor-1 family protein [Source:TAIR%3BAcc:AT5G47130]	2.83227	7.12195
1281	AT1G77920	bZIP transcription factor family protein [Source:TAIR%3BAcc:AT1G77920]	2.83185	7.11985
1282	AT4G30280	xyloglucan endotransglucosylase/hydrolase 18 [Source:TAIR%3BAcc:AT4G30280]	2.83175	7.11937
1283	AT1G77660	Histone H3 K4-specific methyltransferase SET7/9 family protein [Source:TAIR%3BAcc:AT1G77660]	2.83066	7.11398
1284	AT5G03380	Heavy metal transport/detoxification superfamily protein [Source:TAIR%3BAcc:AT5G03380]	2.82699	7.09591
1285	AT2G22860	phytosulfokine 2 precursor [Source:TAIR%3BAcc:AT2G22860]	2.82662	7.09412
1286	AT1G70810	Calcium-dependent lipid-binding (CaLB domain) family protein [Source:TAIR%3BAcc:AT1G70810]	2.82444	7.08338
1287	AT5G53970	Tyrosine transaminase family protein [Source:TAIR%3BAcc:AT5G53970]	2.82378	7.08016
1288	AT4G39980	3-deoxy-D-arabino-heptulosonate 7-phosphate synthase 1 [Source:TAIR%3BAcc:AT4G39980]	2.81751	7.04947
1289	AT4G24975	Plant self-incompatibility protein S1 family [Source:TAIR%3BAcc:AT4G24975]	2.81248	7.02492
1290	AT1G71320	F-box family protein [Source:TAIR%3BAcc:AT1G71320]	2.81248	7.02492
1291	AT1G01150	Homeodomain-like protein with RING/FYVE/PHD-type zinc finger domain [Source:TAIR%3BAcc:AT1G01150]	2.81248	7.02492
1292	AT1G26976	unknown protein%3B FUNCTIONS IN: molecular_function unknown%3B INVOLVED IN: biological_process unknown%3B LOCATED IN: cellular_component unknown%3B Has 0 Blast hits to 0 proteins in 0 species (source: NCBI BLink). [Source:TAIR%3BAcc:AT1G26976]	2.81248	7.02492
1293	AT1G61700	RNA polymerases N / 8 kDa subunit [Source:TAIR%3BAcc:AT1G61700]	2.81248	7.02492
1294	AT2G03170	SKP1-like 14 [Source:TAIR%3BAcc:AT2G03170]	2.81248	7.02492
1295	AT3G17270	F-box family protein [Source:TAIR%3BAcc:AT3G17270]	2.81248	7.02492
1296	AT5G44900	Toll-Interleukin-Resistance (TIR) domain family protein [Source:TAIR%3BAcc:AT5G44900]	2.81248	7.02492
1297	AT4G30380	Barwin-related endoglucanase [Source:TAIR%3BAcc:AT4G30380]	2.81248	7.02492
1298	AT4G28930	unknown protein%3B FUNCTIONS IN: molecular_function unknown%3B INVOLVED IN: biological_process unknown%3B LOCATED IN: endomembrane system%3B BEST Arabidopsis thaliana protein match is: unknown protein (TAIR:AT4G12930.1)%3B Has 12 Blast hits to 12 proteins in /.../ies: Archae - 0%3B Bacteria - 0%3B Metazoa - 0%3B Fungi - 0%3B Plants - 12%3B Viruses - 0%3B Other Eukaryotes - 0 (source: NCBI BLink).…	2.81248	7.02492
1299	AT5G54450	Protein of unknown function (DUF295) [Source:TAIR%3BAcc:AT5G54450]	2.81248	7.02492
1300	AT1G36922	unknown protein. [Source:TAIR%3BAcc:AT1G36922]	2.81248	7.02492
1301	AT3G54110	plant uncoupling mitochondrial protein 1 [Source:TAIR%3BAcc:AT3G54110]	2.81174	7.02132
1302	AT1G08940	Phosphoglycerate mutase family protein [Source:TAIR%3BAcc:AT1G08940]	2.8109	7.0172
1303	AT3G24170	glutathione-disulfide reductase [Source:TAIR%3BAcc:AT3G24170]	2.80931	7.0095
1304	AT5G46650	RING/U-box superfamily protein [Source:TAIR%3BAcc:AT5G46650]	2.80931	7.0095
1305	AT1G13970	Protein of unknown function (DUF1336) [Source:TAIR%3BAcc:AT1G13970]	2.80931	7.0095
1306	AT3G47420	phosphate starvation-induced gene 3 [Source:TAIR%3BAcc:AT3G47420]	2.80898	7.00787
1307	AT3G03440	ARM repeat superfamily protein [Source:TAIR%3BAcc:AT3G03440]	2.8081	7.0036
1308	AT1G05675	UDP-Glycosyltransferase superfamily protein [Source:TAIR%3BAcc:AT1G05675]	2.80639	6.99533
1309	AT5G42890	sterol carrier protein 2 [Source:TAIR%3BAcc:AT5G42890]	2.8058	6.99245
1310	AT5G22270	unknown protein%3B BEST Arabidopsis thaliana protein match is: unknown protein (TAIR:AT3G11600.1)%3B Has 136 Blast hits to 136 proteins in 15 species: Archae - 0%3B Bacteria - 0%3B Metazoa - 0%3B Fungi - 0%3B Plants - 136%3B Viruses - 0%3B Other Eukaryotes - 0 (sou /.../CBI BLink). [Source:TAIR%3BAcc:AT5G22270]	2.80397	6.98362
1311	AT1G63840	RING/U-box superfamily protein [Source:TAIR%3BAcc:AT1G63840]	2.79993	6.96405
1312	AT1G29300	Plant protein of unknown function (DUF641) [Source:TAIR%3BAcc:AT1G29300]	2.79934	6.9612
1313	AT5G25170	PPPDE putative thiol peptidase family protein [Source:TAIR%3BAcc:AT5G25170]	2.7979	6.95428
1314	AT5G40650	succinate dehydrogenase 2-2 [Source:TAIR%3BAcc:AT5G40650]	2.79543	6.94239
1315	AT1G52200	PLAC8 family protein [Source:TAIR%3BAcc:AT1G52200]	2.79438	6.93735
1316	AT4G19430	unknown protein%3B FUNCTIONS IN: molecular_function unknown%3B INVOLVED IN: biological_process unknown%3B LOCATED IN: chloroplast%3B EXPRESSED IN: 17 plant structures%3B EXPRESSED DURING: 13 growth stages%3B Has 30201 Blast hits to 17322 proteins in 780 species /.../ae - 12%3B Bacteria - 1396%3B Metazoa - 17338%3B Fungi - 3422%3B Plants - 5037%3B Viruses - 0%3B Other Eukaryotes - 2996 (source: NC…	2.79045	6.91847
1317	AT1G51770	Core-2/I-branching beta-1%2C6-N-acetylglucosaminyltransferase family protein [Source:TAIR%3BAcc:AT1G51770]	2.79045	6.91847
1318	ATMG00030	hypothetical protein [Source:TAIR%3BAcc:ATMG00030]	2.78918	6.91235
1319	AT1G02380	unknown protein%3B BEST Arabidopsis thaliana protein match is: unknown protein (TAIR:AT4G01960.1)%3B Has 66 Blast hits to 66 proteins in 11 species: Archae - 0%3B Bacteria - 0%3B Metazoa - 0%3B Fungi - 0%3B Plants - 66%3B Viruses - 0%3B Other Eukaryotes - 0 (source /.../ BLink). [Source:TAIR%3BAcc:AT1G02380]	2.77872	6.86245
1320	AT5G20030	Plant Tudor-like RNA-binding protein [Source:TAIR%3BAcc:AT5G20030]	2.77574	6.84827
1321	AT1G66550	WRKY DNA-binding protein 67 [Source:TAIR%3BAcc:AT1G66550]	2.77438	6.84181
1322	AT3G58380	TRAF-like family protein [Source:TAIR%3BAcc:AT3G58380]	2.77369	6.83854
1323	AT1G14040	EXS (ERD1/XPR1/SYG1) family protein [Source:TAIR%3BAcc:AT1G14040]	2.77193	6.83019
1324	AT1G51920	unknown protein%3B FUNCTIONS IN: molecular_function unknown%3B INVOLVED IN: biological_process unknown%3B LOCATED IN: endomembrane system%3B EXPRESSED IN: stem%2C stamen%3B EXPRESSED DURING: 4 anthesis%3B Has 22 Blast hits to 22 proteins in 5 species: Archae - 0%3B /.../ria - 0%3B Metazoa - 0%3B Fungi - 0%3B Plants - 22%3B Viruses - 0%3B Other Eukaryotes - 0 (source: NCBI BLink). [Source:TAIR%3BA…	2.77158	6.82856
1325	AT1G70440	similar to RCD one 3 [Source:TAIR%3BAcc:AT1G70440]	2.77072	6.8245
1326	AT5G45900	ThiF family protein [Source:TAIR%3BAcc:AT5G45900]	2.76843	6.81367
1327	AT4G22240	Plastid-lipid associated protein PAP / fibrillin family protein [Source:TAIR%3BAcc:AT4G22240]	2.7672	6.80783
1328	AT4G16146	cAMP-regulated phosphoprotein 19-related protein [Source:TAIR%3BAcc:AT4G16146]	2.76538	6.79928
1329	AT5G54095	unknown protein%3B FUNCTIONS IN: molecular_function unknown%3B INVOLVED IN: N-terminal protein myristoylation%3B LOCATED IN: cellular_component unknown%3B EXPRESSED IN: 9 plant structures%3B EXPRESSED DURING: L mature pollen stage%2C M germinated pollen stage%2C /.../esis%2C C globular stage%2C petal differentiation and expansion stage%3B BEST Arabidopsis thaliana protein match is: unknown protei…	2.76492	6.79709
1330	AT2G40790	C-terminal cysteine residue is changed to a serine 2 [Source:TAIR%3BAcc:AT2G40790]	2.76492	6.79709
1331	AT2G36750	UDP-glucosyl transferase 73C1 [Source:TAIR%3BAcc:AT2G36750]	2.76492	6.79709
1332	AT1G32880	ARM repeat superfamily protein [Source:TAIR%3BAcc:AT1G32880]	2.76492	6.79709
1333	AT4G33070	Thiamine pyrophosphate dependent pyruvate decarboxylase family protein [Source:TAIR%3BAcc:AT4G33070]	2.76492	6.79709
1334	AT1G76610	Protein of unknown function%2C DUF617 [Source:TAIR%3BAcc:AT1G76610]	2.76492	6.79709
1335	AT4G27652	unknown protein%3B BEST Arabidopsis thaliana protein match is: unknown protein (TAIR:AT4G27657.1)%3B Has 30201 Blast hits to 17322 proteins in 780 species: Archae - 12%3B Bacteria - 1396%3B Metazoa - 17338%3B Fungi - 3422%3B Plants - 5037%3B Viruses - 0%3B Other Eu /.../es - 2996 (source: NCBI BLink). [Source:TAIR%3BAcc:AT4G27652]	2.76389	6.79226
1336	AT3G04010	O-Glycosyl hydrolases family 17 protein [Source:TAIR%3BAcc:AT3G04010]	2.76032	6.77546
1337	AT5G43580	Serine protease inhibitor%2C potato inhibitor I-type family protein [Source:TAIR%3BAcc:AT5G43580]	2.75958	6.77201
1338	AT1G01490	Heavy metal transport/detoxification superfamily protein [Source:TAIR%3BAcc:AT1G01490]	2.75829	6.76593
1339	AT2G48090	unknown protein%3B FUNCTIONS IN: molecular_function unknown%3B INVOLVED IN: biological_process unknown%3B LOCATED IN: chloroplast%3B EXPRESSED IN: male gametophyte%2C root%2C flower%2C carpel%3B EXPRESSED DURING: 4 anthesis%2C petal differentiation and expansion stag /.../ 3 Blast hits to 3 proteins in 1 species: Archae - 0%3B Bacteria - 0%3B Metazoa - 0%3B Fungi - 0%3B Plants - 3%3B Viruses - 0%…	2.75796	6.76441
1340	AT3G28100	nodulin MtN21 /EamA-like transporter family protein [Source:TAIR%3BAcc:AT3G28100]	2.75583	6.75439
1341	AT1G14870	PLANT CADMIUM RESISTANCE 2 [Source:TAIR%3BAcc:AT1G14870]	2.75404	6.74603
1342	AT4G21840	methionine sulfoxide reductase B8 [Source:TAIR%3BAcc:AT4G21840]	2.75277	6.74009
1343	AT1G32940	Subtilase family protein [Source:TAIR%3BAcc:AT1G32940]	2.75266	6.73957
1344	AT3G06840	unknown protein%3B BEST Arabidopsis thaliana protein match is: unknown protein (TAIR:AT5G49170.1)%3B Has 33 Blast hits to 33 proteins in 9 species: Archae - 0%3B Bacteria - 0%3B Metazoa - 0%3B Fungi - 0%3B Plants - 33%3B Viruses - 0%3B Other Eukaryotes - 0 (source: /.../BLink). [Source:TAIR%3BAcc:AT3G06840]	2.75198	6.7364
1345	AT2G43140	basic helix-loop-helix (bHLH) DNA-binding superfamily protein [Source:TAIR%3BAcc:AT2G43140]	2.74843	6.71985
1346	AT1G01940	Cyclophilin-like peptidyl-prolyl cis-trans isomerase family protein [Source:TAIR%3BAcc:AT1G01940]	2.74782	6.71703
1347	AT4G13390	Proline-rich extensin-like family protein [Source:TAIR%3BAcc:AT4G13390]	2.7422	6.69089
1348	AT3G58780	K-box region and MADS-box transcription factor family protein [Source:TAIR%3BAcc:AT3G58780]	2.7422	6.69089
1349	AT5G63970	Copine (Calcium-dependent phospholipid-binding protein) family [Source:TAIR%3BAcc:AT5G63970]	2.74191	6.68955
1350	AT3G17790	purple acid phosphatase 17 [Source:TAIR%3BAcc:AT3G17790]	2.73736	6.6685
1351	AT5G65609	unknown protein%3B FUNCTIONS IN: molecular_function unknown%3B INVOLVED IN: biological_process unknown%3B LOCATED IN: chloroplast%3B BEST Arabidopsis thaliana protein match is: unknown protein (TAIR:AT5G67245.1)%3B Has 30201 Blast hits to 17322 proteins in 78 /.../ies: Archae - 12%3B Bacteria - 1396%3B Metazoa - 17338%3B Fungi - 3422%3B Plants - 5037%3B Viruses - 0%3B Other Eukaryotes - 2996 (sou…	2.7369	6.66638
1352	AT5G12930	unknown protein%3B Has 1807 Blast hits to 1807 proteins in 277 species: Archae - 0%3B Bacteria - 0%3B Metazoa - 736%3B Fungi - 347%3B Plants - 385%3B Viruses - 0%3B Other Eukaryotes - 339 (source: NCBI BLink). [Source:TAIR%3BAcc:AT5G12930]	2.73665	6.66519
1353	AT4G36950	mitogen-activated protein kinase kinase kinase 21 [Source:TAIR%3BAcc:AT4G36950]	2.73642	6.66416
1354	AT2G16500	arginine decarboxylase 1 [Source:TAIR%3BAcc:AT2G16500]	2.734	6.65296
1355	AT5G39090	HXXXD-type acyl-transferase family protein [Source:TAIR%3BAcc:AT5G39090]	2.73343	6.65034
1356	AT4G33040	Thioredoxin superfamily protein [Source:TAIR%3BAcc:AT4G33040]	2.73262	6.64663
1357	AT3G41762	unknown protein. [Source:TAIR%3BAcc:AT3G41762]	2.73151	6.64152
1358	AT5G01820	serine/threonine protein kinase 1 [Source:TAIR%3BAcc:AT5G01820]	2.72912	6.6305
1359	AT3G08810	Galactose oxidase/kelch repeat superfamily protein [Source:TAIR%3BAcc:AT3G08810]	2.72839	6.62716
1360	AT1G11572	Plant thionin family protein [Source:TAIR%3BAcc:AT1G11572]	2.72839	6.62716
1361	ATMG00730	cytochrome c oxidase subunit 3 [Source:TAIR%3BAcc:ATMG00730]	2.72626	6.61736
1362	AT4G25030	unknown protein%3B BEST Arabidopsis thaliana protein match is: unknown protein (TAIR:AT5G45410.3)%3B Has 125 Blast hits to 125 proteins in 36 species: Archae - 2%3B Bacteria - 31%3B Metazoa - 0%3B Fungi - 4%3B Plants - 88%3B Viruses - 0%3B Other Eukaryotes - 0 (sou /.../CBI BLink). [Source:TAIR%3BAcc:AT4G25030]	2.72623	6.61723
1363	AT1G54120	unknown protein%3B BEST Arabidopsis thaliana protein match is: unknown protein (TAIR:AT3G14060.1)%3B Has 23 Blast hits to 23 proteins in 7 species: Archae - 0%3B Bacteria - 0%3B Metazoa - 0%3B Fungi - 0%3B Plants - 23%3B Viruses - 0%3B Other Eukaryotes - 0 (source: /.../BLink). [Source:TAIR%3BAcc:AT1G54120]	2.72539	6.61339
1364	AT2G30840	2-oxoglutarate (2OG) and Fe(II)-dependent oxygenase superfamily protein [Source:TAIR%3BAcc:AT2G30840]	2.72397	6.60687
1365	AT1G57990	purine permease 18 [Source:TAIR%3BAcc:AT1G57990]	2.72332	6.60393
1366	AT2G45220	Plant invertase/pectin methylesterase inhibitor superfamily [Source:TAIR%3BAcc:AT2G45220]	2.72312	6.60301
1367	AT3G15020	Lactate/malate dehydrogenase family protein [Source:TAIR%3BAcc:AT3G15020]	2.7223	6.59923
1368	AT1G56060	unknown protein%3B BEST Arabidopsis thaliana protein match is: unknown protein (TAIR:AT2G32210.1)%3B Has 180 Blast hits to 180 proteins in 22 species: Archae - 0%3B Bacteria - 0%3B Metazoa - 0%3B Fungi - 10%3B Plants - 170%3B Viruses - 0%3B Other Eukaryotes - 0 (so /.../NCBI BLink). [Source:TAIR%3BAcc:AT1G56060]	2.72025	6.58986
1369	AT2G47200	unknown protein%3B Has 3 Blast hits to 3 proteins in 1 species: Archae - 0%3B Bacteria - 0%3B Metazoa - 0%3B Fungi - 0%3B Plants - 3%3B Viruses - 0%3B Other Eukaryotes - 0 (source: NCBI BLink). [Source:TAIR%3BAcc:AT2G47200]	2.71911	6.58468
1370	AT1G76150	enoyl-CoA hydratase 2 [Source:TAIR%3BAcc:AT1G76150]	2.71898	6.58405
1371	AT4G35380	SEC7-like guanine nucleotide exchange family protein [Source:TAIR%3BAcc:AT4G35380]	2.71848	6.58177
1372	AT5G24655	response to low sulfur 4 [Source:TAIR%3BAcc:AT5G24655]	2.71761	6.57783
1373	AT5G19440	NAD(P)-binding Rossmann-fold superfamily protein [Source:TAIR%3BAcc:AT5G19440]	2.7174	6.57685
1374	AT4G13250	NAD(P)-binding Rossmann-fold superfamily protein [Source:TAIR%3BAcc:AT4G13250]	2.71716	6.57578
1375	AT4G37320	cytochrome P450%2C family 81%2C subfamily D%2C polypeptide 5 [Source:TAIR%3BAcc:AT4G37320]	2.71683	6.57426
1376	AT3G03470	cytochrome P450%2C family 87%2C subfamily A%2C polypeptide 9 [Source:TAIR%3BAcc:AT3G03470]	2.71462	6.56421
1377	AT4G36640	Sec14p-like phosphatidylinositol transfer family protein [Source:TAIR%3BAcc:AT4G36640]	2.71228	6.55355
1378	AT3G53720	cation/H+ exchanger 20 [Source:TAIR%3BAcc:AT3G53720]	2.71222	6.5533
1379	AT1G80160	Lactoylglutathione lyase / glyoxalase I family protein [Source:TAIR%3BAcc:AT1G80160]	2.70971	6.54191
1380	AT5G63010	Transducin/WD40 repeat-like superfamily protein [Source:TAIR%3BAcc:AT5G63010]	2.70871	6.53736
1381	AT4G37310	cytochrome P450%2C family 81%2C subfamily H%2C polypeptide 1 [Source:TAIR%3BAcc:AT4G37310]	2.70818	6.53499
1382	AT2G32030	Acyl-CoA N-acyltransferases (NAT) superfamily protein [Source:TAIR%3BAcc:AT2G32030]	2.70796	6.53399
1383	AT4G35170	Late embryogenesis abundant (LEA) hydroxyproline-rich glycoprotein family [Source:TAIR%3BAcc:AT4G35170]	2.70671	6.52833
1384	AT5G58730	pfkB-like carbohydrate kinase family protein [Source:TAIR%3BAcc:AT5G58730]	2.70361	6.51428
1385	AT3G04050	Pyruvate kinase family protein [Source:TAIR%3BAcc:AT3G04050]	2.69946	6.49561
1386	AT5G50360	unknown protein%3B BEST Arabidopsis thaliana protein match is: unknown protein (TAIR:AT3G48510.1)%3B Has 1807 Blast hits to 1807 proteins in 277 species: Archae - 0%3B Bacteria - 0%3B Metazoa - 736%3B Fungi - 347%3B Plants - 385%3B Viruses - 0%3B Other Eukaryotes - /.../source: NCBI BLink). [Source:TAIR%3BAcc:AT5G50360]	2.69946	6.49561
1387	AT3G04320	Kunitz family trypsin and protease inhibitor protein [Source:TAIR%3BAcc:AT3G04320]	2.69808	6.48939
1388	AT3G51970	acyl-CoA sterol acyl transferase 1 [Source:TAIR%3BAcc:AT3G51970]	2.69633	6.48151
1389	AT1G36640	unknown protein%3B FUNCTIONS IN: molecular_function unknown%3B INVOLVED IN: biological_process unknown%3B LOCATED IN: endomembrane system%3B EXPRESSED IN: sperm cell%2C root%3B BEST Arabidopsis thaliana protein match is: unknown protein (TAIR:AT1G36622.1)%3B Has /.../st hits to 14 proteins in 2 species: Archae - 0%3B Bacteria - 0%3B Metazoa - 0%3B Fungi - 0%3B Plants - 14%3B Viruses - 0%3B Other …	2.69565	6.47848
1390	AT4G16500	Cystatin/monellin superfamily protein [Source:TAIR%3BAcc:AT4G16500]	2.69541	6.47738
1391	AT4G33925	unknown protein%3B Has 30201 Blast hits to 17322 proteins in 780 species: Archae - 12%3B Bacteria - 1396%3B Metazoa - 17338%3B Fungi - 3422%3B Plants - 5037%3B Viruses - 0%3B Other Eukaryotes - 2996 (source: NCBI BLink). [Source:TAIR%3BAcc:AT4G33925]	2.69383	6.47031
1392	AT2G46030	ubiquitin-conjugating enzyme 6 [Source:TAIR%3BAcc:AT2G46030]	2.69375	6.46994
1393	AT5G09800	ARM repeat superfamily protein [Source:TAIR%3BAcc:AT5G09800]	2.69336	6.4682
1394	AT1G26920	unknown protein%3B BEST Arabidopsis thaliana protein match is: unknown protein (TAIR:AT1G69760.1)%3B Has 47 Blast hits to 47 proteins in 13 species: Archae - 0%3B Bacteria - 0%3B Metazoa - 0%3B Fungi - 7%3B Plants - 34%3B Viruses - 0%3B Other Eukaryotes - 6 (source /.../ BLink). [Source:TAIR%3BAcc:AT1G26920]	2.6933	6.4679
1395	AT5G52450	MATE efflux family protein [Source:TAIR%3BAcc:AT5G52450]	2.69275	6.46543
1396	AT3G11900	aromatic and neutral transporter 1 [Source:TAIR%3BAcc:AT3G11900]	2.69154	6.46004
1397	AT1G69890	Protein of unknown function (DUF569) [Source:TAIR%3BAcc:AT1G69890]	2.69144	6.45956
1398	AT1G36580	BEST Arabidopsis thaliana protein match is: short-chain dehydrogenase-reductase B (TAIR:AT3G12800.1)%3B Has 109 Blast hits to 109 proteins in 14 species: Archae - 0%3B Bacteria - 0%3B Metazoa - 0%3B Fungi - 0%3B Plants - 107%3B Viruses - 0%3B Other Eukaryotes - 2 /.../ce: NCBI BLink). [Source:TAIR%3BAcc:AT1G36580]	2.68868	6.44724
1399	AT1G02816	Protein of unknown function%2C DUF538 [Source:TAIR%3BAcc:AT1G02816]	2.68802	6.44429
1400	AT1G72120	Major facilitator superfamily protein [Source:TAIR%3BAcc:AT1G72120]	2.68556	6.43328
1401	AT1G05560	UDP-glucosyltransferase 75B1 [Source:TAIR%3BAcc:AT1G05560]	2.68537	6.43247
1402	AT4G21510	F-box family protein [Source:TAIR%3BAcc:AT4G21510]	2.68486	6.4302
1403	AT4G36040	Chaperone DnaJ-domain superfamily protein [Source:TAIR%3BAcc:AT4G36040]	2.68422	6.42732
1404	AT3G43430	RING/U-box superfamily protein [Source:TAIR%3BAcc:AT3G43430]	2.68378	6.42538
1405	AT5G50370	Adenylate kinase family protein [Source:TAIR%3BAcc:AT5G50370]	2.68188	6.41693
1406	AT5G58375	Methyltransferase-related protein [Source:TAIR%3BAcc:AT5G58375]	2.68013	6.40913
1407	AT4G30490	AFG1-like ATPase family protein [Source:TAIR%3BAcc:AT4G30490]	2.68009	6.40896
1408	AT1G68620	alpha/beta-Hydrolases superfamily protein [Source:TAIR%3BAcc:AT1G68620]	2.67931	6.40547
1409	AT1G08830	copper/zinc superoxide dismutase 1 [Source:TAIR%3BAcc:AT1G08830]	2.67813	6.40026
1410	AT3G26670	Protein of unknown function (DUF803) [Source:TAIR%3BAcc:AT3G26670]	2.67742	6.3971
1411	AT2G39530	Uncharacterised protein family (UPF0497) [Source:TAIR%3BAcc:AT2G39530]	2.67704	6.39545
1412	AT3G05165	Major facilitator superfamily protein [Source:TAIR%3BAcc:AT3G05165]	2.67667	6.39376
1413	AT3G20860	NIMA-related kinase 5 [Source:TAIR%3BAcc:AT3G20860]	2.67614	6.39144
1414	AT2G16060	hemoglobin 1 [Source:TAIR%3BAcc:AT2G16060]	2.67576	6.38973
1415	AT1G08320	bZIP transcription factor family protein [Source:TAIR%3BAcc:AT1G08320]	2.67181	6.37227
1416	AT4G39810	Polynucleotidyl transferase%2C ribonuclease H-like superfamily protein [Source:TAIR%3BAcc:AT4G39810]	2.67181	6.37227
1417	AT1G36770	transposable element gene [Source:TAIR%3BAcc:AT1G36770]	2.67181	6.37227
1418	AT1G11570	NTF2-like [Source:TAIR%3BAcc:AT1G11570]	2.67181	6.37227
1419	AT2G01430	homeobox-leucine zipper protein 17 [Source:TAIR%3BAcc:AT2G01430]	2.67181	6.37227
1420	AT5G54000	2-oxoglutarate (2OG) and Fe(II)-dependent oxygenase superfamily protein [Source:TAIR%3BAcc:AT5G54000]	2.67181	6.37227
1421	AT2G18190	P-loop containing nucleoside triphosphate hydrolases superfamily protein [Source:TAIR%3BAcc:AT2G18190]	2.67181	6.37227
1422	AT5G48010	thalianol synthase 1 [Source:TAIR%3BAcc:AT5G48010]	2.67181	6.37227
1423	AT3G49120	peroxidase CB [Source:TAIR%3BAcc:AT3G49120]	2.67179	6.37219
1424	AT3G57510	Pectin lyase-like superfamily protein [Source:TAIR%3BAcc:AT3G57510]	2.6703	6.3656
1425	AT4G08555	unknown protein%3B FUNCTIONS IN: molecular_function unknown%3B INVOLVED IN: biological_process unknown%3B LOCATED IN: cellular_component unknown%3B EXPRESSED IN: cultured cell%3B Has 4 Blast hits to 4 proteins in 2 species: Archae - 0%3B Bacteria - 0%3B Metazoa - /.../ngi - 0%3B Plants - 4%3B Viruses - 0%3B Other Eukaryotes - 0 (source: NCBI BLink). [Source:TAIR%3BAcc:AT4G08555]	2.66847	6.35756
1426	AT1G36622	unknown protein%3B LOCATED IN: endomembrane system%3B BEST Arabidopsis thaliana protein match is: unknown protein (TAIR:AT1G36640.1)%3B Has 12 Blast hits to 12 proteins in 2 species: Archae - 0%3B Bacteria - 0%3B Metazoa - 0%3B Fungi - 0%3B Plants - 12%3B Viruses - /.../her Eukaryotes - 0 (source: NCBI BLink). [Source:TAIR%3BAcc:AT1G36622]	2.66684	6.35035
1427	AT5G44610	microtubule-associated protein 18 [Source:TAIR%3BAcc:AT5G44610]	2.66574	6.34554
1428	AT2G34355	Major facilitator superfamily protein [Source:TAIR%3BAcc:AT2G34355]	2.66434	6.33935
1429	AT2G16586	unknown protein%3B LOCATED IN: endomembrane system%3B EXPRESSED IN: sperm cell%3B Has 35333 Blast hits to 34131 proteins in 2444 species: Archae - 798%3B Bacteria - 22429%3B Metazoa - 974%3B Fungi - 991%3B Plants - 531%3B Viruses - 0%3B Other Eukaryotes - 9610 (sourc /.../I BLink). [Source:TAIR%3BAcc:AT2G16586]	2.66175	6.32801
1430	AT1G22840	CYTOCHROME C-1 [Source:TAIR%3BAcc:AT1G22840]	2.66172	6.32785
1431	AT1G07130	Nucleic acid-binding%2C OB-fold-like protein [Source:TAIR%3BAcc:AT1G07130]	2.66022	6.3213
1432	AT5G21960	Integrase-type DNA-binding superfamily protein [Source:TAIR%3BAcc:AT5G21960]	2.66022	6.3213
1433	AT1G77765	unknown protein%3B Has 8 Blast hits to 8 proteins in 2 species: Archae - 0%3B Bacteria - 0%3B Metazoa - 0%3B Fungi - 0%3B Plants - 8%3B Viruses - 0%3B Other Eukaryotes - 0 (source: NCBI BLink). [Source:TAIR%3BAcc:AT1G77765]	2.65654	6.3052
1434	AT5G61820	FUNCTIONS IN: molecular_function unknown%3B INVOLVED IN: biological_process unknown%3B LOCATED IN: vacuole%3B EXPRESSED IN: 24 plant structures%3B EXPRESSED DURING: 15 growth stages%3B CONTAINS InterPro DOMAIN/s: Stress up-regulated Nod 19 (InterPro:IPR011692 /.../ 30201 Blast hits to 17322 proteins in 780 species: Archae - 12%3B Bacteria - 1396%3B Metazoa - 17338%3B Fungi - 3422%3B Plants - 5037…	2.65338	6.2914
1435	AT5G43170	zinc-finger protein 3 [Source:TAIR%3BAcc:AT5G43170]	2.65287	6.28916
1436	AT2G21510	DNAJ heat shock N-terminal domain-containing protein [Source:TAIR%3BAcc:AT2G21510]	2.65244	6.28731
1437	AT1G05020	ENTH/ANTH/VHS superfamily protein [Source:TAIR%3BAcc:AT1G05020]	2.65244	6.28731
1438	AT1G80840	WRKY DNA-binding protein 40 [Source:TAIR%3BAcc:AT1G80840]	2.65174	6.28425
1439	AT4G30850	heptahelical transmembrane protein2 [Source:TAIR%3BAcc:AT4G30850]	2.65146	6.28303
1440	AT1G68765	Putative membrane lipoprotein [Source:TAIR%3BAcc:AT1G68765]	2.64905	6.27253
1441	AT1G08920	ERD (early response to dehydration) six-like 1 [Source:TAIR%3BAcc:AT1G08920]	2.64892	6.27196
1442	AT2G36380	pleiotropic drug resistance 6 [Source:TAIR%3BAcc:AT2G36380]	2.64887	6.27174
1443	AT3G49130	SWAP (Suppressor-of-White-APricot)/surp RNA-binding domain-containing protein [Source:TAIR%3BAcc:AT3G49130]	2.64686	6.26303
1444	AT1G30620	NAD(P)-binding Rossmann-fold superfamily protein [Source:TAIR%3BAcc:AT1G30620]	2.64646	6.26127
1445	AT2G46390	unknown protein%3B FUNCTIONS IN: molecular_function unknown%3B INVOLVED IN: biological_process unknown%3B LOCATED IN: endomembrane system%3B EXPRESSED IN: 24 plant structures%3B EXPRESSED DURING: 15 growth stages%3B Has 4 Blast hits to 4 proteins in 2 species: /.../ - 0%3B Bacteria - 0%3B Metazoa - 0%3B Fungi - 0%3B Plants - 4%3B Viruses - 0%3B Other Eukaryotes - 0 (source: NCBI BLink). [Source:T…	2.64483	6.2542
1446	AT1G05100	mitogen-activated protein kinase kinase kinase 18 [Source:TAIR%3BAcc:AT1G05100]	2.64462	6.25332
1447	AT1G06570	phytoene desaturation 1 [Source:TAIR%3BAcc:AT1G06570]	2.64289	6.2458
1448	AT3G23570	alpha/beta-Hydrolases superfamily protein [Source:TAIR%3BAcc:AT3G23570]	2.64243	6.24381
1449	AT1G12640	MBOAT (membrane bound O-acyl transferase) family protein [Source:TAIR%3BAcc:AT1G12640]	2.64214	6.24259
1450	AT5G40760	glucose-6-phosphate dehydrogenase 6 [Source:TAIR%3BAcc:AT5G40760]	2.64059	6.23588
1451	AT1G73500	MAP kinase kinase 9 [Source:TAIR%3BAcc:AT1G73500]	2.64015	6.23399
1452	AT4G11290	Peroxidase superfamily protein [Source:TAIR%3BAcc:AT4G11290]	2.63939	6.23067
1453	AT4G24310	Protein of unknown function (DUF679) [Source:TAIR%3BAcc:AT4G24310]	2.63939	6.23067
1454	AT2G14095	unknown protein%3B FUNCTIONS IN: molecular_function unknown%3B INVOLVED IN: biological_process unknown%3B LOCATED IN: mitochondrion%3B EXPRESSED IN: 7 plant structures%3B EXPRESSED DURING: 4 anthesis%2C C globular stage%2C petal differentiation and expansion stag /.../ 106 Blast hits to 103 proteins in 21 species: Archae - 0%3B Bacteria - 5%3B Metazoa - 0%3B Fungi - 4%3B Plants - 87%3B Viruses - …	2.63939	6.23067
1455	AT2G18720	Translation elongation factor EF1A/initiation factor IF2gamma family protein [Source:TAIR%3BAcc:AT2G18720]	2.63939	6.23067
1456	AT1G21110	O-methyltransferase family protein [Source:TAIR%3BAcc:AT1G21110]	2.63783	6.22396
1457	AT1G62305	Core-2/I-branching beta-1%2C6-N-acetylglucosaminyltransferase family protein [Source:TAIR%3BAcc:AT1G62305]	2.63593	6.21576
1458	AT3G60680	Plant protein of unknown function (DUF641) [Source:TAIR%3BAcc:AT3G60680]	2.63123	6.19552
1459	AT3G50130	Plant protein of unknown function (DUF247) [Source:TAIR%3BAcc:AT3G50130]	2.62999	6.19021
1460	AT1G74030	enolase 1 [Source:TAIR%3BAcc:AT1G74030]	2.62999	6.19021
1461	AT4G20780	calmodulin like 42 [Source:TAIR%3BAcc:AT4G20780]	2.62854	6.184
1462	AT5G05440	Polyketide cyclase/dehydrase and lipid transport superfamily protein [Source:TAIR%3BAcc:AT5G05440]	2.62661	6.17572
1463	AT2G38340	Integrase-type DNA-binding superfamily protein [Source:TAIR%3BAcc:AT2G38340]	2.62589	6.17266
1464	AT2G02320	phloem protein 2-B7 [Source:TAIR%3BAcc:AT2G02320]	2.6229	6.15986
1465	AT1G75000	GNS1/SUR4 membrane protein family [Source:TAIR%3BAcc:AT1G75000]	2.61894	6.14296
1466	AT3G28340	galacturonosyltransferase-like 10 [Source:TAIR%3BAcc:AT3G28340]	2.61792	6.13866
1467	AT5G47730	Sec14p-like phosphatidylinositol transfer family protein [Source:TAIR%3BAcc:AT5G47730]	2.61762	6.13738
1468	AT5G20910	RING/U-box superfamily protein [Source:TAIR%3BAcc:AT5G20910]	2.61477	6.12525
1469	AT2G44840	ethylene-responsive element binding factor 13 [Source:TAIR%3BAcc:AT2G44840]	2.61312	6.11825
1470	AT1G78340	glutathione S-transferase TAU 22 [Source:TAIR%3BAcc:AT1G78340]	2.61291	6.11738
1471	AT1G69050	unknown protein%3B Has 9 Blast hits to 9 proteins in 4 species: Archae - 0%3B Bacteria - 0%3B Metazoa - 0%3B Fungi - 0%3B Plants - 9%3B Viruses - 0%3B Other Eukaryotes - 0 (source: NCBI BLink). [Source:TAIR%3BAcc:AT1G69050]	2.61291	6.11738
1472	AT5G53120	spermidine synthase 3 [Source:TAIR%3BAcc:AT5G53120]	2.61267	6.11634
1473	AT2G38240	2-oxoglutarate (2OG) and Fe(II)-dependent oxygenase superfamily protein [Source:TAIR%3BAcc:AT2G38240]	2.61238	6.11512
1474	AT5G16080	carboxyesterase 17 [Source:TAIR%3BAcc:AT5G16080]	2.60975	6.10397
1475	AT1G44170	aldehyde dehydrogenase 3H1 [Source:TAIR%3BAcc:AT1G44170]	2.60913	6.10134
1476	AT2G47000	ATP binding cassette subfamily B4 [Source:TAIR%3BAcc:AT2G47000]	2.60908	6.10113
1477	AT5G15640	Mitochondrial substrate carrier family protein [Source:TAIR%3BAcc:AT5G15640]	2.60596	6.08796
1478	AT1G72900	Toll-Interleukin-Resistance (TIR) domain-containing protein [Source:TAIR%3BAcc:AT1G72900]	2.60447	6.08168
1479	AT3G13610	2-oxoglutarate (2OG) and Fe(II)-dependent oxygenase superfamily protein [Source:TAIR%3BAcc:AT3G13610]	2.60417	6.08041
1480	AT1G27730	salt tolerance zinc finger [Source:TAIR%3BAcc:AT1G27730]	2.60365	6.07821
1481	AT5G63880	SNF7 family protein [Source:TAIR%3BAcc:AT5G63880]	2.60274	6.07441
1482	AT1G54130	RELA/SPOT homolog 3 [Source:TAIR%3BAcc:AT1G54130]	2.60189	6.07082
1483	AT5G48020	2-oxoglutarate (2OG) and Fe(II)-dependent oxygenase superfamily protein [Source:TAIR%3BAcc:AT5G48020]	2.60044	6.0647
1484	AT4G21120	amino acid transporter 1 [Source:TAIR%3BAcc:AT4G21120]	2.59947	6.06064
1485	AT1G10410	Protein of unknown function (DUF1336) [Source:TAIR%3BAcc:AT1G10410]	2.59903	6.05879
1486	AT2G26650	K+ transporter 1 [Source:TAIR%3BAcc:AT2G26650]	2.59781	6.05366
1487	AT4G30670	Putative membrane lipoprotein [Source:TAIR%3BAcc:AT4G30670]	2.59781	6.05366
1488	AT5G49015	Expressed protein [Source:TAIR%3BAcc:AT5G49015]	2.59707	6.05057
1489	AT1G68260	Thioesterase superfamily protein [Source:TAIR%3BAcc:AT1G68260]	2.59509	6.04228
1490	AT1G25275	unknown protein%3B FUNCTIONS IN: molecular_function unknown%3B INVOLVED IN: response to karrikin%3B LOCATED IN: endomembrane system%3B EXPRESSED IN: 23 plant structures%3B EXPRESSED DURING: 13 growth stages%3B Has 18 Blast hits to 18 proteins in 4 species: Arch /.../%3B Bacteria - 0%3B Metazoa - 0%3B Fungi - 0%3B Plants - 18%3B Viruses - 0%3B Other Eukaryotes - 0 (source: NCBI BLink). [Source:TAI…	2.59458	6.04012
1491	AT1G77000	RNI-like superfamily protein [Source:TAIR%3BAcc:AT1G77000]	2.59436	6.03923
1492	AT5G08790	NAC (No Apical Meristem) domain transcriptional regulator superfamily protein [Source:TAIR%3BAcc:AT5G08790]	2.59424	6.0387
1493	AT4G22070	WRKY DNA-binding protein 31 [Source:TAIR%3BAcc:AT4G22070]	2.59366	6.03628
1494	AT1G55080	MED9%3B BEST Arabidopsis thaliana protein match is: unknown protein (TAIR:AT1G29580.1)%3B Has 67203 Blast hits to 25757 proteins in 1293 species: Archae - 12%3B Bacteria - 4374%3B Metazoa - 24340%3B Fungi - 7940%3B Plants - 5927%3B Viruses - 273%3B Other Eukaryotes /.../37 (source: NCBI BLink). [Source:TAIR%3BAcc:AT1G55080]	2.59126	6.02627
1495	AT1G02660	alpha/beta-Hydrolases superfamily protein [Source:TAIR%3BAcc:AT1G02660]	2.58993	6.0207
1496	AT2G46330	arabinogalactan protein 16 [Source:TAIR%3BAcc:AT2G46330]	2.58742	6.01023
1497	ATCG00210	electron transporter%2C transferring electrons within cytochrome b6/f complex of photosystem IIs [Source:TAIR%3BAcc:ATCG00210]	2.58692	6.00814
1498	AT5G01600	ferretin 1 [Source:TAIR%3BAcc:AT5G01600]	2.58626	6.0054
1499	AT1G70300	K+ uptake permease 6 [Source:TAIR%3BAcc:AT1G70300]	2.58358	5.99426
1500	AT1G76680	12-oxophytodienoate reductase 1 [Source:TAIR%3BAcc:AT1G76680]	2.58088	5.98303
1501	AT5G66760	succinate dehydrogenase 1-1 [Source:TAIR%3BAcc:AT5G66760]	2.57936	5.97673
1502	AT5G42010	Transducin/WD40 repeat-like superfamily protein [Source:TAIR%3BAcc:AT5G42010]	2.5785	5.9732
1503	AT4G26270	phosphofructokinase 3 [Source:TAIR%3BAcc:AT4G26270]	2.57779	5.97024
1504	AT5G27420	carbon/nitrogen insensitive 1 [Source:TAIR%3BAcc:AT5G27420]	2.57625	5.96389
1505	AT2G15390	fucosyltransferase 4 [Source:TAIR%3BAcc:AT2G15390]	2.5747	5.95748
1506	AT4G08390	stromal ascorbate peroxidase [Source:TAIR%3BAcc:AT4G08390]	2.57338	5.95203
1507	AT1G36620	transposable element gene [Source:TAIR%3BAcc:AT1G36620]	2.57227	5.94745
1508	AT2G02990	ribonuclease 1 [Source:TAIR%3BAcc:AT2G02990]	2.57227	5.94745
1509	AT3G02875	Peptidase M20/M25/M40 family protein [Source:TAIR%3BAcc:AT3G02875]	2.57227	5.94745
1510	AT3G48990	AMP-dependent synthetase and ligase family protein [Source:TAIR%3BAcc:AT3G48990]	2.57093	5.94192
1511	AT1G08315	ARM repeat superfamily protein [Source:TAIR%3BAcc:AT1G08315]	2.57019	5.93887
1512	AT4G19420	Pectinacetylesterase family protein [Source:TAIR%3BAcc:AT4G19420]	2.56568	5.92035
1513	AT2G38490	CBL-interacting protein kinase 22 [Source:TAIR%3BAcc:AT2G38490]	2.56527	5.91865
1514	AT5G39160	RmlC-like cupins superfamily protein [Source:TAIR%3BAcc:AT5G39160]	2.564	5.91347
1515	AT4G27654	unknown protein%3B FUNCTIONS IN: molecular_function unknown%3B INVOLVED IN: biological_process unknown%3B LOCATED IN: endomembrane system%3B EXPRESSED IN: 17 plant structures%3B EXPRESSED DURING: 9 growth stages%3B Has 30201 Blast hits to 17322 proteins in 780 /.../s: Archae - 12%3B Bacteria - 1396%3B Metazoa - 17338%3B Fungi - 3422%3B Plants - 5037%3B Viruses - 0%3B Other Eukaryotes - 2996 (sour…	2.56218	5.90601
1516	AT2G01610	Plant invertase/pectin methylesterase inhibitor superfamily protein [Source:TAIR%3BAcc:AT2G01610]	2.56045	5.8989
1517	ATCG00560	photosystem II reaction center protein L [Source:TAIR%3BAcc:ATCG00560]	2.56033	5.89844
1518	AT3G10370	FAD-dependent oxidoreductase family protein [Source:TAIR%3BAcc:AT3G10370]	2.56033	5.89841
1519	AT1G27130	glutathione S-transferase tau 13 [Source:TAIR%3BAcc:AT1G27130]	2.55626	5.8818
1520	AT4G14950	SNARE associated Golgi protein family [Source:TAIR%3BAcc:AT4G14950]	2.55538	5.87823
1521	AT1G33110	MATE efflux family protein [Source:TAIR%3BAcc:AT1G33110]	2.55475	5.87566
1522	AT1G63720	BEST Arabidopsis thaliana protein match is: hydroxyproline-rich glycoprotein family protein (TAIR:AT5G52430.1)%3B Has 490 Blast hits to 394 proteins in 96 species: Archae - 0%3B Bacteria - 2%3B Metazoa - 132%3B Fungi - 88%3B Plants - 175%3B Viruses - 14%3B Other /.../otes - 79 (source: NCBI BLink). [Source:TAIR%3BAcc:AT1G63720]	2.55296	5.86838
1523	AT3G44720	arogenate dehydratase 4 [Source:TAIR%3BAcc:AT3G44720]	2.55237	5.86596
1524	AT2G30550	alpha/beta-Hydrolases superfamily protein [Source:TAIR%3BAcc:AT2G30550]	2.55092	5.8601
1525	AT3G44880	Pheophorbide a oxygenase family protein with Rieske [2Fe-2S] domain [Source:TAIR%3BAcc:AT3G44880]	2.55078	5.85951
1526	AT3G58710	WRKY DNA-binding protein 69 [Source:TAIR%3BAcc:AT3G58710]	2.54994	5.8561
1527	AT5G17280	CONTAINS InterPro DOMAIN/s: Oxidoreductase-like%2C N-terminal (InterPro:IPR019180)%3B Has 1807 Blast hits to 1807 proteins in 277 species: Archae - 0%3B Bacteria - 0%3B Metazoa - 736%3B Fungi - 347%3B Plants - 385%3B Viruses - 0%3B Other Eukaryotes - 339 (source: N /.../ink). [Source:TAIR%3BAcc:AT5G17280]	2.54971	5.85516
1528	AT4G05020	NAD(P)H dehydrogenase B2 [Source:TAIR%3BAcc:AT4G05020]	2.54803	5.84837
1529	AT1G01070	nodulin MtN21 /EamA-like transporter family protein [Source:TAIR%3BAcc:AT1G01070]	2.54726	5.84524
1530	AT5G40370	Glutaredoxin family protein [Source:TAIR%3BAcc:AT5G40370]	2.54527	5.83718
1531	AT5G57655	xylose isomerase family protein [Source:TAIR%3BAcc:AT5G57655]	2.54218	5.82467
1532	AT3G11780	MD-2-related lipid recognition domain-containing protein / ML domain-containing protein [Source:TAIR%3BAcc:AT3G11780]	2.54132	5.82122
1533	AT3G63060	EID1-like 3 [Source:TAIR%3BAcc:AT3G63060]	2.54021	5.81674
1534	AT4G25700	beta-hydroxylase 1 [Source:TAIR%3BAcc:AT4G25700]	2.54012	5.81636
1535	AT2G05440	GLYCINE RICH PROTEIN 9 [Source:TAIR%3BAcc:AT2G05440]	2.53891	5.81151
1536	AT2G38360	prenylated RAB acceptor 1.B4 [Source:TAIR%3BAcc:AT2G38360]	2.53793	5.80756
1537	AT3G10780	emp24/gp25L/p24 family/GOLD family protein [Source:TAIR%3BAcc:AT3G10780]	2.53751	5.80585
1538	AT3G60961	P-loop containing nucleoside triphosphate hydrolases superfamily protein [Source:TAIR%3BAcc:AT3G60961]	2.5343	5.79298
1539	AT3G12800	short-chain dehydrogenase-reductase B [Source:TAIR%3BAcc:AT3G12800]	2.53206	5.78395
1540	AT1G45145	thioredoxin H-type 5 [Source:TAIR%3BAcc:AT1G45145]	2.5279	5.76734
1541	AT2G23910	NAD(P)-binding Rossmann-fold superfamily protein [Source:TAIR%3BAcc:AT2G23910]	2.52532	5.75702
1542	AT2G28760	UDP-XYL synthase 6 [Source:TAIR%3BAcc:AT2G28760]	2.52365	5.75034
1543	AT4G21980	Ubiquitin-like superfamily protein [Source:TAIR%3BAcc:AT4G21980]	2.52311	5.7482
1544	AT2G19880	Nucleotide-diphospho-sugar transferases superfamily protein [Source:TAIR%3BAcc:AT2G19880]	2.52119	5.74057
1545	AT3G01650	RING domain ligase1 [Source:TAIR%3BAcc:AT3G01650]	2.52058	5.73814
1546	AT4G35165	Protein of unknown function (DUF1278) [Source:TAIR%3BAcc:AT4G35165]	2.51981	5.73505
1547	AT5G59170	Proline-rich extensin-like family protein [Source:TAIR%3BAcc:AT5G59170]	2.51981	5.73505
1548	AT2G19990	pathogenesis-related protein-1-like [Source:TAIR%3BAcc:AT2G19990]	2.51981	5.73505
1549	AT3G22800	Leucine-rich repeat (LRR) family protein [Source:TAIR%3BAcc:AT3G22800]	2.51981	5.73505
1550	AT5G12330	Lateral root primordium (LRP) protein-related [Source:TAIR%3BAcc:AT5G12330]	2.51981	5.73505
1551	AT1G05510	Protein of unknown function (DUF1264) [Source:TAIR%3BAcc:AT1G05510]	2.51981	5.73505
1552	AT1G61230	Mannose-binding lectin superfamily protein [Source:TAIR%3BAcc:AT1G61230]	2.51981	5.73505
1553	AT5G57220	cytochrome P450%2C family 81%2C subfamily F%2C polypeptide 2 [Source:TAIR%3BAcc:AT5G57220]	2.51941	5.73348
1554	AT5G11950	Putative lysine decarboxylase family protein [Source:TAIR%3BAcc:AT5G11950]	2.51886	5.73128
1555	AT5G26340	Major facilitator superfamily protein [Source:TAIR%3BAcc:AT5G26340]	2.51862	5.73034
1556	AT5G20000	AAA-type ATPase family protein [Source:TAIR%3BAcc:AT5G20000]	2.51813	5.72839
1557	AT1G59860	HSP20-like chaperones superfamily protein [Source:TAIR%3BAcc:AT1G59860]	2.51772	5.72677
1558	AT3G01980	NAD(P)-binding Rossmann-fold superfamily protein [Source:TAIR%3BAcc:AT3G01980]	2.51764	5.72643
1559	AT5G54960	pyruvate decarboxylase-2 [Source:TAIR%3BAcc:AT5G54960]	2.51698	5.72381
1560	AT2G25460	CONTAINS InterPro DOMAIN/s: C2 calcium-dependent membrane targeting (InterPro:IPR000008)%3B BEST Arabidopsis thaliana protein match is: unknown protein (TAIR:AT5G04860.1)%3B Has 108 Blast hits to 69 proteins in 11 species: Archae - 0%3B Bacteria - 0%3B Meta /.../0%3B Fungi - 0%3B Plants - 108%3B Viruses - 0%3B Other Eukaryotes - 0 (source: NCBI BLink). [Source:TAIR%3BAcc:AT2G25460]	2.51622	5.72082
1561	AT5G47560	tonoplast dicarboxylate transporter [Source:TAIR%3BAcc:AT5G47560]	2.51503	5.71611
1562	AT4G17070	peptidyl-prolyl cis-trans isomerases [Source:TAIR%3BAcc:AT4G17070]	2.51427	5.71307
1563	AT2G32210	unknown protein%3B BEST Arabidopsis thaliana protein match is: unknown protein (TAIR:AT2G32190.1)%3B Has 214 Blast hits to 214 proteins in 21 species: Archae - 0%3B Bacteria - 0%3B Metazoa - 1%3B Fungi - 10%3B Plants - 203%3B Viruses - 0%3B Other Eukaryotes - 0 (so /.../NCBI BLink). [Source:TAIR%3BAcc:AT2G32210]	2.51288	5.70758
1564	AT2G36270	Basic-leucine zipper (bZIP) transcription factor family protein [Source:TAIR%3BAcc:AT2G36270]	2.51215	5.7047
1565	AT4G28170	unknown protein%3B BEST Arabidopsis thaliana protein match is: unknown protein (TAIR:AT1G11120.2)%3B Has 30201 Blast hits to 17322 proteins in 780 species: Archae - 12%3B Bacteria - 1396%3B Metazoa - 17338%3B Fungi - 3422%3B Plants - 5037%3B Viruses - 0%3B Other Eu /.../es - 2996 (source: NCBI BLink). [Source:TAIR%3BAcc:AT4G28170]	2.51034	5.69756
1566	AT3G52520	unknown protein%3B BEST Arabidopsis thaliana protein match is: unknown protein (TAIR:AT5G06280.3)%3B Has 24 Blast hits to 24 proteins in 7 species: Archae - 0%3B Bacteria - 0%3B Metazoa - 0%3B Fungi - 0%3B Plants - 24%3B Viruses - 0%3B Other Eukaryotes - 0 (source: /.../BLink). [Source:TAIR%3BAcc:AT3G52520]	2.50742	5.68603
1567	AT3G08760	Protein kinase superfamily protein [Source:TAIR%3BAcc:AT3G08760]	2.50629	5.68156
1568	AT3G16860	COBRA-like protein 8 precursor [Source:TAIR%3BAcc:AT3G16860]	2.50339	5.67014
1569	AT3G50570	hydroxyproline-rich glycoprotein family protein [Source:TAIR%3BAcc:AT3G50570]	2.50188	5.66424
1570	AT4G35190	Putative lysine decarboxylase family protein [Source:TAIR%3BAcc:AT4G35190]	2.49874	5.65193
1571	AT5G20940	Glycosyl hydrolase family protein [Source:TAIR%3BAcc:AT5G20940]	2.49744	5.64681
1572	ATCG00580	photosystem II reaction center protein E [Source:TAIR%3BAcc:ATCG00580]	2.49688	5.64461
1573	AT1G53560	Ribosomal protein L18ae family [Source:TAIR%3BAcc:AT1G53560]	2.49442	5.63501
1574	AT3G18260	Reticulon family protein [Source:TAIR%3BAcc:AT3G18260]	2.49427	5.63443
1575	AT5G01520	RING/U-box superfamily protein [Source:TAIR%3BAcc:AT5G01520]	2.49344	5.63118
1576	AT1G19250	flavin-dependent monooxygenase 1 [Source:TAIR%3BAcc:AT1G19250]	2.49259	5.62788
1577	AT4G24974	Plant self-incompatibility protein S1 family [Source:TAIR%3BAcc:AT4G24974]	2.49055	5.61993
1578	AT3G10510	Galactose oxidase/kelch repeat superfamily protein [Source:TAIR%3BAcc:AT3G10510]	2.49055	5.61993
1579	AT3G47543	unknown protein%3B Has 30201 Blast hits to 17322 proteins in 780 species: Archae - 12%3B Bacteria - 1396%3B Metazoa - 17338%3B Fungi - 3422%3B Plants - 5037%3B Viruses - 0%3B Other Eukaryotes - 2996 (source: NCBI BLink). [Source:TAIR%3BAcc:AT3G47543]	2.49055	5.61993
1580	AT4G14226	unknown protein%3B Has 30201 Blast hits to 17322 proteins in 780 species: Archae - 12%3B Bacteria - 1396%3B Metazoa - 17338%3B Fungi - 3422%3B Plants - 5037%3B Viruses - 0%3B Other Eukaryotes - 2996 (source: NCBI BLink). [Source:TAIR%3BAcc:AT4G14226]	2.49055	5.61993
1581	AT1G59810	AGAMOUS-like 50 [Source:TAIR%3BAcc:AT1G59810]	2.49055	5.61993
1582	AT5G26050	Plant self-incompatibility protein S1 family [Source:TAIR%3BAcc:AT5G26050]	2.49055	5.61993
1583	AT1G18280	Bifunctional inhibitor/lipid-transfer protein/seed storage 2S albumin superfamily protein [Source:TAIR%3BAcc:AT1G18280]	2.49055	5.61993
1584	AT2G04115	Plant self-incompatibility protein S1 family [Source:TAIR%3BAcc:AT2G04115]	2.49055	5.61993
1585	AT1G48220	Protein kinase superfamily protein [Source:TAIR%3BAcc:AT1G48220]	2.49055	5.61993
1586	AT5G39120	RmlC-like cupins superfamily protein [Source:TAIR%3BAcc:AT5G39120]	2.49055	5.61993
1587	AT5G28800	unknown protein%3B Has 1 Blast hits to 1 proteins in 1 species: Archae - 0%3B Bacteria - 0%3B Metazoa - 0%3B Fungi - 0%3B Plants - 1%3B Viruses - 0%3B Other Eukaryotes - 0 (source: NCBI BLink). [Source:TAIR%3BAcc:AT5G28800]	2.49055	5.61993
1588	AT1G50820	Aminotransferase-like%2C plant mobile domain family protein [Source:TAIR%3BAcc:AT1G50820]	2.49055	5.61993
1589	AT5G52500	unknown protein%3B BEST Arabidopsis thaliana protein match is: unknown protein (TAIR:AT3G57400.1)%3B Has 1807 Blast hits to 1807 proteins in 277 species: Archae - 0%3B Bacteria - 0%3B Metazoa - 736%3B Fungi - 347%3B Plants - 385%3B Viruses - 0%3B Other Eukaryotes - /.../source: NCBI BLink). [Source:TAIR%3BAcc:AT5G52500]	2.49055	5.61993
1590	AT3G29020	myb domain protein 110 [Source:TAIR%3BAcc:AT3G29020]	2.49055	5.61993
1591	AT1G22210	Haloacid dehalogenase-like hydrolase (HAD) superfamily protein [Source:TAIR%3BAcc:AT1G22210]	2.49055	5.61993
1592	AT4G40080	ENTH/ANTH/VHS superfamily protein [Source:TAIR%3BAcc:AT4G40080]	2.48928	5.61499
1593	AT5G05730	anthranilate synthase alpha subunit 1 [Source:TAIR%3BAcc:AT5G05730]	2.48909	5.61425
1594	AT1G75700	HVA22-like protein G [Source:TAIR%3BAcc:AT1G75700]	2.48738	5.6076
1595	AT5G01300	PEBP (phosphatidylethanolamine-binding protein) family protein [Source:TAIR%3BAcc:AT5G01300]	2.48738	5.6076
1596	AT5G17780	alpha/beta-Hydrolases superfamily protein [Source:TAIR%3BAcc:AT5G17780]	2.48738	5.6076
1597	AT2G23830	PapD-like superfamily protein [Source:TAIR%3BAcc:AT2G23830]	2.48738	5.6076
1598	AT2G43620	Chitinase family protein [Source:TAIR%3BAcc:AT2G43620]	2.48738	5.6076
1599	AT5G17650	glycine/proline-rich protein [Source:TAIR%3BAcc:AT5G17650]	2.4871	5.60648
1600	AT4G24920	secE/sec61-gamma protein transport protein [Source:TAIR%3BAcc:AT4G24920]	2.48648	5.60409
1601	AT1G26410	FAD-binding Berberine family protein [Source:TAIR%3BAcc:AT1G26410]	2.48465	5.59698
1602	AT1G30070	SGS domain-containing protein [Source:TAIR%3BAcc:AT1G30070]	2.48338	5.59207
1603	AT4G39955	alpha/beta-Hydrolases superfamily protein [Source:TAIR%3BAcc:AT4G39955]	2.48162	5.58523
1604	AT4G15490	UDP-Glycosyltransferase superfamily protein [Source:TAIR%3BAcc:AT4G15490]	2.48062	5.58139
1605	AT1G70920	homeobox-leucine zipper protein 18 [Source:TAIR%3BAcc:AT1G70920]	2.48058	5.58123
1606	AT3G55110	ABC-2 type transporter family protein [Source:TAIR%3BAcc:AT3G55110]	2.4782	5.57203
1607	AT4G36220	ferulic acid 5-hydroxylase 1 [Source:TAIR%3BAcc:AT4G36220]	2.47642	5.56515
1608	AT4G22470	protease inhibitor/seed storage/lipid transfer protein (LTP) family protein [Source:TAIR%3BAcc:AT4G22470]	2.47634	5.56485
1609	AT5G09680	reduced lateral root formation [Source:TAIR%3BAcc:AT5G09680]	2.4759	5.56316
1610	AT4G22530	S-adenosyl-L-methionine-dependent methyltransferases superfamily protein [Source:TAIR%3BAcc:AT4G22530]	2.47352	5.55397
1611	AT1G20310	unknown protein%3B FUNCTIONS IN: molecular_function unknown%3B INVOLVED IN: biological_process unknown%3B LOCATED IN: chloroplast%3B EXPRESSED IN: 16 plant structures%3B EXPRESSED DURING: 9 growth stages%3B BEST Arabidopsis thaliana protein match is: unknown pr /.../(TAIR:AT1G76070.1)%3B Has 46 Blast hits to 46 proteins in 12 species: Archae - 0%3B Bacteria - 0%3B Metazoa - 0%3B Fungi - 0%3B Plan…	2.47335	5.55333
1612	AT1G30440	Phototropic-responsive NPH3 family protein [Source:TAIR%3BAcc:AT1G30440]	2.47309	5.5523
1613	AT1G06520	glycerol-3-phosphate acyltransferase 1 [Source:TAIR%3BAcc:AT1G06520]	2.46862	5.53513
1614	AT3G45010	serine carboxypeptidase-like 48 [Source:TAIR%3BAcc:AT3G45010]	2.46521	5.52209
1615	AT4G15280	UDP-glucosyl transferase 71B5 [Source:TAIR%3BAcc:AT4G15280]	2.46515	5.52184
1616	AT3G55880	Alpha/beta hydrolase related protein [Source:TAIR%3BAcc:AT3G55880]	2.46389	5.51701
1617	AT2G41880	guanylate kinase 1 [Source:TAIR%3BAcc:AT2G41880]	2.46378	5.51662
1618	AT2G01300	unknown protein%3B BEST Arabidopsis thaliana protein match is: unknown protein (TAIR:AT1G15010.1)%3B Has 73 Blast hits to 73 proteins in 12 species: Archae - 0%3B Bacteria - 0%3B Metazoa - 0%3B Fungi - 0%3B Plants - 73%3B Viruses - 0%3B Other Eukaryotes - 0 (source /.../ BLink). [Source:TAIR%3BAcc:AT2G01300]	2.46112	5.50642
1619	AT3G60150	Protein of unknown function (DUF498/DUF598) [Source:TAIR%3BAcc:AT3G60150]	2.4603	5.50333
1620	AT3G16280	Integrase-type DNA-binding superfamily protein [Source:TAIR%3BAcc:AT3G16280]	2.4595	5.50028
1621	AT3G20660	organic cation/carnitine transporter4 [Source:TAIR%3BAcc:AT3G20660]	2.45782	5.49386
1622	AT4G35110	Arabidopsis phospholipase-like protein (PEARLI 4) family [Source:TAIR%3BAcc:AT4G35110]	2.45777	5.49366
1623	AT2G40110	Yippee family putative zinc-binding protein [Source:TAIR%3BAcc:AT2G40110]	2.45767	5.4933
1624	ATMG00513	NADH dehydrogenase 5A [Source:TAIR%3BAcc:ATMG00513]	2.4568	5.48996
1625	AT5G06860	polygalacturonase inhibiting protein 1 [Source:TAIR%3BAcc:AT5G06860]	2.45579	5.48614
1626	AT1G68795	CLAVATA3/ESR-RELATED 12 [Source:TAIR%3BAcc:AT1G68795]	2.4535	5.47744
1627	AT5G15254	unknown protein%3B Has 30201 Blast hits to 17322 proteins in 780 species: Archae - 12%3B Bacteria - 1396%3B Metazoa - 17338%3B Fungi - 3422%3B Plants - 5037%3B Viruses - 0%3B Other Eukaryotes - 2996 (source: NCBI BLink). [Source:TAIR%3BAcc:AT5G15254]	2.44942	5.46195
1628	AT1G32920	unknown protein%3B FUNCTIONS IN: molecular_function unknown%3B INVOLVED IN: response to wounding%3B LOCATED IN: endomembrane system%3B EXPRESSED IN: 23 plant structures%3B EXPRESSED DURING: 13 growth stages%3B BEST Arabidopsis thaliana protein match is: unknown /.../in (TAIR:AT1G32928.1)%3B Has 42 Blast hits to 42 proteins in 8 species: Archae - 0%3B Bacteria - 0%3B Metazoa - 0%3B Fungi - 0%3B Pl…	2.44847	5.45835
1629	AT1G26420	FAD-binding Berberine family protein [Source:TAIR%3BAcc:AT1G26420]	2.44684	5.4522
1630	AT3G13910	Protein of unknown function (DUF3511) [Source:TAIR%3BAcc:AT3G13910]	2.44584	5.44841
1631	AT1G13340	Regulator of Vps4 activity in the MVB pathway protein [Source:TAIR%3BAcc:AT1G13340]	2.44529	5.44636
1632	AT1G20180	Protein of unknown function (DUF677) [Source:TAIR%3BAcc:AT1G20180]	2.44452	5.44343
1633	AT2G32830	phosphate transporter 1%3B5 [Source:TAIR%3BAcc:AT2G32830]	2.44421	5.44227
1634	AT5G07730	unknown protein%3B BEST Arabidopsis thaliana protein match is: unknown protein (TAIR:AT5G61360.1)%3B Has 30201 Blast hits to 17322 proteins in 780 species: Archae - 12%3B Bacteria - 1396%3B Metazoa - 17338%3B Fungi - 3422%3B Plants - 5037%3B Viruses - 0%3B Other Eu /.../es - 2996 (source: NCBI BLink). [Source:TAIR%3BAcc:AT5G07730]	2.44397	5.44137
1635	AT1G22180	Sec14p-like phosphatidylinositol transfer family protein [Source:TAIR%3BAcc:AT1G22180]	2.44189	5.43354
1636	AT2G29720	FAD/NAD(P)-binding oxidoreductase family protein [Source:TAIR%3BAcc:AT2G29720]	2.44061	5.42873
1637	AT5G16970	alkenal reductase [Source:TAIR%3BAcc:AT5G16970]	2.44051	5.42832
1638	AT2G28120	Major facilitator superfamily protein [Source:TAIR%3BAcc:AT2G28120]	2.43943	5.42428
1639	AT3G14050	RELA/SPOT homolog 2 [Source:TAIR%3BAcc:AT3G14050]	2.43716	5.41575
1640	AT4G11600	glutathione peroxidase 6 [Source:TAIR%3BAcc:AT4G11600]	2.43446	5.40563
1641	AT4G01610	Cysteine proteinases superfamily protein [Source:TAIR%3BAcc:AT4G01610]	2.4342	5.40466
1642	ATCG00550	photosystem II reaction center protein J [Source:TAIR%3BAcc:ATCG00550]	2.43133	5.3939
1643	AT2G42790	citrate synthase 3 [Source:TAIR%3BAcc:AT2G42790]	2.43053	5.3909
1644	AT5G43280	delta(3%2C5)%2Cdelta(2%2C4)-dienoyl-CoA isomerase 1 [Source:TAIR%3BAcc:AT5G43280]	2.42798	5.38139
1645	AT5G54510	Auxin-responsive GH3 family protein [Source:TAIR%3BAcc:AT5G54510]	2.42614	5.37452
1646	AT2G36220	unknown protein%3B BEST Arabidopsis thaliana protein match is: unknown protein (TAIR:AT3G52710.1)%3B Has 74 Blast hits to 74 proteins in 10 species: Archae - 0%3B Bacteria - 0%3B Metazoa - 0%3B Fungi - 0%3B Plants - 74%3B Viruses - 0%3B Other Eukaryotes - 0 (source /.../ BLink). [Source:TAIR%3BAcc:AT2G36220]	2.42367	5.36534
1647	AT1G08230	Transmembrane amino acid transporter family protein [Source:TAIR%3BAcc:AT1G08230]	2.42362	5.36514
1648	AT5G04250	Cysteine proteinases superfamily protein [Source:TAIR%3BAcc:AT5G04250]	2.42039	5.35317
1649	ATMG00640	hydrogen ion transporting ATP synthases%2C rotational mechanism%3Bzinc ion binding [Source:TAIR%3BAcc:ATMG00640]	2.42027	5.35271
1650	AT4G21580	oxidoreductase%2C zinc-binding dehydrogenase family protein [Source:TAIR%3BAcc:AT4G21580]	2.41901	5.34805
1651	AT5G54780	Ypt/Rab-GAP domain of gyp1p superfamily protein [Source:TAIR%3BAcc:AT5G54780]	2.41894	5.34779
1652	AT2G16700	actin depolymerizing factor 5 [Source:TAIR%3BAcc:AT2G16700]	2.41851	5.34618
1653	AT4G04960	Concanavalin A-like lectin protein kinase family protein [Source:TAIR%3BAcc:AT4G04960]	2.41666	5.33933
1654	AT1G77770	Protein of unknown function (DUF1644) [Source:TAIR%3BAcc:AT1G77770]	2.41659	5.33909
1655	AT1G18570	myb domain protein 51 [Source:TAIR%3BAcc:AT1G18570]	2.41645	5.33856
1656	AT4G20830	FAD-binding Berberine family protein [Source:TAIR%3BAcc:AT4G20830]	2.41521	5.33397
1657	AT5G47590	Heat shock protein HSP20/alpha crystallin family [Source:TAIR%3BAcc:AT5G47590]	2.4143	5.3306
1658	AT3G44260	Polynucleotidyl transferase%2C ribonuclease H-like superfamily protein [Source:TAIR%3BAcc:AT3G44260]	2.41274	5.32486
1659	AT1G06620	2-oxoglutarate (2OG) and Fe(II)-dependent oxygenase superfamily protein [Source:TAIR%3BAcc:AT1G06620]	2.41036	5.31606
1660	AT4G13660	pinoresinol reductase 2 [Source:TAIR%3BAcc:AT4G13660]	2.40877	5.31023
1661	AT3G08770	lipid transfer protein 6 [Source:TAIR%3BAcc:AT3G08770]	2.40433	5.29389
1662	AT4G30960	SOS3-interacting protein 3 [Source:TAIR%3BAcc:AT4G30960]	2.40426	5.29365
1663	AT2G17630	Pyridoxal phosphate (PLP)-dependent transferases superfamily protein [Source:TAIR%3BAcc:AT2G17630]	2.40318	5.28967
1664	AT4G17260	Lactate/malate dehydrogenase family protein [Source:TAIR%3BAcc:AT4G17260]	2.40315	5.28959
1665	AT4G29210	gamma-glutamyl transpeptidase 4 [Source:TAIR%3BAcc:AT4G29210]	2.40147	5.28342
1666	ATCG00270	photosystem II reaction center protein D [Source:TAIR%3BAcc:ATCG00270]	2.40114	5.28219
1667	AT2G39435	Phosphatidylinositol N-acetyglucosaminlytransferase subunit P-related [Source:TAIR%3BAcc:AT2G39435]	2.40063	5.28033
1668	AT1G32870	NAC domain protein 13 [Source:TAIR%3BAcc:AT1G32870]	2.40009	5.27835
1669	AT1G02230	NAC domain containing protein 4 [Source:TAIR%3BAcc:AT1G02230]	2.39864	5.27306
1670	AT5G13220	jasmonate-zim-domain protein 10 [Source:TAIR%3BAcc:AT5G13220]	2.39769	5.26959
1671	AT3G14560	unknown protein%3B Has 6 Blast hits to 6 proteins in 3 species: Archae - 0%3B Bacteria - 0%3B Metazoa - 0%3B Fungi - 0%3B Plants - 6%3B Viruses - 0%3B Other Eukaryotes - 0 (source: NCBI BLink). [Source:TAIR%3BAcc:AT3G14560]	2.39657	5.26551
1672	ATCG00280	photosystem II reaction center protein C [Source:TAIR%3BAcc:ATCG00280]	2.39572	5.26239
1673	AT3G29000	Calcium-binding EF-hand family protein [Source:TAIR%3BAcc:AT3G29000]	2.3956	5.26196
1674	AT5G22520	unknown protein%3B BEST Arabidopsis thaliana protein match is: unknown protein (TAIR:AT5G22530.1)%3B Has 14 Blast hits to 14 proteins in 2 species: Archae - 0%3B Bacteria - 0%3B Metazoa - 0%3B Fungi - 0%3B Plants - 14%3B Viruses - 0%3B Other Eukaryotes - 0 (source: /.../BLink). [Source:TAIR%3BAcc:AT5G22520]	2.39523	5.26059
1675	AT1G15900	unknown protein%3B Has 19 Blast hits to 19 proteins in 10 species: Archae - 0%3B Bacteria - 2%3B Metazoa - 0%3B Fungi - 0%3B Plants - 15%3B Viruses - 0%3B Other Eukaryotes - 2 (source: NCBI BLink). [Source:TAIR%3BAcc:AT1G15900]	2.39427	5.25713
1676	AT3G47833	unknown protein%3B BEST Arabidopsis thaliana protein match is: unknown protein (TAIR:AT5G62575.2)%3B Has 42 Blast hits to 42 proteins in 12 species: Archae - 0%3B Bacteria - 0%3B Metazoa - 0%3B Fungi - 0%3B Plants - 42%3B Viruses - 0%3B Other Eukaryotes - 0 (source /.../ BLink). [Source:TAIR%3BAcc:AT3G47833]	2.39427	5.25713
1677	AT5G19880	Peroxidase superfamily protein [Source:TAIR%3BAcc:AT5G19880]	2.39332	5.25365
1678	AT3G22890	ATP sulfurylase 1 [Source:TAIR%3BAcc:AT3G22890]	2.39277	5.25165
1679	AT1G09575	Protein of unknown function (DUF607) [Source:TAIR%3BAcc:AT1G09575]	2.39219	5.24954
1680	AT1G69410	eukaryotic elongation factor 5A-3 [Source:TAIR%3BAcc:AT1G69410]	2.39067	5.24399
1681	AT1G23850	unknown protein%3B BEST Arabidopsis thaliana protein match is: unknown protein (TAIR:AT1G23840.1)%3B Has 47 Blast hits to 40 proteins in 5 species: Archae - 0%3B Bacteria - 0%3B Metazoa - 0%3B Fungi - 0%3B Plants - 47%3B Viruses - 0%3B Other Eukaryotes - 0 (source: /.../BLink). [Source:TAIR%3BAcc:AT1G23850]	2.38969	5.24045
1682	AT5G05365	Heavy metal transport/detoxification superfamily protein [Source:TAIR%3BAcc:AT5G05365]	2.38941	5.23942
1683	AT5G16960	Zinc-binding dehydrogenase family protein [Source:TAIR%3BAcc:AT5G16960]	2.38785	5.23376
1684	AT4G35500	Protein kinase superfamily protein [Source:TAIR%3BAcc:AT4G35500]	2.38603	5.22717
1685	AT3G60140	Glycosyl hydrolase superfamily protein [Source:TAIR%3BAcc:AT3G60140]	2.38569	5.22595
1686	AT2G01890	purple acid phosphatase 8 [Source:TAIR%3BAcc:AT2G01890]	2.3823	5.21368
1687	AT4G18050	P-glycoprotein 9 [Source:TAIR%3BAcc:AT4G18050]	2.38191	5.21226
1688	AT2G25450	2-oxoglutarate (2OG) and Fe(II)-dependent oxygenase superfamily protein [Source:TAIR%3BAcc:AT2G25450]	2.38172	5.21158
1689	AT5G25820	Exostosin family protein [Source:TAIR%3BAcc:AT5G25820]	2.38169	5.21146
1690	AT1G72540	Protein kinase superfamily protein [Source:TAIR%3BAcc:AT1G72540]	2.3802	5.20607
1691	AT1G61550	S-locus lectin protein kinase family protein [Source:TAIR%3BAcc:AT1G61550]	2.38004	5.20552
1692	AT1G77370	Glutaredoxin family protein [Source:TAIR%3BAcc:AT1G77370]	2.3793	5.20286
1693	AT3G02230	reversibly glycosylated polypeptide 1 [Source:TAIR%3BAcc:AT3G02230]	2.37906	5.20198
1694	AT1G15430	Protein of unknown function (DUF1644) [Source:TAIR%3BAcc:AT1G15430]	2.37733	5.19575
1695	AT2G33480	NAC domain containing protein 41 [Source:TAIR%3BAcc:AT2G33480]	2.37659	5.19306
1696	AT4G35080	high-affinity nickel-transport family protein [Source:TAIR%3BAcc:AT4G35080]	2.37652	5.19283
1697	AT3G08710	thioredoxin H-type 9 [Source:TAIR%3BAcc:AT3G08710]	2.37613	5.19143
1698	AT3G50900	unknown protein%3B BEST Arabidopsis thaliana protein match is: unknown protein (TAIR:AT5G66490.1)%3B Has 45 Blast hits to 45 proteins in 7 species: Archae - 0%3B Bacteria - 0%3B Metazoa - 0%3B Fungi - 0%3B Plants - 45%3B Viruses - 0%3B Other Eukaryotes - 0 (source: /.../BLink). [Source:TAIR%3BAcc:AT3G50900]	2.3752	5.18807
1699	AT3G44320	nitrilase 3 [Source:TAIR%3BAcc:AT3G44320]	2.37334	5.18139
1700	AT5G14780	formate dehydrogenase [Source:TAIR%3BAcc:AT5G14780]	2.37188	5.17614
1701	AT5G55560	Protein kinase superfamily protein [Source:TAIR%3BAcc:AT5G55560]	2.37177	5.17575
1702	AT1G26390	FAD-binding Berberine family protein [Source:TAIR%3BAcc:AT1G26390]	2.37176	5.1757
1703	AT4G39940	APS-kinase 2 [Source:TAIR%3BAcc:AT4G39940]	2.37125	5.17389
1704	AT1G21920	Histone H3 K4-specific methyltransferase SET7/9 family protein [Source:TAIR%3BAcc:AT1G21920]	2.371	5.17301
1705	AT4G23030	MATE efflux family protein [Source:TAIR%3BAcc:AT4G23030]	2.37058	5.17149
1706	ATCG00570	photosystem II reaction center protein F [Source:TAIR%3BAcc:ATCG00570]	2.37015	5.16996
1707	AT5G42250	Zinc-binding alcohol dehydrogenase family protein [Source:TAIR%3BAcc:AT5G42250]	2.36995	5.16924
1708	AT1G19670	chlorophyllase 1 [Source:TAIR%3BAcc:AT1G19670]	2.36967	5.16823
1709	AT1G15670	Galactose oxidase/kelch repeat superfamily protein [Source:TAIR%3BAcc:AT1G15670]	2.36932	5.16698
1710	AT3G49210	O-acyltransferase (WSD1-like) family protein [Source:TAIR%3BAcc:AT3G49210]	2.36702	5.15873
1711	AT3G11580	AP2/B3-like transcriptional factor family protein [Source:TAIR%3BAcc:AT3G11580]	2.36695	5.15851
1712	AT1G69680	Mog1/PsbP/DUF1795-like photosystem II reaction center PsbP family protein [Source:TAIR%3BAcc:AT1G69680]	2.36679	5.15793
1713	AT1G16530	ASYMMETRIC LEAVES 2-like 9 [Source:TAIR%3BAcc:AT1G16530]	2.36424	5.1488
1714	AT1G18870	isochorismate synthase 2 [Source:TAIR%3BAcc:AT1G18870]	2.36424	5.1488
1715	AT4G11480	cysteine-rich RLK (RECEPTOR-like protein kinase) 32 [Source:TAIR%3BAcc:AT4G11480]	2.36369	5.14684
1716	AT3G50770	calmodulin-like 41 [Source:TAIR%3BAcc:AT3G50770]	2.36278	5.14361
1717	AT3G10985	senescence associated gene 20 [Source:TAIR%3BAcc:AT3G10985]	2.36221	5.14156
1718	AT4G23710	vacuolar ATP synthase subunit G2 [Source:TAIR%3BAcc:AT4G23710]	2.36102	5.13732
1719	AT5G65080	K-box region and MADS-box transcription factor family protein [Source:TAIR%3BAcc:AT5G65080]	2.357	5.12306
1720	AT3G18950	Transducin/WD40 repeat-like superfamily protein [Source:TAIR%3BAcc:AT3G18950]	2.35651	5.1213
1721	AT1G13360	unknown protein%3B BEST Arabidopsis thaliana protein match is: unknown protein (TAIR:AT3G25870.1)%3B Has 69 Blast hits to 69 proteins in 16 species: Archae - 0%3B Bacteria - 0%3B Metazoa - 6%3B Fungi - 0%3B Plants - 63%3B Viruses - 0%3B Other Eukaryotes - 0 (source /.../ BLink). [Source:TAIR%3BAcc:AT1G13360]	2.35644	5.12105
1722	AT3G21560	UDP-Glycosyltransferase superfamily protein [Source:TAIR%3BAcc:AT3G21560]	2.35567	5.11832
1723	AT4G04800	methionine sulfoxide reductase B3 [Source:TAIR%3BAcc:AT4G04800]	2.35531	5.11704
1724	AT5G54870	unknown protein%3B FUNCTIONS IN: molecular_function unknown%3B INVOLVED IN: biological_process unknown%3B LOCATED IN: vacuole%3B EXPRESSED IN: 24 plant structures%3B EXPRESSED DURING: 15 growth stages%3B BEST Arabidopsis thaliana protein match is: unknown prote /.../IR:AT4G27020.1)%3B Has 1807 Blast hits to 1807 proteins in 277 species: Archae - 0%3B Bacteria - 0%3B Metazoa - 736%3B Fungi - 347%3…	2.3544	5.11381
1725	AT3G12910	NAC (No Apical Meristem) domain transcriptional regulator superfamily protein [Source:TAIR%3BAcc:AT3G12910]	2.35409	5.11272
1726	AT5G59150	RAB GTPase homolog A2D [Source:TAIR%3BAcc:AT5G59150]	2.35327	5.10981
1727	AT1G07590	Tetratricopeptide repeat (TPR)-like superfamily protein [Source:TAIR%3BAcc:AT1G07590]	2.35256	5.1073
1728	AT4G35180	LYS/HIS transporter 7 [Source:TAIR%3BAcc:AT4G35180]	2.35207	5.10556
1729	AT3G46280	protein kinase-related [Source:TAIR%3BAcc:AT3G46280]	2.35165	5.10407
1730	AT1G68250	unknown protein%3B Has 5 Blast hits to 5 proteins in 2 species: Archae - 0%3B Bacteria - 0%3B Metazoa - 0%3B Fungi - 0%3B Plants - 5%3B Viruses - 0%3B Other Eukaryotes - 0 (source: NCBI BLink). [Source:TAIR%3BAcc:AT1G68250]	2.34988	5.09782
1731	AT1G56630	alpha/beta-Hydrolases superfamily protein [Source:TAIR%3BAcc:AT1G56630]	2.34988	5.09782
1732	AT2G11891	unknown protein%3B Has 30201 Blast hits to 17322 proteins in 780 species: Archae - 12%3B Bacteria - 1396%3B Metazoa - 17338%3B Fungi - 3422%3B Plants - 5037%3B Viruses - 0%3B Other Eukaryotes - 2996 (source: NCBI BLink). [Source:TAIR%3BAcc:AT2G11891]	2.34988	5.09782
1733	AT3G60010	SKP1-like 13 [Source:TAIR%3BAcc:AT3G60010]	2.34988	5.09782
1734	AT2G17055	Toll-Interleukin-Resistance (TIR) domain family protein [Source:TAIR%3BAcc:AT2G17055]	2.34988	5.09782
1735	AT5G56510	pumilio 12 [Source:TAIR%3BAcc:AT5G56510]	2.34988	5.09782
1736	AT4G13000	AGC (cAMP-dependent%2C cGMP-dependent and protein kinase C) kinase family protein [Source:TAIR%3BAcc:AT4G13000]	2.34988	5.09782
1737	AT3G16210	F-box family protein [Source:TAIR%3BAcc:AT3G16210]	2.34988	5.09782
1738	AT3G62990	unknown protein%3B FUNCTIONS IN: molecular_function unknown%3B INVOLVED IN: biological_process unknown%3B LOCATED IN: endomembrane system%3B BEST Arabidopsis thaliana protein match is: unknown protein (TAIR:AT2G47950.1)%3B Has 22 Blast hits to 22 proteins in /.../ies: Archae - 0%3B Bacteria - 0%3B Metazoa - 0%3B Fungi - 0%3B Plants - 22%3B Viruses - 0%3B Other Eukaryotes - 0 (source: NCBI BLink).…	2.34988	5.09782
1739	AT5G46013	unknown protein%3B LOCATED IN: endomembrane system%3B Has 30201 Blast hits to 17322 proteins in 780 species: Archae - 12%3B Bacteria - 1396%3B Metazoa - 17338%3B Fungi - 3422%3B Plants - 5037%3B Viruses - 0%3B Other Eukaryotes - 2996 (source: NCBI BLink). [Source:TAIR%3BAcc:AT5G46013]	2.34988	5.09782
1740	AT2G24740	SET domain group 21 [Source:TAIR%3BAcc:AT2G24740]	2.34988	5.09782
1741	AT2G32790	Ubiquitin-conjugating enzyme family protein [Source:TAIR%3BAcc:AT2G32790]	2.34988	5.09782
1742	AT4G30460	glycine-rich protein [Source:TAIR%3BAcc:AT4G30460]	2.34988	5.09782
1743	AT3G56700	fatty acid reductase 6 [Source:TAIR%3BAcc:AT3G56700]	2.34988	5.09782
1744	AT4G03824	transposable element gene [Source:TAIR%3BAcc:AT4G03824]	2.34988	5.09782
1745	AT4G24580	Rho GTPase activation protein (RhoGAP) with PH domain [Source:TAIR%3BAcc:AT4G24580]	2.34988	5.09782
1746	AT3G29156	transposable element gene [Source:TAIR%3BAcc:AT3G29156]	2.34988	5.09782
1747	AT1G80200	unknown protein%3B FUNCTIONS IN: molecular_function unknown%3B INVOLVED IN: biological_process unknown%3B LOCATED IN: endomembrane system%3B BEST Arabidopsis thaliana protein match is: unknown protein (TAIR:AT5G11280.1)%3B Has 49 Blast hits to 49 proteins in /.../cies: Archae - 0%3B Bacteria - 0%3B Metazoa - 0%3B Fungi - 0%3B Plants - 49%3B Viruses - 0%3B Other Eukaryotes - 0 (source: NCBI BLink)…	2.34988	5.09782
1748	AT1G52210	transposable element gene [Source:TAIR%3BAcc:AT1G52210]	2.34988	5.09782
1749	AT5G15890	TRICHOME BIREFRINGENCE-LIKE 21 [Source:TAIR%3BAcc:AT5G15890]	2.34988	5.09782
1750	AT1G11110	LisH and RanBPM domains containing protein [Source:TAIR%3BAcc:AT1G11110]	2.34988	5.09782
1751	AT5G40510	Sucrase/ferredoxin-like family protein [Source:TAIR%3BAcc:AT5G40510]	2.34988	5.09782
1752	AT5G59845	Gibberellin-regulated family protein [Source:TAIR%3BAcc:AT5G59845]	2.34988	5.09782
1753	AT5G59590	UDP-glucosyl transferase 76E2 [Source:TAIR%3BAcc:AT5G59590]	2.34988	5.09782
1754	AT5G51790	basic helix-loop-helix (bHLH) DNA-binding superfamily protein [Source:TAIR%3BAcc:AT5G51790]	2.34988	5.09782
1755	ATMG00710	Polynucleotidyl transferase%2C ribonuclease H-like superfamily protein [Source:TAIR%3BAcc:ATMG00710]	2.34988	5.09782
1756	AT3G11591	unknown protein%3B Has 30201 Blast hits to 17322 proteins in 780 species: Archae - 12%3B Bacteria - 1396%3B Metazoa - 17338%3B Fungi - 3422%3B Plants - 5037%3B Viruses - 0%3B Other Eukaryotes - 2996 (source: NCBI BLink). [Source:TAIR%3BAcc:AT3G11591]	2.34988	5.09782
1757	AT3G22360	alternative oxidase 1B [Source:TAIR%3BAcc:AT3G22360]	2.34988	5.09782
1758	AT5G21030	PAZ domain-containing protein / piwi domain-containing protein [Source:TAIR%3BAcc:AT5G21030]	2.34988	5.09782
1759	AT2G14960	Auxin-responsive GH3 family protein [Source:TAIR%3BAcc:AT2G14960]	2.34988	5.09782
1760	AT4G20920	double-stranded RNA-binding domain (DsRBD)-containing protein [Source:TAIR%3BAcc:AT4G20920]	2.34988	5.09782
1761	AT2G36440	unknown protein%3B Has 3 Blast hits to 3 proteins in 2 species: Archae - 0%3B Bacteria - 0%3B Metazoa - 0%3B Fungi - 0%3B Plants - 3%3B Viruses - 0%3B Other Eukaryotes - 0 (source: NCBI BLink). [Source:TAIR%3BAcc:AT2G36440]	2.34988	5.09782
1762	AT5G60350	unknown protein%3B Has 110 Blast hits to 97 proteins in 36 species: Archae - 0%3B Bacteria - 10%3B Metazoa - 39%3B Fungi - 2%3B Plants - 5%3B Viruses - 0%3B Other Eukaryotes - 54 (source: NCBI BLink). [Source:TAIR%3BAcc:AT5G60350]	2.34988	5.09782
1763	AT3G26130	Cellulase (glycosyl hydrolase family 5) protein [Source:TAIR%3BAcc:AT3G26130]	2.34988	5.09782
1764	ATCG00410	chloroplast TRNF [Source:TAIR%3BAcc:ATCG00410]	2.34988	5.09782
1765	AT2G30900	TRICHOME BIREFRINGENCE-LIKE 43 [Source:TAIR%3BAcc:AT2G30900]	2.34988	5.09782
1766	AT5G53680	RNA-binding (RRM/RBD/RNP motifs) family protein [Source:TAIR%3BAcc:AT5G53680]	2.34988	5.09782
1767	AT5G16170	Core-2/I-branching beta-1%2C6-N-acetylglucosaminyltransferase family protein [Source:TAIR%3BAcc:AT5G16170]	2.34858	5.09324
1768	AT5G64750	Integrase-type DNA-binding superfamily protein [Source:TAIR%3BAcc:AT5G64750]	2.34541	5.08204
1769	AT5G67490	unknown protein%3B CONTAINS InterPro DOMAIN/s: Protein of unknown function DUF1674 (InterPro:IPR012875)%3B Has 30201 Blast hits to 17322 proteins in 780 species: Archae - 12%3B Bacteria - 1396%3B Metazoa - 17338%3B Fungi - 3422%3B Plants - 5037%3B Viruses - 0%3B Ot /.../karyotes - 2996 (source: NCBI BLink). [Source:TAIR%3BAcc:AT5G67490]	2.34461	5.07923
1770	AT5G47200	RAB GTPase homolog 1A [Source:TAIR%3BAcc:AT5G47200]	2.34384	5.0765
1771	AT1G29330	ER lumen protein retaining receptor family protein [Source:TAIR%3BAcc:AT1G29330]	2.34309	5.07389
1772	AT2G01850	endoxyloglucan transferase A3 [Source:TAIR%3BAcc:AT2G01850]	2.34045	5.0646
1773	AT3G19580	zinc-finger protein 2 [Source:TAIR%3BAcc:AT3G19580]	2.34024	5.06386
1774	ATCG00680	photosystem II reaction center protein B [Source:TAIR%3BAcc:ATCG00680]	2.33914	5.06002
1775	AT5G46295	unknown protein%3B BEST Arabidopsis thaliana protein match is: unknown protein (TAIR:AT1G06475.1)%3B Has 30201 Blast hits to 17322 proteins in 780 species: Archae - 12%3B Bacteria - 1396%3B Metazoa - 17338%3B Fungi - 3422%3B Plants - 5037%3B Viruses - 0%3B Other Eu /.../es - 2996 (source: NCBI BLink). [Source:TAIR%3BAcc:AT5G46295]	2.33787	5.05557
1776	ATMG00650	NADH dehydrogenase subunit 4L [Source:TAIR%3BAcc:ATMG00650]	2.33646	5.05062
1777	AT4G19700	SBP (S-ribonuclease binding protein) family protein [Source:TAIR%3BAcc:AT4G19700]	2.33601	5.04903
1778	AT3G16400	nitrile specifier protein 1 [Source:TAIR%3BAcc:AT3G16400]	2.33424	5.04284
1779	AT1G15110	phosphatidyl serine synthase family protein [Source:TAIR%3BAcc:AT1G15110]	2.3342	5.04271
1780	AT3G08690	ubiquitin-conjugating enzyme 11 [Source:TAIR%3BAcc:AT3G08690]	2.33343	5.04
1781	AT3G54130	Josephin family protein [Source:TAIR%3BAcc:AT3G54130]	2.33286	5.03802
1782	AT1G51170	Protein kinase superfamily protein [Source:TAIR%3BAcc:AT1G51170]	2.33164	5.03378
1783	AT5G62020	heat shock transcription factor B2A [Source:TAIR%3BAcc:AT5G62020]	2.3312	5.03222
1784	AT3G22160	VQ motif-containing protein [Source:TAIR%3BAcc:AT3G22160]	2.33085	5.031
1785	AT1G64200	vacuolar H+-ATPase subunit E isoform 3 [Source:TAIR%3BAcc:AT1G64200]	2.328	5.0211
1786	AT2G26290	root-specific kinase 1 [Source:TAIR%3BAcc:AT2G26290]	2.32716	5.01817
1787	AT1G64065	Late embryogenesis abundant (LEA) hydroxyproline-rich glycoprotein family [Source:TAIR%3BAcc:AT1G64065]	2.32621	5.01486
1788	AT1G28480	Thioredoxin superfamily protein [Source:TAIR%3BAcc:AT1G28480]	2.32582	5.01352
1789	AT2G25530	AFG1-like ATPase family protein [Source:TAIR%3BAcc:AT2G25530]	2.32388	5.00679
1790	AT1G04310	ethylene response sensor 2 [Source:TAIR%3BAcc:AT1G04310]	2.32367	5.00606
1791	AT4G38540	FAD/NAD(P)-binding oxidoreductase family protein [Source:TAIR%3BAcc:AT4G38540]	2.32359	5.00575
1792	AT4G15940	Fumarylacetoacetate (FAA) hydrolase family [Source:TAIR%3BAcc:AT4G15940]	2.32254	5.00213
1793	AT3G02140	AFP2 (ABI five-binding protein 2) family protein [Source:TAIR%3BAcc:AT3G02140]	2.32163	4.99897
1794	AT4G36010	Pathogenesis-related thaumatin superfamily protein [Source:TAIR%3BAcc:AT4G36010]	2.32116	4.99735
1795	AT5G25940	early nodulin-related [Source:TAIR%3BAcc:AT5G25940]	2.32107	4.99701
1796	AT2G32190	unknown protein%3B BEST Arabidopsis thaliana protein match is: unknown protein (TAIR:AT2G32210.1)%3B Has 218 Blast hits to 218 proteins in 24 species: Archae - 0%3B Bacteria - 0%3B Metazoa - 0%3B Fungi - 16%3B Plants - 202%3B Viruses - 0%3B Other Eukaryotes - 0 (so /.../NCBI BLink). [Source:TAIR%3BAcc:AT2G32190]	2.3203	4.99436
1797	AT1G27350	Ribosome associated membrane protein RAMP4 [Source:TAIR%3BAcc:AT1G27350]	2.31966	4.99215
1798	AT5G05590	phosphoribosylanthranilate isomerase 2 [Source:TAIR%3BAcc:AT5G05590]	2.31885	4.98935
1799	AT1G18590	sulfotransferase 17 [Source:TAIR%3BAcc:AT1G18590]	2.31864	4.98862
1800	AT4G22960	Protein of unknown function (DUF544) [Source:TAIR%3BAcc:AT4G22960]	2.31817	4.987
1801	AT3G61440	cysteine synthase C1 [Source:TAIR%3BAcc:AT3G61440]	2.31567	4.97836
1802	AT5G48540	receptor-like protein kinase-related family protein [Source:TAIR%3BAcc:AT5G48540]	2.31511	4.97644
1803	AT1G21410	F-box/RNI-like superfamily protein [Source:TAIR%3BAcc:AT1G21410]	2.31423	4.9734
1804	AT3G04181	unknown protein%3B FUNCTIONS IN: molecular_function unknown%3B INVOLVED IN: biological_process unknown%3B LOCATED IN: cellular_component unknown%3B Has 30201 Blast hits to 17322 proteins in 780 species: Archae - 12%3B Bacteria - 1396%3B Metazoa - 17338%3B Fungi - /.../ Plants - 5037%3B Viruses - 0%3B Other Eukaryotes - 2996 (source: NCBI BLink). [Source:TAIR%3BAcc:AT3G04181]	2.31335	4.97037
1805	AT4G09480	transposable element gene [Source:TAIR%3BAcc:AT4G09480]	2.31335	4.97037
1806	AT1G63820	CCT motif family protein [Source:TAIR%3BAcc:AT1G63820]	2.31335	4.97037
1807	AT3G63310	Bax inhibitor-1 family protein [Source:TAIR%3BAcc:AT3G63310]	2.31274	4.96825
1808	AT4G39580	Galactose oxidase/kelch repeat superfamily protein [Source:TAIR%3BAcc:AT4G39580]	2.31253	4.96754
1809	AT2G22250	aspartate aminotransferase [Source:TAIR%3BAcc:AT2G22250]	2.31135	4.96348
1810	AT2G44350	Citrate synthase family protein [Source:TAIR%3BAcc:AT2G44350]	2.31039	4.96017
1811	AT3G51840	acyl-CoA oxidase 4 [Source:TAIR%3BAcc:AT3G51840]	2.30957	4.95737
1812	AT5G55970	RING/U-box superfamily protein [Source:TAIR%3BAcc:AT5G55970]	2.30927	4.95634
1813	AT5G23510	unknown protein%3B BEST Arabidopsis thaliana protein match is: unknown protein (TAIR:AT5G23490.1)%3B Has 35333 Blast hits to 34131 proteins in 2444 species: Archae - 798%3B Bacteria - 22429%3B Metazoa - 974%3B Fungi - 991%3B Plants - 531%3B Viruses - 0%3B Other Euk /.../s - 9610 (source: NCBI BLink). [Source:TAIR%3BAcc:AT5G23510]	2.30753	4.95034
1814	AT1G74000	strictosidine synthase 3 [Source:TAIR%3BAcc:AT1G74000]	2.30408	4.93851
1815	AT2G26230	uricase / urate oxidase / nodulin 35%2C putative [Source:TAIR%3BAcc:AT2G26230]	2.30297	4.93474
1816	AT1G70420	Protein of unknown function (DUF1645) [Source:TAIR%3BAcc:AT1G70420]	2.30238	4.93271
1817	AT5G22630	arogenate dehydratase 5 [Source:TAIR%3BAcc:AT5G22630]	2.30127	4.9289
1818	AT5G52050	MATE efflux family protein [Source:TAIR%3BAcc:AT5G52050]	2.30018	4.9252
1819	AT2G33385	actin-related protein C2B [Source:TAIR%3BAcc:AT2G33385]	2.29984	4.92403
1820	AT5G16370	acyl activating enzyme 5 [Source:TAIR%3BAcc:AT5G16370]	2.29872	4.92021
1821	AT2G15310	ADP-ribosylation factor B1A [Source:TAIR%3BAcc:AT2G15310]	2.29741	4.91575
1822	AT1G32910	HXXXD-type acyl-transferase family protein [Source:TAIR%3BAcc:AT1G32910]	2.29741	4.91575
1823	AT1G09560	germin-like protein 5 [Source:TAIR%3BAcc:AT1G09560]	2.29546	4.9091
1824	AT5G59550	zinc finger (C3HC4-type RING finger) family protein [Source:TAIR%3BAcc:AT5G59550]	2.29375	4.90328
1825	AT1G73965	CLAVATA3/ESR-RELATED 13 [Source:TAIR%3BAcc:AT1G73965]	2.2933	4.90175
1826	AT3G15534	unknown protein%3B FUNCTIONS IN: molecular_function unknown%3B INVOLVED IN: biological_process unknown%3B LOCATED IN: cellular_component unknown%3B BEST Arabidopsis thaliana protein match is: unknown protein (TAIR:AT1G52855.1)%3B Has 30201 Blast hits to 17322 /.../ins in 780 species: Archae - 12%3B Bacteria - 1396%3B Metazoa - 17338%3B Fungi - 3422%3B Plants - 5037%3B Viruses - 0%3B Other Eukaryo…	2.2933	4.90175
1827	AT5G05110	Cystatin/monellin family protein [Source:TAIR%3BAcc:AT5G05110]	2.29325	4.9016
1828	AT5G13800	pheophytinase [Source:TAIR%3BAcc:AT5G13800]	2.29278	4.89999
1829	AT4G03960	Phosphotyrosine protein phosphatases superfamily protein [Source:TAIR%3BAcc:AT4G03960]	2.29149	4.8956
1830	AT3G20410	calmodulin-domain protein kinase 9 [Source:TAIR%3BAcc:AT3G20410]	2.28494	4.87342
1831	AT3G53260	phenylalanine ammonia-lyase 2 [Source:TAIR%3BAcc:AT3G53260]	2.28426	4.87115
1832	AT1G72450	jasmonate-zim-domain protein 6 [Source:TAIR%3BAcc:AT1G72450]	2.28132	4.86122
1833	AT2G27830	unknown protein%3B BEST Arabidopsis thaliana protein match is: unknown protein (TAIR:AT4G22758.1)%3B Has 131 Blast hits to 131 proteins in 17 species: Archae - 0%3B Bacteria - 0%3B Metazoa - 0%3B Fungi - 0%3B Plants - 131%3B Viruses - 0%3B Other Eukaryotes - 0 (sou /.../CBI BLink). [Source:TAIR%3BAcc:AT2G27830]	2.28115	4.86064
1834	AT4G25720	glutaminyl cyclase [Source:TAIR%3BAcc:AT4G25720]	2.28104	4.86029
1835	AT5G52810	NAD(P)-binding Rossmann-fold superfamily protein [Source:TAIR%3BAcc:AT5G52810]	2.28084	4.8596
1836	AT3G14280	unknown protein%3B Has 51 Blast hits to 51 proteins in 13 species: Archae - 0%3B Bacteria - 0%3B Metazoa - 0%3B Fungi - 0%3B Plants - 51%3B Viruses - 0%3B Other Eukaryotes - 0 (source: NCBI BLink). [Source:TAIR%3BAcc:AT3G14280]	2.28002	4.85685
1837	AT3G13432	unknown protein%3B FUNCTIONS IN: molecular_function unknown%3B INVOLVED IN: biological_process unknown%3B LOCATED IN: endomembrane system%3B Has 3 Blast hits to 3 proteins in 2 species: Archae - 0%3B Bacteria - 0%3B Metazoa - 0%3B Fungi - 0%3B Plants - 3%3B Viruses - /.../her Eukaryotes - 0 (source: NCBI BLink). [Source:TAIR%3BAcc:AT3G13432]	2.27949	4.85507
1838	AT1G23710	Protein of unknown function (DUF1645) [Source:TAIR%3BAcc:AT1G23710]	2.27773	4.84914
1839	AT5G03490	UDP-Glycosyltransferase superfamily protein [Source:TAIR%3BAcc:AT5G03490]	2.27748	4.84829
1840	AT5G07220	BCL-2-associated athanogene 3 [Source:TAIR%3BAcc:AT5G07220]	2.27629	4.84429
1841	AT4G16760	acyl-CoA oxidase 1 [Source:TAIR%3BAcc:AT4G16760]	2.27623	4.84409
1842	AT1G70690	Receptor-like protein kinase-related family protein [Source:TAIR%3BAcc:AT1G70690]	2.27623	4.84409
1843	AT5G56350	Pyruvate kinase family protein [Source:TAIR%3BAcc:AT5G56350]	2.27571	4.84237
1844	AT5G62865	unknown protein%3B BEST Arabidopsis thaliana protein match is: unknown protein (TAIR:AT3G48020.1). [Source:TAIR%3BAcc:AT5G62865]	2.27368	4.83555
1845	AT5G53560	cytochrome B5 isoform E [Source:TAIR%3BAcc:AT5G53560]	2.27226	4.83078
1846	AT5G47140	GATA transcription factor 27 [Source:TAIR%3BAcc:AT5G47140]	2.27188	4.82951
1847	AT5G57685	glutamine dumper 3 [Source:TAIR%3BAcc:AT5G57685]	2.27127	4.82748
1848	AT4G37180	Homeodomain-like superfamily protein [Source:TAIR%3BAcc:AT4G37180]	2.26982	4.82263
1849	AT3G14770	Nodulin MtN3 family protein [Source:TAIR%3BAcc:AT3G14770]	2.26978	4.82248
1850	AT1G56010	NAC domain containing protein 1 [Source:TAIR%3BAcc:AT1G56010]	2.26808	4.81681
1851	AT4G15975	RING/U-box superfamily protein [Source:TAIR%3BAcc:AT4G15975]	2.26774	4.81569
1852	AT2G38350	unknown protein%3B FUNCTIONS IN: molecular_function unknown%3B INVOLVED IN: biological_process unknown%3B LOCATED IN: mitochondrion%3B Has 1 Blast hits to 1 proteins in 1 species: Archae - 0%3B Bacteria - 0%3B Metazoa - 0%3B Fungi - 0%3B Plants - 1%3B Viruses - 0%3B Ot /.../karyotes - 0 (source: NCBI BLink). [Source:TAIR%3BAcc:AT2G38350]	2.26742	4.81461
1853	AT1G49960	Xanthine/uracil permease family protein [Source:TAIR%3BAcc:AT1G49960]	2.26742	4.81461
1854	AT3G59930	Encodes a defensin-like (DEFL) family protein. [Source:TAIR%3BAcc:AT3G59930]	2.26669	4.81216
1855	AT3G13110	serine acetyltransferase 2%3B2 [Source:TAIR%3BAcc:AT3G13110]	2.26633	4.81096
1856	AT4G00860	Protein of unknown function (DUF1138) [Source:TAIR%3BAcc:AT4G00860]	2.26557	4.80843
1857	AT2G39050	hydroxyproline-rich glycoprotein family protein [Source:TAIR%3BAcc:AT2G39050]	2.26398	4.80315
1858	AT2G47600	magnesium/proton exchanger [Source:TAIR%3BAcc:AT2G47600]	2.26382	4.80262
1859	AT1G07620	GTP-binding protein Obg/CgtA [Source:TAIR%3BAcc:AT1G07620]	2.26261	4.7986
1860	AT2G39970	Mitochondrial substrate carrier family protein [Source:TAIR%3BAcc:AT2G39970]	2.26215	4.79705
1861	AT1G63245	CLAVATA3/ESR-RELATED 14 [Source:TAIR%3BAcc:AT1G63245]	2.26061	4.79195
1862	AT1G27760	interferon-related developmental regulator family protein / IFRD protein family [Source:TAIR%3BAcc:AT1G27760]	2.26021	4.7906
1863	AT3G04060	NAC domain containing protein 46 [Source:TAIR%3BAcc:AT3G04060]	2.25974	4.78906
1864	AT4G21790	tobamovirus multiplication 1 [Source:TAIR%3BAcc:AT4G21790]	2.25828	4.78422
1865	AT4G15910	drought-induced 21 [Source:TAIR%3BAcc:AT4G15910]	2.25825	4.78411
1866	AT4G14930	Survival protein SurE-like phosphatase/nucleotidase [Source:TAIR%3BAcc:AT4G14930]	2.25792	4.78301
1867	AT3G60980	Tetratricopeptide repeat (TPR)-like superfamily protein [Source:TAIR%3BAcc:AT3G60980]	2.25776	4.78249
1868	AT3G62400	unknown protein%3B Has 4 Blast hits to 4 proteins in 1 species: Archae - 0%3B Bacteria - 0%3B Metazoa - 0%3B Fungi - 0%3B Plants - 4%3B Viruses - 0%3B Other Eukaryotes - 0 (source: NCBI BLink). [Source:TAIR%3BAcc:AT3G62400]	2.25759	4.78193
1869	AT3G50550	unknown protein%3B Has 75703 Blast hits to 19796 proteins in 1115 species: Archae - 327%3B Bacteria - 34383%3B Metazoa - 14453%3B Fungi - 7466%3B Plants - 2586%3B Viruses - 958%3B Other Eukaryotes - 15530 (source: NCBI BLink). [Source:TAIR%3BAcc:AT3G50550]	2.25616	4.77717
1870	AT3G52540	ovate family protein 18 [Source:TAIR%3BAcc:AT3G52540]	2.25286	4.76625
1871	AT1G08250	arogenate dehydratase 6 [Source:TAIR%3BAcc:AT1G08250]	2.2522	4.76407
1872	AT4G17215	Pollen Ole e 1 allergen and extensin family protein [Source:TAIR%3BAcc:AT4G17215]	2.25148	4.7617
1873	AT5G13110	glucose-6-phosphate dehydrogenase 2 [Source:TAIR%3BAcc:AT5G13110]	2.24893	4.75329
1874	AT4G14430	indole-3-butyric acid response 10 [Source:TAIR%3BAcc:AT4G14430]	2.24781	4.74962
1875	AT2G31110	Plant protein of unknown function (DUF828) [Source:TAIR%3BAcc:AT2G31110]	2.24611	4.744
1876	ATCG00700	photosystem II reaction center protein N [Source:TAIR%3BAcc:ATCG00700]	2.24604	4.7438
1877	AT3G09220	laccase 7 [Source:TAIR%3BAcc:AT3G09220]	2.24518	4.74097
1878	AT3G59080	Eukaryotic aspartyl protease family protein [Source:TAIR%3BAcc:AT3G59080]	2.24296	4.73369
1879	AT3G10790	F-box associated ubiquitination effector family protein [Source:TAIR%3BAcc:AT3G10790]	2.24296	4.73369
1880	AT4G13860	RNA-binding (RRM/RBD/RNP motifs) family protein [Source:TAIR%3BAcc:AT4G13860]	2.24296	4.73369
1881	AT1G72690	unknown protein%3B BEST Arabidopsis thaliana protein match is: unknown protein (TAIR:AT1G17490.1)%3B Has 59 Blast hits to 45 proteins in 9 species: Archae - 0%3B Bacteria - 0%3B Metazoa - 0%3B Fungi - 0%3B Plants - 59%3B Viruses - 0%3B Other Eukaryotes - 0 (source: /.../BLink). [Source:TAIR%3BAcc:AT1G72690]	2.24217	4.73107
1882	AT3G26340	N-terminal nucleophile aminohydrolases (Ntn hydrolases) superfamily protein [Source:TAIR%3BAcc:AT3G26340]	2.2412	4.72791
1883	AT1G54030	GDSL-like Lipase/Acylhydrolase superfamily protein [Source:TAIR%3BAcc:AT1G54030]	2.24082	4.72666
1884	AT4G04972	unknown protein. [Source:TAIR%3BAcc:AT4G04972]	2.23823	4.71819
1885	AT5G50260	Cysteine proteinases superfamily protein [Source:TAIR%3BAcc:AT5G50260]	2.23687	4.71374
1886	AT3G28580	P-loop containing nucleoside triphosphate hydrolases superfamily protein [Source:TAIR%3BAcc:AT3G28580]	2.23563	4.70969
1887	AT1G07135	glycine-rich protein [Source:TAIR%3BAcc:AT1G07135]	2.2305	4.69298
1888	AT3G53230	ATPase%2C AAA-type%2C CDC48 protein [Source:TAIR%3BAcc:AT3G53230]	2.23044	4.69277
1889	AT3G02515	transposable element gene [Source:TAIR%3BAcc:AT3G02515]	2.22997	4.69124
1890	AT1G23440	Peptidase C15%2C pyroglutamyl peptidase I-like [Source:TAIR%3BAcc:AT1G23440]	2.22936	4.68927
1891	AT2G36460	Aldolase superfamily protein [Source:TAIR%3BAcc:AT2G36460]	2.22854	4.68658
1892	AT4G02280	sucrose synthase 3 [Source:TAIR%3BAcc:AT4G02280]	2.22854	4.68658
1893	AT5G24090	chitinase A [Source:TAIR%3BAcc:AT5G24090]	2.22838	4.68607
1894	AT3G49580	response to low sulfur 1 [Source:TAIR%3BAcc:AT3G49580]	2.2282	4.6855
1895	AT5G08565	Transcription initiation Spt4-like protein [Source:TAIR%3BAcc:AT5G08565]	2.22809	4.68514
1896	AT4G32870	Polyketide cyclase/dehydrase and lipid transport superfamily protein [Source:TAIR%3BAcc:AT4G32870]	2.22769	4.68384
1897	AT2G29950	ELF4-like 1 [Source:TAIR%3BAcc:AT2G29950]	2.2274	4.68288
1898	AT1G28370	ERF domain protein 11 [Source:TAIR%3BAcc:AT1G28370]	2.22699	4.68157
1899	AT5G02230	Haloacid dehalogenase-like hydrolase (HAD) superfamily protein [Source:TAIR%3BAcc:AT5G02230]	2.22597	4.67825
1900	AT2G01540	Calcium-dependent lipid-binding (CaLB domain) family protein [Source:TAIR%3BAcc:AT2G01540]	2.22481	4.67449
1901	AT1G64610	Transducin/WD40 repeat-like superfamily protein [Source:TAIR%3BAcc:AT1G64610]	2.22468	4.67407
1902	AT1G04970	lipid-binding serum glycoprotein family protein [Source:TAIR%3BAcc:AT1G04970]	2.22467	4.67403
1903	AT5G50460	secE/sec61-gamma protein transport protein [Source:TAIR%3BAcc:AT5G50460]	2.22457	4.67371
1904	AT5G59840	Ras-related small GTP-binding family protein [Source:TAIR%3BAcc:AT5G59840]	2.22435	4.673
1905	AT2G07689	NADH-Ubiquinone/plastoquinone (complex I) protein [Source:TAIR%3BAcc:AT2G07689]	2.22435	4.673
1906	AT3G04220	Disease resistance protein (TIR-NBS-LRR class) family [Source:TAIR%3BAcc:AT3G04220]	2.22273	4.66776
1907	ATMG00510	NADH dehydrogenase subunit 7 [Source:TAIR%3BAcc:ATMG00510]	2.21661	4.64801
1908	AT3G18560	unknown protein%3B BEST Arabidopsis thaliana protein match is: unknown protein (TAIR:AT1G49000.1)%3B Has 95 Blast hits to 95 proteins in 13 species: Archae - 0%3B Bacteria - 0%3B Metazoa - 0%3B Fungi - 0%3B Plants - 95%3B Viruses - 0%3B Other Eukaryotes - 0 (source /.../ BLink). [Source:TAIR%3BAcc:AT3G18560]	2.21495	4.64266
1909	AT2G06255	ELF4-like 3 [Source:TAIR%3BAcc:AT2G06255]	2.21453	4.6413
1910	AT5G53420	CCT motif family protein [Source:TAIR%3BAcc:AT5G53420]	2.21394	4.63941
1911	AT5G63990	Inositol monophosphatase family protein [Source:TAIR%3BAcc:AT5G63990]	2.21238	4.63438
1912	AT5G54940	Translation initiation factor SUI1 family protein [Source:TAIR%3BAcc:AT5G54940]	2.21125	4.63075
1913	AT3G59280	Protein Transporter%2C Pam16 [Source:TAIR%3BAcc:AT3G59280]	2.21045	4.62819
1914	AT5G43260	chaperone protein dnaJ-related [Source:TAIR%3BAcc:AT5G43260]	2.21019	4.62737
1915	AT1G22410	Class-II DAHP synthetase family protein [Source:TAIR%3BAcc:AT1G22410]	2.20814	4.62078
1916	AT4G13180	NAD(P)-binding Rossmann-fold superfamily protein [Source:TAIR%3BAcc:AT4G13180]	2.20652	4.61559
1917	AT1G60960	iron regulated transporter 3 [Source:TAIR%3BAcc:AT1G60960]	2.20511	4.61109
1918	AT3G29200	chorismate mutase 1 [Source:TAIR%3BAcc:AT3G29200]	2.20193	4.60095
1919	AT2G02040	peptide transporter 2 [Source:TAIR%3BAcc:AT2G02040]	2.20185	4.6007
1920	AT4G30860	SET domain group 4 [Source:TAIR%3BAcc:AT4G30860]	2.20178	4.60047
1921	AT5G38710	Methylenetetrahydrofolate reductase family protein [Source:TAIR%3BAcc:AT5G38710]	2.20138	4.59919
1922	AT4G35070	SBP (S-ribonuclease binding protein) family protein [Source:TAIR%3BAcc:AT4G35070]	2.19867	4.59057
1923	AT5G42380	calmodulin like 37 [Source:TAIR%3BAcc:AT5G42380]	2.19865	4.59051
1924	AT1G35320	unknown protein%3B BEST Arabidopsis thaliana protein match is: unknown protein (TAIR:AT3G30160.1)%3B Has 9 Blast hits to 9 proteins in 1 species: Archae - 0%3B Bacteria - 0%3B Metazoa - 0%3B Fungi - 0%3B Plants - 9%3B Viruses - 0%3B Other Eukaryotes - 0 (source: NC /.../nk). [Source:TAIR%3BAcc:AT1G35320]	2.19846	4.58988
1925	AT3G20520	SHV3-like 3 [Source:TAIR%3BAcc:AT3G20520]	2.19788	4.58804
1926	AT4G20970	basic helix-loop-helix (bHLH) DNA-binding superfamily protein [Source:TAIR%3BAcc:AT4G20970]	2.19788	4.58804
1927	AT5G12870	myb domain protein 46 [Source:TAIR%3BAcc:AT5G12870]	2.19788	4.58804
1928	AT3G54950	patatin-like protein 6 [Source:TAIR%3BAcc:AT3G54950]	2.19744	4.58666
1929	AT4G34135	UDP-glucosyltransferase 73B2 [Source:TAIR%3BAcc:AT4G34135]	2.19517	4.57942
1930	AT2G45170	AUTOPHAGY 8E [Source:TAIR%3BAcc:AT2G45170]	2.19488	4.57851
1931	AT2G45300	RNA 3'-terminal phosphate cyclase/enolpyruvate transferase%2C alpha/beta [Source:TAIR%3BAcc:AT2G45300]	2.19427	4.57657
1932	AT3G61070	peroxin 11E [Source:TAIR%3BAcc:AT3G61070]	2.19387	4.57531
1933	AT5G51640	Plant protein of unknown function (DUF828) [Source:TAIR%3BAcc:AT5G51640]	2.19326	4.57338
1934	AT3G11840	plant U-box 24 [Source:TAIR%3BAcc:AT3G11840]	2.19165	4.56828
1935	AT5G66690	UDP-Glycosyltransferase superfamily protein [Source:TAIR%3BAcc:AT5G66690]	2.19118	4.5668
1936	AT1G07890	ascorbate peroxidase 1 [Source:TAIR%3BAcc:AT1G07890]	2.19088	4.56583
1937	AT1G73540	nudix hydrolase homolog 21 [Source:TAIR%3BAcc:AT1G73540]	2.18932	4.5609
1938	AT5G64400	CONTAINS InterPro DOMAIN/s: CHCH (InterPro:IPR010625)%3B BEST Arabidopsis thaliana protein match is: Cox19-like CHCH family protein (TAIR:AT5G09570.1)%3B Has 1807 Blast hits to 1807 proteins in 277 species: Archae - 0%3B Bacteria - 0%3B Metazoa - 736%3B Fungi /.../%3B Plants - 385%3B Viruses - 0%3B Other Eukaryotes - 339 (source: NCBI BLink). [Source:TAIR%3BAcc:AT5G64400]	2.18654	4.55213
1939	AT3G01930	Major facilitator superfamily protein [Source:TAIR%3BAcc:AT3G01930]	2.18645	4.55184
1940	AT3G13435	unknown protein%3B FUNCTIONS IN: molecular_function unknown%3B INVOLVED IN: biological_process unknown%3B LOCATED IN: endomembrane system%3B Has 4 Blast hits to 4 proteins in 2 species: Archae - 0%3B Bacteria - 0%3B Metazoa - 0%3B Fungi - 0%3B Plants - 4%3B Viruses - /.../her Eukaryotes - 0 (source: NCBI BLink). [Source:TAIR%3BAcc:AT3G13435]	2.18638	4.55162
1941	AT5G11210	glutamate receptor 2.5 [Source:TAIR%3BAcc:AT5G11210]	2.1846	4.54599
1942	AT2G25620	DNA-binding protein phosphatase 1 [Source:TAIR%3BAcc:AT2G25620]	2.18277	4.54024
1943	AT3G16500	phytochrome-associated protein 1 [Source:TAIR%3BAcc:AT3G16500]	2.18277	4.54024
1944	AT4G35840	RING/U-box superfamily protein [Source:TAIR%3BAcc:AT4G35840]	2.18176	4.53706
1945	AT1G72920	Toll-Interleukin-Resistance (TIR) domain family protein [Source:TAIR%3BAcc:AT1G72920]	2.18148	4.53619
1946	AT3G25882	NIM1-interacting 2 [Source:TAIR%3BAcc:AT3G25882]	2.18074	4.53385
1947	AT1G71000	Chaperone DnaJ-domain superfamily protein [Source:TAIR%3BAcc:AT1G71000]	2.17996	4.53139
1948	AT4G28420	Tyrosine transaminase family protein [Source:TAIR%3BAcc:AT4G28420]	2.17996	4.53139
1949	AT1G32960	Subtilase family protein [Source:TAIR%3BAcc:AT1G32960]	2.17903	4.5285
1950	AT1G63090	phloem protein 2-A11 [Source:TAIR%3BAcc:AT1G63090]	2.17822	4.52596
1951	AT2G04070	MATE efflux family protein [Source:TAIR%3BAcc:AT2G04070]	2.17577	4.51827
1952	AT4G02650	ENTH/ANTH/VHS superfamily protein [Source:TAIR%3BAcc:AT4G02650]	2.173	4.50961
1953	AT5G64100	Peroxidase superfamily protein [Source:TAIR%3BAcc:AT5G64100]	2.173	4.50961
1954	AT1G69870	nitrate transporter 1.7 [Source:TAIR%3BAcc:AT1G69870]	2.17195	4.50631
1955	AT3G25220	FK506-binding protein 15 kD-1 [Source:TAIR%3BAcc:AT3G25220]	2.17014	4.50068
1956	AT1G02610	RING/FYVE/PHD zinc finger superfamily protein [Source:TAIR%3BAcc:AT1G02610]	2.16984	4.49975
1957	AT1G21220	transposable element gene [Source:TAIR%3BAcc:AT1G21220]	2.16931	4.49808
1958	AT3G14070	cation exchanger 9 [Source:TAIR%3BAcc:AT3G14070]	2.16931	4.49808
1959	AT5G17770	NADH:cytochrome B5 reductase 1 [Source:TAIR%3BAcc:AT5G17770]	2.16832	4.49498
1960	AT1G53625	unknown protein%3B Has 29996 Blast hits to 6987 proteins in 655 species: Archae - 23%3B Bacteria - 6686%3B Metazoa - 10521%3B Fungi - 1178%3B Plants - 7439%3B Viruses - 681%3B Other Eukaryotes - 3468 (source: NCBI BLink). [Source:TAIR%3BAcc:AT1G53625]	2.16735	4.49197
1961	AT5G41880	DNA primases%3BDNA primases [Source:TAIR%3BAcc:AT5G41880]	2.16702	4.49094
1962	AT1G65840	polyamine oxidase 4 [Source:TAIR%3BAcc:AT1G65840]	2.16514	4.48509
1963	AT1G27970	nuclear transport factor 2B [Source:TAIR%3BAcc:AT1G27970]	2.16512	4.48503
1964	AT2G27730	copper ion binding [Source:TAIR%3BAcc:AT2G27730]	2.16279	4.47781
1965	AT3G55560	AT-hook protein of GA feedback 2 [Source:TAIR%3BAcc:AT3G55560]	2.1627	4.47752
1966	AT3G18830	polyol/monosaccharide transporter 5 [Source:TAIR%3BAcc:AT3G18830]	2.16251	4.47694
1967	AT4G16210	enoyl-CoA hydratase/isomerase A [Source:TAIR%3BAcc:AT4G16210]	2.16235	4.47643
1968	AT1G32740	SBP (S-ribonuclease binding protein) family protein [Source:TAIR%3BAcc:AT1G32740]	2.16105	4.47239
1969	AT3G53650	Histone superfamily protein [Source:TAIR%3BAcc:AT3G53650]	2.16085	4.47177
1970	AT5G05370	Cytochrome b-c1 complex%2C subunit 8 protein [Source:TAIR%3BAcc:AT5G05370]	2.15962	4.46796
1971	AT3G22260	Cysteine proteinases superfamily protein [Source:TAIR%3BAcc:AT3G22260]	2.15941	4.46733
1972	AT3G27970	Exonuclease family protein [Source:TAIR%3BAcc:AT3G27970]	2.15723	4.46059
1973	AT1G72000	Plant neutral invertase family protein [Source:TAIR%3BAcc:AT1G72000]	2.15723	4.46059
1974	AT5G44065	unknown protein%3B Has 30201 Blast hits to 17322 proteins in 780 species: Archae - 12%3B Bacteria - 1396%3B Metazoa - 17338%3B Fungi - 3422%3B Plants - 5037%3B Viruses - 0%3B Other Eukaryotes - 2996 (source: NCBI BLink). [Source:TAIR%3BAcc:AT5G44065]	2.15723	4.46059
1975	AT5G36880	acetyl-CoA synthetase [Source:TAIR%3BAcc:AT5G36880]	2.15575	4.45601
1976	AT2G26830	Protein kinase superfamily protein [Source:TAIR%3BAcc:AT2G26830]	2.1555	4.45524
1977	AT1G34060	Pyridoxal phosphate (PLP)-dependent transferases superfamily protein [Source:TAIR%3BAcc:AT1G34060]	2.15462	4.45253
1978	AT4G16690	methyl esterase 16 [Source:TAIR%3BAcc:AT4G16690]	2.15157	4.4431
1979	AT5G19855	Chaperonin-like RbcX protein [Source:TAIR%3BAcc:AT5G19855]	2.1514	4.4426
1980	AT5G66650	Protein of unknown function (DUF607) [Source:TAIR%3BAcc:AT5G66650]	2.15077	4.44064
1981	AT5G21105	Plant L-ascorbate oxidase [Source:TAIR%3BAcc:AT5G21105]	2.14887	4.43482
1982	AT1G56080	unknown protein%3B FUNCTIONS IN: molecular_function unknown%3B INVOLVED IN: biological_process unknown%3B LOCATED IN: plasma membrane%3B EXPRESSED IN: 12 plant structures%3B EXPRESSED DURING: 6 growth stages%3B BEST Arabidopsis thaliana protein match is: unknow /.../ein (TAIR:AT1G16520.1)%3B Has 196 Blast hits to 193 proteins in 50 species: Archae - 2%3B Bacteria - 0%3B Metazoa - 9%3B Fungi - 2%3…	2.14874	4.4344
1983	AT1G77120	alcohol dehydrogenase 1 [Source:TAIR%3BAcc:AT1G77120]	2.14855	4.43382
1984	AT2G05910	Protein of unknown function (DUF567) [Source:TAIR%3BAcc:AT2G05910]	2.14825	4.43289
1985	AT5G08139	RING/U-box superfamily protein [Source:TAIR%3BAcc:AT5G08139]	2.14793	4.43192
1986	AT2G02370	SNARE associated Golgi protein family [Source:TAIR%3BAcc:AT2G02370]	2.14765	4.43104
1987	AT2G44480	beta glucosidase 17 [Source:TAIR%3BAcc:AT2G44480]	2.1473	4.42998
1988	AT3G20340	Expression of the gene is downregulated in the presence of paraquat%2C an inducer of photoxidative stress. [Source:TAIR%3BAcc:AT3G20340]	2.1472	4.42966
1989	AT5G27600	long-chain acyl-CoA synthetase 7 [Source:TAIR%3BAcc:AT5G27600]	2.1467	4.42815
1990	AT3G53232	ROTUNDIFOLIA like 1 [Source:TAIR%3BAcc:AT3G53232]	2.14552	4.42452
1991	AT2G21180	unknown protein%3B BEST Arabidopsis thaliana protein match is: unknown protein (TAIR:AT5G19875.1)%3B Has 124 Blast hits to 124 proteins in 12 species: Archae - 0%3B Bacteria - 0%3B Metazoa - 0%3B Fungi - 0%3B Plants - 124%3B Viruses - 0%3B Other Eukaryotes - 0 (sou /.../CBI BLink). [Source:TAIR%3BAcc:AT2G21180]	2.14413	4.42026
1992	AT1G25520	Uncharacterized protein family (UPF0016) [Source:TAIR%3BAcc:AT1G25520]	2.1425	4.41525
1993	AT1G48200	unknown protein%3B FUNCTIONS IN: molecular_function unknown%3B INVOLVED IN: biological_process unknown%3B LOCATED IN: endomembrane system%3B EXPRESSED IN: 22 plant structures%3B EXPRESSED DURING: 13 growth stages%3B Has 30 Blast hits to 30 proteins in 12 specie /.../hae - 0%3B Bacteria - 0%3B Metazoa - 0%3B Fungi - 0%3B Plants - 30%3B Viruses - 0%3B Other Eukaryotes - 0 (source: NCBI BLink). [Sou…	2.14119	4.41127
1994	AT5G61570	Protein kinase superfamily protein [Source:TAIR%3BAcc:AT5G61570]	2.1403	4.40854
1995	AT4G14450	unknown protein%3B LOCATED IN: chloroplast%3B BEST Arabidopsis thaliana protein match is: unknown protein (TAIR:AT3G23170.1)%3B Has 74 Blast hits to 74 proteins in 6 species: Archae - 0%3B Bacteria - 0%3B Metazoa - 0%3B Fungi - 0%3B Plants - 74%3B Viruses - 0%3B Othe /.../ryotes - 0 (source: NCBI BLink). [Source:TAIR%3BAcc:AT4G14450]	2.13977	4.40691
1996	AT3G04640	glycine-rich protein [Source:TAIR%3BAcc:AT3G04640]	2.13891	4.40429
1997	AT5G41800	Transmembrane amino acid transporter family protein [Source:TAIR%3BAcc:AT5G41800]	2.13857	4.40326
1998	AT2G40330	PYR1-like 6 [Source:TAIR%3BAcc:AT2G40330]	2.13838	4.40266
[truncated: 212 more rows]

## Sheet: WT up
3129 upregulated genes in WT as compared to WT+Bc, FC>=4
#	Gene ID	Description	Log2(FC)	FC
1	AT1G20190	expansin 11 [Source:TAIR%3BAcc:AT1G20190]	8.4494	349.561
2	AT1G29600	Zinc finger C-x8-C-x5-C-x3-H type family protein [Source:TAIR%3BAcc:AT1G29600]	7.83416	228.201
3	AT5G50915	basic helix-loop-helix (bHLH) DNA-binding superfamily protein [Source:TAIR%3BAcc:AT5G50915]	7.83067	227.65
4	AT1G74670	Gibberellin-regulated family protein [Source:TAIR%3BAcc:AT1G74670]	7.64589	200.282
5	AT2G15020	unknown protein%3B BEST Arabidopsis thaliana protein match is: unknown protein (TAIR:AT5G64190.1)%3B Has 72 Blast hits to 72 proteins in 10 species: Archae - 0%3B Bacteria - 0%3B Metazoa - 0%3B Fungi - 0%3B Plants - 72%3B Viruses - 0%3B Other Eukaryotes - 0 (source /.../ BLink). [Source:TAIR%3BAcc:AT2G15020]	7.39806	168.67
6	AT1G60590	Pectin lyase-like superfamily protein [Source:TAIR%3BAcc:AT1G60590]	7.31368	159.088
7	AT4G34760	SAUR-like auxin-responsive protein family [Source:TAIR%3BAcc:AT4G34760]	7.2387	151.031
8	AT1G56430	nicotianamine synthase 4 [Source:TAIR%3BAcc:AT1G56430]	7.23508	150.653
9	AT1G49430	long-chain acyl-CoA synthetase 2 [Source:TAIR%3BAcc:AT1G49430]	7.13695	140.746
10	AT3G46490	2-oxoglutarate (2OG) and Fe(II)-dependent oxygenase superfamily protein [Source:TAIR%3BAcc:AT3G46490]	7.051	132.606
11	AT3G11110	RING/U-box superfamily protein [Source:TAIR%3BAcc:AT3G11110]	7.02081	129.859
12	AT2G40610	expansin A8 [Source:TAIR%3BAcc:AT2G40610]	6.91339	120.542
13	AT2G10940	Bifunctional inhibitor/lipid-transfer protein/seed storage 2S albumin superfamily protein [Source:TAIR%3BAcc:AT2G10940]	6.89769	119.237
14	AT4G24700	unknown protein%3B Has 20 Blast hits to 20 proteins in 7 species: Archae - 0%3B Bacteria - 0%3B Metazoa - 0%3B Fungi - 0%3B Plants - 20%3B Viruses - 0%3B Other Eukaryotes - 0 (source: NCBI BLink). [Source:TAIR%3BAcc:AT4G24700]	6.84979	115.343
15	AT3G21460	Glutaredoxin family protein [Source:TAIR%3BAcc:AT3G21460]	6.8131	112.447
16	AT5G02890	HXXXD-type acyl-transferase family protein [Source:TAIR%3BAcc:AT5G02890]	6.7794	109.851
17	AT5G45670	GDSL-like Lipase/Acylhydrolase superfamily protein [Source:TAIR%3BAcc:AT5G45670]	6.76272	108.588
18	AT4G12830	alpha/beta-Hydrolases superfamily protein [Source:TAIR%3BAcc:AT4G12830]	6.7464	107.366
19	AT5G13140	Pollen Ole e 1 allergen and extensin family protein [Source:TAIR%3BAcc:AT5G13140]	6.69295	103.462
20	AT2G18570	UDP-Glycosyltransferase superfamily protein [Source:TAIR%3BAcc:AT2G18570]	6.64847	100.32
21	AT1G04520	plasmodesmata-located protein 2 [Source:TAIR%3BAcc:AT1G04520]	6.59263	96.5119
22	AT5G10250	Phototropic-responsive NPH3 family protein [Source:TAIR%3BAcc:AT5G10250]	6.56694	94.808
23	AT4G38950	ATP binding microtubule motor family protein [Source:TAIR%3BAcc:AT4G38950]	6.4639	88.2731
24	AT3G06880	Transducin/WD40 repeat-like superfamily protein [Source:TAIR%3BAcc:AT3G06880]	6.41234	85.1737
25	AT5G57780	EXPRESSED IN: 18 plant structures%3B EXPRESSED DURING: 12 growth stages%3B BEST Arabidopsis thaliana protein match is: sequence-specific DNA binding transcription factors (TAIR:AT4G30410.1)%3B Has 123 Blast hits to 123 proteins in 11 species: Archae - 0%3B /.../ia - 0%3B Metazoa - 0%3B Fungi - 0%3B Plants - 123%3B Viruses - 0%3B Other Eukaryotes - 0 (source: NCBI BLink). [Source:TAIR%3BAcc:AT5G57…	6.3886	83.7838
26	AT4G34790	SAUR-like auxin-responsive protein family [Source:TAIR%3BAcc:AT4G34790]	6.36949	82.6814
27	AT5G45950	GDSL-like Lipase/Acylhydrolase superfamily protein [Source:TAIR%3BAcc:AT5G45950]	6.35886	82.0743
28	AT4G26530	Aldolase superfamily protein [Source:TAIR%3BAcc:AT4G26530]	6.34577	81.3333
29	AT3G52720	alpha carbonic anhydrase 1 [Source:TAIR%3BAcc:AT3G52720]	6.34012	81.015
30	AT5G41900	alpha/beta-Hydrolases superfamily protein [Source:TAIR%3BAcc:AT5G41900]	6.33762	80.8749
31	AT5G66520	Tetratricopeptide repeat (TPR)-like superfamily protein [Source:TAIR%3BAcc:AT5G66520]	6.32078	79.9362
32	AT4G28780	GDSL-like Lipase/Acylhydrolase superfamily protein [Source:TAIR%3BAcc:AT4G28780]	6.31546	79.6419
33	AT5G24105	arabinogalactan protein 41 [Source:TAIR%3BAcc:AT5G24105]	6.29042	78.2717
34	AT4G39330	cinnamyl alcohol dehydrogenase 9 [Source:TAIR%3BAcc:AT4G39330]	6.28387	77.9173
35	AT4G37750	Integrase-type DNA-binding superfamily protein [Source:TAIR%3BAcc:AT4G37750]	6.25961	76.6181
36	AT5G20630	germin 3 [Source:TAIR%3BAcc:AT5G20630]	6.24813	76.0106
37	AT1G10640	Pectin lyase-like superfamily protein [Source:TAIR%3BAcc:AT1G10640]	6.2387	75.5157
38	AT1G49200	RING/U-box superfamily protein [Source:TAIR%3BAcc:AT1G49200]	6.22755	74.934
39	AT5G43990	SET-domain containing protein lysine methyltransferase family protein [Source:TAIR%3BAcc:AT5G43990]	6.19596	73.3109
40	AT5G01015	unknown protein%3B FUNCTIONS IN: molecular_function unknown%3B INVOLVED IN: biological_process unknown%3B LOCATED IN: endomembrane system%3B EXPRESSED IN: 23 plant structures%3B EXPRESSED DURING: 13 growth stages%3B BEST Arabidopsis thaliana protein match is: u /.../ protein (TAIR:AT1G65295.1)%3B Has 30201 Blast hits to 17322 proteins in 780 species: Archae - 12%3B Bacteria - 1396%3B Metazoa - 17…	6.18928	72.9724
41	AT1G78970	lupeol synthase 1 [Source:TAIR%3BAcc:AT1G78970]	6.16108	71.56
42	AT4G28080	Tetratricopeptide repeat (TPR)-like superfamily protein [Source:TAIR%3BAcc:AT4G28080]	6.15713	71.3643
43	AT4G39770	Haloacid dehalogenase-like hydrolase (HAD) superfamily protein [Source:TAIR%3BAcc:AT4G39770]	6.15262	71.1415
44	AT3G50240	ATP binding microtubule motor family protein [Source:TAIR%3BAcc:AT3G50240]	6.1247	69.7777
45	AT4G01460	basic helix-loop-helix (bHLH) DNA-binding superfamily protein [Source:TAIR%3BAcc:AT4G01460]	6.11773	69.4415
46	AT3G23880	F-box and associated interaction domains-containing protein [Source:TAIR%3BAcc:AT3G23880]	6.1116	69.1472
47	AT3G61950	basic helix-loop-helix (bHLH) DNA-binding superfamily protein [Source:TAIR%3BAcc:AT3G61950]	6.09487	68.35
48	AT1G73600	S-adenosyl-L-methionine-dependent methyltransferases superfamily protein [Source:TAIR%3BAcc:AT1G73600]	6.08319	67.7988
49	AT2G01830	CHASE domain containing histidine kinase protein [Source:TAIR%3BAcc:AT2G01830]	6.07218	67.2837
50	AT3G17840	receptor-like kinase 902 [Source:TAIR%3BAcc:AT3G17840]	6.04672	66.1067
51	AT1G24470	beta-ketoacyl reductase 2 [Source:TAIR%3BAcc:AT1G24470]	6.03382	65.5182
52	AT4G14750	IQ-domain 19 [Source:TAIR%3BAcc:AT4G14750]	6.02332	65.0427
53	AT1G19150	photosystem I light harvesting complex gene 6 [Source:TAIR%3BAcc:AT1G19150]	6.00087	64.0386
54	AT1G52827	cadmium tolerance 1 [Source:TAIR%3BAcc:AT1G52827]	5.99885	63.9489
55	AT4G21890	unknown protein%3B FUNCTIONS IN: molecular_function unknown%3B INVOLVED IN: biological_process unknown%3B LOCATED IN: nucleus%3B EXPRESSED IN: 13 plant structures%3B EXPRESSED DURING: 7 growth stages%3B Has 14 Blast hits to 14 proteins in 5 species: Archae - 0%3B /.../ria - 0%3B Metazoa - 0%3B Fungi - 0%3B Plants - 14%3B Viruses - 0%3B Other Eukaryotes - 0 (source: NCBI BLink). [Source:TAIR%3BAcc…	5.98997	63.5566
56	AT4G12320	cytochrome P450%2C family 706%2C subfamily A%2C polypeptide 6 [Source:TAIR%3BAcc:AT4G12320]	5.98768	63.4557
57	AT5G15310	myb domain protein 16 [Source:TAIR%3BAcc:AT5G15310]	5.96753	62.5758
58	AT5G08000	glucan endo-1%2C3-beta-glucosidase-like protein 3 [Source:TAIR%3BAcc:AT5G08000]	5.96085	62.2867
59	AT3G43960	Cysteine proteinases superfamily protein [Source:TAIR%3BAcc:AT3G43960]	5.93509	61.1843
60	AT4G34220	Leucine-rich repeat protein kinase family protein [Source:TAIR%3BAcc:AT4G34220]	5.93196	61.0518
61	AT3G59250	F-box/RNI-like superfamily protein [Source:TAIR%3BAcc:AT3G59250]	5.91691	60.418
62	AT3G14940	phosphoenolpyruvate carboxylase 3 [Source:TAIR%3BAcc:AT3G14940]	5.91221	60.2218
63	AT3G10150	purple acid phosphatase 16 [Source:TAIR%3BAcc:AT3G10150]	5.90751	60.0257
64	AT5G58310	methyl esterase 18 [Source:TAIR%3BAcc:AT5G58310]	5.88852	59.241
65	AT1G04680	Pectin lyase-like superfamily protein [Source:TAIR%3BAcc:AT1G04680]	5.87701	58.7702
66	AT5G61350	Protein kinase superfamily protein [Source:TAIR%3BAcc:AT5G61350]	5.86859	58.4282
67	AT4G08040	1-aminocyclopropane-1-carboxylate synthase 11 [Source:TAIR%3BAcc:AT4G08040]	5.84979	57.6717
68	AT4G39510	cytochrome P450%2C family 96%2C subfamily A%2C polypeptide 12 [Source:TAIR%3BAcc:AT4G39510]	5.83994	57.2794
69	AT4G01490	transposable element gene [Source:TAIR%3BAcc:AT4G01490]	5.80999	56.1024
70	AT1G50732	unknown protein. [Source:TAIR%3BAcc:AT1G50732]	5.80494	55.9063
71	AT5G40380	cysteine-rich RLK (RECEPTOR-like protein kinase) 42 [Source:TAIR%3BAcc:AT5G40380]	5.77079	54.5985
72	AT5G62670	H(+)-ATPase 11 [Source:TAIR%3BAcc:AT5G62670]	5.75451	53.9857
73	AT3G58070	C2H2 and C2HC zinc fingers superfamily protein [Source:TAIR%3BAcc:AT3G58070]	5.74815	53.7485
74	AT1G26761	Arabinanase/levansucrase/invertase [Source:TAIR%3BAcc:AT1G26761]	5.74393	53.5916
75	AT4G12970	stomagen [Source:TAIR%3BAcc:AT4G12970]	5.72694	52.9638
76	AT3G12610	Leucine-rich repeat (LRR) family protein [Source:TAIR%3BAcc:AT3G12610]	5.72218	52.7895
77	AT5G35740	Carbohydrate-binding X8 domain superfamily protein [Source:TAIR%3BAcc:AT5G35740]	5.71621	52.5715
78	AT4G32000	Protein kinase superfamily protein [Source:TAIR%3BAcc:AT4G32000]	5.71053	52.3649
79	AT1G62030	Cysteine/Histidine-rich C1 domain family protein [Source:TAIR%3BAcc:AT1G62030]	5.7054	52.1792
80	AT2G27420	Cysteine proteinases superfamily protein [Source:TAIR%3BAcc:AT2G27420]	5.67983	51.2625
81	AT4G37800	xyloglucan endotransglucosylase/hydrolase 7 [Source:TAIR%3BAcc:AT4G37800]	5.65633	50.434
82	AT1G56670	GDSL-like Lipase/Acylhydrolase superfamily protein [Source:TAIR%3BAcc:AT1G56670]	5.65012	50.2176
83	AT5G54585	unknown protein%3B Has 30201 Blast hits to 17322 proteins in 780 species: Archae - 12%3B Bacteria - 1396%3B Metazoa - 17338%3B Fungi - 3422%3B Plants - 5037%3B Viruses - 0%3B Other Eukaryotes - 2996 (source: NCBI BLink). [Source:TAIR%3BAcc:AT5G54585]	5.64847	50.1601
84	AT4G37925	subunit NDH-M of NAD(P)H:plastoquinone dehydrogenase complex [Source:TAIR%3BAcc:AT4G37925]	5.63095	49.5547
85	AT5G24580	Heavy metal transport/detoxification superfamily protein [Source:TAIR%3BAcc:AT5G24580]	5.6159	49.0406
86	AT1G67750	Pectate lyase family protein [Source:TAIR%3BAcc:AT1G67750]	5.60432	48.6483
87	AT2G12460	transposable element gene [Source:TAIR%3BAcc:AT2G12460]	5.58362	47.9552
88	AT5G49100	unknown protein%3B BEST Arabidopsis thaliana protein match is: unknown protein (TAIR:AT3G06868.1)%3B Has 30201 Blast hits to 17322 proteins in 780 species: Archae - 12%3B Bacteria - 1396%3B Metazoa - 17338%3B Fungi - 3422%3B Plants - 5037%3B Viruses - 0%3B Other Eu /.../es - 2996 (source: NCBI BLink). [Source:TAIR%3BAcc:AT5G49100]	5.56439	47.3204
89	AT3G16250	NDH-dependent cyclic electron flow 1 [Source:TAIR%3BAcc:AT3G16250]	5.56175	47.2338
90	AT1G09750	Eukaryotic aspartyl protease family protein [Source:TAIR%3BAcc:AT1G09750]	5.55076	46.8755
91	AT5G07700	myb domain protein 76 [Source:TAIR%3BAcc:AT5G07700]	5.55006	46.8528
92	AT1G29450	SAUR-like auxin-responsive protein family [Source:TAIR%3BAcc:AT1G29450]	5.55006	46.8528
93	AT1G78170	unknown protein%3B BEST Arabidopsis thaliana protein match is: unknown protein (TAIR:AT1G22250.1)%3B Has 66 Blast hits to 66 proteins in 11 species: Archae - 0%3B Bacteria - 0%3B Metazoa - 0%3B Fungi - 0%3B Plants - 66%3B Viruses - 0%3B Other Eukaryotes - 0 (source /.../ BLink). [Source:TAIR%3BAcc:AT1G78170]	5.54948	46.8338
94	AT5G47500	Pectin lyase-like superfamily protein [Source:TAIR%3BAcc:AT5G47500]	5.52356	46.0001
95	AT4G38840	SAUR-like auxin-responsive protein family [Source:TAIR%3BAcc:AT4G38840]	5.52172	45.9412
96	AT5G38420	Ribulose bisphosphate carboxylase (small chain) family protein [Source:TAIR%3BAcc:AT5G38420]	5.51675	45.7832
97	AT1G47395	unknown protein%3B FUNCTIONS IN: molecular_function unknown%3B INVOLVED IN: biological_process unknown%3B LOCATED IN: endomembrane system%3B BEST Arabidopsis thaliana protein match is: unknown protein (TAIR:AT1G47400.1)%3B Has 9 Blast hits to 9 proteins in 2 /.../s: Archae - 0%3B Bacteria - 0%3B Metazoa - 0%3B Fungi - 0%3B Plants - 9%3B Viruses - 0%3B Other Eukaryotes - 0 (source: NCBI BLink). [S…	5.51571	45.7504
98	AT1G77110	Auxin efflux carrier family protein [Source:TAIR%3BAcc:AT1G77110]	5.51571	45.7504
99	AT3G16370	GDSL-like Lipase/Acylhydrolase superfamily protein [Source:TAIR%3BAcc:AT3G16370]	5.51384	45.691
100	AT4G38860	SAUR-like auxin-responsive protein family [Source:TAIR%3BAcc:AT4G38860]	5.48459	44.7741
101	AT3G46130	myb domain protein 48 [Source:TAIR%3BAcc:AT3G46130]	5.47412	44.4504
102	AT5G16030	unknown protein%3B BEST Arabidopsis thaliana protein match is: unknown protein (TAIR:AT3G02500.1)%3B Has 30201 Blast hits to 17322 proteins in 780 species: Archae - 12%3B Bacteria - 1396%3B Metazoa - 17338%3B Fungi - 3422%3B Plants - 5037%3B Viruses - 0%3B Other Eu /.../es - 2996 (source: NCBI BLink). [Source:TAIR%3BAcc:AT5G16030]	5.47309	44.4185
103	AT3G58120	Basic-leucine zipper (bZIP) transcription factor family protein [Source:TAIR%3BAcc:AT3G58120]	5.46604	44.2019
104	AT2G30766	unknown protein%3B FUNCTIONS IN: molecular_function unknown%3B INVOLVED IN: biological_process unknown%3B LOCATED IN: cellular_component unknown%3B Has 30201 Blast hits to 17322 proteins in 780 species: Archae - 12%3B Bacteria - 1396%3B Metazoa - 17338%3B Fungi - /.../ Plants - 5037%3B Viruses - 0%3B Other Eukaryotes - 2996 (source: NCBI BLink). [Source:TAIR%3BAcc:AT2G30766]	5.4639	44.1365
105	AT1G33440	Major facilitator superfamily protein [Source:TAIR%3BAcc:AT1G33440]	5.4626	44.0968
106	AT5G63180	Pectin lyase-like superfamily protein [Source:TAIR%3BAcc:AT5G63180]	5.45264	43.7932
107	AT5G44020	HAD superfamily%2C subfamily IIIB acid phosphatase [Source:TAIR%3BAcc:AT5G44020]	5.43219	43.1769
108	AT2G37080	ROP interactive partner 3 [Source:TAIR%3BAcc:AT2G37080]	5.43148	43.1557
109	AT1G30280	Chaperone DnaJ-domain superfamily protein [Source:TAIR%3BAcc:AT1G30280]	5.42359	42.9203
110	AT5G62920	response regulator 6 [Source:TAIR%3BAcc:AT5G62920]	5.41941	42.7961
111	AT4G30180	sequence-specific DNA binding transcription factors%3Btranscription regulators [Source:TAIR%3BAcc:AT4G30180]	5.4183	42.7634
112	AT5G59670	Leucine-rich repeat protein kinase family protein [Source:TAIR%3BAcc:AT5G59670]	5.40488	42.3673
113	AT3G51290	Protein of unknown function (DUF630) %3BProtein of unknown function (DUF632) [Source:TAIR%3BAcc:AT3G51290]	5.36949	41.3407
114	AT4G22010	SKU5 similar 4 [Source:TAIR%3BAcc:AT4G22010]	5.34825	40.7364
115	AT1G33170	S-adenosyl-L-methionine-dependent methyltransferases superfamily protein [Source:TAIR%3BAcc:AT1G33170]	5.32052	39.9611
116	AT1G52750	alpha/beta-Hydrolases superfamily protein [Source:TAIR%3BAcc:AT1G52750]	5.3106	39.6871
117	AT4G00480	basic helix-loop-helix (bHLH) DNA-binding superfamily protein [Source:TAIR%3BAcc:AT4G00480]	5.3106	39.6871
118	AT5G48360	Actin-binding FH2 (formin homology 2) family protein [Source:TAIR%3BAcc:AT5G48360]	5.30476	39.5267
119	AT4G38660	Pathogenesis-related thaumatin superfamily protein [Source:TAIR%3BAcc:AT4G38660]	5.30356	39.494
120	AT1G13650	BEST Arabidopsis thaliana protein match is: 18S pre-ribosomal assembly protein gar2-related (TAIR:AT2G03810.4)%3B Has 3688 Blast hits to 1629 proteins in 255 species: Archae - 22%3B Bacteria - 222%3B Metazoa - 684%3B Fungi - 292%3B Plants - 62%3B Viruses - 14%3B /.../Eukaryotes - 2392 (source: NCBI BLink). [Source:TAIR%3BAcc:AT1G13650]	5.29758	39.3305
121	AT2G42170	Actin family protein [Source:TAIR%3BAcc:AT2G42170]	5.27217	38.644
122	AT2G34150	SCAR family protein [Source:TAIR%3BAcc:AT2G34150]	5.26973	38.5786
123	AT3G05900	neurofilament protein-related [Source:TAIR%3BAcc:AT3G05900]	5.26355	38.4137
124	AT2G03090	expansin A15 [Source:TAIR%3BAcc:AT2G03090]	5.25745	38.2517
125	AT1G52830	indole-3-acetic acid 6 [Source:TAIR%3BAcc:AT1G52830]	5.2492	38.0335
126	AT3G01440	PsbQ-like 1 [Source:TAIR%3BAcc:AT3G01440]	5.24556	37.9378
127	AT1G45010	TRAM%2C LAG1 and CLN8 (TLC) lipid-sensing domain containing protein [Source:TAIR%3BAcc:AT1G45010]	5.21744	37.2055
128	AT1G65010	Plant protein of unknown function (DUF827) [Source:TAIR%3BAcc:AT1G65010]	5.21461	37.1324
129	AT1G32060	phosphoribulokinase [Source:TAIR%3BAcc:AT1G32060]	5.21365	37.1077
130	AT3G18090	nuclear RNA polymerase D2B [Source:TAIR%3BAcc:AT3G18090]	5.20087	36.7804
131	AT2G34060	Peroxidase superfamily protein [Source:TAIR%3BAcc:AT2G34060]	5.18928	36.4862
132	AT5G49730	ferric reduction oxidase 6 [Source:TAIR%3BAcc:AT5G49730]	5.18404	36.3539
133	AT4G34900	xanthine dehydrogenase 2 [Source:TAIR%3BAcc:AT4G34900]	5.18306	36.3293
134	AT5G25610	BURP domain-containing protein [Source:TAIR%3BAcc:AT5G25610]	5.18084	36.2733
135	AT5G22930	Protein of unknown function (DUF1635) [Source:TAIR%3BAcc:AT5G22930]	5.17368	36.0939
136	AT1G18265	Protein of unknown function%2C DUF593 [Source:TAIR%3BAcc:AT1G18265]	5.16304	35.8286
137	AT3G15570	Phototropic-responsive NPH3 family protein [Source:TAIR%3BAcc:AT3G15570]	5.1595	35.7408
138	AT3G22790	Kinase interacting (KIP1-like) family protein [Source:TAIR%3BAcc:AT3G22790]	5.15262	35.5708
139	AT5G19730	Pectin lyase-like superfamily protein [Source:TAIR%3BAcc:AT5G19730]	5.14997	35.5054
140	AT4G34060	demeter-like protein 3 [Source:TAIR%3BAcc:AT4G34060]	5.14197	35.3092
141	AT2G38995	O-acyltransferase (WSD1-like) family protein [Source:TAIR%3BAcc:AT2G38995]	5.14197	35.3092
142	AT3G03820	SAUR-like auxin-responsive protein family [Source:TAIR%3BAcc:AT3G03820]	5.14197	35.3092
143	AT3G25670	Leucine-rich repeat (LRR) family protein [Source:TAIR%3BAcc:AT3G25670]	5.14197	35.3092
144	AT4G25780	CAP (Cysteine-rich secretory proteins%2C Antigen 5%2C and Pathogenesis-related 1 protein) superfamily protein [Source:TAIR%3BAcc:AT4G25780]	5.14067	35.2774
145	AT5G34800	transposable element gene [Source:TAIR%3BAcc:AT5G34800]	5.13125	35.0477
146	AT1G77580	Plant protein of unknown function (DUF869) [Source:TAIR%3BAcc:AT1G77580]	5.11773	34.7207
147	AT2G42380	Basic-leucine zipper (bZIP) transcription factor family protein [Source:TAIR%3BAcc:AT2G42380]	5.11501	34.6553
148	AT1G70760	inorganic carbon transport protein-related [Source:TAIR%3BAcc:AT1G70760]	5.1104	34.5449
149	AT5G18930	Adenosylmethionine decarboxylase family protein [Source:TAIR%3BAcc:AT5G18930]	5.10955	34.5246
150	AT1G67590	Remorin family protein [Source:TAIR%3BAcc:AT1G67590]	5.10682	34.4592
151	AT5G58260	oxidoreductases%2C acting on NADH or NADPH%2C quinone or similar compound as acceptor [Source:TAIR%3BAcc:AT5G58260]	5.10672	34.4569
152	AT4G00400	glycerol-3-phosphate acyltransferase 8 [Source:TAIR%3BAcc:AT4G00400]	5.10375	34.3861
153	AT5G13400	Major facilitator superfamily protein [Source:TAIR%3BAcc:AT5G13400]	5.10263	34.3594
154	AT1G78990	HXXXD-type acyl-transferase family protein [Source:TAIR%3BAcc:AT1G78990]	5.09487	34.175
155	AT1G19835	Plant protein of unknown function (DUF869) [Source:TAIR%3BAcc:AT1G19835]	5.09064	34.075
156	AT2G39730	rubisco activase [Source:TAIR%3BAcc:AT2G39730]	5.08013	33.8276
157	AT1G57850	Toll-Interleukin-Resistance (TIR) domain family protein [Source:TAIR%3BAcc:AT1G57850]	5.07638	33.7399
158	AT1G30840	purine permease 4 [Source:TAIR%3BAcc:AT1G30840]	5.07638	33.7399
159	AT4G24510	HXXXD-type acyl-transferase family protein [Source:TAIR%3BAcc:AT4G24510]	5.0755	33.7193
160	AT5G19600	sulfate transporter 3%3B5 [Source:TAIR%3BAcc:AT5G19600]	5.05384	33.2168
161	AT5G20740	Plant invertase/pectin methylesterase inhibitor superfamily protein [Source:TAIR%3BAcc:AT5G20740]	5.04244	32.9553
162	AT1G54820	Protein kinase superfamily protein [Source:TAIR%3BAcc:AT1G54820]	5.04143	32.9322
163	AT3G22142	Bifunctional inhibitor/lipid-transfer protein/seed storage 2S albumin superfamily protein [Source:TAIR%3BAcc:AT3G22142]	5.03094	32.6937
164	AT5G25460	Protein of unknown function%2C DUF642 [Source:TAIR%3BAcc:AT5G25460]	5.02637	32.5902
165	AT5G35914	transposable element gene [Source:TAIR%3BAcc:AT5G35914]	5.02516	32.5629
166	AT4G20940	Leucine-rich receptor-like protein kinase family protein [Source:TAIR%3BAcc:AT4G20940]	5.02516	32.5629
167	AT5G11550	ARM repeat superfamily protein [Source:TAIR%3BAcc:AT5G11550]	5.01519	32.3388
168	AT4G19530	disease resistance protein (TIR-NBS-LRR class) family [Source:TAIR%3BAcc:AT4G19530]	5.01451	32.3236
169	AT1G68010	hydroxypyruvate reductase [Source:TAIR%3BAcc:AT1G68010]	5.00453	32.1006
170	AT2G28140	Protein of unknown function (DUF1635) [Source:TAIR%3BAcc:AT2G28140]	4.99865	31.9702
171	AT2G40130	Double Clp-N motif-containing P-loop nucleoside triphosphate hydrolases superfamily protein [Source:TAIR%3BAcc:AT2G40130]	4.99758	31.9464
172	AT3G13750	beta galactosidase 1 [Source:TAIR%3BAcc:AT3G13750]	4.99461	31.8806
173	AT4G18490	unknown protein%3B Has 30201 Blast hits to 17322 proteins in 780 species: Archae - 12%3B Bacteria - 1396%3B Metazoa - 17338%3B Fungi - 3422%3B Plants - 5037%3B Viruses - 0%3B Other Eukaryotes - 2996 (source: NCBI BLink). [Source:TAIR%3BAcc:AT4G18490]	4.98997	31.7783
174	AT1G15260	unknown protein%3B BEST Arabidopsis thaliana protein match is: unknown protein (TAIR:AT3G16070.1)%3B Has 28 Blast hits to 28 proteins in 7 species: Archae - 0%3B Bacteria - 0%3B Metazoa - 0%3B Fungi - 0%3B Plants - 28%3B Viruses - 0%3B Other Eukaryotes - 0 (source: /.../BLink). [Source:TAIR%3BAcc:AT1G15260]	4.98997	31.7783
175	AT4G23020	unknown protein%3B BEST Arabidopsis thaliana protein match is: unknown protein (TAIR:AT4G11780.1)%3B Has 146 Blast hits to 146 proteins in 40 species: Archae - 0%3B Bacteria - 16%3B Metazoa - 17%3B Fungi - 4%3B Plants - 67%3B Viruses - 20%3B Other Eukaryotes - 22 ( /.../: NCBI BLink). [Source:TAIR%3BAcc:AT4G23020]	4.98997	31.7783
176	AT1G28010	P-glycoprotein 14 [Source:TAIR%3BAcc:AT1G28010]	4.98878	31.7521
177	AT4G33010	glycine decarboxylase P-protein 1 [Source:TAIR%3BAcc:AT4G33010]	4.98649	31.7018
178	AT3G46780	plastid transcriptionally active 16 [Source:TAIR%3BAcc:AT3G46780]	4.98115	31.5846
179	AT2G24350	RNA binding (RRM/RBD/RNP motifs) family protein [Source:TAIR%3BAcc:AT2G24350]	4.98104	31.5821
180	AT5G26230	unknown protein%3B FUNCTIONS IN: molecular_function unknown%3B INVOLVED IN: biological_process unknown%3B LOCATED IN: chloroplast%3B EXPRESSED IN: 22 plant structures%3B EXPRESSED DURING: 13 growth stages%3B Has 1807 Blast hits to 1807 proteins in 277 species: /.../ - 0%3B Bacteria - 0%3B Metazoa - 736%3B Fungi - 347%3B Plants - 385%3B Viruses - 0%3B Other Eukaryotes - 339 (source: NCBI BLink). […	4.963	31.1898
181	AT5G19970	unknown protein%3B Has 1807 Blast hits to 1807 proteins in 277 species: Archae - 0%3B Bacteria - 0%3B Metazoa - 736%3B Fungi - 347%3B Plants - 385%3B Viruses - 0%3B Other Eukaryotes - 339 (source: NCBI BLink). [Source:TAIR%3BAcc:AT5G19970]	4.9539	30.9936
182	AT2G21210	SAUR-like auxin-responsive protein family [Source:TAIR%3BAcc:AT2G21210]	4.9539	30.9936
183	AT2G36145	unknown protein%3B FUNCTIONS IN: molecular_function unknown%3B INVOLVED IN: biological_process unknown%3B LOCATED IN: chloroplast thylakoid membrane%2C chloroplast stroma%2C chloroplast%3B EXPRESSED IN: 19 plant structures%3B EXPRESSED DURING: 13 growth stages%3B H /.../Blast hits to 49 proteins in 17 species: Archae - 0%3B Bacteria - 0%3B Metazoa - 0%3B Fungi - 0%3B Plants - 49%3B Viruses - 0%3B…	4.95162	30.9446
184	AT3G17640	Leucine-rich repeat (LRR) family protein [Source:TAIR%3BAcc:AT3G17640]	4.94933	30.8956
185	AT3G44990	xyloglucan endo-transglycosylase-related 8 [Source:TAIR%3BAcc:AT3G44990]	4.94803	30.8677
186	AT3G25130	unknown protein%3B FUNCTIONS IN: molecular_function unknown%3B INVOLVED IN: biological_process unknown%3B LOCATED IN: plasma membrane%3B EXPRESSED IN: 17 plant structures%3B EXPRESSED DURING: 9 growth stages%3B Has 3885 Blast hits to 2658 proteins in 280 specie /.../hae - 12%3B Bacteria - 208%3B Metazoa - 970%3B Fungi - 222%3B Plants - 148%3B Viruses - 11%3B Other Eukaryotes - 2314 (source: NCBI …	4.94803	30.8677
187	AT5G27290	unknown protein%3B LOCATED IN: chloroplast%3B EXPRESSED IN: 22 plant structures%3B EXPRESSED DURING: 13 growth stages%3B BEST Arabidopsis thaliana protein match is: unknown protein (TAIR:AT1G54680.3)%3B Has 30201 Blast hits to 17322 proteins in 780 species: A /.../- 12%3B Bacteria - 1396%3B Metazoa - 17338%3B Fungi - 3422%3B Plants - 5037%3B Viruses - 0%3B Other Eukaryotes - 2996 (source: NCBI BL…	4.94644	30.8338
188	AT4G15430	ERD (early-responsive to dehydration stress) family protein [Source:TAIR%3BAcc:AT4G15430]	4.94474	30.7975
189	AT5G21430	Chaperone DnaJ-domain superfamily protein [Source:TAIR%3BAcc:AT5G21430]	4.94226	30.7445
190	AT3G02020	aspartate kinase 3 [Source:TAIR%3BAcc:AT3G02020]	4.94062	30.7096
191	AT2G07140	F-box and associated interaction domains-containing protein [Source:TAIR%3BAcc:AT2G07140]	4.93552	30.6013
192	AT2G15090	3-ketoacyl-CoA synthase 8 [Source:TAIR%3BAcc:AT2G15090]	4.92878	30.4587
193	AT2G37640	Barwin-like endoglucanases superfamily protein [Source:TAIR%3BAcc:AT2G37640]	4.92757	30.4332
194	AT4G00165	Bifunctional inhibitor/lipid-transfer protein/seed storage 2S albumin superfamily protein [Source:TAIR%3BAcc:AT4G00165]	4.92691	30.4192
195	AT5G05890	UDP-Glycosyltransferase superfamily protein [Source:TAIR%3BAcc:AT5G05890]	4.91691	30.209
196	AT5G09820	Plastid-lipid associated protein PAP / fibrillin family protein [Source:TAIR%3BAcc:AT5G09820]	4.91104	30.0864
197	AT4G27595	Plant protein of unknown function (DUF827) [Source:TAIR%3BAcc:AT4G27595]	4.90562	29.9736
198	AT3G26310	cytochrome P450%2C family 71%2C subfamily B%2C polypeptide 35 [Source:TAIR%3BAcc:AT3G26310]	4.89533	29.7606
199	AT2G34170	Protein of unknown function (DUF688) [Source:TAIR%3BAcc:AT2G34170]	4.88305	29.5084
200	AT5G42840	Cysteine/Histidine-rich C1 domain family protein [Source:TAIR%3BAcc:AT5G42840]	4.87894	29.4244
201	AT5G14740	carbonic anhydrase 2 [Source:TAIR%3BAcc:AT5G14740]	4.87673	29.3794
202	AT1G80050	adenine phosphoribosyl transferase 2 [Source:TAIR%3BAcc:AT1G80050]	4.86929	29.2282
203	AT1G74890	response regulator 15 [Source:TAIR%3BAcc:AT1G74890]	4.86859	29.2141
204	AT1G11130	Leucine-rich repeat protein kinase family protein [Source:TAIR%3BAcc:AT1G11130]	4.86201	29.0811
205	AT2G35130	Tetratricopeptide repeat (TPR)-like superfamily protein [Source:TAIR%3BAcc:AT2G35130]	4.85835	29.0075
206	AT5G61420	myb domain protein 28 [Source:TAIR%3BAcc:AT5G61420]	4.85306	28.9013
207	AT5G38430	Ribulose bisphosphate carboxylase (small chain) family protein [Source:TAIR%3BAcc:AT5G38430]	4.84892	28.8183
208	AT3G15720	Pectin lyase-like superfamily protein [Source:TAIR%3BAcc:AT3G15720]	4.84652	28.7705
209	AT1G05540	Protein of unknown function (DUF295) [Source:TAIR%3BAcc:AT1G05540]	4.84488	28.7378
210	AT3G18890	NAD(P)-binding Rossmann-fold superfamily protein [Source:TAIR%3BAcc:AT3G18890]	4.83184	28.4792
211	AT4G29905	unknown protein%3B BEST Arabidopsis thaliana protein match is: unknown protein (TAIR:AT5G57123.1)%3B Has 73 Blast hits to 73 proteins in 13 species: Archae - 0%3B Bacteria - 0%3B Metazoa - 0%3B Fungi - 0%3B Plants - 73%3B Viruses - 0%3B Other Eukaryotes - 0 (source /.../ BLink). [Source:TAIR%3BAcc:AT4G29905]	4.82392	28.3233
212	AT1G30520	acyl-activating enzyme 14 [Source:TAIR%3BAcc:AT1G30520]	4.82255	28.2964
213	AT5G49740	ferric reduction oxidase 7 [Source:TAIR%3BAcc:AT5G49740]	4.82043	28.255
214	AT5G10970	C2H2 and C2HC zinc fingers superfamily protein [Source:TAIR%3BAcc:AT5G10970]	4.82004	28.2474
215	AT2G39470	PsbP-like protein 2 [Source:TAIR%3BAcc:AT2G39470]	4.81456	28.1401
216	AT3G18110	Pentatricopeptide repeat (PPR) superfamily protein [Source:TAIR%3BAcc:AT3G18110]	4.80999	28.0512
217	AT2G23130	arabinogalactan protein 17 [Source:TAIR%3BAcc:AT2G23130]	4.79987	27.8551
218	AT5G36700	2-phosphoglycolate phosphatase 1 [Source:TAIR%3BAcc:AT5G36700]	4.78967	27.6589
219	AT1G35112	transposable element gene [Source:TAIR%3BAcc:AT1G35112]	4.78453	27.5605
220	AT5G07690	myb domain protein 29 [Source:TAIR%3BAcc:AT5G07690]	4.78198	27.5118
221	AT2G34620	Mitochondrial transcription termination factor family protein [Source:TAIR%3BAcc:AT2G34620]	4.78049	27.4834
222	AT5G53135	transposable element gene [Source:TAIR%3BAcc:AT5G53135]	4.7794	27.4627
223	AT4G36540	BR enhanced expression 2 [Source:TAIR%3BAcc:AT4G36540]	4.77105	27.3041
224	AT3G56370	Leucine-rich repeat protein kinase family protein [Source:TAIR%3BAcc:AT3G56370]	4.76951	27.2751
225	AT4G30020	PA-domain containing subtilase family protein [Source:TAIR%3BAcc:AT4G30020]	4.76878	27.2613
226	AT1G64380	Integrase-type DNA-binding superfamily protein [Source:TAIR%3BAcc:AT1G64380]	4.76578	27.2046
227	AT3G48720	HXXXD-type acyl-transferase family protein [Source:TAIR%3BAcc:AT3G48720]	4.75516	27.005
228	AT3G16240	delta tonoplast integral protein [Source:TAIR%3BAcc:AT3G16240]	4.75076	26.9228
229	AT5G51720	2 iron%2C 2 sulfur cluster binding [Source:TAIR%3BAcc:AT5G51720]	4.74552	26.8252
230	AT2G04790	unknown protein%3B Has 45 Blast hits to 45 proteins in 15 species: Archae - 0%3B Bacteria - 0%3B Metazoa - 0%3B Fungi - 0%3B Plants - 43%3B Viruses - 0%3B Other Eukaryotes - 2 (source: NCBI BLink). [Source:TAIR%3BAcc:AT2G04790]	4.74346	26.7871
231	AT5G52310	low-temperature-responsive protein 78 (LTI78) / desiccation-responsive protein 29A (RD29A) [Source:TAIR%3BAcc:AT5G52310]	4.73628	26.6541
232	AT3G03850	SAUR-like auxin-responsive protein family [Source:TAIR%3BAcc:AT3G03850]	4.72564	26.4581
233	AT3G61750	Cytochrome b561/ferric reductase transmembrane with DOMON related domain [Source:TAIR%3BAcc:AT3G61750]	4.72564	26.4581
234	AT5G59320	lipid transfer protein 3 [Source:TAIR%3BAcc:AT5G59320]	4.72564	26.4581
235	AT1G29510	SAUR-like auxin-responsive protein family [Source:TAIR%3BAcc:AT1G29510]	4.72564	26.4581
236	AT1G06360	Fatty acid desaturase family protein [Source:TAIR%3BAcc:AT1G06360]	4.72564	26.4581
237	AT3G29030	expansin A5 [Source:TAIR%3BAcc:AT3G29030]	4.72069	26.3675
238	AT1G52700	alpha/beta-Hydrolases superfamily protein [Source:TAIR%3BAcc:AT1G52700]	4.71621	26.2858
239	AT4G04750	Major facilitator superfamily protein [Source:TAIR%3BAcc:AT4G04750]	4.71621	26.2858
240	AT1G68238	unknown protein%3B FUNCTIONS IN: molecular_function unknown%3B INVOLVED IN: biological_process unknown%3B LOCATED IN: endomembrane system%3B Has 30201 Blast hits to 17322 proteins in 780 species: Archae - 12%3B Bacteria - 1396%3B Metazoa - 17338%3B Fungi - 3422%3B /.../ - 5037%3B Viruses - 0%3B Other Eukaryotes - 2996 (source: NCBI BLink). [Source:TAIR%3BAcc:AT1G68238]	4.71621	26.2858
241	AT4G31890	ARM repeat superfamily protein [Source:TAIR%3BAcc:AT4G31890]	4.71621	26.2858
242	AT3G28270	Protein of unknown function (DUF677) [Source:TAIR%3BAcc:AT3G28270]	4.71477	26.2596
243	AT1G49230	RING/U-box superfamily protein [Source:TAIR%3BAcc:AT1G49230]	4.71082	26.1877
244	AT2G36570	Leucine-rich repeat protein kinase family protein [Source:TAIR%3BAcc:AT2G36570]	4.71082	26.1877
245	AT3G20820	Leucine-rich repeat (LRR) family protein [Source:TAIR%3BAcc:AT3G20820]	4.69694	25.937
246	AT2G14247	Expressed protein [Source:TAIR%3BAcc:AT2G14247]	4.69526	25.9068
247	AT2G16850	plasma membrane intrinsic protein 2%3B8 [Source:TAIR%3BAcc:AT2G16850]	4.69451	25.8934
248	AT1G32080	membrane protein%2C putative [Source:TAIR%3BAcc:AT1G32080]	4.68568	25.7354
249	AT2G29290	NAD(P)-binding Rossmann-fold superfamily protein [Source:TAIR%3BAcc:AT2G29290]	4.67895	25.6155
250	AT1G50280	Phototropic-responsive NPH3 family protein [Source:TAIR%3BAcc:AT1G50280]	4.67692	25.5796
251	AT2G39560	Putative membrane lipoprotein [Source:TAIR%3BAcc:AT2G39560]	4.67249	25.5011
252	AT3G63450	RNA-binding (RRM/RBD/RNP motifs) family protein [Source:TAIR%3BAcc:AT3G63450]	4.67249	25.5011
253	AT1G64780	ammonium transporter 1%3B2 [Source:TAIR%3BAcc:AT1G64780]	4.67249	25.5011
254	AT2G21330	fructose-bisphosphate aldolase 1 [Source:TAIR%3BAcc:AT2G21330]	4.67221	25.4961
255	AT2G34430	light-harvesting chlorophyll-protein complex II subunit B1 [Source:TAIR%3BAcc:AT2G34430]	4.67058	25.4675
256	AT5G19530	S-adenosyl-L-methionine-dependent methyltransferases superfamily protein [Source:TAIR%3BAcc:AT5G19530]	4.66414	25.354
257	AT1G18620	unknown protein%3B BEST Arabidopsis thaliana protein match is: unknown protein (TAIR:AT1G74160.1)%3B Has 1987 Blast hits to 1263 proteins in 207 species: Archae - 0%3B Bacteria - 172%3B Metazoa - 665%3B Fungi - 149%3B Plants - 271%3B Viruses - 6%3B Other Eukaryotes /.../ (source: NCBI BLink). [Source:TAIR%3BAcc:AT1G18620]	4.65474	25.1893
258	AT1G51440	alpha/beta-Hydrolases superfamily protein [Source:TAIR%3BAcc:AT1G51440]	4.65462	25.1872
259	AT5G42690	Protein of unknown function%2C DUF547 [Source:TAIR%3BAcc:AT5G42690]	4.65012	25.1088
260	AT4G27030	fatty acid desaturase A [Source:TAIR%3BAcc:AT4G27030]	4.64491	25.0182
261	AT3G49670	Leucine-rich receptor-like protein kinase family protein [Source:TAIR%3BAcc:AT3G49670]	4.64426	25.0071
262	AT1G65230	Uncharacterized conserved protein (DUF2358) [Source:TAIR%3BAcc:AT1G65230]	4.64178	24.964
263	AT2G01505	CLAVATA3/ESR-RELATED 16 [Source:TAIR%3BAcc:AT2G01505]	4.6388	24.9126
264	AT4G25960	P-glycoprotein 2 [Source:TAIR%3BAcc:AT4G25960]	4.63741	24.8885
265	AT3G46770	AP2/B3-like transcriptional factor family protein [Source:TAIR%3BAcc:AT3G46770]	4.63253	24.8044
266	AT4G11550	Cysteine/Histidine-rich C1 domain family protein [Source:TAIR%3BAcc:AT4G11550]	4.63253	24.8044
267	AT2G22122	unknown protein%3B Has 35333 Blast hits to 34131 proteins in 2444 species: Archae - 798%3B Bacteria - 22429%3B Metazoa - 974%3B Fungi - 991%3B Plants - 531%3B Viruses - 0%3B Other Eukaryotes - 9610 (source: NCBI BLink). [Source:TAIR%3BAcc:AT2G22122]	4.63253	24.8044
268	AT5G62040	PEBP (phosphatidylethanolamine-binding protein) family protein [Source:TAIR%3BAcc:AT5G62040]	4.63253	24.8044
269	AT4G23820	Pectin lyase-like superfamily protein [Source:TAIR%3BAcc:AT4G23820]	4.62664	24.7034
270	AT3G48200	unknown protein%3B FUNCTIONS IN: molecular_function unknown%3B INVOLVED IN: biological_process unknown%3B LOCATED IN: endomembrane system%3B EXPRESSED IN: 21 plant structures%3B EXPRESSED DURING: 13 growth stages%3B Has 210 Blast hits to 148 proteins in 42 spec /.../rchae - 0%3B Bacteria - 118%3B Metazoa - 0%3B Fungi - 0%3B Plants - 48%3B Viruses - 0%3B Other Eukaryotes - 44 (source: NCBI BLink).…	4.62586	24.6901
271	AT3G07540	Actin-binding FH2 (formin homology 2) family protein [Source:TAIR%3BAcc:AT3G07540]	4.62412	24.6604
272	AT1G59720	Tetratricopeptide repeat (TPR)-like superfamily protein [Source:TAIR%3BAcc:AT1G59720]	4.61975	24.5857
273	AT2G41820	Leucine-rich repeat protein kinase family protein [Source:TAIR%3BAcc:AT2G41820]	4.6159	24.5203
274	AT1G70895	CLAVATA3/ESR-RELATED 17 [Source:TAIR%3BAcc:AT1G70895]	4.6159	24.5203
275	AT1G72645	unknown protein%3B FUNCTIONS IN: molecular_function unknown%3B INVOLVED IN: biological_process unknown%3B LOCATED IN: endomembrane system%3B Has 35333 Blast hits to 34131 proteins in 2444 species: Archae - 798%3B Bacteria - 22429%3B Metazoa - 974%3B Fungi - 991%3B /.../ - 531%3B Viruses - 0%3B Other Eukaryotes - 9610 (source: NCBI BLink). [Source:TAIR%3BAcc:AT1G72645]	4.61402	24.4884
276	AT3G06770	Pectin lyase-like superfamily protein [Source:TAIR%3BAcc:AT3G06770]	4.61012	24.4222
277	AT2G30790	photosystem II subunit P-2 [Source:TAIR%3BAcc:AT2G30790]	4.61012	24.4222
278	AT2G45470	FASCICLIN-like arabinogalactan protein 8 [Source:TAIR%3BAcc:AT2G45470]	4.60978	24.4164
279	AT1G04600	myosin XI A [Source:TAIR%3BAcc:AT1G04600]	4.60265	24.2961
280	AT3G45850	P-loop containing nucleoside triphosphate hydrolases superfamily protein [Source:TAIR%3BAcc:AT3G45850]	4.58928	24.0719
281	AT4G28900	transposable element gene [Source:TAIR%3BAcc:AT4G28900]	4.58872	24.0626
282	AT1G60790	Plant protein of unknown function (DUF828) [Source:TAIR%3BAcc:AT1G60790]	4.58794	24.0495
283	AT3G24520	heat shock transcription factor C1 [Source:TAIR%3BAcc:AT3G24520]	4.58707	24.035
284	AT2G36590	proline transporter 3 [Source:TAIR%3BAcc:AT2G36590]	4.58676	24.0299
285	AT4G25830	Uncharacterised protein family (UPF0497) [Source:TAIR%3BAcc:AT4G25830]	4.58558	24.0103
286	AT2G35760	Uncharacterised protein family (UPF0497) [Source:TAIR%3BAcc:AT2G35760]	4.58283	23.9645
287	AT5G44130	FASCICLIN-like arabinogalactan protein 13 precursor [Source:TAIR%3BAcc:AT5G44130]	4.58086	23.9318
288	AT5G03860	malate synthase [Source:TAIR%3BAcc:AT5G03860]	4.58086	23.9318
289	AT5G26670	Pectinacetylesterase family protein [Source:TAIR%3BAcc:AT5G26670]	4.58086	23.9318
290	AT1G32470	Single hybrid motif superfamily protein [Source:TAIR%3BAcc:AT1G32470]	4.57793	23.8833
291	AT3G55630	DHFS-FPGS homolog D [Source:TAIR%3BAcc:AT3G55630]	4.57441	23.8251
292	AT5G48460	Actin binding Calponin homology (CH) domain-containing protein [Source:TAIR%3BAcc:AT5G48460]	4.57295	23.801
293	AT5G15780	Pollen Ole e 1 allergen and extensin family protein [Source:TAIR%3BAcc:AT5G15780]	4.57097	23.7683
294	AT3G48420	Haloacid dehalogenase-like hydrolase (HAD) superfamily protein [Source:TAIR%3BAcc:AT3G48420]	4.55946	23.5795
295	AT3G63200	PATATIN-like protein 9 [Source:TAIR%3BAcc:AT3G63200]	4.55701	23.5395
296	AT5G47330	alpha/beta-Hydrolases superfamily protein [Source:TAIR%3BAcc:AT5G47330]	4.55701	23.5395
297	AT2G28950	expansin A6 [Source:TAIR%3BAcc:AT2G28950]	4.55546	23.5142
298	AT4G30110	heavy metal atpase 2 [Source:TAIR%3BAcc:AT4G30110]	4.5372	23.2185
299	AT5G13630	magnesium-chelatase subunit chlH%2C chloroplast%2C putative / Mg-protoporphyrin IX chelatase%2C putative (CHLH) [Source:TAIR%3BAcc:AT5G13630]	4.53655	23.208
300	AT3G60390	homeobox-leucine zipper protein 3 [Source:TAIR%3BAcc:AT3G60390]	4.5348	23.1798
301	AT1G45616	receptor like protein 6 [Source:TAIR%3BAcc:AT1G45616]	4.53299	23.1508
302	AT1G74875	FUNCTIONS IN: molecular_function unknown%3B INVOLVED IN: biological_process unknown%3B LOCATED IN: cellular_component unknown%3B BEST Arabidopsis thaliana protein match is: F-box family protein (TAIR:AT1G67623.1)%3B Has 36 Blast hits to 36 proteins in 8 spe /.../Archae - 0%3B Bacteria - 0%3B Metazoa - 0%3B Fungi - 0%3B Plants - 36%3B Viruses - 0%3B Other Eukaryotes - 0 (source: NCBI BLink). [Sour…	4.53276	23.1472
303	AT2G37380	unknown protein%3B BEST Arabidopsis thaliana protein match is: unknown protein (TAIR:AT2G39370.1)%3B Has 1284 Blast hits to 422 proteins in 114 species: Archae - 0%3B Bacteria - 90%3B Metazoa - 125%3B Fungi - 151%3B Plants - 136%3B Viruses - 0%3B Other Eukaryotes - /.../source: NCBI BLink). [Source:TAIR%3BAcc:AT2G37380]	4.53276	23.1472
304	AT3G53190	Pectin lyase-like superfamily protein [Source:TAIR%3BAcc:AT3G53190]	4.53276	23.1472
305	AT5G27250	transposable element gene [Source:TAIR%3BAcc:AT5G27250]	4.53276	23.1472
306	AT4G08100	transposable element gene [Source:TAIR%3BAcc:AT4G08100]	4.53276	23.1472
307	AT2G26330	Leucine-rich receptor-like protein kinase family protein [Source:TAIR%3BAcc:AT2G26330]	4.53072	23.1145
308	AT1G15290	Tetratricopeptide repeat (TPR)-like superfamily protein [Source:TAIR%3BAcc:AT1G15290]	4.52708	23.0562
309	AT5G13730	sigma factor 4 [Source:TAIR%3BAcc:AT5G13730]	4.52477	23.0192
310	AT1G33700	Beta-glucosidase%2C GBA2 type family protein [Source:TAIR%3BAcc:AT1G33700]	4.52459	23.0164
311	AT2G12462	BEST Arabidopsis thaliana protein match is: Sterile alpha motif (SAM) domain-containing protein (TAIR:AT1G15760.1)%3B Has 35333 Blast hits to 34131 proteins in 2444 species: Archae - 798%3B Bacteria - 22429%3B Metazoa - 974%3B Fungi - 991%3B Plants - 531%3B Vir /.../ 0%3B Other Eukaryotes - 9610 (source: NCBI BLink). [Source:TAIR%3BAcc:AT2G12462]	4.52048	22.951
312	AT1G09340	chloroplast RNA binding [Source:TAIR%3BAcc:AT1G09340]	4.51307	22.8334
313	AT1G42970	glyceraldehyde-3-phosphate dehydrogenase B subunit [Source:TAIR%3BAcc:AT1G42970]	4.50944	22.7759
314	AT4G22570	adenine phosphoribosyl transferase 3 [Source:TAIR%3BAcc:AT4G22570]	4.50876	22.7652
315	AT4G24670	tryptophan aminotransferase related 2 [Source:TAIR%3BAcc:AT4G24670]	4.5081	22.7548
316	AT3G23450	unknown protein%3B FUNCTIONS IN: molecular_function unknown%3B INVOLVED IN: biological_process unknown%3B LOCATED IN: endomembrane system%3B EXPRESSED IN: 14 plant structures%3B EXPRESSED DURING: 8 growth stages%3B Has 694543 Blast hits to 47111 proteins in 253 /.../ies: Archae - 1794%3B Bacteria - 163056%3B Metazoa - 258989%3B Fungi - 49151%3B Plants - 70496%3B Viruses - 8919%3B Other Eukaryotes…	4.5081	22.7548
317	AT3G20470	glycine-rich protein 5 [Source:TAIR%3BAcc:AT3G20470]	4.50597	22.7212
318	AT2G06850	xyloglucan endotransglucosylase/hydrolase 4 [Source:TAIR%3BAcc:AT2G06850]	4.50584	22.7192
319	AT2G29890	villin-like 1 [Source:TAIR%3BAcc:AT2G29890]	4.50312	22.6764
320	AT3G01710	TPX2 (targeting protein for Xklp2) protein family [Source:TAIR%3BAcc:AT3G01710]	4.49822	22.5996
321	AT1G64390	glycosyl hydrolase 9C2 [Source:TAIR%3BAcc:AT1G64390]	4.497	22.5805
322	AT5G42070	unknown protein%3B FUNCTIONS IN: molecular_function unknown%3B INVOLVED IN: biological_process unknown%3B LOCATED IN: chloroplast thylakoid membrane%2C chloroplast%3B EXPRESSED IN: 21 plant structures%3B EXPRESSED DURING: 13 growth stages%3B Has 30201 Blast hits /.../22 proteins in 780 species: Archae - 12%3B Bacteria - 1396%3B Metazoa - 17338%3B Fungi - 3422%3B Plants - 5037%3B Viruses - 0%3B Ot…	4.49142	22.4933
323	AT2G20290	myosin-like protein XIG [Source:TAIR%3BAcc:AT2G20290]	4.48722	22.4279
324	AT5G23060	calcium sensing receptor [Source:TAIR%3BAcc:AT5G23060]	4.48716	22.427
325	AT2G38460	iron regulated 1 [Source:TAIR%3BAcc:AT2G38460]	4.48662	22.4186
326	AT1G29660	GDSL-like Lipase/Acylhydrolase superfamily protein [Source:TAIR%3BAcc:AT1G29660]	4.48429	22.3823
327	AT5G44660	unknown protein%3B BEST Arabidopsis thaliana protein match is: unknown protein (TAIR:AT4G20190.1)%3B Has 944 Blast hits to 462 proteins in 141 species: Archae - 2%3B Bacteria - 370%3B Metazoa - 161%3B Fungi - 102%3B Plants - 64%3B Viruses - 6%3B Other Eukaryotes - /.../ource: NCBI BLink). [Source:TAIR%3BAcc:AT5G44660]	4.48371	22.3734
328	AT3G48260	with no lysine (K) kinase 3 [Source:TAIR%3BAcc:AT3G48260]	4.48301	22.3625
329	AT2G44880	Pentatricopeptide repeat (PPR-like) superfamily protein [Source:TAIR%3BAcc:AT2G44880]	4.48301	22.3625
330	AT5G62840	Phosphoglycerate mutase family protein [Source:TAIR%3BAcc:AT5G62840]	4.48143	22.338
331	AT5G51550	EXORDIUM like 3 [Source:TAIR%3BAcc:AT5G51550]	4.47794	22.284
332	AT1G14700	purple acid phosphatase 3 [Source:TAIR%3BAcc:AT1G14700]	4.47285	22.2056
333	AT3G18070	beta glucosidase 43 [Source:TAIR%3BAcc:AT3G18070]	4.4626	22.0484
334	AT1G20060	ATP binding microtubule motor family protein [Source:TAIR%3BAcc:AT1G20060]	4.4626	22.0484
335	AT4G01580	AP2/B3-like transcriptional factor family protein [Source:TAIR%3BAcc:AT4G01580]	4.4626	22.0484
336	AT1G46480	WUSCHEL related homeobox 4 [Source:TAIR%3BAcc:AT1G46480]	4.4626	22.0484
337	AT4G33790	Jojoba acyl CoA reductase-related male sterility protein [Source:TAIR%3BAcc:AT4G33790]	4.4626	22.0484
338	AT3G13510	Protein of Unknown Function (DUF239) [Source:TAIR%3BAcc:AT3G13510]	4.45993	22.0075
339	AT3G62040	Haloacid dehalogenase-like hydrolase (HAD) superfamily protein [Source:TAIR%3BAcc:AT3G62040]	4.45747	21.9702
340	AT3G52910	growth-regulating factor 4 [Source:TAIR%3BAcc:AT3G52910]	4.45747	21.9702
341	AT4G13770	cytochrome P450%2C family 83%2C subfamily A%2C polypeptide 1 [Source:TAIR%3BAcc:AT4G13770]	4.45661	21.957
342	AT3G02110	serine carboxypeptidase-like 25 [Source:TAIR%3BAcc:AT3G02110]	4.45379	21.9141
343	AT5G13770	Pentatricopeptide repeat (PPR-like) superfamily protein [Source:TAIR%3BAcc:AT5G13770]	4.45308	21.9033
344	AT5G55740	Tetratricopeptide repeat (TPR)-like superfamily protein [Source:TAIR%3BAcc:AT5G55740]	4.44778	21.8231
345	AT1G12090	extensin-like protein [Source:TAIR%3BAcc:AT1G12090]	4.44702	21.8116
346	AT1G55490	chaperonin 60 beta [Source:TAIR%3BAcc:AT1G55490]	4.44609	21.7974
347	AT4G12310	cytochrome P450%2C family 706%2C subfamily A%2C polypeptide 5 [Source:TAIR%3BAcc:AT4G12310]	4.43215	21.5879
348	AT5G04950	nicotianamine synthase 1 [Source:TAIR%3BAcc:AT5G04950]	4.43148	21.5779
349	AT2G42200	squamosa promoter binding protein-like 9 [Source:TAIR%3BAcc:AT2G42200]	4.43148	21.5779
350	AT1G52450	Ubiquitin carboxyl-terminal hydrolase-related protein [Source:TAIR%3BAcc:AT1G52450]	4.43148	21.5779
351	AT1G20010	tubulin beta-5 chain [Source:TAIR%3BAcc:AT1G20010]	4.43002	21.5561
352	AT2G22200	Integrase-type DNA-binding superfamily protein [Source:TAIR%3BAcc:AT2G22200]	4.42773	21.5218
353	AT3G15850	fatty acid desaturase 5 [Source:TAIR%3BAcc:AT3G15850]	4.42732	21.5157
354	AT3G49750	receptor like protein 44 [Source:TAIR%3BAcc:AT3G49750]	4.42607	21.4972
355	AT2G01590	chlororespiratory reduction 3 [Source:TAIR%3BAcc:AT2G01590]	4.42513	21.4832
356	AT5G37260	Homeodomain-like superfamily protein [Source:TAIR%3BAcc:AT5G37260]	4.42177	21.4331
357	AT1G60270	beta glucosidase 6 [Source:TAIR%3BAcc:AT1G60270]	4.4161	21.349
358	AT1G68890	magnesium ion binding%3Bthiamin pyrophosphate binding%3Bhydro-lyases%3Bcatalytics%3B2-succinyl-5-enolpyruvyl-6-hydroxy-3-cyclohexene-1-carboxylic-acid synthases [Source:TAIR%3BAcc:AT1G68890]	4.41258	21.2971
359	AT5G48900	Pectin lyase-like superfamily protein [Source:TAIR%3BAcc:AT5G48900]	4.40986	21.2569
360	AT5G59130	Subtilase family protein [Source:TAIR%3BAcc:AT5G59130]	4.40768	21.2248
361	AT4G36520	Chaperone DnaJ-domain superfamily protein [Source:TAIR%3BAcc:AT4G36520]	4.40614	21.2022
362	AT3G60840	microtubule-associated protein 65-4 [Source:TAIR%3BAcc:AT3G60840]	4.40501	21.1855
363	AT2G37900	Major facilitator superfamily protein [Source:TAIR%3BAcc:AT2G37900]	4.40501	21.1855
364	AT4G06536	SPla/RYanodine receptor (SPRY) domain-containing protein [Source:TAIR%3BAcc:AT4G06536]	4.40501	21.1855
365	AT3G15354	SPA1-related 3 [Source:TAIR%3BAcc:AT3G15354]	4.40363	21.1653
366	AT4G24780	Pectin lyase-like superfamily protein [Source:TAIR%3BAcc:AT4G24780]	4.40334	21.161
367	AT2G40230	HXXXD-type acyl-transferase family protein [Source:TAIR%3BAcc:AT2G40230]	4.40089	21.1252
368	AT5G11420	Protein of unknown function%2C DUF642 [Source:TAIR%3BAcc:AT5G11420]	4.39937	21.1029
369	AT3G54050	high cyclic electron flow 1 [Source:TAIR%3BAcc:AT3G54050]	4.39284	21.0076
370	AT4G10310	high-affinity K+ transporter 1 [Source:TAIR%3BAcc:AT4G10310]	4.39159	20.9894
371	AT1G23935	CONTAINS InterPro DOMAIN/s: Apoptosis inhibitory 5 (InterPro:IPR008383)%3B BEST Arabidopsis thaliana protein match is: unknown protein (TAIR:AT3G19515.2)%3B Has 219 Blast hits to 219 proteins in 67 species: Archae - 0%3B Bacteria - 0%3B Metazoa - 128%3B Fungi /.../Plants - 77%3B Viruses - 0%3B Other Eukaryotes - 14 (source: NCBI BLink). [Source:TAIR%3BAcc:AT1G23935]	4.3886	20.946
372	AT1G78995	unknown protein%3B Has 30201 Blast hits to 17322 proteins in 780 species: Archae - 12%3B Bacteria - 1396%3B Metazoa - 17338%3B Fungi - 3422%3B Plants - 5037%3B Viruses - 0%3B Other Eukaryotes - 2996 (source: NCBI BLink). [Source:TAIR%3BAcc:AT1G78995]	4.38737	20.9281
373	AT1G52190	Major facilitator superfamily protein [Source:TAIR%3BAcc:AT1G52190]	4.38517	20.8962
374	AT3G10840	alpha/beta-Hydrolases superfamily protein [Source:TAIR%3BAcc:AT3G10840]	4.38322	20.8679
375	AT5G56850	unknown protein%3B EXPRESSED IN: 21 plant structures%3B EXPRESSED DURING: 13 growth stages%3B Has 35333 Blast hits to 34131 proteins in 2444 species: Archae - 798%3B Bacteria - 22429%3B Metazoa - 974%3B Fungi - 991%3B Plants - 531%3B Viruses - 0%3B Other Eukaryotes - /.../(source: NCBI BLink). [Source:TAIR%3BAcc:AT5G56850]	4.37921	20.8101
376	AT5G48490	Bifunctional inhibitor/lipid-transfer protein/seed storage 2S albumin superfamily protein [Source:TAIR%3BAcc:AT5G48490]	4.37804	20.7932
377	AT4G26520	Aldolase superfamily protein [Source:TAIR%3BAcc:AT4G26520]	4.37732	20.7829
378	AT5G09660	peroxisomal NAD-malate dehydrogenase 2 [Source:TAIR%3BAcc:AT5G09660]	4.37086	20.6899
379	AT3G06070	unknown protein%3B BEST Arabidopsis thaliana protein match is: unknown protein (TAIR:AT5G19190.1)%3B Has 33 Blast hits to 33 proteins in 12 species: Archae - 0%3B Bacteria - 0%3B Metazoa - 1%3B Fungi - 0%3B Plants - 32%3B Viruses - 0%3B Other Eukaryotes - 0 (source /.../ BLink). [Source:TAIR%3BAcc:AT3G06070]	4.3706	20.6862
380	AT2G26215	-	4.3678	20.6461
381	AT3G57040	response regulator 9 [Source:TAIR%3BAcc:AT3G57040]	4.36763	20.6438
382	AT5G06670	P-loop containing nucleoside triphosphate hydrolases superfamily protein [Source:TAIR%3BAcc:AT5G06670]	4.36312	20.5792
383	AT1G31920	Tetratricopeptide repeat (TPR)-like superfamily protein [Source:TAIR%3BAcc:AT1G31920]	4.36265	20.5725
384	AT5G39210	chlororespiratory reduction 7 [Source:TAIR%3BAcc:AT5G39210]	4.35978	20.5317
385	AT5G63420	RNA-metabolising metallo-beta-lactamase family protein [Source:TAIR%3BAcc:AT5G63420]	4.35805	20.507
386	AT3G55800	sedoheptulose-bisphosphatase [Source:TAIR%3BAcc:AT3G55800]	4.35299	20.4353
387	AT1G68940	Armadillo/beta-catenin-like repeat family protein [Source:TAIR%3BAcc:AT1G68940]	4.35229	20.4254
388	AT4G34650	squalene synthase 2 [Source:TAIR%3BAcc:AT4G34650]	4.35056	20.4009
389	AT1G75710	C2H2-like zinc finger protein [Source:TAIR%3BAcc:AT1G75710]	4.35056	20.4009
390	AT2G01210	Leucine-rich repeat protein kinase family protein [Source:TAIR%3BAcc:AT2G01210]	4.35056	20.4009
391	AT5G38410	Ribulose bisphosphate carboxylase (small chain) family protein [Source:TAIR%3BAcc:AT5G38410]	4.35048	20.3997
392	AT5G56490	D-arabinono-1%2C4-lactone oxidase family protein [Source:TAIR%3BAcc:AT5G56490]	4.35013	20.3948
393	AT3G56970	basic helix-loop-helix (bHLH) DNA-binding superfamily protein [Source:TAIR%3BAcc:AT3G56970]	4.35013	20.3948
394	AT1G16390	organic cation/carnitine transporter 3 [Source:TAIR%3BAcc:AT1G16390]	4.35013	20.3948
395	AT2G33240	myosin XI D [Source:TAIR%3BAcc:AT2G33240]	4.35013	20.3948
396	AT2G38540	lipid transfer protein 1 [Source:TAIR%3BAcc:AT2G38540]	4.3473	20.3549
397	AT3G22120	cell wall-plasma membrane linker protein [Source:TAIR%3BAcc:AT3G22120]	4.34576	20.3331
398	AT3G42670	chromatin remodeling 38 [Source:TAIR%3BAcc:AT3G42670]	4.3377	20.2198
399	AT4G14740	Plant protein of unknown function (DUF828) with plant pleckstrin homology-like region [Source:TAIR%3BAcc:AT4G14740]	4.33122	20.1293
400	AT5G10470	kinesin like protein for actin based chloroplast movement 1 [Source:TAIR%3BAcc:AT5G10470]	4.33063	20.121
401	AT1G14840	microtubule-associated proteins 70-4 [Source:TAIR%3BAcc:AT1G14840]	4.32792	20.0833
402	AT1G62750	Translation elongation factor EFG/EF2 protein [Source:TAIR%3BAcc:AT1G62750]	4.32289	20.0133
403	AT4G29920	Double Clp-N motif-containing P-loop nucleoside triphosphate hydrolases superfamily protein [Source:TAIR%3BAcc:AT4G29920]	4.32255	20.0086
404	AT3G49290	ABL interactor-like protein 2 [Source:TAIR%3BAcc:AT3G49290]	4.32255	20.0086
405	AT3G46880	unknown protein%3B FUNCTIONS IN: molecular_function unknown%3B INVOLVED IN: biological_process unknown%3B LOCATED IN: chloroplast%3B EXPRESSED IN: 14 plant structures%3B EXPRESSED DURING: 9 growth stages%3B BEST Arabidopsis thaliana protein match is: unknown pr /.../(TAIR:AT5G59080.1)%3B Has 51 Blast hits to 51 proteins in 8 species: Archae - 0%3B Bacteria - 0%3B Metazoa - 0%3B Fungi - 0%3B Plant…	4.32255	20.0086
406	AT4G29060	elongation factor Ts family protein [Source:TAIR%3BAcc:AT4G29060]	4.322	20.001
407	AT4G33220	pectin methylesterase 44 [Source:TAIR%3BAcc:AT4G33220]	4.31913	19.9613
408	AT4G24450	phosphoglucan%2C water dikinase [Source:TAIR%3BAcc:AT4G24450]	4.31222	19.8659
409	AT5G16000	NSP-interacting kinase 1 [Source:TAIR%3BAcc:AT5G16000]	4.31071	19.8451
410	AT5G35525	PLAC8 family protein [Source:TAIR%3BAcc:AT5G35525]	4.3106	19.8435
411	AT5G38230	transposable element gene [Source:TAIR%3BAcc:AT5G38230]	4.3106	19.8435
412	AT4G04130	transposable element gene [Source:TAIR%3BAcc:AT4G04130]	4.3106	19.8435
413	AT5G65730	xyloglucan endotransglucosylase/hydrolase 6 [Source:TAIR%3BAcc:AT5G65730]	4.30833	19.8124
414	AT1G18650	plasmodesmata callose-binding protein 3 [Source:TAIR%3BAcc:AT1G18650]	4.30261	19.7339
415	AT1G65900	unknown protein%3B FUNCTIONS IN: molecular_function unknown%3B INVOLVED IN: biological_process unknown%3B LOCATED IN: endomembrane system%3B EXPRESSED IN: 21 plant structures%3B EXPRESSED DURING: 13 growth stages%3B Has 306 Blast hits to 306 proteins in 119 spe /.../Archae - 19%3B Bacteria - 238%3B Metazoa - 0%3B Fungi - 0%3B Plants - 34%3B Viruses - 0%3B Other Eukaryotes - 15 (source: NCBI BLink…	4.29878	19.6816
416	AT1G25450	3-ketoacyl-CoA synthase 5 [Source:TAIR%3BAcc:AT1G25450]	4.29619	19.6464
417	AT4G14380	unknown protein%3B Has 22 Blast hits to 22 proteins in 8 species: Archae - 0%3B Bacteria - 0%3B Metazoa - 1%3B Fungi - 1%3B Plants - 18%3B Viruses - 0%3B Other Eukaryotes - 2 (source: NCBI BLink). [Source:TAIR%3BAcc:AT4G14380]	4.29398	19.6162
418	AT5G03640	Protein kinase superfamily protein [Source:TAIR%3BAcc:AT5G03640]	4.29398	19.6162
419	AT3G61920	unknown protein%3B FUNCTIONS IN: molecular_function unknown%3B INVOLVED IN: N-terminal protein myristoylation%3B LOCATED IN: cellular_component unknown%3B EXPRESSED IN: shoot%2C hypocotyl%2C root%2C egg cell%3B BEST Arabidopsis thaliana protein match is: unknown pr /.../(TAIR:AT1G64700.1)%3B Has 77 Blast hits to 77 proteins in 8 species: Archae - 0%3B Bacteria - 0%3B Metazoa - 0%3B Fungi - 0%3B P…	4.29398	19.6162
420	AT1G56720	Protein kinase superfamily protein [Source:TAIR%3BAcc:AT1G56720]	4.28916	19.5508
421	AT2G47930	arabinogalactan protein 26 [Source:TAIR%3BAcc:AT2G47930]	4.28872	19.5449
422	AT5G44680	DNA glycosylase superfamily protein [Source:TAIR%3BAcc:AT5G44680]	4.2873	19.5257
423	AT1G47370	Toll-Interleukin-Resistance (TIR) domain family protein [Source:TAIR%3BAcc:AT1G47370]	4.28433	19.4855
424	AT1G47670	Transmembrane amino acid transporter family protein [Source:TAIR%3BAcc:AT1G47670]	4.28156	19.4481
425	AT5G66920	SKU5 similar 17 [Source:TAIR%3BAcc:AT5G66920]	4.2813	19.4446
426	AT4G16515	Encodes a root meristem growth factor (RGF). Belongs to a family of functionally redundant homologous peptides that are secreted%2C tyrosine-sulfated%2C and expressed mainly in the stem cell area and the innermost layer of central columella cells. RGFs /.../equired for maintenance of the root stem cell niche and transit amplifying cell proliferation. Members of this family include: At5g60810 (RGF…	4.27948	19.4201
427	AT2G25270	unknown protein%3B LOCATED IN: plasma membrane%3B EXPRESSED IN: 18 plant structures%3B EXPRESSED DURING: 13 growth stages%3B BEST Arabidopsis thaliana protein match is: unknown protein (TAIR:AT2G12400.1)%3B Has 35333 Blast hits to 34131 proteins in 2444 speci /.../chae - 798%3B Bacteria - 22429%3B Metazoa - 974%3B Fungi - 991%3B Plants - 531%3B Viruses - 0%3B Other Eukaryotes - 9610 (source: NCBI…	4.27948	19.4201
428	AT5G43750	NAD(P)H dehydrogenase 18 [Source:TAIR%3BAcc:AT5G43750]	4.27095	19.3056
429	AT5G18020	SAUR-like auxin-responsive protein family [Source:TAIR%3BAcc:AT5G18020]	4.26996	19.2923
430	AT3G23930	unknown protein%3B FUNCTIONS IN: molecular_function unknown%3B INVOLVED IN: N-terminal protein myristoylation%3B LOCATED IN: cellular_component unknown%3B EXPRESSED IN: hypocotyl%3B BEST Arabidopsis thaliana protein match is: unknown protein (TAIR:AT4G13540.1 /.../ 10639 Blast hits to 7432 proteins in 646 species: Archae - 82%3B Bacteria - 826%3B Metazoa - 5047%3B Fungi - 759%3B Plants - 314%3B V…	4.26483	19.2239
431	AT5G46600	Aluminium activated malate transporter family protein [Source:TAIR%3BAcc:AT5G46600]	4.26483	19.2239
432	AT1G76530	Auxin efflux carrier family protein [Source:TAIR%3BAcc:AT1G76530]	4.26062	19.1679
433	AT1G74880	NAD(P)H:plastoquinone dehydrogenase complex subunit O [Source:TAIR%3BAcc:AT1G74880]	4.25584	19.1045
434	AT5G20935	unknown protein%3B CONTAINS InterPro DOMAIN/s: Protein of unknown function DUF3148 (InterPro:IPR021495)%3B Has 30201 Blast hits to 17322 proteins in 780 species: Archae - 12%3B Bacteria - 1396%3B Metazoa - 17338%3B Fungi - 3422%3B Plants - 5037%3B Viruses - 0%3B Ot /.../karyotes - 2996 (source: NCBI BLink). [Source:TAIR%3BAcc:AT5G20935]	4.25346	19.073
435	AT1G45130	beta-galactosidase 5 [Source:TAIR%3BAcc:AT1G45130]	4.253	19.067
436	AT2G26250	3-ketoacyl-CoA synthase 10 [Source:TAIR%3BAcc:AT2G26250]	4.25118	19.0429
437	AT1G29670	GDSL-like Lipase/Acylhydrolase superfamily protein [Source:TAIR%3BAcc:AT1G29670]	4.24836	19.0057
438	AT2G21050	like AUXIN RESISTANT 2 [Source:TAIR%3BAcc:AT2G21050]	4.24008	18.897
439	AT3G62390	TRICHOME BIREFRINGENCE-LIKE 6 [Source:TAIR%3BAcc:AT3G62390]	4.24008	18.897
440	AT5G47380	Protein of unknown function%2C DUF547 [Source:TAIR%3BAcc:AT5G47380]	4.23132	18.7825
441	AT5G19500	Tryptophan/tyrosine permease [Source:TAIR%3BAcc:AT5G19500]	4.22921	18.755
442	AT5G45680	FK506-binding protein 13 [Source:TAIR%3BAcc:AT5G45680]	4.22653	18.7202
443	AT2G02780	Leucine-rich repeat protein kinase family protein [Source:TAIR%3BAcc:AT2G02780]	4.22647	18.7195
444	AT5G51560	Leucine-rich repeat protein kinase family protein [Source:TAIR%3BAcc:AT5G51560]	4.22503	18.7008
445	AT3G01500	carbonic anhydrase 1 [Source:TAIR%3BAcc:AT3G01500]	4.22486	18.6986
446	AT5G25590	Protein of unknown function (DUF630 and DUF632) [Source:TAIR%3BAcc:AT5G25590]	4.21998	18.6354
447	AT2G45190	Plant-specific transcription factor YABBY family protein [Source:TAIR%3BAcc:AT2G45190]	4.21389	18.557
448	AT1G16410	cytochrome p450 79f1 [Source:TAIR%3BAcc:AT1G16410]	4.21278	18.5427
449	AT5G65440	unknown protein%3B INVOLVED IN: biological_process unknown%3B LOCATED IN: plasma membrane%3B EXPRESSED IN: 22 plant structures%3B EXPRESSED DURING: 13 growth stages%3B BEST Arabidopsis thaliana protein match is: unknown protein (TAIR:AT4G24610.1)%3B Has 30201 B /.../its to 17322 proteins in 780 species: Archae - 12%3B Bacteria - 1396%3B Metazoa - 17338%3B Fungi - 3422%3B Plants - 5037%3B Viruses …	4.2088	18.4916
450	AT2G34680	Outer arm dynein light chain 1 protein [Source:TAIR%3BAcc:AT2G34680]	4.2075	18.4749
451	AT1G15980	NDH-dependent cyclic electron flow 1 [Source:TAIR%3BAcc:AT1G15980]	4.20542	18.4484
452	AT2G47230	DOMAIN OF UNKNOWN FUNCTION 724 6 [Source:TAIR%3BAcc:AT2G47230]	4.20471	18.4393
453	AT4G23290	cysteine-rich RLK (RECEPTOR-like protein kinase) 21 [Source:TAIR%3BAcc:AT4G23290]	4.20471	18.4393
454	AT5G38130	HXXXD-type acyl-transferase family protein [Source:TAIR%3BAcc:AT5G38130]	4.20471	18.4393
455	AT2G35860	FASCICLIN-like arabinogalactan protein 16 precursor [Source:TAIR%3BAcc:AT2G35860]	4.20471	18.4393
456	AT3G13560	O-Glycosyl hydrolases family 17 protein [Source:TAIR%3BAcc:AT3G13560]	4.2029	18.4162
457	AT4G39710	FK506-binding protein 16-2 [Source:TAIR%3BAcc:AT4G39710]	4.19931	18.3703
458	AT2G33020	receptor like protein 24 [Source:TAIR%3BAcc:AT2G33020]	4.19149	18.2711
459	AT3G22210	unknown protein%3B FUNCTIONS IN: molecular_function unknown%3B INVOLVED IN: biological_process unknown%3B LOCATED IN: endomembrane system%3B EXPRESSED IN: 21 plant structures%3B EXPRESSED DURING: 13 growth stages%3B Has 26 Blast hits to 26 proteins in 13 specie /.../hae - 0%3B Bacteria - 0%3B Metazoa - 0%3B Fungi - 0%3B Plants - 26%3B Viruses - 0%3B Other Eukaryotes - 0 (source: NCBI BLink). [Sou…	4.18796	18.2265
460	AT3G10600	cationic amino acid transporter 7 [Source:TAIR%3BAcc:AT3G10600]	4.18507	18.1899
461	AT5G42800	dihydroflavonol 4-reductase [Source:TAIR%3BAcc:AT5G42800]	4.18507	18.1899
462	AT1G70370	polygalacturonase 2 [Source:TAIR%3BAcc:AT1G70370]	4.17945	18.1193
463	AT2G31320	poly(ADP-ribose) polymerase 2 [Source:TAIR%3BAcc:AT2G31320]	4.17368	18.0469
464	AT5G27360	Major facilitator superfamily protein [Source:TAIR%3BAcc:AT5G27360]	4.17368	18.0469
465	AT1G26230	TCP-1/cpn60 chaperonin family protein [Source:TAIR%3BAcc:AT1G26230]	4.16845	17.9815
466	AT2G28470	beta-galactosidase 8 [Source:TAIR%3BAcc:AT2G28470]	4.16524	17.9417
467	AT4G38770	proline-rich protein 4 [Source:TAIR%3BAcc:AT4G38770]	4.15821	17.8544
468	AT5G10080	Eukaryotic aspartyl protease family protein [Source:TAIR%3BAcc:AT5G10080]	4.15791	17.8508
469	AT4G19130	Replication factor-A protein 1-related [Source:TAIR%3BAcc:AT4G19130]	4.15791	17.8508
470	AT5G28390	RNA-binding (RRM/RBD/RNP motifs) family protein [Source:TAIR%3BAcc:AT5G28390]	4.15791	17.8508
471	AT3G55200	Cleavage and polyadenylation specificity factor (CPSF) A subunit protein [Source:TAIR%3BAcc:AT3G55200]	4.15791	17.8508
472	AT5G18700	Protein kinase family protein with ARM repeat domain [Source:TAIR%3BAcc:AT5G18700]	4.15615	17.829
473	AT5G10800	RNA recognition motif (RRM)-containing protein [Source:TAIR%3BAcc:AT5G10800]	4.15474	17.8115
474	AT5G55620	unknown protein%3B BEST Arabidopsis thaliana protein match is: unknown protein (TAIR:AT3G09950.1)%3B Has 30201 Blast hits to 17322 proteins in 780 species: Archae - 12%3B Bacteria - 1396%3B Metazoa - 17338%3B Fungi - 3422%3B Plants - 5037%3B Viruses - 0%3B Other Eu /.../es - 2996 (source: NCBI BLink). [Source:TAIR%3BAcc:AT5G55620]	4.15474	17.8115
475	AT4G36180	Leucine-rich receptor-like protein kinase family protein [Source:TAIR%3BAcc:AT4G36180]	4.15425	17.8055
476	AT1G63300	Myosin heavy chain-related protein [Source:TAIR%3BAcc:AT1G63300]	4.14997	17.7527
477	AT3G62510	protein disulfide isomerase-related [Source:TAIR%3BAcc:AT3G62510]	4.14197	17.6546
478	AT4G30410	sequence-specific DNA binding transcription factors [Source:TAIR%3BAcc:AT4G30410]	4.14197	17.6546
479	AT1G65180	Cysteine/Histidine-rich C1 domain family protein [Source:TAIR%3BAcc:AT1G65180]	4.14067	17.6387
480	AT1G19940	glycosyl hydrolase 9B5 [Source:TAIR%3BAcc:AT1G19940]	4.14067	17.6387
481	AT1G65310	xyloglucan endotransglucosylase/hydrolase 17 [Source:TAIR%3BAcc:AT1G65310]	4.14067	17.6387
482	AT5G19190	unknown protein%3B BEST Arabidopsis thaliana protein match is: unknown protein (TAIR:AT3G06070.1)%3B Has 1807 Blast hits to 1807 proteins in 277 species: Archae - 0%3B Bacteria - 0%3B Metazoa - 736%3B Fungi - 347%3B Plants - 385%3B Viruses - 0%3B Other Eukaryotes - /.../source: NCBI BLink). [Source:TAIR%3BAcc:AT5G19190]	4.13997	17.6301
483	AT5G63700	zinc ion binding%3BDNA binding [Source:TAIR%3BAcc:AT5G63700]	4.13997	17.6301
484	AT1G14345	NAD(P)-linked oxidoreductase superfamily protein [Source:TAIR%3BAcc:AT1G14345]	4.13447	17.5631
485	AT4G35090	catalase 2 [Source:TAIR%3BAcc:AT4G35090]	4.13421	17.5599
486	AT5G13930	Chalcone and stilbene synthase family protein [Source:TAIR%3BAcc:AT5G13930]	4.13394	17.5565
487	AT3G15520	Cyclophilin-like peptidyl-prolyl cis-trans isomerase family protein [Source:TAIR%3BAcc:AT3G15520]	4.13048	17.5145
488	AT1G01790	K+ efflux antiporter 1 [Source:TAIR%3BAcc:AT1G01790]	4.12796	17.484
489	AT2G29180	unknown protein%3B FUNCTIONS IN: molecular_function unknown%3B INVOLVED IN: biological_process unknown%3B LOCATED IN: chloroplast thylakoid membrane%3B EXPRESSED IN: 23 plant structures%3B EXPRESSED DURING: 13 growth stages%3B Has 34 Blast hits to 33 proteins i /.../pecies: Archae - 0%3B Bacteria - 0%3B Metazoa - 0%3B Fungi - 0%3B Plants - 33%3B Viruses - 0%3B Other Eukaryotes - 1 (source: NCBI B…	4.12793	17.4836
490	AT2G05160	CCCH-type zinc fingerfamily protein with RNA-binding domain [Source:TAIR%3BAcc:AT2G05160]	4.12585	17.4584
491	AT1G01060	Homeodomain-like superfamily protein [Source:TAIR%3BAcc:AT1G01060]	4.12261	17.4192
492	AT5G61130	plasmodesmata callose-binding protein 1 [Source:TAIR%3BAcc:AT5G61130]	4.12044	17.3931
493	AT5G16715	ATP binding%3Bvaline-tRNA ligases%3Baminoacyl-tRNA ligases%3Bnucleotide binding%3BATP binding%3Baminoacyl-tRNA ligases [Source:TAIR%3BAcc:AT5G16715]	4.11962	17.3832
494	AT5G14410	unknown protein%3B Has 23 Blast hits to 23 proteins in 9 species: Archae - 0%3B Bacteria - 0%3B Metazoa - 0%3B Fungi - 0%3B Plants - 23%3B Viruses - 0%3B Other Eukaryotes - 0 (source: NCBI BLink). [Source:TAIR%3BAcc:AT5G14410]	4.11773	17.3604
495	AT1G49010	Duplicated homeodomain-like superfamily protein [Source:TAIR%3BAcc:AT1G49010]	4.11483	17.3256
496	AT1G12900	glyceraldehyde 3-phosphate dehydrogenase A subunit 2 [Source:TAIR%3BAcc:AT1G12900]	4.11148	17.2854
497	AT5G41140	Myosin heavy chain-related protein [Source:TAIR%3BAcc:AT5G41140]	4.11111	17.281
498	AT5G40100	Disease resistance protein (TIR-NBS-LRR class) family [Source:TAIR%3BAcc:AT5G40100]	4.10955	17.2623
499	AT4G04350	tRNA synthetase class I (I%2C L%2C M and V) family protein [Source:TAIR%3BAcc:AT4G04350]	4.10533	17.2118
500	AT2G34640	plastid transcriptionally active 12 [Source:TAIR%3BAcc:AT2G34640]	4.10507	17.2088
501	AT3G26445	beta-1%2C4-N-acetylglucosaminyltransferase family protein [Source:TAIR%3BAcc:AT3G26445]	4.10133	17.1642
502	AT5G23010	methylthioalkylmalate synthase 1 [Source:TAIR%3BAcc:AT5G23010]	4.10115	17.162
503	AT5G04230	phenyl alanine ammonia-lyase 3 [Source:TAIR%3BAcc:AT5G04230]	4.09968	17.1446
504	AT5G44410	FAD-binding Berberine family protein [Source:TAIR%3BAcc:AT5G44410]	4.09902	17.1367
505	AT4G29080	phytochrome-associated protein 2 [Source:TAIR%3BAcc:AT4G29080]	4.09858	17.1315
506	AT1G74420	fucosyltransferase 3 [Source:TAIR%3BAcc:AT1G74420]	4.09487	17.0875
507	AT5G19170	Protein of Unknown Function (DUF239) [Source:TAIR%3BAcc:AT5G19170]	4.09487	17.0875
508	AT5G03995	unknown protein%3B FUNCTIONS IN: molecular_function unknown%3B INVOLVED IN: biological_process unknown%3B LOCATED IN: cellular_component unknown%3B Has 30201 Blast hits to 17322 proteins in 780 species: Archae - 12%3B Bacteria - 1396%3B Metazoa - 17338%3B Fungi - /.../ Plants - 5037%3B Viruses - 0%3B Other Eukaryotes - 2996 (source: NCBI BLink). [Source:TAIR%3BAcc:AT5G03995]	4.09487	17.0875
509	AT4G26760	microtubule-associated protein 65-2 [Source:TAIR%3BAcc:AT4G26760]	4.09434	17.0812
510	AT1G67040	unknown protein%3B FUNCTIONS IN: molecular_function unknown%3B INVOLVED IN: biological_process unknown%3B LOCATED IN: cellular_component unknown%3B EXPRESSED IN: 20 plant structures%3B EXPRESSED DURING: 11 growth stages%3B BEST Arabidopsis thaliana protein matc /.../unknown protein (TAIR:AT5G26910.3)%3B Has 89 Blast hits to 84 proteins in 15 species: Archae - 0%3B Bacteria - 0%3B Metazoa - 5%3B F…	4.09306	17.0661
511	AT4G12030	bile acid transporter 5 [Source:TAIR%3BAcc:AT4G12030]	4.0903	17.0334
512	AT4G27430	COP1-interacting protein 7 [Source:TAIR%3BAcc:AT4G27430]	4.08789	17.005
513	AT1G78580	trehalose-6-phosphate synthase [Source:TAIR%3BAcc:AT1G78580]	4.08454	16.9656
514	AT4G23940	FtsH extracellular protease family [Source:TAIR%3BAcc:AT4G23940]	4.08272	16.9442
515	AT3G51930	Transducin/WD40 repeat-like superfamily protein [Source:TAIR%3BAcc:AT3G51930]	4.07638	16.87
516	AT1G23000	Heavy metal transport/detoxification superfamily protein [Source:TAIR%3BAcc:AT1G23000]	4.07638	16.87
517	AT1G52430	Ubiquitin carboxyl-terminal hydrolase-related protein [Source:TAIR%3BAcc:AT1G52430]	4.07638	16.87
518	AT1G14150	PsbQ-like 2 [Source:TAIR%3BAcc:AT1G14150]	4.07313	16.832
519	AT3G01810	FUNCTIONS IN: molecular_function unknown%3B INVOLVED IN: biological_process unknown%3B LOCATED IN: plasma membrane%3B EXPRESSED IN: 21 plant structures%3B EXPRESSED DURING: 13 growth stages%3B BEST Arabidopsis thaliana protein match is: nucleolar protein gar2 /.../ed (TAIR:AT2G42320.2)%3B Has 1327 Blast hits to 470 proteins in 132 species: Archae - 2%3B Bacteria - 131%3B Metazoa - 139%3B Fungi - …	4.07208	16.8197
520	AT3G48190	ataxia-telangiectasia mutated [Source:TAIR%3BAcc:AT3G48190]	4.07121	16.8096
521	AT3G18050	unknown protein%3B BEST Arabidopsis thaliana protein match is: unknown protein (TAIR:AT4G28100.1)%3B Has 67 Blast hits to 66 proteins in 12 species: Archae - 0%3B Bacteria - 0%3B Metazoa - 0%3B Fungi - 0%3B Plants - 67%3B Viruses - 0%3B Other Eukaryotes - 0 (source /.../ BLink). [Source:TAIR%3BAcc:AT3G18050]	4.07092	16.8062
522	AT1G03300	DOMAIN OF UNKNOWN FUNCTION 724 1 [Source:TAIR%3BAcc:AT1G03300]	4.06966	16.7915
523	AT5G18660	NAD(P)-binding Rossmann-fold superfamily protein [Source:TAIR%3BAcc:AT5G18660]	4.06659	16.7558
524	AT1G04240	AUX/IAA transcriptional regulator family protein [Source:TAIR%3BAcc:AT1G04240]	4.0629	16.713
525	AT4G18600	SCAR family protein [Source:TAIR%3BAcc:AT4G18600]	4.05546	16.6271
526	AT1G12330	unknown protein%3B INVOLVED IN: biological_process unknown%3B LOCATED IN: chloroplast%3B EXPRESSED IN: 21 plant structures%3B EXPRESSED DURING: 12 growth stages%3B BEST Arabidopsis thaliana protein match is: unknown protein (TAIR:AT5G12900.1)%3B Has 249 Blast h /.../ 249 proteins in 27 species: Archae - 0%3B Bacteria - 0%3B Metazoa - 7%3B Fungi - 14%3B Plants - 217%3B Viruses - 0%3B Other Eukaryo…	4.05465	16.6178
527	AT1G55260	Bifunctional inhibitor/lipid-transfer protein/seed storage 2S albumin superfamily protein [Source:TAIR%3BAcc:AT1G55260]	4.04758	16.5365
528	AT5G09530	hydroxyproline-rich glycoprotein family protein [Source:TAIR%3BAcc:AT5G09530]	4.04756	16.5363
529	AT3G17680	Kinase interacting (KIP1-like) family protein [Source:TAIR%3BAcc:AT3G17680]	4.04756	16.5363
530	AT3G45680	Major facilitator superfamily protein [Source:TAIR%3BAcc:AT3G45680]	4.04756	16.5363
531	AT3G27831	Gamma-thionin family protein [Source:TAIR%3BAcc:AT3G27831]	4.04756	16.5363
532	AT3G09160	RNA-binding (RRM/RBD/RNP motifs) family protein [Source:TAIR%3BAcc:AT3G09160]	4.04672	16.5267
533	AT4G00490	beta-amylase 2 [Source:TAIR%3BAcc:AT4G00490]	4.04446	16.5007
534	AT1G75090	DNA glycosylase superfamily protein [Source:TAIR%3BAcc:AT1G75090]	4.04244	16.4776
535	AT3G28420	Putative membrane lipoprotein [Source:TAIR%3BAcc:AT3G28420]	4.04244	16.4776
536	AT2G45800	GATA type zinc finger transcription factor family protein [Source:TAIR%3BAcc:AT2G45800]	4.04244	16.4776
537	AT2G33750	purine permease 2 [Source:TAIR%3BAcc:AT2G33750]	4.04244	16.4776
538	AT4G37930	serine transhydroxymethyltransferase 1 [Source:TAIR%3BAcc:AT4G37930]	4.03683	16.4137
539	AT2G25480	TPX2 (targeting protein for Xklp2) protein family [Source:TAIR%3BAcc:AT2G25480]	4.03636	16.4084
540	AT3G14150	Aldolase-type TIM barrel family protein [Source:TAIR%3BAcc:AT3G14150]	4.03582	16.4022
541	AT5G21222	protein kinase family protein [Source:TAIR%3BAcc:AT5G21222]	4.03391	16.3805
542	AT3G52840	beta-galactosidase 2 [Source:TAIR%3BAcc:AT3G52840]	4.03061	16.3431
543	AT5G24155	FAD/NAD(P)-binding oxidoreductase family protein [Source:TAIR%3BAcc:AT5G24155]	4.02989	16.335
544	AT3G45160	Putative membrane lipoprotein [Source:TAIR%3BAcc:AT3G45160]	4.02805	16.3142
545	AT2G01913	unknown protein%3B Has 35333 Blast hits to 34131 proteins in 2444 species: Archae - 798%3B Bacteria - 22429%3B Metazoa - 974%3B Fungi - 991%3B Plants - 531%3B Viruses - 0%3B Other Eukaryotes - 9610 (source: NCBI BLink). [Source:TAIR%3BAcc:AT2G01913]	4.02516	16.2815
546	AT1G27950	glycosylphosphatidylinositol-anchored lipid protein transfer 1 [Source:TAIR%3BAcc:AT1G27950]	4.02021	16.2257
547	AT1G13250	galacturonosyltransferase-like 3 [Source:TAIR%3BAcc:AT1G13250]	4.01087	16.121
548	AT4G21270	kinesin 1 [Source:TAIR%3BAcc:AT4G21270]	4.00767	16.0853
549	AT2G26270	FUNCTIONS IN: molecular_function unknown%3B INVOLVED IN: biological_process unknown%3B LOCATED IN: endomembrane system%3B BEST Arabidopsis thaliana protein match is: BRCT domain-containing DNA repair protein (TAIR:AT3G43930.1)%3B Has 29 Blast hits to 29 pro /.../in 9 species: Archae - 0%3B Bacteria - 0%3B Metazoa - 0%3B Fungi - 0%3B Plants - 29%3B Viruses - 0%3B Other Eukaryotes - 0 (source: NCBI…	4.00767	16.0853
550	AT1G15160	MATE efflux family protein [Source:TAIR%3BAcc:AT1G15160]	4.00767	16.0853
551	AT4G00670	Remorin family protein [Source:TAIR%3BAcc:AT4G00670]	4.00767	16.0853
552	AT1G77330	2-oxoglutarate (2OG) and Fe(II)-dependent oxygenase superfamily protein [Source:TAIR%3BAcc:AT1G77330]	4.00767	16.0853
553	AT3G51240	flavanone 3-hydroxylase [Source:TAIR%3BAcc:AT3G51240]	4.00767	16.0853
554	AT1G36180	acetyl-CoA carboxylase 2 [Source:TAIR%3BAcc:AT1G36180]	4.00767	16.0853
555	AT2G22610	Di-glucose binding protein with Kinesin motor domain [Source:TAIR%3BAcc:AT2G22610]	4.00767	16.0853
556	AT3G56160	Sodium Bile acid symporter family [Source:TAIR%3BAcc:AT3G56160]	4.0018	16.0199
557	AT5G59020	Protein of unknown function (DUF3527) [Source:TAIR%3BAcc:AT5G59020]	4.00062	16.0068
558	AT5G15070	Phosphoglycerate mutase-like family protein [Source:TAIR%3BAcc:AT5G15070]	3.99885	15.9872
559	AT3G48770	DNA binding%3BATP binding [Source:TAIR%3BAcc:AT3G48770]	3.99865	15.9851
560	AT1G11070	BEST Arabidopsis thaliana protein match is: Hydroxyproline-rich glycoprotein family protein (TAIR:AT1G61080.1)%3B Has 579 Blast hits to 567 proteins in 152 species: Archae - 0%3B Bacteria - 68%3B Metazoa - 159%3B Fungi - 113%3B Plants - 172%3B Viruses - 0%3B Othe /.../ryotes - 67 (source: NCBI BLink). [Source:TAIR%3BAcc:AT1G11070]	3.99865	15.9851
561	AT3G13400	SKU5 similar 13 [Source:TAIR%3BAcc:AT3G13400]	3.99865	15.9851
562	AT1G78950	Terpenoid cyclases family protein [Source:TAIR%3BAcc:AT1G78950]	3.99865	15.9851
563	AT3G27690	photosystem II light harvesting complex gene 2.3 [Source:TAIR%3BAcc:AT3G27690]	3.99637	15.9598
564	AT1G75900	GDSL-like Lipase/Acylhydrolase superfamily protein [Source:TAIR%3BAcc:AT1G75900]	3.99294	15.9218
565	AT3G14420	Aldolase-type TIM barrel family protein [Source:TAIR%3BAcc:AT3G14420]	3.99268	15.9191
566	AT5G15580	longifolia1 [Source:TAIR%3BAcc:AT5G15580]	3.99251	15.9172
567	AT3G59780	Rhodanese/Cell cycle control phosphatase superfamily protein [Source:TAIR%3BAcc:AT3G59780]	3.99056	15.8957
568	AT1G29460	SAUR-like auxin-responsive protein family [Source:TAIR%3BAcc:AT1G29460]	3.98997	15.8891
569	AT5G58480	O-Glycosyl hydrolases family 17 protein [Source:TAIR%3BAcc:AT5G58480]	3.98997	15.8891
570	AT1G53520	Chalcone-flavanone isomerase family protein [Source:TAIR%3BAcc:AT1G53520]	3.98402	15.8238
571	AT5G13980	Glycosyl hydrolase family 38 protein [Source:TAIR%3BAcc:AT5G13980]	3.98216	15.8033
572	AT3G51480	glutamate receptor 3.6 [Source:TAIR%3BAcc:AT3G51480]	3.98104	15.7911
573	AT4G00380	XH/XS domain-containing protein [Source:TAIR%3BAcc:AT4G00380]	3.98104	15.7911
574	AT5G46690	beta HLH protein 71 [Source:TAIR%3BAcc:AT5G46690]	3.97924	15.7715
575	AT1G14030	Rubisco methyltransferase family protein [Source:TAIR%3BAcc:AT1G14030]	3.9784	15.7622
576	AT1G47520	transposable element gene [Source:TAIR%3BAcc:AT1G47520]	3.97805	15.7584
577	AT4G04330	Chaperonin-like RbcX protein [Source:TAIR%3BAcc:AT4G04330]	3.97405	15.7148
578	AT5G42760	Leucine carboxyl methyltransferase [Source:TAIR%3BAcc:AT5G42760]	3.97205	15.693
579	AT3G49930	C2H2 and C2HC zinc fingers superfamily protein [Source:TAIR%3BAcc:AT3G49930]	3.97205	15.693
580	AT3G04850	Tesmin/TSO1-like CXC domain-containing protein [Source:TAIR%3BAcc:AT3G04850]	3.97205	15.693
581	AT3G12110	actin-11 [Source:TAIR%3BAcc:AT3G12110]	3.97205	15.693
582	AT5G02190	Eukaryotic aspartyl protease family protein [Source:TAIR%3BAcc:AT5G02190]	3.97205	15.693
583	AT5G15230	GAST1 protein homolog 4 [Source:TAIR%3BAcc:AT5G15230]	3.96465	15.6127
584	AT4G14770	TESMIN/TSO1-like CXC 2 [Source:TAIR%3BAcc:AT4G14770]	3.963	15.5949
585	AT2G18560	UDP-Glycosyltransferase superfamily protein [Source:TAIR%3BAcc:AT2G18560]	3.95846	15.5459
586	AT3G44940	Protein of unknown function (DUF1635) [Source:TAIR%3BAcc:AT3G44940]	3.95755	15.5361
587	AT2G01910	Microtubule associated protein (MAP65/ASE1) family protein [Source:TAIR%3BAcc:AT2G01910]	3.95683	15.5283
588	AT1G17260	autoinhibited H(+)-ATPase isoform 10 [Source:TAIR%3BAcc:AT1G17260]	3.9539	15.4968
589	AT3G48550	BEST Arabidopsis thaliana protein match is: C2H2-like zinc finger protein (TAIR:AT2G01940.3)%3B Has 78 Blast hits to 78 proteins in 11 species: Archae - 0%3B Bacteria - 0%3B Metazoa - 0%3B Fungi - 0%3B Plants - 78%3B Viruses - 0%3B Other Eukaryotes - 0 (source: N /.../ink). [Source:TAIR%3BAcc:AT3G48550]	3.9539	15.4968
590	AT4G00950	Protein of unknown function (DUF688) [Source:TAIR%3BAcc:AT4G00950]	3.95085	15.4641
591	AT5G52100	Dihydrodipicolinate reductase%2C bacterial/plant [Source:TAIR%3BAcc:AT5G52100]	3.94968	15.4516
592	AT4G04745	unknown protein%3B BEST Arabidopsis thaliana protein match is: unknown protein (TAIR:AT4G21902.1)%3B Has 32 Blast hits to 32 proteins in 9 species: Archae - 0%3B Bacteria - 0%3B Metazoa - 0%3B Fungi - 0%3B Plants - 32%3B Viruses - 0%3B Other Eukaryotes - 0 (source: /.../BLink). [Source:TAIR%3BAcc:AT4G04745]	3.94803	15.4339
593	AT5G54700	Ankyrin repeat family protein [Source:TAIR%3BAcc:AT5G54700]	3.94803	15.4339
594	AT5G34810	transposable element gene [Source:TAIR%3BAcc:AT5G34810]	3.94803	15.4339
595	AT2G34925	CLAVATA3/ESR-RELATED 42 [Source:TAIR%3BAcc:AT2G34925]	3.94803	15.4339
596	AT1G03870	FASCICLIN-like arabinoogalactan 9 [Source:TAIR%3BAcc:AT1G03870]	3.9478	15.4314
597	AT2G30420	Homeodomain-like superfamily protein [Source:TAIR%3BAcc:AT2G30420]	3.9478	15.4314
598	AT5G52280	Myosin heavy chain-related protein [Source:TAIR%3BAcc:AT5G52280]	3.94716	15.4246
599	AT4G10120	Sucrose-phosphate synthase family protein [Source:TAIR%3BAcc:AT4G10120]	3.94607	15.4129
600	AT2G40480	Plant protein of unknown function (DUF827) [Source:TAIR%3BAcc:AT2G40480]	3.94372	15.3878
601	AT3G50560	NAD(P)-binding Rossmann-fold superfamily protein [Source:TAIR%3BAcc:AT3G50560]	3.93552	15.3007
602	AT3G12820	myb domain protein 10 [Source:TAIR%3BAcc:AT3G12820]	3.93552	15.3007
603	AT2G47630	alpha/beta-Hydrolases superfamily protein [Source:TAIR%3BAcc:AT2G47630]	3.93552	15.3007
604	AT3G30840	unknown protein%3B Has 1 Blast hits to 1 proteins in 1 species: Archae - 0%3B Bacteria - 0%3B Metazoa - 0%3B Fungi - 0%3B Plants - 1%3B Viruses - 0%3B Other Eukaryotes - 0 (source: NCBI BLink). [Source:TAIR%3BAcc:AT3G30840]	3.93552	15.3007
605	AT5G63780	RING/FYVE/PHD zinc finger superfamily protein [Source:TAIR%3BAcc:AT5G63780]	3.93329	15.277
606	AT1G18060	unknown protein%3B INVOLVED IN: biological_process unknown%3B LOCATED IN: chloroplast%3B EXPRESSED IN: 22 plant structures%3B EXPRESSED DURING: 13 growth stages%3B Has 74 Blast hits to 74 proteins in 29 species: Archae - 0%3B Bacteria - 19%3B Metazoa - 0%3B Fungi - /.../ants - 49%3B Viruses - 0%3B Other Eukaryotes - 6 (source: NCBI BLink). [Source:TAIR%3BAcc:AT1G18060]	3.93133	15.2562
607	AT3G58820	F-box/RNI-like superfamily protein [Source:TAIR%3BAcc:AT3G58820]	3.9281	15.2222
608	AT4G18970	GDSL-like Lipase/Acylhydrolase superfamily protein [Source:TAIR%3BAcc:AT4G18970]	3.92469	15.1862
609	AT1G20390	transposable element gene [Source:TAIR%3BAcc:AT1G20390]	3.92314	15.1699
610	AT3G57830	Leucine-rich repeat protein kinase family protein [Source:TAIR%3BAcc:AT3G57830]	3.91315	15.0653
611	AT2G05790	O-Glycosyl hydrolases family 17 protein [Source:TAIR%3BAcc:AT2G05790]	3.91091	15.0419
612	AT1G43650	nodulin MtN21 /EamA-like transporter family protein [Source:TAIR%3BAcc:AT1G43650]	3.90751	15.0064
613	AT1G28400	unknown protein%3B FUNCTIONS IN: molecular_function unknown%3B INVOLVED IN: biological_process unknown%3B LOCATED IN: endomembrane system%3B EXPRESSED IN: 22 plant structures%3B EXPRESSED DURING: 13 growth stages%3B BEST Arabidopsis thaliana protein match is: u /.../ protein (TAIR:AT2G33850.1)%3B Has 45374 Blast hits to 18870 proteins in 668 species: Archae - 72%3B Bacteria - 1460%3B Metazoa - 11…	3.90716	15.0028
614	AT5G14090	unknown protein%3B Has 56 Blast hits to 56 proteins in 18 species: Archae - 0%3B Bacteria - 0%3B Metazoa - 0%3B Fungi - 2%3B Plants - 46%3B Viruses - 0%3B Other Eukaryotes - 8 (source: NCBI BLink). [Source:TAIR%3BAcc:AT5G14090]	3.90678	14.9989
615	AT2G22980	serine carboxypeptidase-like 13 [Source:TAIR%3BAcc:AT2G22980]	3.90318	14.9615
616	AT4G22730	Leucine-rich repeat protein kinase family protein [Source:TAIR%3BAcc:AT4G22730]	3.90279	14.9574
617	AT1G03020	Thioredoxin superfamily protein [Source:TAIR%3BAcc:AT1G03020]	3.89805	14.9083
618	AT1G62520	unknown protein%3B BEST Arabidopsis thaliana protein match is: unknown protein (TAIR:AT4G12450.1)%3B Has 388 Blast hits to 388 proteins in 26 species: Archae - 0%3B Bacteria - 1%3B Metazoa - 0%3B Fungi - 8%3B Plants - 376%3B Viruses - 0%3B Other Eukaryotes - 3 (sou /.../CBI BLink). [Source:TAIR%3BAcc:AT1G62520]	3.89805	14.9083
619	AT5G17165	unknown protein%3B FUNCTIONS IN: molecular_function unknown%3B INVOLVED IN: biological_process unknown%3B LOCATED IN: cellular_component unknown%3B BEST Arabidopsis thaliana protein match is: unknown protein (TAIR:AT3G03150.1)%3B Has 39 Blast hits to 39 prote /.../ 11 species: Archae - 0%3B Bacteria - 0%3B Metazoa - 0%3B Fungi - 0%3B Plants - 39%3B Viruses - 0%3B Other Eukaryotes - 0 (source: NCB…	3.89805	14.9083
620	AT2G20750	expansin B1 [Source:TAIR%3BAcc:AT2G20750]	3.89805	14.9083
621	AT2G24300	Calmodulin-binding protein [Source:TAIR%3BAcc:AT2G24300]	3.89805	14.9083
622	AT2G25220	Protein kinase superfamily protein [Source:TAIR%3BAcc:AT2G25220]	3.89805	14.9083
623	AT3G03840	SAUR-like auxin-responsive protein family [Source:TAIR%3BAcc:AT3G03840]	3.89805	14.9083
624	AT2G42870	phy rapidly regulated 1 [Source:TAIR%3BAcc:AT2G42870]	3.89805	14.9083
625	AT1G13609	Defensin-like (DEFL) family protein [Source:TAIR%3BAcc:AT1G13609]	3.89805	14.9083
626	AT1G70985	hydroxyproline-rich glycoprotein family protein [Source:TAIR%3BAcc:AT1G70985]	3.89556	14.8827
627	AT5G49330	myb domain protein 111 [Source:TAIR%3BAcc:AT5G49330]	3.89556	14.8827
628	AT5G18010	SAUR-like auxin-responsive protein family [Source:TAIR%3BAcc:AT5G18010]	3.89556	14.8827
629	AT4G35720	Arabidopsis protein of unknown function (DUF241) [Source:TAIR%3BAcc:AT4G35720]	3.89556	14.8827
630	AT2G27040	Argonaute family protein [Source:TAIR%3BAcc:AT2G27040]	3.89298	14.856
631	AT5G10570	basic helix-loop-helix (bHLH) DNA-binding superfamily protein [Source:TAIR%3BAcc:AT5G10570]	3.88852	14.8103
632	AT2G32010	CVP2 like 1 [Source:TAIR%3BAcc:AT2G32010]	3.88802	14.8051
633	AT3G19720	P-loop containing nucleoside triphosphate hydrolases superfamily protein [Source:TAIR%3BAcc:AT3G19720]	3.88688	14.7934
634	AT5G08600	U3 ribonucleoprotein (Utp) family protein [Source:TAIR%3BAcc:AT5G08600]	3.88534	14.7776
635	AT3G56290	unknown protein%3B Has 39 Blast hits to 39 proteins in 15 species: Archae - 0%3B Bacteria - 0%3B Metazoa - 0%3B Fungi - 0%3B Plants - 39%3B Viruses - 0%3B Other Eukaryotes - 0 (source: NCBI BLink). [Source:TAIR%3BAcc:AT3G56290]	3.88346	14.7583
636	AT3G21870	cyclin p2%3B1 [Source:TAIR%3BAcc:AT3G21870]	3.88107	14.734
637	AT4G04630	Protein of unknown function%2C DUF584 [Source:TAIR%3BAcc:AT4G04630]	3.87894	14.7122
638	AT2G20880	Integrase-type DNA-binding superfamily protein [Source:TAIR%3BAcc:AT2G20880]	3.86929	14.6141
639	AT1G04050	homolog of SU(var)3-9 1 [Source:TAIR%3BAcc:AT1G04050]	3.86929	14.6141
640	AT1G70280	NHL domain-containing protein [Source:TAIR%3BAcc:AT1G70280]	3.86821	14.6032
641	AT5G26850	Uncharacterized protein [Source:TAIR%3BAcc:AT5G26850]	3.86782	14.5992
642	AT4G16880	Leucine-rich repeat (LRR) family protein [Source:TAIR%3BAcc:AT4G16880]	3.86735	14.5945
643	AT5G22640	MORN (Membrane Occupation and Recognition Nexus) repeat-containing protein [Source:TAIR%3BAcc:AT5G22640]	3.86646	14.5855
644	AT5G01240	like AUXIN RESISTANT 1 [Source:TAIR%3BAcc:AT5G01240]	3.86277	14.5482
645	AT5G55950	Nucleotide/sugar transporter family protein [Source:TAIR%3BAcc:AT5G55950]	3.85957	14.516
646	AT1G49320	unknown seed protein like 1 [Source:TAIR%3BAcc:AT1G49320]	3.85957	14.516
647	AT4G39410	WRKY DNA-binding protein 13 [Source:TAIR%3BAcc:AT4G39410]	3.85957	14.516
648	AT5G28640	SSXT family protein [Source:TAIR%3BAcc:AT5G28640]	3.85957	14.516
649	AT2G35345	unknown protein%3B Has 2 Blast hits to 2 proteins in 1 species: Archae - 0%3B Bacteria - 0%3B Metazoa - 0%3B Fungi - 0%3B Plants - 2%3B Viruses - 0%3B Other Eukaryotes - 0 (source: NCBI BLink). [Source:TAIR%3BAcc:AT2G35345]	3.85957	14.516
650	AT5G18404	unknown protein%3B Has 30201 Blast hits to 17322 proteins in 780 species: Archae - 12%3B Bacteria - 1396%3B Metazoa - 17338%3B Fungi - 3422%3B Plants - 5037%3B Viruses - 0%3B Other Eukaryotes - 2996 (source: NCBI BLink). [Source:TAIR%3BAcc:AT5G18404]	3.85957	14.516
651	AT4G24810	Protein kinase superfamily protein [Source:TAIR%3BAcc:AT4G24810]	3.85055	14.4255
652	AT2G38970	Zinc finger (C3HC4-type RING finger) family protein [Source:TAIR%3BAcc:AT2G38970]	3.84904	14.4104
653	AT5G15840	B-box type zinc finger protein with CCT domain [Source:TAIR%3BAcc:AT5G15840]	3.84783	14.3983
654	AT3G14240	Subtilase family protein [Source:TAIR%3BAcc:AT3G14240]	3.84763	14.3963
655	AT2G32500	Stress responsive alpha-beta barrel domain protein [Source:TAIR%3BAcc:AT2G32500]	3.84727	14.3927
656	AT5G58960	Plant protein of unknown function (DUF641) [Source:TAIR%3BAcc:AT5G58960]	3.84214	14.3416
657	AT5G38970	brassinosteroid-6-oxidase 1 [Source:TAIR%3BAcc:AT5G38970]	3.84111	14.3314
658	AT4G04760	Major facilitator superfamily protein [Source:TAIR%3BAcc:AT4G04760]	3.84111	14.3314
659	AT3G53250	SAUR-like auxin-responsive protein family [Source:TAIR%3BAcc:AT3G53250]	3.84111	14.3314
660	AT3G03630	cysteine synthase 26 [Source:TAIR%3BAcc:AT3G03630]	3.84098	14.3302
661	AT5G24280	gamma-irradiation and mitomycin c induced 1 [Source:TAIR%3BAcc:AT5G24280]	3.83994	14.3199
662	AT3G08660	Phototropic-responsive NPH3 family protein [Source:TAIR%3BAcc:AT3G08660]	3.83994	14.3199
663	AT5G02540	NAD(P)-binding Rossmann-fold superfamily protein [Source:TAIR%3BAcc:AT5G02540]	3.83994	14.3199
664	AT3G13000	Protein of unknown function%2C DUF547 [Source:TAIR%3BAcc:AT3G13000]	3.839	14.3105
665	AT1G33720	cytochrome P450%2C family 76%2C subfamily C%2C polypeptide 6 [Source:TAIR%3BAcc:AT1G33720]	3.8355	14.2758
666	AT1G22740	RAB GTPase homolog G3B [Source:TAIR%3BAcc:AT1G22740]	3.83334	14.2545
667	AT3G49650	P-loop containing nucleoside triphosphate hydrolases superfamily protein [Source:TAIR%3BAcc:AT3G49650]	3.83334	14.2545
668	AT4G21650	Subtilase family protein [Source:TAIR%3BAcc:AT4G21650]	3.83251	14.2463
669	AT2G18300	basic helix-loop-helix (bHLH) DNA-binding superfamily protein [Source:TAIR%3BAcc:AT2G18300]	3.82119	14.1349
670	AT1G11860	Glycine cleavage T-protein family [Source:TAIR%3BAcc:AT1G11860]	3.82045	14.1276
671	AT1G75640	Leucine-rich receptor-like protein kinase family protein [Source:TAIR%3BAcc:AT1G75640]	3.82004	14.1237
672	AT3G56890	F-box associated ubiquitination effector family protein [Source:TAIR%3BAcc:AT3G56890]	3.82004	14.1237
673	AT5G51310	2-oxoglutarate (2OG) and Fe(II)-dependent oxygenase superfamily protein [Source:TAIR%3BAcc:AT5G51310]	3.82004	14.1237
674	AT2G12170	BEST Arabidopsis thaliana protein match is: Transcriptional factor B3 family protein (TAIR:AT2G24645.1)%3B Has 18 Blast hits to 18 proteins in 1 species: Archae - 0%3B Bacteria - 0%3B Metazoa - 0%3B Fungi - 0%3B Plants - 18%3B Viruses - 0%3B Other Eukaryotes - 0 /.../e: NCBI BLink). [Source:TAIR%3BAcc:AT2G12170]	3.82004	14.1237
675	AT4G14860	ovate family protein 11 [Source:TAIR%3BAcc:AT4G14860]	3.82004	14.1237
676	AT5G03120	unknown protein%3B FUNCTIONS IN: molecular_function unknown%3B INVOLVED IN: biological_process unknown%3B LOCATED IN: endomembrane system%3B EXPRESSED IN: 21 plant structures%3B EXPRESSED DURING: 13 growth stages%3B Has 14 Blast hits to 14 proteins in 4 species /.../ae - 0%3B Bacteria - 0%3B Metazoa - 0%3B Fungi - 0%3B Plants - 14%3B Viruses - 0%3B Other Eukaryotes - 0 (source: NCBI BLink). [Sour…	3.82004	14.1237
677	AT1G62975	basic helix-loop-helix (bHLH) DNA-binding superfamily protein [Source:TAIR%3BAcc:AT1G62975]	3.82004	14.1237
678	AT3G54720	Peptidase M28 family protein [Source:TAIR%3BAcc:AT3G54720]	3.81814	14.105
679	AT1G29530	unknown protein%3B BEST Arabidopsis thaliana protein match is: unknown protein (TAIR:AT2G34310.3)%3B Has 84 Blast hits to 78 proteins in 24 species: Archae - 2%3B Bacteria - 4%3B Metazoa - 9%3B Fungi - 8%3B Plants - 55%3B Viruses - 0%3B Other Eukaryotes - 6 (source /.../ BLink). [Source:TAIR%3BAcc:AT1G29530]	3.81503	14.0746
680	AT5G41050	Pollen Ole e 1 allergen and extensin family protein [Source:TAIR%3BAcc:AT5G41050]	3.80999	14.0256
681	AT2G04039	unknown protein%3B FUNCTIONS IN: molecular_function unknown%3B LOCATED IN: chloroplast%3B EXPRESSED IN: 21 plant structures%3B EXPRESSED DURING: 13 growth stages%3B CONTAINS InterPro DOMAIN/s: Protein of unknown function DUF2996 (InterPro:IPR021374)%3B Has 159 /.../hits to 159 proteins in 52 species: Archae - 0%3B Bacteria - 76%3B Metazoa - 0%3B Fungi - 0%3B Plants - 38%3B Viruses - 0%3B Other Eu…	3.809	14.016
682	AT3G48280	cytochrome P450%2C family 71%2C subfamily A%2C polypeptide 25 [Source:TAIR%3BAcc:AT3G48280]	3.80797	14.006
683	AT4G34260	1%2C2-alpha-L-fucosidases [Source:TAIR%3BAcc:AT4G34260]	3.80737	14.0002
684	AT3G57470	Insulinase (Peptidase family M16) family protein [Source:TAIR%3BAcc:AT3G57470]	3.80325	13.9602
685	AT2G26910	pleiotropic drug resistance 4 [Source:TAIR%3BAcc:AT2G26910]	3.79975	13.9264
686	AT5G40150	Peroxidase superfamily protein [Source:TAIR%3BAcc:AT5G40150]	3.79696	13.8995
687	AT1G29720	Leucine-rich repeat transmembrane protein kinase [Source:TAIR%3BAcc:AT1G29720]	3.79683	13.8982
688	AT4G08115	transposable element gene [Source:TAIR%3BAcc:AT4G08115]	3.79308	13.8621
689	AT5G10170	myo-inositol-1-phosphate synthase 3 [Source:TAIR%3BAcc:AT5G10170]	3.78604	13.7946
690	AT1G76740	unknown protein%3B BEST Arabidopsis thaliana protein match is: unknown protein (TAIR:AT1G76840.1)%3B Has 3683 Blast hits to 2942 proteins in 407 species: Archae - 9%3B Bacteria - 440%3B Metazoa - 1472%3B Fungi - 269%3B Plants - 192%3B Viruses - 8%3B Other Eukaryote /.../93 (source: NCBI BLink). [Source:TAIR%3BAcc:AT1G76740]	3.78453	13.7802
691	AT3G04140	Ankyrin repeat family protein [Source:TAIR%3BAcc:AT3G04140]	3.78374	13.7727
692	AT4G17340	tonoplast intrinsic protein 2%3B2 [Source:TAIR%3BAcc:AT4G17340]	3.78059	13.7426
693	AT5G18050	SAUR-like auxin-responsive protein family [Source:TAIR%3BAcc:AT5G18050]	3.7794	13.7314
694	AT2G32770	purple acid phosphatase 13 [Source:TAIR%3BAcc:AT2G32770]	3.7794	13.7314
695	AT1G68780	RNI-like superfamily protein [Source:TAIR%3BAcc:AT1G68780]	3.7794	13.7314
696	AT4G10150	RING/U-box superfamily protein [Source:TAIR%3BAcc:AT4G10150]	3.7794	13.7314
697	AT1G03600	photosystem II family protein [Source:TAIR%3BAcc:AT1G03600]	3.77732	13.7116
698	AT1G03830	guanylate-binding family protein [Source:TAIR%3BAcc:AT1G03830]	3.77424	13.6823
699	AT1G75690	DnaJ/Hsp40 cysteine-rich domain superfamily protein [Source:TAIR%3BAcc:AT1G75690]	3.77029	13.6449
700	AT1G69700	HVA22 homologue C [Source:TAIR%3BAcc:AT1G69700]	3.76906	13.6333
701	AT2G02020	Major facilitator superfamily protein [Source:TAIR%3BAcc:AT2G02020]	3.76666	13.6106
702	AT1G05640	Ankyrin repeat family protein [Source:TAIR%3BAcc:AT1G05640]	3.76386	13.5842
703	AT3G07210	unknown protein%3B Has 97 Blast hits to 85 proteins in 31 species: Archae - 0%3B Bacteria - 14%3B Metazoa - 7%3B Fungi - 19%3B Plants - 37%3B Viruses - 0%3B Other Eukaryotes - 20 (source: NCBI BLink). [Source:TAIR%3BAcc:AT3G07210]	3.76163	13.5632
704	AT1G27480	alpha/beta-Hydrolases superfamily protein [Source:TAIR%3BAcc:AT1G27480]	3.76042	13.5519
705	AT4G08685	Pollen Ole e 1 allergen and extensin family protein [Source:TAIR%3BAcc:AT4G08685]	3.75964	13.5445
706	AT4G10270	Wound-responsive family protein [Source:TAIR%3BAcc:AT4G10270]	3.75864	13.5352
707	AT3G21950	S-adenosyl-L-methionine-dependent methyltransferases superfamily protein [Source:TAIR%3BAcc:AT3G21950]	3.75864	13.5352
708	AT5G52300	CAP160 protein [Source:TAIR%3BAcc:AT5G52300]	3.75864	13.5352
709	AT1G11545	xyloglucan endotransglucosylase/hydrolase 8 [Source:TAIR%3BAcc:AT1G11545]	3.75864	13.5352
710	AT5G37790	Protein kinase superfamily protein [Source:TAIR%3BAcc:AT5G37790]	3.75632	13.5134
711	AT1G64680	unknown protein%3B BEST Arabidopsis thaliana protein match is: unknown protein (TAIR:AT1G03055.1)%3B Has 146 Blast hits to 146 proteins in 26 species: Archae - 0%3B Bacteria - 6%3B Metazoa - 0%3B Fungi - 0%3B Plants - 125%3B Viruses - 0%3B Other Eukaryotes - 15 (so /.../NCBI BLink). [Source:TAIR%3BAcc:AT1G64680]	3.7547	13.4982
712	AT3G54780	Zinc finger (C3HC4-type RING finger) family protein [Source:TAIR%3BAcc:AT3G54780]	3.75341	13.4862
713	AT3G06145	unknown protein%3B Has 15 Blast hits to 15 proteins in 7 species: Archae - 0%3B Bacteria - 0%3B Metazoa - 0%3B Fungi - 0%3B Plants - 15%3B Viruses - 0%3B Other Eukaryotes - 0 (source: NCBI BLink). [Source:TAIR%3BAcc:AT3G06145]	3.75341	13.4862
714	AT4G34610	BEL1-like homeodomain 6 [Source:TAIR%3BAcc:AT4G34610]	3.75278	13.4803
715	AT2G28605	Photosystem II reaction center PsbP family protein [Source:TAIR%3BAcc:AT2G28605]	3.75194	13.4724
716	AT2G47780	Rubber elongation factor protein (REF) [Source:TAIR%3BAcc:AT2G47780]	3.75166	13.4698
717	AT1G78820	D-mannose binding lectin protein with Apple-like carbohydrate-binding domain [Source:TAIR%3BAcc:AT1G78820]	3.75102	13.4639
718	AT2G01950	BRI1-like 2 [Source:TAIR%3BAcc:AT2G01950]	3.75092	13.4629
719	AT4G19170	nine-cis-epoxycarotenoid dioxygenase 4 [Source:TAIR%3BAcc:AT4G19170]	3.7508	13.4618
720	AT5G11590	Integrase-type DNA-binding superfamily protein [Source:TAIR%3BAcc:AT5G11590]	3.74815	13.4371
721	AT1G10360	glutathione S-transferase TAU 18 [Source:TAIR%3BAcc:AT1G10360]	3.74693	13.4257
722	AT3G01060	unknown protein%3B Has 637 Blast hits to 635 proteins in 201 species: Archae - 0%3B Bacteria - 291%3B Metazoa - 0%3B Fungi - 72%3B Plants - 72%3B Viruses - 0%3B Other Eukaryotes - 202 (source: NCBI BLink). [Source:TAIR%3BAcc:AT3G01060]	3.74486	13.4065
723	AT4G17770	trehalose phosphatase/synthase 5 [Source:TAIR%3BAcc:AT4G17770]	3.74247	13.3843
724	AT5G04790	unknown protein%3B Has 1807 Blast hits to 1807 proteins in 277 species: Archae - 0%3B Bacteria - 0%3B Metazoa - 736%3B Fungi - 347%3B Plants - 385%3B Viruses - 0%3B Other Eukaryotes - 339 (source: NCBI BLink). [Source:TAIR%3BAcc:AT5G04790]	3.73758	13.339
725	AT2G46660	cytochrome P450%2C family 78%2C subfamily A%2C polypeptide 6 [Source:TAIR%3BAcc:AT2G46660]	3.73758	13.339
726	AT1G10850	Leucine-rich repeat protein kinase family protein [Source:TAIR%3BAcc:AT1G10850]	3.73758	13.339
727	AT1G06980	unknown protein%3B FUNCTIONS IN: molecular_function unknown%3B INVOLVED IN: biological_process unknown%3B LOCATED IN: endomembrane system%3B EXPRESSED IN: sepal%2C male gametophyte%2C carpel%3B EXPRESSED DURING: 4 anthesis%3B BEST Arabidopsis thaliana protein match /.../nknown protein (TAIR:AT2G30230.1)%3B Has 159 Blast hits to 159 proteins in 13 species: Archae - 0%3B Bacteria - 0%3B Metazoa - 0…	3.73758	13.339
728	AT5G02830	Tetratricopeptide repeat (TPR)-like superfamily protein [Source:TAIR%3BAcc:AT5G02830]	3.73496	13.3149
729	AT5G64380	Inositol monophosphatase family protein [Source:TAIR%3BAcc:AT5G64380]	3.73404	13.3063
730	AT4G24790	AAA-type ATPase family protein [Source:TAIR%3BAcc:AT4G24790]	3.73333	13.2998
731	AT2G39850	Subtilisin-like serine endopeptidase family protein [Source:TAIR%3BAcc:AT2G39850]	3.73324	13.2989
732	AT2G46250	myosin heavy chain-related [Source:TAIR%3BAcc:AT2G46250]	3.73151	13.283
733	AT3G14330	Tetratricopeptide repeat (TPR)-like superfamily protein [Source:TAIR%3BAcc:AT3G14330]	3.7312	13.2802
734	AT3G13065	STRUBBELIG-receptor family 4 [Source:TAIR%3BAcc:AT3G13065]	3.73087	13.2771
735	AT5G19740	Peptidase M28 family protein [Source:TAIR%3BAcc:AT5G19740]	3.73025	13.2714
736	AT1G76720	eukaryotic translation initiation factor 2 (eIF-2) family protein [Source:TAIR%3BAcc:AT1G76720]	3.72948	13.2643
737	AT1G04250	AUX/IAA transcriptional regulator family protein [Source:TAIR%3BAcc:AT1G04250]	3.72907	13.2606
738	AT4G16540	Heat shock protein HSP20/alpha crystallin family [Source:TAIR%3BAcc:AT4G16540]	3.72564	13.229
739	AT4G22100	beta glucosidase 2 [Source:TAIR%3BAcc:AT4G22100]	3.72337	13.2083
740	AT3G63160	FUNCTIONS IN: molecular_function unknown%3B INVOLVED IN: biological_process unknown%3B LOCATED IN: chloroplast outer membrane%2C thylakoid%2C chloroplast thylakoid membrane%2C chloroplast%2C chloroplast envelope%3B EXPRESSED IN: 21 plant structures%3B EXPRESSED DUR /.../3 growth stages%3B BEST Arabidopsis thaliana protein match is: outer envelope membrane protein 7 (TAIR:AT3G52420.1)%3B Has 26 Bl…	3.7184	13.1629
741	AT1G78450	SOUL heme-binding family protein [Source:TAIR%3BAcc:AT1G78450]	3.71786	13.158
742	AT1G20870	HSP20-like chaperones superfamily protein [Source:TAIR%3BAcc:AT1G20870]	3.71621	13.1429
743	AT1G77960	unknown protein%3B BEST Arabidopsis thaliana protein match is: unknown protein (TAIR:AT1G28630.4)%3B Has 13187 Blast hits to 6837 proteins in 407 species: Archae - 0%3B Bacteria - 447%3B Metazoa - 4509%3B Fungi - 1333%3B Plants - 399%3B Viruses - 45%3B Other Eukary /.../ 6454 (source: NCBI BLink). [Source:TAIR%3BAcc:AT1G77960]	3.71621	13.1429
744	AT3G26060	Thioredoxin superfamily protein [Source:TAIR%3BAcc:AT3G26060]	3.71449	13.1273
745	AT5G08370	alpha-galactosidase 2 [Source:TAIR%3BAcc:AT5G08370]	3.71398	13.1226
746	AT2G29630	thiaminC [Source:TAIR%3BAcc:AT2G29630]	3.71097	13.0952
747	AT5G50740	Heavy metal transport/detoxification superfamily protein [Source:TAIR%3BAcc:AT5G50740]	3.70901	13.0775
748	AT2G39250	Integrase-type DNA-binding superfamily protein [Source:TAIR%3BAcc:AT2G39250]	3.70728	13.0618
749	AT5G17670	alpha/beta-Hydrolases superfamily protein [Source:TAIR%3BAcc:AT5G17670]	3.7042	13.0339
750	AT4G09350	Chaperone DnaJ-domain superfamily protein [Source:TAIR%3BAcc:AT4G09350]	3.70234	13.0171
751	AT1G59840	cofactor assembly of complex C [Source:TAIR%3BAcc:AT1G59840]	3.70075	13.0028
752	AT3G47430	peroxin 11B [Source:TAIR%3BAcc:AT3G47430]	3.69989	12.9951
753	AT1G17840	white-brown complex homolog protein 11 [Source:TAIR%3BAcc:AT1G17840]	3.69559	12.9563
754	AT3G53530	Chloroplast-targeted copper chaperone protein [Source:TAIR%3BAcc:AT3G53530]	3.69451	12.9467
755	AT1G60390	polygalacturonase 1 [Source:TAIR%3BAcc:AT1G60390]	3.69451	12.9467
756	AT2G16630	Pollen Ole e 1 allergen and extensin family protein [Source:TAIR%3BAcc:AT2G16630]	3.69451	12.9467
757	AT1G29560	Zinc finger C-x8-C-x5-C-x3-H type family protein [Source:TAIR%3BAcc:AT1G29560]	3.69451	12.9467
758	AT5G58140	phototropin 2 [Source:TAIR%3BAcc:AT5G58140]	3.69272	12.9306
759	AT1G35115	transposable element gene [Source:TAIR%3BAcc:AT1G35115]	3.69203	12.9244
760	AT3G03770	Leucine-rich repeat protein kinase family protein [Source:TAIR%3BAcc:AT3G03770]	3.69082	12.9136
761	AT4G28660	photosystem II reaction center PSB28 protein [Source:TAIR%3BAcc:AT4G28660]	3.68792	12.8877
762	AT2G01918	PsbQ-like 3 [Source:TAIR%3BAcc:AT2G01918]	3.68654	12.8754
763	AT2G05920	Subtilase family protein [Source:TAIR%3BAcc:AT2G05920]	3.68381	12.851
764	AT3G61080	Protein kinase superfamily protein [Source:TAIR%3BAcc:AT3G61080]	3.68248	12.8391
765	AT3G19050	phragmoplast orienting kinesin 2 [Source:TAIR%3BAcc:AT3G19050]	3.67987	12.8159
766	AT1G67090	ribulose bisphosphate carboxylase small chain 1A [Source:TAIR%3BAcc:AT1G67090]	3.67891	12.8075
767	AT5G10530	Concanavalin A-like lectin protein kinase family protein [Source:TAIR%3BAcc:AT5G10530]	3.67692	12.7898
768	AT1G01610	glycerol-3-phosphate acyltransferase 4 [Source:TAIR%3BAcc:AT1G01610]	3.67585	12.7803
769	AT1G64670	alpha/beta-Hydrolases superfamily protein [Source:TAIR%3BAcc:AT1G64670]	3.67495	12.7723
770	AT2G45180	Bifunctional inhibitor/lipid-transfer protein/seed storage 2S albumin superfamily protein [Source:TAIR%3BAcc:AT2G45180]	3.67484	12.7714
771	AT4G33260	Transducin family protein / WD-40 repeat family protein [Source:TAIR%3BAcc:AT4G33260]	3.67249	12.7506
772	AT4G03210	xyloglucan endotransglucosylase/hydrolase 9 [Source:TAIR%3BAcc:AT4G03210]	3.67249	12.7506
773	AT4G21445	unknown protein%3B FUNCTIONS IN: molecular_function unknown%3B INVOLVED IN: biological_process unknown%3B LOCATED IN: chloroplast%2C chloroplast stroma%3B Has 30201 Blast hits to 17322 proteins in 780 species: Archae - 12%3B Bacteria - 1396%3B Metazoa - 17338%3B Fu /.../3422%3B Plants - 5037%3B Viruses - 0%3B Other Eukaryotes - 2996 (source: NCBI BLink). [Source:TAIR%3BAcc:AT4G21445]	3.67182	12.7446
774	AT1G23740	Oxidoreductase%2C zinc-binding dehydrogenase family protein [Source:TAIR%3BAcc:AT1G23740]	3.6698	12.7268
775	AT4G35560	Transducin/WD40 repeat-like superfamily protein [Source:TAIR%3BAcc:AT4G35560]	3.66656	12.6982
776	AT1G42550	plastid movement impaired1 [Source:TAIR%3BAcc:AT1G42550]	3.6663	12.6959
777	AT5G53500	Transducin/WD40 repeat-like superfamily protein [Source:TAIR%3BAcc:AT5G53500]	3.66507	12.6852
778	AT3G06630	protein kinase family protein [Source:TAIR%3BAcc:AT3G06630]	3.66423	12.6778
779	AT2G45403	unknown protein%3B BEST Arabidopsis thaliana protein match is: unknown protein (TAIR:AT1G34095.1)%3B Has 3 Blast hits to 3 proteins in 1 species: Archae - 0%3B Bacteria - 0%3B Metazoa - 0%3B Fungi - 0%3B Plants - 3%3B Viruses - 0%3B Other Eukaryotes - 0 (source: NC /.../nk). [Source:TAIR%3BAcc:AT2G45403]	3.66423	12.6778
780	AT2G36110	Polynucleotidyl transferase%2C ribonuclease H-like superfamily protein [Source:TAIR%3BAcc:AT2G36110]	3.66423	12.6778
781	AT3G58990	isopropylmalate isomerase 1 [Source:TAIR%3BAcc:AT3G58990]	3.66259	12.6634
782	AT2G23590	methyl esterase 8 [Source:TAIR%3BAcc:AT2G23590]	3.66135	12.6525
783	AT1G49580	Calcium-dependent protein kinase (CDPK) family protein [Source:TAIR%3BAcc:AT1G49580]	3.66135	12.6525
784	AT3G20200	Protein kinase protein with adenine nucleotide alpha hydrolases-like domain [Source:TAIR%3BAcc:AT3G20200]	3.65911	12.6329
785	AT5G28320	unknown protein%3B BEST Arabidopsis thaliana protein match is: unknown protein (TAIR:AT5G28400.1)%3B Has 1861 Blast hits to 1522 proteins in 246 species: Archae - 19%3B Bacteria - 134%3B Metazoa - 673%3B Fungi - 145%3B Plants - 123%3B Viruses - 8%3B Other Eukaryote /.../9 (source: NCBI BLink). [Source:TAIR%3BAcc:AT5G28320]	3.65911	12.6329
786	AT1G22590	AGAMOUS-like 87 [Source:TAIR%3BAcc:AT1G22590]	3.65462	12.5936
787	AT4G09010	ascorbate peroxidase 4 [Source:TAIR%3BAcc:AT4G09010]	3.65442	12.5918
788	AT4G23750	cytokinin response factor 2 [Source:TAIR%3BAcc:AT4G23750]	3.65312	12.5805
789	AT1G35180	TRAM%2C LAG1 and CLN8 (TLC) lipid-sensing domain containing protein [Source:TAIR%3BAcc:AT1G35180]	3.65012	12.5544
790	AT1G77400	CONTAINS InterPro DOMAIN/s: Protein of unknown function DUF688 (InterPro:IPR007789)%3B BEST Arabidopsis thaliana protein match is: hydroxyproline-rich glycoprotein family protein (TAIR:AT1G21695.1)%3B Has 328 Blast hits to 314 proteins in 61 species: Ar /.../ 0%3B Bacteria - 12%3B Metazoa - 130%3B Fungi - 28%3B Plants - 92%3B Viruses - 10%3B Other Eukaryotes - 56 (source: NCBI BLink). [Source:TAI…	3.65012	12.5544
791	AT1G20570	Spc97 / Spc98 family of spindle pole body (SBP) component [Source:TAIR%3BAcc:AT1G20570]	3.65012	12.5544
792	AT1G65480	PEBP (phosphatidylethanolamine-binding protein) family protein [Source:TAIR%3BAcc:AT1G65480]	3.65012	12.5544
793	AT1G52240	RHO guanyl-nucleotide exchange factor 11 [Source:TAIR%3BAcc:AT1G52240]	3.65012	12.5544
794	AT5G51850	unknown protein%3B BEST Arabidopsis thaliana protein match is: unknown protein (TAIR:AT5G62170.1)%3B Has 384 Blast hits to 375 proteins in 79 species: Archae - 0%3B Bacteria - 14%3B Metazoa - 135%3B Fungi - 31%3B Plants - 92%3B Viruses - 0%3B Other Eukaryotes - 112 /.../ce: NCBI BLink). [Source:TAIR%3BAcc:AT5G51850]	3.65012	12.5544
795	AT2G40475	unknown protein%3B BEST Arabidopsis thaliana protein match is: unknown protein (TAIR:AT3G56260.2)%3B Has 477 Blast hits to 219 proteins in 41 species: Archae - 0%3B Bacteria - 4%3B Metazoa - 91%3B Fungi - 61%3B Plants - 144%3B Viruses - 0%3B Other Eukaryotes - 177 /.../e: NCBI BLink). [Source:TAIR%3BAcc:AT2G40475]	3.64856	12.5409
796	AT1G09310	Protein of unknown function%2C DUF538 [Source:TAIR%3BAcc:AT1G09310]	3.64827	12.5383
797	AT2G46380	Protein of unknown function (DUF3133) [Source:TAIR%3BAcc:AT2G46380]	3.64761	12.5326
798	AT5G08050	Protein of unknown function (DUF1118) [Source:TAIR%3BAcc:AT5G08050]	3.64543	12.5137
799	AT3G22150	Tetratricopeptide repeat (TPR)-like superfamily protein [Source:TAIR%3BAcc:AT3G22150]	3.64372	12.4988
800	AT5G06790	unknown protein%3B FUNCTIONS IN: molecular_function unknown%3B INVOLVED IN: biological_process unknown%3B LOCATED IN: chloroplast%3B EXPRESSED IN: 9 plant structures%3B EXPRESSED DURING: LP.04 four leaves visible%2C LP.02 two leaves visible%2C petal differentiati /.../ expansion stage%2C D bilateral stage%3B BEST Arabidopsis thaliana protein match is: unknown protein (TAIR:AT3G57950.1)%3B Has 180…	3.64366	12.4983
801	AT1G26150	proline-rich extensin-like receptor kinase 10 [Source:TAIR%3BAcc:AT1G26150]	3.64177	12.4819
802	AT3G19480	D-3-phosphoglycerate dehydrogenase [Source:TAIR%3BAcc:AT3G19480]	3.63947	12.4621
803	AT3G08030	Protein of unknown function%2C DUF642 [Source:TAIR%3BAcc:AT3G08030]	3.63724	12.4428
804	AT1G01620	plasma membrane intrinsic protein 1C [Source:TAIR%3BAcc:AT1G01620]	3.63611	12.433
805	AT4G26540	Leucine-rich repeat receptor-like protein kinase family protein [Source:TAIR%3BAcc:AT4G26540]	3.63596	12.4318
806	AT1G74470	Pyridine nucleotide-disulphide oxidoreductase family protein [Source:TAIR%3BAcc:AT1G74470]	3.63406	12.4154
807	AT5G38870	transposable element gene [Source:TAIR%3BAcc:AT5G38870]	3.6274	12.3582
808	AT4G27370	P-loop containing nucleoside triphosphate hydrolases superfamily protein [Source:TAIR%3BAcc:AT4G27370]	3.62281	12.319
809	AT1G17100	SOUL heme-binding family protein [Source:TAIR%3BAcc:AT1G17100]	3.62271	12.3181
810	AT2G27402	BEST Arabidopsis thaliana protein match is: plastid transcriptionally active 18 (TAIR:AT2G32180.1)%3B Has 35333 Blast hits to 34131 proteins in 2444 species: Archae - 798%3B Bacteria - 22429%3B Metazoa - 974%3B Fungi - 991%3B Plants - 531%3B Viruses - 0%3B Other /.../otes - 9610 (source: NCBI BLink). [Source:TAIR%3BAcc:AT2G27402]	3.62186	12.3109
811	AT1G58520	lipases%3Bhydrolases%2C acting on ester bonds [Source:TAIR%3BAcc:AT1G58520]	3.62093	12.3029
812	AT5G44800	chromatin remodeling 4 [Source:TAIR%3BAcc:AT5G44800]	3.62036	12.298
813	AT5G53900	Serine/threonine-protein kinase WNK (With No Lysine)-related [Source:TAIR%3BAcc:AT5G53900]	3.61832	12.2807
814	AT5G67200	Leucine-rich repeat protein kinase family protein [Source:TAIR%3BAcc:AT5G67200]	3.61821	12.2798
815	AT3G46900	copper transporter 2 [Source:TAIR%3BAcc:AT3G46900]	3.61755	12.2742
816	AT4G25290	DNA photolyases%3BDNA photolyases [Source:TAIR%3BAcc:AT4G25290]	3.61695	12.2691
817	AT1G34640	peptidases [Source:TAIR%3BAcc:AT1G34640]	3.61205	12.2275
818	AT5G24150	FAD/NAD(P)-binding oxidoreductase family protein [Source:TAIR%3BAcc:AT5G24150]	3.61072	12.2162
819	AT4G16980	arabinogalactan-protein family [Source:TAIR%3BAcc:AT4G16980]	3.60849	12.1973
820	AT3G59420	crinkly4 [Source:TAIR%3BAcc:AT3G59420]	3.60819	12.1948
821	AT1G29170	SCAR family protein [Source:TAIR%3BAcc:AT1G29170]	3.60789	12.1922
822	AT1G76570	Chlorophyll A-B binding family protein [Source:TAIR%3BAcc:AT1G76570]	3.60764	12.1901
823	AT3G48290	cytochrome P450%2C family 71%2C subfamily A%2C polypeptide 24 [Source:TAIR%3BAcc:AT3G48290]	3.60432	12.1621
824	AT1G17960	Threonyl-tRNA synthetase [Source:TAIR%3BAcc:AT1G17960]	3.60432	12.1621
825	AT1G64625	Serine/threonine-protein kinase WNK (With No Lysine)-related [Source:TAIR%3BAcc:AT1G64625]	3.60432	12.1621
826	AT3G03910	glutamate dehydrogenase 3 [Source:TAIR%3BAcc:AT3G03910]	3.60432	12.1621
827	AT5G07180	ERECTA-like 2 [Source:TAIR%3BAcc:AT5G07180]	3.60432	12.1621
828	AT2G13820	Bifunctional inhibitor/lipid-transfer protein/seed storage 2S albumin superfamily protein [Source:TAIR%3BAcc:AT2G13820]	3.60432	12.1621
829	AT1G31320	LOB domain-containing protein 4 [Source:TAIR%3BAcc:AT1G31320]	3.6001	12.1266
830	AT1G54385	ARM repeat superfamily protein [Source:TAIR%3BAcc:AT1G54385]	3.6001	12.1266
831	AT4G30830	Protein of unknown function%2C DUF593 [Source:TAIR%3BAcc:AT4G30830]	3.6001	12.1266
832	AT1G35310	MLP-like protein 168 [Source:TAIR%3BAcc:AT1G35310]	3.6001	12.1266
833	AT4G21820	binding%3Bcalmodulin binding [Source:TAIR%3BAcc:AT4G21820]	3.6001	12.1266
834	AT2G28630	3-ketoacyl-CoA synthase 12 [Source:TAIR%3BAcc:AT2G28630]	3.5968	12.0988
835	AT5G66310	ATP binding microtubule motor family protein [Source:TAIR%3BAcc:AT5G66310]	3.59394	12.0749
836	AT1G22690	Gibberellin-regulated family protein [Source:TAIR%3BAcc:AT1G22690]	3.59133	12.0531
837	AT3G14980	Acyl-CoA N-acyltransferase with RING/FYVE/PHD-type zinc finger protein [Source:TAIR%3BAcc:AT3G14980]	3.59014	12.0432
838	AT4G36360	beta-galactosidase 3 [Source:TAIR%3BAcc:AT4G36360]	3.58997	12.0418
839	AT2G41290	strictosidine synthase-like 2 [Source:TAIR%3BAcc:AT2G41290]	3.58872	12.0313
840	AT4G16870	transposable element gene [Source:TAIR%3BAcc:AT4G16870]	3.58872	12.0313
841	AT3G61780	embryo defective 1703 [Source:TAIR%3BAcc:AT3G61780]	3.58689	12.0161
842	AT5G47610	RING/U-box superfamily protein [Source:TAIR%3BAcc:AT5G47610]	3.58086	11.9659
843	AT5G47820	P-loop containing nucleoside triphosphate hydrolases superfamily protein [Source:TAIR%3BAcc:AT5G47820]	3.58042	11.9623
844	AT2G23360	Plant protein of unknown function (DUF869) [Source:TAIR%3BAcc:AT2G23360]	3.57823	11.9441
845	AT2G38120	Transmembrane amino acid transporter family protein [Source:TAIR%3BAcc:AT2G38120]	3.5771	11.9348
846	AT5G53710	unknown protein%3B FUNCTIONS IN: molecular_function unknown%3B INVOLVED IN: biological_process unknown%3B LOCATED IN: endomembrane system%3B EXPRESSED IN: 8 plant structures%3B EXPRESSED DURING: 4 anthesis%2C C globular stage%2C petal differentiation and expansio /.../e%3B Has 30201 Blast hits to 17322 proteins in 780 species: Archae - 12%3B Bacteria - 1396%3B Metazoa - 17338%3B Fungi - 3422%3B P…	3.57612	11.9267
847	AT5G59660	Leucine-rich repeat protein kinase family protein [Source:TAIR%3BAcc:AT5G59660]	3.57493	11.9169
848	AT5G63810	beta-galactosidase 10 [Source:TAIR%3BAcc:AT5G63810]	3.57493	11.9169
849	AT5G38140	nuclear factor Y%2C subunit C12 [Source:TAIR%3BAcc:AT5G38140]	3.57157	11.8891
850	AT4G38970	fructose-bisphosphate aldolase 2 [Source:TAIR%3BAcc:AT4G38970]	3.5706	11.8811
851	AT3G17050	transposable element gene [Source:TAIR%3BAcc:AT3G17050]	3.56898	11.8678
852	AT5G14610	DEAD box RNA helicase family protein [Source:TAIR%3BAcc:AT5G14610]	3.56807	11.8603
853	AT1G35710	Protein kinase family protein with leucine-rich repeat domain [Source:TAIR%3BAcc:AT1G35710]	3.56661	11.8483
854	AT1G65870	Disease resistance-responsive (dirigent-like protein) family protein [Source:TAIR%3BAcc:AT1G65870]	3.565	11.8351
855	AT1G30360	Early-responsive to dehydration stress protein (ERD4) [Source:TAIR%3BAcc:AT1G30360]	3.5639	11.8261
856	AT5G65410	homeobox protein 25 [Source:TAIR%3BAcc:AT5G65410]	3.56138	11.8054
857	AT5G64940	ABC2 homolog 13 [Source:TAIR%3BAcc:AT5G64940]	3.5597	11.7917
858	AT1G17200	Uncharacterised protein family (UPF0497) [Source:TAIR%3BAcc:AT1G17200]	3.55861	11.7828
859	AT3G55330	PsbP-like protein 1 [Source:TAIR%3BAcc:AT3G55330]	3.55802	11.778
860	AT2G21200	SAUR-like auxin-responsive protein family [Source:TAIR%3BAcc:AT2G21200]	3.55701	11.7697
861	AT3G09190	Concanavalin A-like lectin family protein [Source:TAIR%3BAcc:AT3G09190]	3.55701	11.7697
862	AT5G59740	UDP-N-acetylglucosamine (UAA) transporter family [Source:TAIR%3BAcc:AT5G59740]	3.55701	11.7697
863	AT1G77870	membrane-anchored ubiquitin-fold protein 5 precursor [Source:TAIR%3BAcc:AT1G77870]	3.55701	11.7697
864	AT4G20820	FAD-binding Berberine family protein [Source:TAIR%3BAcc:AT4G20820]	3.55701	11.7697
865	AT3G50010	Cysteine/Histidine-rich C1 domain family protein [Source:TAIR%3BAcc:AT3G50010]	3.55701	11.7697
866	AT5G47440	Plant protein of unknown function (DUF828) with plant pleckstrin homology-like region [Source:TAIR%3BAcc:AT5G47440]	3.55701	11.7697
867	AT1G24580	RING/U-box superfamily protein [Source:TAIR%3BAcc:AT1G24580]	3.55701	11.7697
868	AT1G78090	trehalose-6-phosphate phosphatase [Source:TAIR%3BAcc:AT1G78090]	3.55701	11.7697
869	AT2G04270	RNAse E/G-like [Source:TAIR%3BAcc:AT2G04270]	3.5546	11.7501
870	AT2G45350	Pentatricopeptide repeat (PPR) superfamily protein [Source:TAIR%3BAcc:AT2G45350]	3.55166	11.7261
871	AT5G57930	Arabidopsis thaliana protein of unknown function (DUF794) [Source:TAIR%3BAcc:AT5G57930]	3.5476	11.6932
872	AT4G01130	GDSL-like Lipase/Acylhydrolase superfamily protein [Source:TAIR%3BAcc:AT4G01130]	3.54611	11.6812
873	AT1G22630	unknown protein%3B LOCATED IN: chloroplast%3B EXPRESSED IN: 21 plant structures%3B EXPRESSED DURING: 13 growth stages%3B Has 87 Blast hits to 86 proteins in 34 species: Archae - 0%3B Bacteria - 13%3B Metazoa - 27%3B Fungi - 0%3B Plants - 40%3B Viruses - 0%3B Other Euka /.../ - 7 (source: NCBI BLink). [Source:TAIR%3BAcc:AT1G22630]	3.54012	11.6327
874	AT3G14415	Aldolase-type TIM barrel family protein [Source:TAIR%3BAcc:AT3G14415]	3.5398	11.6301
875	AT5G02120	one helix protein [Source:TAIR%3BAcc:AT5G02120]	3.5393	11.6261
876	AT3G47070	LOCATED IN: thylakoid%2C chloroplast thylakoid membrane%2C chloroplast%2C chloroplast envelope%3B EXPRESSED IN: 22 plant structures%3B EXPRESSED DURING: 13 growth stages%3B CONTAINS InterPro DOMAIN/s: Thylakoid soluble phosphoprotein TSP9 (InterPro:IPR021584)%3B /.../ Blast hits to 37 proteins in 10 species: Archae - 0%3B Bacteria - 0%3B Metazoa - 0%3B Fungi - 0%3B Plants - 37%3B Viruses - 0%3B O…	3.53642	11.603
877	AT1G56120	Leucine-rich repeat transmembrane protein kinase [Source:TAIR%3BAcc:AT1G56120]	3.53508	11.5922
878	AT2G20700	LORELEI-LIKE-GPI ANCHORED PROTEIN 2 [Source:TAIR%3BAcc:AT2G20700]	3.53299	11.5754
879	AT4G25240	SKU5 similar 1 [Source:TAIR%3BAcc:AT4G25240]	3.53299	11.5754
880	AT3G05190	D-aminoacid aminotransferase-like PLP-dependent enzymes superfamily protein [Source:TAIR%3BAcc:AT3G05190]	3.53299	11.5754
881	AT5G18407	Defensin-like (DEFL) family protein [Source:TAIR%3BAcc:AT5G18407]	3.53299	11.5754
882	AT5G43240	Protein of unknown function (DUF674) [Source:TAIR%3BAcc:AT5G43240]	3.53299	11.5754
883	AT3G46730	NB-ARC domain-containing disease resistance protein [Source:TAIR%3BAcc:AT3G46730]	3.53276	11.5736
884	AT2G23600	acetone-cyanohydrin lyase [Source:TAIR%3BAcc:AT2G23600]	3.53169	11.565
885	AT4G01080	TRICHOME BIREFRINGENCE-LIKE 26 [Source:TAIR%3BAcc:AT4G01080]	3.53093	11.5589
886	AT4G32880	homeobox gene 8 [Source:TAIR%3BAcc:AT4G32880]	3.52927	11.5456
887	AT5G55480	SHV3-like 1 [Source:TAIR%3BAcc:AT5G55480]	3.52823	11.5373
888	AT3G29320	Glycosyl transferase%2C family 35 [Source:TAIR%3BAcc:AT3G29320]	3.52767	11.5328
889	AT2G41560	autoinhibited Ca(2+)-ATPase%2C isoform 4 [Source:TAIR%3BAcc:AT2G41560]	3.52747	11.5312
890	AT5G01590	unknown protein%3B FUNCTIONS IN: molecular_function unknown%3B INVOLVED IN: biological_process unknown%3B LOCATED IN: chloroplast%2C chloroplast envelope%3B EXPRESSED IN: 22 plant structures%3B EXPRESSED DURING: 13 growth stages%3B Has 60 Blast hits to 59 protein /.../1 species: Archae - 0%3B Bacteria - 20%3B Metazoa - 1%3B Fungi - 2%3B Plants - 33%3B Viruses - 0%3B Other Eukaryotes - 4 (source: …	3.52573	11.5173
891	AT1G06250	alpha/beta-Hydrolases superfamily protein [Source:TAIR%3BAcc:AT1G06250]	3.52459	11.5082
892	AT5G13460	IQ-domain 11 [Source:TAIR%3BAcc:AT5G13460]	3.52459	11.5082
893	AT1G78476	unknown protein. [Source:TAIR%3BAcc:AT1G78476]	3.52459	11.5082
894	AT1G71710	DNAse I-like superfamily protein [Source:TAIR%3BAcc:AT1G71710]	3.52379	11.5018
895	AT2G29310	NAD(P)-binding Rossmann-fold superfamily protein [Source:TAIR%3BAcc:AT2G29310]	3.52161	11.4844
896	AT3G01550	phosphoenolpyruvate (pep)/phosphate translocator 2 [Source:TAIR%3BAcc:AT3G01550]	3.51755	11.4521
897	AT1G60690	NAD(P)-linked oxidoreductase superfamily protein [Source:TAIR%3BAcc:AT1G60690]	3.51712	11.4487
898	AT4G16140	proline-rich family protein [Source:TAIR%3BAcc:AT4G16140]	3.51637	11.4428
899	AT3G59400	enzyme binding%3Btetrapyrrole binding [Source:TAIR%3BAcc:AT3G59400]	3.51346	11.4197
900	AT2G42600	phosphoenolpyruvate carboxylase 2 [Source:TAIR%3BAcc:AT2G42600]	3.50924	11.3864
901	AT1G23340	Protein of Unknown Function (DUF239) [Source:TAIR%3BAcc:AT1G23340]	3.5081	11.3774
902	AT4G20420	Tapetum specific protein TAP35/TAP44 [Source:TAIR%3BAcc:AT4G20420]	3.5081	11.3774
903	AT5G40350	myb domain protein 24 [Source:TAIR%3BAcc:AT5G40350]	3.5081	11.3774
904	AT4G38850	SAUR-like auxin-responsive protein family [Source:TAIR%3BAcc:AT4G38850]	3.5081	11.3774
905	AT3G28750	unknown protein%3B LOCATED IN: endomembrane system%3B EXPRESSED IN: 12 plant structures%3B EXPRESSED DURING: L mature pollen stage%2C M germinated pollen stage%2C 4 anthesis%2C C globular stage%2C petal differentiation and expansion stage%3B CONTAINS InterPro DOMAI /.../rotein of unknown function DUF1216 (InterPro:IPR009605)%3B BEST Arabidopsis thaliana protein match is: unknown protein (TAIR:AT5…	3.5081	11.3774
906	AT3G26960	Pollen Ole e 1 allergen and extensin family protein [Source:TAIR%3BAcc:AT3G26960]	3.5081	11.3774
907	AT1G75310	auxin-like 1 protein [Source:TAIR%3BAcc:AT1G75310]	3.50541	11.3562
908	AT5G67150	HXXXD-type acyl-transferase family protein [Source:TAIR%3BAcc:AT5G67150]	3.50489	11.3521
909	AT1G18810	phytochrome kinase substrate-related [Source:TAIR%3BAcc:AT1G18810]	3.50187	11.3284
910	AT2G33435	RNA-binding (RRM/RBD/RNP motifs) family protein [Source:TAIR%3BAcc:AT2G33435]	3.50136	11.3244
911	AT3G06140	RING/U-box superfamily protein [Source:TAIR%3BAcc:AT3G06140]	3.49979	11.312
912	AT5G40390	Raffinose synthase family protein [Source:TAIR%3BAcc:AT5G40390]	3.49933	11.3085
913	AT5G09730	beta-xylosidase 3 [Source:TAIR%3BAcc:AT5G09730]	3.49812	11.299
914	AT2G19170	subtilisin-like serine protease 3 [Source:TAIR%3BAcc:AT2G19170]	3.49561	11.2793
915	AT2G36350	Protein kinase superfamily protein [Source:TAIR%3BAcc:AT2G36350]	3.49561	11.2793
916	AT4G38160	Mitochondrial transcription termination factor family protein [Source:TAIR%3BAcc:AT4G38160]	3.49304	11.2593
917	AT4G29240	Leucine-rich repeat (LRR) family protein [Source:TAIR%3BAcc:AT4G29240]	3.49142	11.2466
918	AT4G38430	rho guanyl-nucleotide exchange factor 1 [Source:TAIR%3BAcc:AT4G38430]	3.48981	11.2341
919	AT1G68400	leucine-rich repeat transmembrane protein kinase family protein [Source:TAIR%3BAcc:AT1G68400]	3.48554	11.2009
920	AT1G55370	NDH-dependent cyclic electron flow 5 [Source:TAIR%3BAcc:AT1G55370]	3.48369	11.1866
921	AT4G23870	unknown protein%3B BEST Arabidopsis thaliana protein match is: unknown protein (TAIR:AT4G11020.1)%3B Has 12 Blast hits to 12 proteins in 4 species: Archae - 0%3B Bacteria - 0%3B Metazoa - 0%3B Fungi - 0%3B Plants - 12%3B Viruses - 0%3B Other Eukaryotes - 0 (source: /.../BLink). [Source:TAIR%3BAcc:AT4G23870]	3.47794	11.142
922	AT1G02205	Fatty acid hydroxylase superfamily [Source:TAIR%3BAcc:AT1G02205]	3.47667	11.1322
923	AT2G18328	RAD-like 4 [Source:TAIR%3BAcc:AT2G18328]	3.47576	11.1252
924	AT1G12080	Vacuolar calcium-binding protein-related [Source:TAIR%3BAcc:AT1G12080]	3.47455	11.1159
925	AT1G73570	HCP-like superfamily protein [Source:TAIR%3BAcc:AT1G73570]	3.47455	11.1159
926	AT4G39800	myo-inositol-1-phosphate synthase 1 [Source:TAIR%3BAcc:AT4G39800]	3.47234	11.0988
927	AT3G20440	Alpha amylase family protein [Source:TAIR%3BAcc:AT3G20440]	3.47146	11.0921
928	AT1G01190	cytochrome P450%2C family 78%2C subfamily A%2C polypeptide 8 [Source:TAIR%3BAcc:AT1G01190]	3.46774	11.0636
929	AT4G16370	oligopeptide transporter [Source:TAIR%3BAcc:AT4G16370]	3.46756	11.0622
930	AT3G63370	Tetratricopeptide repeat (TPR)-like superfamily protein [Source:TAIR%3BAcc:AT3G63370]	3.4671	11.0587
931	AT3G03190	glutathione S-transferase F11 [Source:TAIR%3BAcc:AT3G03190]	3.46482	11.0411
932	AT5G26200	Mitochondrial substrate carrier family protein [Source:TAIR%3BAcc:AT5G26200]	3.4639	11.0341
933	AT3G56100	meristematic receptor-like kinase [Source:TAIR%3BAcc:AT3G56100]	3.4626	11.0242
934	AT3G14140	2-oxoglutarate-dependent dioxygenase family protein [Source:TAIR%3BAcc:AT3G14140]	3.4626	11.0242
935	AT4G25420	2-oxoglutarate (2OG) and Fe(II)-dependent oxygenase superfamily protein [Source:TAIR%3BAcc:AT4G25420]	3.4626	11.0242
936	AT3G44960	unknown protein%3B Has 34 Blast hits to 34 proteins in 10 species: Archae - 0%3B Bacteria - 0%3B Metazoa - 3%3B Fungi - 0%3B Plants - 31%3B Viruses - 0%3B Other Eukaryotes - 0 (source: NCBI BLink). [Source:TAIR%3BAcc:AT3G44960]	3.4626	11.0242
937	AT1G55200	Protein kinase protein with adenine nucleotide alpha hydrolases-like domain [Source:TAIR%3BAcc:AT1G55200]	3.4626	11.0242
938	AT4G22880	leucoanthocyanidin dioxygenase [Source:TAIR%3BAcc:AT4G22880]	3.4626	11.0242
939	AT5G43935	flavonol synthase 6 [Source:TAIR%3BAcc:AT5G43935]	3.4626	11.0242
940	AT1G01200	RAB GTPase homolog A3 [Source:TAIR%3BAcc:AT1G01200]	3.4626	11.0242
941	AT4G34830	Pentatricopeptide repeat (PPR) superfamily protein [Source:TAIR%3BAcc:AT4G34830]	3.4623	11.0219
942	AT1G36675	glycine-rich protein [Source:TAIR%3BAcc:AT1G36675]	3.45747	10.9851
943	AT5G55520	CONTAINS InterPro DOMAIN/s: Kinesin-related protein (InterPro:IPR010544)%3B BEST Arabidopsis thaliana protein match is: unknown protein (TAIR:AT4G26660.1)%3B Has 32425 Blast hits to 20462 proteins in 1550 species: Archae - 335%3B Bacteria - 3392%3B Metazoa /.../6%3B Fungi - 2645%3B Plants - 1561%3B Viruses - 54%3B Other Eukaryotes - 7442 (source: NCBI BLink). [Source:TAIR%3BAcc:AT5G55520]	3.45747	10.9851
944	AT3G62499	YTH family protein [Source:TAIR%3BAcc:AT3G62499]	3.45747	10.9851
945	AT1G01520	Homeodomain-like superfamily protein [Source:TAIR%3BAcc:AT1G01520]	3.45747	10.9851
946	AT5G05420	FKBP-like peptidyl-prolyl cis-trans isomerase family protein [Source:TAIR%3BAcc:AT5G05420]	3.45747	10.9851
947	AT2G18380	GATA transcription factor 20 [Source:TAIR%3BAcc:AT2G18380]	3.45747	10.9851
948	AT1G49975	INVOLVED IN: photosynthesis%3B LOCATED IN: photosystem I%2C chloroplast%2C thylakoid membrane%3B EXPRESSED IN: 20 plant structures%3B EXPRESSED DURING: 13 growth stages%3B CONTAINS InterPro DOMAIN/s: Photosystem I reaction centre subunit N (InterPro:IPR008796)%3B /.../4 Blast hits to 34 proteins in 14 species: Archae - 0%3B Bacteria - 0%3B Metazoa - 0%3B Fungi - 0%3B Plants - 34%3B Viruses - 0%3B…	3.45576	10.972
949	AT3G54910	RNI-like superfamily protein [Source:TAIR%3BAcc:AT3G54910]	3.4549	10.9655
950	AT1G44575	Chlorophyll A-B binding family protein [Source:TAIR%3BAcc:AT1G44575]	3.44798	10.913
951	AT1G19715	Mannose-binding lectin superfamily protein [Source:TAIR%3BAcc:AT1G19715]	3.4479	10.9124
952	AT4G29360	O-Glycosyl hydrolases family 17 protein [Source:TAIR%3BAcc:AT4G29360]	3.44713	10.9066
953	AT1G24764	microtubule-associated proteins 70-2 [Source:TAIR%3BAcc:AT1G24764]	3.44522	10.8922
954	AT1G79560	FTSH protease 12 [Source:TAIR%3BAcc:AT1G79560]	3.4442	10.8845
955	AT3G03710	polyribonucleotide nucleotidyltransferase%2C putative [Source:TAIR%3BAcc:AT3G03710]	3.44397	10.8827
956	AT4G27440	protochlorophyllide oxidoreductase B [Source:TAIR%3BAcc:AT4G27440]	3.44327	10.8775
957	AT1G21880	lysm domain GPI-anchored protein 1 precursor [Source:TAIR%3BAcc:AT1G21880]	3.44111	10.8612
958	AT5G17420	Cellulose synthase family protein [Source:TAIR%3BAcc:AT5G17420]	3.4402	10.8543
959	AT5G01840	ovate family protein 1 [Source:TAIR%3BAcc:AT5G01840]	3.4402	10.8543
960	AT3G04340	FtsH extracellular protease family [Source:TAIR%3BAcc:AT3G04340]	3.43854	10.8419
961	AT1G71720	Nucleic acid-binding proteins superfamily [Source:TAIR%3BAcc:AT1G71720]	3.43747	10.8338
962	AT1G72640	NAD(P)-binding Rossmann-fold superfamily protein [Source:TAIR%3BAcc:AT1G72640]	3.43305	10.8007
963	AT5G59340	WUSCHEL related homeobox 2 [Source:TAIR%3BAcc:AT5G59340]	3.43148	10.7889
964	AT3G15550	unknown protein%3B Has 25732 Blast hits to 16979 proteins in 961 species: Archae - 144%3B Bacteria - 1801%3B Metazoa - 12681%3B Fungi - 1868%3B Plants - 912%3B Viruses - 94%3B Other Eukaryotes - 8232 (source: NCBI BLink). [Source:TAIR%3BAcc:AT3G15550]	3.43148	10.7889
965	AT1G14280	phytochrome kinase substrate 2 [Source:TAIR%3BAcc:AT1G14280]	3.42923	10.7721
966	AT5G02160	unknown protein%3B FUNCTIONS IN: molecular_function unknown%3B INVOLVED IN: biological_process unknown%3B LOCATED IN: chloroplast thylakoid membrane%3B EXPRESSED IN: 23 plant structures%3B EXPRESSED DURING: 13 growth stages%3B Has 121 Blast hits to 121 proteins /.../ species: Archae - 0%3B Bacteria - 0%3B Metazoa - 0%3B Fungi - 0%3B Plants - 121%3B Viruses - 0%3B Other Eukaryotes - 0 (source: NCB…	3.42873	10.7684
967	AT1G67120	ATPases%3Bnucleotide binding%3BATP binding%3Bnucleoside-triphosphatases%3Btranscription factor binding [Source:TAIR%3BAcc:AT1G67120]	3.42743	10.7587
968	AT1G64500	Glutaredoxin family protein [Source:TAIR%3BAcc:AT1G64500]	3.42456	10.7373
969	AT4G25080	magnesium-protoporphyrin IX methyltransferase [Source:TAIR%3BAcc:AT4G25080]	3.42153	10.7148
970	AT2G36870	xyloglucan endotransglucosylase/hydrolase 32 [Source:TAIR%3BAcc:AT2G36870]	3.42019	10.7049
971	AT3G58940	F-box/RNI-like superfamily protein [Source:TAIR%3BAcc:AT3G58940]	3.41951	10.6998
972	AT3G46650	UDP-Glycosyltransferase superfamily protein [Source:TAIR%3BAcc:AT3G46650]	3.41469	10.6641
973	AT3G43920	dicer-like 3 [Source:TAIR%3BAcc:AT3G43920]	3.41441	10.662
974	AT3G61550	RING/U-box superfamily protein [Source:TAIR%3BAcc:AT3G61550]	3.41196	10.6439
975	AT2G24270	aldehyde dehydrogenase 11A3 [Source:TAIR%3BAcc:AT2G24270]	3.40784	10.6136
976	AT5G56040	Leucine-rich receptor-like protein kinase family protein [Source:TAIR%3BAcc:AT5G56040]	3.40638	10.6028
977	AT1G03270	CBS domain-containing protein with a domain of unknown function (DUF21) [Source:TAIR%3BAcc:AT1G03270]	3.40501	10.5928
978	AT4G30610	alpha/beta-Hydrolases superfamily protein [Source:TAIR%3BAcc:AT4G30610]	3.40501	10.5928
979	AT3G17130	Plant invertase/pectin methylesterase inhibitor superfamily protein [Source:TAIR%3BAcc:AT3G17130]	3.40501	10.5928
980	AT1G64250	transposable element gene [Source:TAIR%3BAcc:AT1G64250]	3.40501	10.5928
981	AT4G15480	UDP-Glycosyltransferase superfamily protein [Source:TAIR%3BAcc:AT4G15480]	3.40501	10.5928
982	AT2G24010	serine carboxypeptidase-like 23 [Source:TAIR%3BAcc:AT2G24010]	3.40501	10.5928
983	AT5G25810	Integrase-type DNA-binding superfamily protein [Source:TAIR%3BAcc:AT5G25810]	3.40501	10.5928
984	AT1G23760	BURP domain-containing protein [Source:TAIR%3BAcc:AT1G23760]	3.40501	10.5928
985	AT2G44740	cyclin p4%3B1 [Source:TAIR%3BAcc:AT2G44740]	3.40501	10.5928
986	AT3G10720	Plant invertase/pectin methylesterase inhibitor superfamily [Source:TAIR%3BAcc:AT3G10720]	3.40474	10.5908
987	AT2G28290	P-loop containing nucleoside triphosphate hydrolases superfamily protein [Source:TAIR%3BAcc:AT2G28290]	3.40443	10.5885
988	AT3G06130	Heavy metal transport/detoxification superfamily protein [Source:TAIR%3BAcc:AT3G06130]	3.39655	10.5308
989	AT5G19090	Heavy metal transport/detoxification superfamily protein [Source:TAIR%3BAcc:AT5G19090]	3.39526	10.5214
990	AT5G55220	trigger factor type chaperone family protein [Source:TAIR%3BAcc:AT5G55220]	3.39428	10.5143
991	AT5G42200	RING/U-box superfamily protein [Source:TAIR%3BAcc:AT5G42200]	3.39428	10.5143
992	AT1G03310	debranching enzyme 1 [Source:TAIR%3BAcc:AT1G03310]	3.39404	10.5125
993	AT5G28030	L-cysteine desulfhydrase 1 [Source:TAIR%3BAcc:AT5G28030]	3.39308	10.5056
994	AT5G66052	unknown protein%3B Has 30201 Blast hits to 17322 proteins in 780 species: Archae - 12%3B Bacteria - 1396%3B Metazoa - 17338%3B Fungi - 3422%3B Plants - 5037%3B Viruses - 0%3B Other Eukaryotes - 2996 (source: NCBI BLink). [Source:TAIR%3BAcc:AT5G66052]	3.3924	10.5006
995	AT2G41170	F-box family protein [Source:TAIR%3BAcc:AT2G41170]	3.39238	10.5005
996	AT5G51750	subtilase 1.3 [Source:TAIR%3BAcc:AT5G51750]	3.38966	10.4807
997	AT1G27940	P-glycoprotein 13 [Source:TAIR%3BAcc:AT1G27940]	3.3886	10.473
998	AT5G08640	flavonol synthase 1 [Source:TAIR%3BAcc:AT5G08640]	3.3886	10.473
999	AT2G46970	phytochrome interacting factor 3-like 1 [Source:TAIR%3BAcc:AT2G46970]	3.3886	10.473
1000	AT5G65800	ACC synthase 5 [Source:TAIR%3BAcc:AT5G65800]	3.3886	10.473
1001	AT1G48580	unknown protein%3B Has 91 Blast hits to 91 proteins in 40 species: Archae - 0%3B Bacteria - 0%3B Metazoa - 49%3B Fungi - 0%3B Plants - 28%3B Viruses - 0%3B Other Eukaryotes - 14 (source: NCBI BLink). [Source:TAIR%3BAcc:AT1G48580]	3.3886	10.473
1002	AT5G36260	Eukaryotic aspartyl protease family protein [Source:TAIR%3BAcc:AT5G36260]	3.3886	10.473
1003	AT4G17000	unknown protein%3B Has 2862 Blast hits to 2331 proteins in 349 species: Archae - 6%3B Bacteria - 408%3B Metazoa - 833%3B Fungi - 223%3B Plants - 134%3B Viruses - 7%3B Other Eukaryotes - 1251 (source: NCBI BLink). [Source:TAIR%3BAcc:AT4G17000]	3.3886	10.473
1004	AT5G03250	Phototropic-responsive NPH3 family protein [Source:TAIR%3BAcc:AT5G03250]	3.38709	10.462
1005	AT4G21926	unknown protein%3B FUNCTIONS IN: molecular_function unknown%3B INVOLVED IN: biological_process unknown%3B LOCATED IN: cellular_component unknown%3B Has 30201 Blast hits to 17322 proteins in 780 species: Archae - 12%3B Bacteria - 1396%3B Metazoa - 17338%3B Fungi - /.../ Plants - 5037%3B Viruses - 0%3B Other Eukaryotes - 2996 (source: NCBI BLink). [Source:TAIR%3BAcc:AT4G21926]	3.38709	10.462
1006	AT5G01075	Glycosyl hydrolase family 35 protein [Source:TAIR%3BAcc:AT5G01075]	3.38709	10.462
1007	AT2G18230	pyrophosphorylase 2 [Source:TAIR%3BAcc:AT2G18230]	3.38668	10.459
1008	AT1G53800	unknown protein%3B BEST Arabidopsis thaliana protein match is: unknown protein (TAIR:AT1G53250.1)%3B Has 1136 Blast hits to 882 proteins in 242 species: Archae - 2%3B Bacteria - 216%3B Metazoa - 257%3B Fungi - 77%3B Plants - 87%3B Viruses - 4%3B Other Eukaryotes - /.../ource: NCBI BLink). [Source:TAIR%3BAcc:AT1G53800]	3.38521	10.4484
1009	AT4G28250	expansin B3 [Source:TAIR%3BAcc:AT4G28250]	3.38347	10.4358
1010	AT1G71695	Peroxidase superfamily protein [Source:TAIR%3BAcc:AT1G71695]	3.3813	10.4201
1011	AT2G24230	Leucine-rich repeat protein kinase family protein [Source:TAIR%3BAcc:AT2G24230]	3.38051	10.4144
[truncated: 2,118 more rows]
