# Supplementary material for: IQD1 Involvement in Hormonal Signaling and General Defense Responses Against Botrytis cinerea
Source: Front Plant Sci. 2022 Apr 26;13:845140. doi: 10.3389/fpls.2022.845140 (PMC9087847; doi:10.3389/fpls.2022.845140)
Supplement: Supplementary file 5 [file Data_Sheet_4.xlsx]

## Sheet: iqd1-1+Bc up
2343 upregulated genes in iqd1-1+Bc as compared to iqd1-1, FC>=4
#	Gene ID	Description	Log2(FC)	FC
1	AT5G55150	Protein of unknown function (DUF295) [Source:TAIR%3BAcc:AT5G55150]	10.1072	1103.01
2	AT5G46950	Plant invertase/pectin methylesterase inhibitor superfamily protein [Source:TAIR%3BAcc:AT5G46950]	9.71485	840.352
3	AT1G75830	low-molecular-weight cysteine-rich 67 [Source:TAIR%3BAcc:AT1G75830]	9.52738	737.951
4	AT3G49620	2-oxoglutarate (2OG) and Fe(II)-dependent oxygenase superfamily protein [Source:TAIR%3BAcc:AT3G49620]	9.47906	713.645
5	AT2G26010	plant defensin 1.3 [Source:TAIR%3BAcc:AT2G26010]	9.41659	683.403
6	AT2G43580	Chitinase family protein [Source:TAIR%3BAcc:AT2G43580]	9.26576	615.563
7	AT5G44430	plant defensin 1.2C [Source:TAIR%3BAcc:AT5G44430]	9.26201	613.962
8	AT2G26020	plant defensin 1.2b [Source:TAIR%3BAcc:AT2G26020]	9.09764	547.853
9	AT1G59950	NAD(P)-linked oxidoreductase superfamily protein [Source:TAIR%3BAcc:AT1G59950]	8.90219	478.438
10	AT4G31950	cytochrome P450%2C family 82%2C subfamily C%2C polypeptide 3 [Source:TAIR%3BAcc:AT4G31950]	8.66042	404.62
11	AT1G62760	Plant invertase/pectin methylesterase inhibitor superfamily protein [Source:TAIR%3BAcc:AT1G62760]	8.61603	392.359
12	AT5G55410	Bifunctional inhibitor/lipid-transfer protein/seed storage 2S albumin superfamily protein [Source:TAIR%3BAcc:AT5G55410]	8.55591	376.344
13	AT2G31345	unknown protein%3B FUNCTIONS IN: molecular_function unknown%3B INVOLVED IN: biological_process unknown%3B LOCATED IN: endomembrane system%3B BEST Arabidopsis thaliana protein match is: unknown protein (TAIR:AT1G06135.1)%3B Has 35333 Blast hits to 34131 protei /.../2444 species: Archae - 798%3B Bacteria - 22429%3B Metazoa - 974%3B Fungi - 991%3B Plants - 531%3B Viruses - 0%3B Other Eukaryotes - 96…	8.55207	375.343
14	AT5G61160	anthocyanin 5-aromatic acyltransferase 1 [Source:TAIR%3BAcc:AT5G61160]	8.49026	359.602
15	AT5G45890	senescence-associated gene 12 [Source:TAIR%3BAcc:AT5G45890]	8.40646	339.311
16	AT5G52400	cytochrome P450%2C family 715%2C subfamily A%2C polypeptide 1 [Source:TAIR%3BAcc:AT5G52400]	8.34636	325.465
17	AT1G69920	glutathione S-transferase TAU 12 [Source:TAIR%3BAcc:AT1G69920]	8.29594	314.288
18	AT2G28210	alpha carbonic anhydrase 2 [Source:TAIR%3BAcc:AT2G28210]	8.22575	299.364
19	AT4G08770	Peroxidase superfamily protein [Source:TAIR%3BAcc:AT4G08770]	8.16254	286.529
20	AT1G17180	glutathione S-transferase TAU 25 [Source:TAIR%3BAcc:AT1G17180]	8.05443	265.843
21	AT5G64890	elicitor peptide 2 precursor [Source:TAIR%3BAcc:AT5G64890]	8.01952	259.487
22	AT4G31020	alpha/beta-Hydrolases superfamily protein [Source:TAIR%3BAcc:AT4G31020]	8.00627	257.114
23	AT5G43410	Integrase-type DNA-binding superfamily protein [Source:TAIR%3BAcc:AT5G43410]	7.99756	255.567
24	AT3G60120	beta glucosidase 27 [Source:TAIR%3BAcc:AT3G60120]	7.8525	231.121
25	AT1G05680	Uridine diphosphate glycosyltransferase 74E2 [Source:TAIR%3BAcc:AT1G05680]	7.77286	218.708
26	AT1G60750	NAD(P)-linked oxidoreductase superfamily protein [Source:TAIR%3BAcc:AT1G60750]	7.76453	217.449
27	AT3G25490	Protein kinase family protein [Source:TAIR%3BAcc:AT3G25490]	7.76185	217.044
28	AT5G36970	NDR1/HIN1-like 25 [Source:TAIR%3BAcc:AT5G36970]	7.731	212.454
29	AT4G08780	Peroxidase superfamily protein [Source:TAIR%3BAcc:AT4G08780]	7.70753	209.025
30	AT1G76470	NAD(P)-binding Rossmann-fold superfamily protein [Source:TAIR%3BAcc:AT1G76470]	7.70103	208.085
31	AT1G74080	myb domain protein 122 [Source:TAIR%3BAcc:AT1G74080]	7.67798	204.787
32	AT5G49600	Protein of unknown function%2C DUF538 [Source:TAIR%3BAcc:AT5G49600]	7.62337	197.18
33	AT1G76480	unknown protein%3B BEST Arabidopsis thaliana protein match is: unknown protein (TAIR:AT1G20890.1)%3B Has 31 Blast hits to 31 proteins in 10 species: Archae - 0%3B Bacteria - 0%3B Metazoa - 0%3B Fungi - 0%3B Plants - 31%3B Viruses - 0%3B Other Eukaryotes - 0 (source /.../ BLink). [Source:TAIR%3BAcc:AT1G76480]	7.55591	188.172
34	AT3G25655	inflorescence deficient in abscission (IDA)-like 1 [Source:TAIR%3BAcc:AT3G25655]	7.5327	185.169
35	AT3G44830	Lecithin:cholesterol acyltransferase family protein [Source:TAIR%3BAcc:AT3G44830]	7.51544	182.967
36	AT4G31970	cytochrome P450%2C family 82%2C subfamily C%2C polypeptide 2 [Source:TAIR%3BAcc:AT4G31970]	7.42968	172.408
37	AT1G15520	pleiotropic drug resistance 12 [Source:TAIR%3BAcc:AT1G15520]	7.41881	171.113
38	AT5G24640	unknown protein%3B BEST Arabidopsis thaliana protein match is: unknown protein (TAIR:AT2G41730.1)%3B Has 1807 Blast hits to 1807 proteins in 277 species: Archae - 0%3B Bacteria - 0%3B Metazoa - 736%3B Fungi - 347%3B Plants - 385%3B Viruses - 0%3B Other Eukaryotes - /.../source: NCBI BLink). [Source:TAIR%3BAcc:AT5G24640]	7.39935	168.821
39	AT2G47520	Integrase-type DNA-binding superfamily protein [Source:TAIR%3BAcc:AT2G47520]	7.38934	167.653
40	AT1G53990	GDSL-motif lipase 3 [Source:TAIR%3BAcc:AT1G53990]	7.38503	167.153
41	AT4G16260	Glycosyl hydrolase superfamily protein [Source:TAIR%3BAcc:AT4G16260]	7.35104	163.261
42	AT3G56500	serine-rich protein-related [Source:TAIR%3BAcc:AT3G56500]	7.32325	160.147
43	AT5G44420	plant defensin 1.2 [Source:TAIR%3BAcc:AT5G44420]	7.27823	155.226
44	AT2G23970	Class I glutamine amidotransferase-like superfamily protein [Source:TAIR%3BAcc:AT2G23970]	7.26811	154.141
45	AT5G46960	Plant invertase/pectin methylesterase inhibitor superfamily protein [Source:TAIR%3BAcc:AT5G46960]	7.26373	153.674
46	AT3G03670	Peroxidase superfamily protein [Source:TAIR%3BAcc:AT3G03670]	7.25241	152.473
47	AT3G26190	cytochrome P450%2C family 71%2C subfamily B%2C polypeptide 21 [Source:TAIR%3BAcc:AT3G26190]	7.24925	152.139
48	AT4G37390	Auxin-responsive GH3 family protein [Source:TAIR%3BAcc:AT4G37390]	7.22811	149.927
49	AT2G41230	unknown protein%3B Has 75 Blast hits to 75 proteins in 8 species: Archae - 0%3B Bacteria - 0%3B Metazoa - 0%3B Fungi - 0%3B Plants - 75%3B Viruses - 0%3B Other Eukaryotes - 0 (source: NCBI BLink). [Source:TAIR%3BAcc:AT2G41230]	7.22532	149.637
50	AT4G31940	cytochrome P450%2C family 82%2C subfamily C%2C polypeptide 4 [Source:TAIR%3BAcc:AT4G31940]	7.22061	149.149
51	AT5G24550	beta glucosidase 32 [Source:TAIR%3BAcc:AT5G24550]	7.19891	146.922
52	AT5G42510	Disease resistance-responsive (dirigent-like protein) family protein [Source:TAIR%3BAcc:AT5G42510]	7.18123	145.133
53	AT5G07010	sulfotransferase 2A [Source:TAIR%3BAcc:AT5G07010]	7.08423	135.696
54	AT1G48260	CBL-interacting protein kinase 17 [Source:TAIR%3BAcc:AT1G48260]	7.07911	135.215
55	AT2G29150	NAD(P)-binding Rossmann-fold superfamily protein [Source:TAIR%3BAcc:AT2G29150]	7.00132	128.117
56	AT1G09510	NAD(P)-binding Rossmann-fold superfamily protein [Source:TAIR%3BAcc:AT1G09510]	6.99001	127.116
57	AT1G15540	2-oxoglutarate (2OG) and Fe(II)-dependent oxygenase superfamily protein [Source:TAIR%3BAcc:AT1G15540]	6.9747	125.774
58	AT2G30770	cytochrome P450%2C family 71%2C subfamily A%2C polypeptide 13 [Source:TAIR%3BAcc:AT2G30770]	6.95128	123.749
59	AT5G53990	UDP-Glycosyltransferase superfamily protein [Source:TAIR%3BAcc:AT5G53990]	6.9094	120.209
60	AT2G01880	purple acid phosphatase 7 [Source:TAIR%3BAcc:AT2G01880]	6.86876	116.87
61	AT5G46940	Plant invertase/pectin methylesterase inhibitor superfamily protein [Source:TAIR%3BAcc:AT5G46940]	6.86551	116.607
62	AT2G24210	terpene synthase 10 [Source:TAIR%3BAcc:AT2G24210]	6.85663	115.892
63	AT2G04050	MATE efflux family protein [Source:TAIR%3BAcc:AT2G04050]	6.83674	114.305
64	AT1G68630	PLAC8 family protein [Source:TAIR%3BAcc:AT1G68630]	6.82696	113.532
65	AT3G49845	unknown protein%3B FUNCTIONS IN: molecular_function unknown%3B INVOLVED IN: biological_process unknown%3B LOCATED IN: cellular_component unknown%3B EXPRESSED IN: root%3B Has 30201 Blast hits to 17322 proteins in 780 species: Archae - 12%3B Bacteria - 1396%3B Meta /.../17338%3B Fungi - 3422%3B Plants - 5037%3B Viruses - 0%3B Other Eukaryotes - 2996 (source: NCBI BLink). [Source:TAIR%3BAcc:AT3G4984…	6.8215	113.104
66	AT1G76250	unknown protein%3B INVOLVED IN: biological_process unknown%3B LOCATED IN: endomembrane system%3B EXPRESSED IN: 6 plant structures%3B EXPRESSED DURING: 4 anthesis%2C petal differentiation and expansion stage%3B Has 74 Blast hits to 74 proteins in 16 species: Arc /.../0%3B Bacteria - 0%3B Metazoa - 1%3B Fungi - 0%3B Plants - 69%3B Viruses - 0%3B Other Eukaryotes - 4 (source: NCBI BLink). [Source:TA…	6.8151	112.603
67	AT4G36880	cysteine proteinase1 [Source:TAIR%3BAcc:AT4G36880]	6.81189	112.353
68	AT5G56060	Domain of unknown function (DUF2431) [Source:TAIR%3BAcc:AT5G56060]	6.80868	112.103
69	AT2G39030	Acyl-CoA N-acyltransferases (NAT) superfamily protein [Source:TAIR%3BAcc:AT2G39030]	6.78311	110.134
70	AT2G26380	Leucine-rich repeat (LRR) family protein [Source:TAIR%3BAcc:AT2G26380]	6.70911	104.627
71	AT3G05390	FUNCTIONS IN: molecular_function unknown%3B INVOLVED IN: biological_process unknown%3B LOCATED IN: mitochondrion%3B EXPRESSED IN: 15 plant structures%3B EXPRESSED DURING: 7 growth stages%3B CONTAINS InterPro DOMAIN/s: Protein of unknown function DUF248%2C methy /.../ferase putative (InterPro:IPR004159)%3B BEST Arabidopsis thaliana protein match is: S-adenosyl-L-methionine-dependent methyltransfer…	6.69481	103.595
72	AT1G59500	Auxin-responsive GH3 family protein [Source:TAIR%3BAcc:AT1G59500]	6.69368	103.514
73	AT2G35730	Heavy metal transport/detoxification superfamily protein [Source:TAIR%3BAcc:AT2G35730]	6.60181	97.1273
74	AT5G38550	Mannose-binding lectin superfamily protein [Source:TAIR%3BAcc:AT5G38550]	6.59627	96.7552
75	AT1G17170	glutathione S-transferase TAU 24 [Source:TAIR%3BAcc:AT1G17170]	6.55165	93.8089
76	AT2G41730	unknown protein%3B BEST Arabidopsis thaliana protein match is: unknown protein (TAIR:AT5G24640.1)%3B Has 25 Blast hits to 25 proteins in 5 species: Archae - 0%3B Bacteria - 0%3B Metazoa - 0%3B Fungi - 0%3B Plants - 25%3B Viruses - 0%3B Other Eukaryotes - 0 (source: /.../BLink). [Source:TAIR%3BAcc:AT2G41730]	6.5363	92.8157
77	AT3G61930	unknown protein%3B FUNCTIONS IN: molecular_function unknown%3B INVOLVED IN: N-terminal protein myristoylation%3B EXPRESSED IN: 11 plant structures%3B EXPRESSED DURING: 4 anthesis%2C C globular stage%2C petal differentiation and expansion stage%3B Has 11 Blast hit /.../1 proteins in 5 species: Archae - 0%3B Bacteria - 0%3B Metazoa - 0%3B Fungi - 0%3B Plants - 11%3B Viruses - 0%3B Other Eukaryotes …	6.48675	89.6821
78	AT1G22110	structural constituent of ribosome [Source:TAIR%3BAcc:AT1G22110]	6.4484	87.3299
79	AT5G40990	GDSL lipase 1 [Source:TAIR%3BAcc:AT5G40990]	6.4484	87.3299
80	AT5G28000	Polyketide cyclase/dehydrase and lipid transport superfamily protein [Source:TAIR%3BAcc:AT5G28000]	6.41917	85.5783
81	AT5G37840	BEST Arabidopsis thaliana protein match is: plastid movement impaired 2 (TAIR:AT1G66480.1)%3B Has 1807 Blast hits to 1807 proteins in 277 species: Archae - 0%3B Bacteria - 0%3B Metazoa - 736%3B Fungi - 347%3B Plants - 385%3B Viruses - 0%3B Other Eukaryotes - 339 /.../e: NCBI BLink). [Source:TAIR%3BAcc:AT5G37840]	6.41636	85.4115
82	AT3G44550	fatty acid reductase 5 [Source:TAIR%3BAcc:AT3G44550]	6.40244	84.5917
83	AT4G18350	nine-cis-epoxycarotenoid dioxygenase 2 [Source:TAIR%3BAcc:AT4G18350]	6.3879	83.7433
84	AT1G21850	SKU5 similar 8 [Source:TAIR%3BAcc:AT1G21850]	6.38334	83.4786
85	AT1G15415	The protein encoded by this gene was identified as a part of pollen proteome by mass spec analysis. It has weak homology to LEA (late embryo abundant) proteins. Encodes protein phosphatase 2A (PP2A) B'gamma subunit. Targeted to nucleus and cytosol. [Source:TAIR%3BAcc:AT1G15415]	6.38037	83.307
86	AT1G26380	FAD-binding Berberine family protein [Source:TAIR%3BAcc:AT1G26380]	6.37641	83.0791
87	AT2G04040	MATE efflux family protein [Source:TAIR%3BAcc:AT2G04040]	6.3756	83.0325
88	AT1G62380	ACC oxidase 2 [Source:TAIR%3BAcc:AT1G62380]	6.35974	82.1246
89	AT4G33720	CAP (Cysteine-rich secretory proteins%2C Antigen 5%2C and Pathogenesis-related 1 protein) superfamily protein [Source:TAIR%3BAcc:AT4G33720]	6.32444	80.1395
90	AT5G67310	cytochrome P450%2C family 81%2C subfamily G%2C polypeptide 1 [Source:TAIR%3BAcc:AT5G67310]	6.3037	78.9954
91	AT5G22300	nitrilase 4 [Source:TAIR%3BAcc:AT5G22300]	6.27347	77.3573
92	AT5G10520	ROP binding protein kinases 1 [Source:TAIR%3BAcc:AT5G10520]	6.27011	77.1778
93	AT5G64905	elicitor peptide 3 precursor [Source:TAIR%3BAcc:AT5G64905]	6.25027	76.1234
94	AT4G15236	ABC-2 and Plant PDR ABC-type transporter family protein [Source:TAIR%3BAcc:AT4G15236]	6.24925	76.0696
95	AT2G27505	FBD-like domain family protein [Source:TAIR%3BAcc:AT2G27505]	6.23014	75.0687
96	AT1G33090	MATE efflux family protein [Source:TAIR%3BAcc:AT1G33090]	6.22061	74.5743
97	AT4G18360	Aldolase-type TIM barrel family protein [Source:TAIR%3BAcc:AT4G18360]	6.17293	72.1504
98	AT3G26200	cytochrome P450%2C family 71%2C subfamily B%2C polypeptide 22 [Source:TAIR%3BAcc:AT3G26200]	6.14901	70.9636
99	AT4G37710	VQ motif-containing protein [Source:TAIR%3BAcc:AT4G37710]	6.13964	70.5045
100	AT5G22140	FAD/NAD(P)-binding oxidoreductase family protein [Source:TAIR%3BAcc:AT5G22140]	6.13266	70.1642
101	AT1G32880	ARM repeat superfamily protein [Source:TAIR%3BAcc:AT1G32880]	6.1306	70.0641
102	AT5G22860	Serine carboxypeptidase S28 family protein [Source:TAIR%3BAcc:AT5G22860]	6.12556	69.8195
103	AT1G48470	glutamine synthetase 1%3B5 [Source:TAIR%3BAcc:AT1G48470]	6.10871	69.009
104	AT1G73010	phosphate starvation-induced gene 2 [Source:TAIR%3BAcc:AT1G73010]	6.0616	66.7919
105	AT5G48000	cytochrome P450%2C family 708%2C subfamily A%2C polypeptide 2 [Source:TAIR%3BAcc:AT5G48000]	6.06141	66.7829
106	AT4G11650	osmotin 34 [Source:TAIR%3BAcc:AT4G11650]	6.0555	66.5099
107	AT1G68390	Core-2/I-branching beta-1%2C6-N-acetylglucosaminyltransferase family protein [Source:TAIR%3BAcc:AT1G68390]	6.02475	65.1072
108	AT2G23270	unknown protein%3B FUNCTIONS IN: molecular_function unknown%3B INVOLVED IN: biological_process unknown%3B LOCATED IN: endomembrane system%3B EXPRESSED IN: stem%2C sperm cell%2C root%2C stamen%3B EXPRESSED DURING: 4 anthesis%3B BEST Arabidopsis thaliana protein match /.../known protein (TAIR:AT4G37290.1)%3B Has 36 Blast hits to 35 proteins in 6 species: Archae - 0%3B Bacteria - 0%3B Metazoa - 0%3B…	6.01981	64.8848
109	AT5G62480	glutathione S-transferase tau 9 [Source:TAIR%3BAcc:AT5G62480]	6.01971	64.8803
110	AT5G66870	ASYMMETRIC LEAVES 2-like 1 [Source:TAIR%3BAcc:AT5G66870]	6.00132	64.0586
111	AT1G55240	Family of unknown function (DUF716) [Source:TAIR%3BAcc:AT1G55240]	6.00132	64.0586
112	AT3G28600	P-loop containing nucleoside triphosphate hydrolases superfamily protein [Source:TAIR%3BAcc:AT3G28600]	5.99379	63.725
113	AT1G60680	NAD(P)-linked oxidoreductase superfamily protein [Source:TAIR%3BAcc:AT1G60680]	5.99001	63.5582
114	AT1G60740	Thioredoxin superfamily protein [Source:TAIR%3BAcc:AT1G60740]	5.9786	63.0577
115	AT2G44070	NagB/RpiA/CoA transferase-like superfamily protein [Source:TAIR%3BAcc:AT2G44070]	5.96839	62.6129
116	AT2G02010	glutamate decarboxylase 4 [Source:TAIR%3BAcc:AT2G02010]	5.92811	60.8891
117	AT1G16070	tubby like protein 8 [Source:TAIR%3BAcc:AT1G16070]	5.92018	60.5554
118	AT3G12500	basic chitinase [Source:TAIR%3BAcc:AT3G12500]	5.90268	59.8253
119	AT3G22240	unknown protein%3B BEST Arabidopsis thaliana protein match is: unknown protein (TAIR:AT3G22235.2)%3B Has 177 Blast hits to 177 proteins in 14 species: Archae - 0%3B Bacteria - 0%3B Metazoa - 0%3B Fungi - 0%3B Plants - 177%3B Viruses - 0%3B Other Eukaryotes - 0 (sou /.../CBI BLink). [Source:TAIR%3BAcc:AT3G22240]	5.90164	59.782
120	AT5G28646	TPX2 (targeting protein for Xklp2) protein family [Source:TAIR%3BAcc:AT5G28646]	5.90054	59.7365
121	AT5G60630	FUNCTIONS IN: molecular_function unknown%3B INVOLVED IN: biological_process unknown%3B LOCATED IN: endomembrane system%3B EXPRESSED IN: 17 plant structures%3B EXPRESSED DURING: 6 growth stages%3B BEST Arabidopsis thaliana protein match is: hydroxyproline-rich /.../protein family protein (TAIR:AT3G45230.1)%3B Has 1807 Blast hits to 1807 proteins in 277 species: Archae - 0%3B Bacteria - 0%3B Metazo…	5.8996	59.6975
122	AT4G13540	unknown protein%3B INVOLVED IN: N-terminal protein myristoylation%3B BEST Arabidopsis thaliana protein match is: unknown protein (TAIR:AT3G23930.1)%3B Has 4658 Blast hits to 3455 proteins in 431 species: Archae - 39%3B Bacteria - 387%3B Metazoa - 1842%3B Fungi /.../ Plants - 133%3B Viruses - 38%3B Other Eukaryotes - 1783 (source: NCBI BLink). [Source:TAIR%3BAcc:AT4G13540]	5.89614	59.5545
123	AT3G15356	Legume lectin family protein [Source:TAIR%3BAcc:AT3G15356]	5.88775	59.2091
124	AT3G11340	UDP-Glycosyltransferase superfamily protein [Source:TAIR%3BAcc:AT3G11340]	5.86982	58.4781
125	AT1G66390	myb domain protein 90 [Source:TAIR%3BAcc:AT1G66390]	5.8593	58.0531
126	AT4G24340	Phosphorylase superfamily protein [Source:TAIR%3BAcc:AT4G24340]	5.85589	57.9162
127	AT4G23680	Polyketide cyclase/dehydrase and lipid transport superfamily protein [Source:TAIR%3BAcc:AT4G23680]	5.84674	57.5497
128	AT4G28940	Phosphorylase superfamily protein [Source:TAIR%3BAcc:AT4G28940]	5.83842	57.219
129	AT3G50310	mitogen-activated protein kinase kinase kinase 20 [Source:TAIR%3BAcc:AT3G50310]	5.83782	57.1952
130	AT4G23700	cation/H+ exchanger 17 [Source:TAIR%3BAcc:AT4G23700]	5.82801	56.8077
131	AT5G49860	Mannose-binding lectin superfamily protein [Source:TAIR%3BAcc:AT5G49860]	5.82694	56.7655
132	AT3G53160	UDP-glucosyl transferase 73C7 [Source:TAIR%3BAcc:AT3G53160]	5.81553	56.3182
133	AT4G23560	glycosyl hydrolase 9B15 [Source:TAIR%3BAcc:AT4G23560]	5.79837	55.6524
134	AT1G14550	Peroxidase superfamily protein [Source:TAIR%3BAcc:AT1G14550]	5.79837	55.6524
135	AT3G04720	pathogenesis-related 4 [Source:TAIR%3BAcc:AT3G04720]	5.79756	55.6212
136	AT1G35910	Haloacid dehalogenase-like hydrolase (HAD) superfamily protein [Source:TAIR%3BAcc:AT1G35910]	5.7914	55.384
137	AT3G49110	peroxidase CA [Source:TAIR%3BAcc:AT3G49110]	5.78839	55.2688
138	AT1G06137	unknown protein%3B FUNCTIONS IN: molecular_function unknown%3B INVOLVED IN: biological_process unknown%3B LOCATED IN: endomembrane system%3B BEST Arabidopsis thaliana protein match is: unknown protein (TAIR:AT1G06135.1)%3B Has 30201 Blast hits to 17322 protei /.../780 species: Archae - 12%3B Bacteria - 1396%3B Metazoa - 17338%3B Fungi - 3422%3B Plants - 5037%3B Viruses - 0%3B Other Eukaryotes - 2…	5.78268	55.0504
139	AT1G09610	Protein of unknown function (DUF579) [Source:TAIR%3BAcc:AT1G09610]	5.74951	53.7992
140	AT5G06730	Peroxidase superfamily protein [Source:TAIR%3BAcc:AT5G06730]	5.74817	53.7492
141	AT1G51750	transposable element gene [Source:TAIR%3BAcc:AT1G51750]	5.73948	53.4263
142	AT4G05018	unknown protein%3B FUNCTIONS IN: molecular_function unknown%3B INVOLVED IN: biological_process unknown%3B LOCATED IN: endomembrane system%3B BEST Arabidopsis thaliana protein match is: unknown protein (TAIR:AT4G21500.1)%3B Has 30201 Blast hits to 17322 protei /.../780 species: Archae - 12%3B Bacteria - 1396%3B Metazoa - 17338%3B Fungi - 3422%3B Plants - 5037%3B Viruses - 0%3B Other Eukaryotes - 2…	5.72924	53.0485
143	AT5G51060	NADPH/respiratory burst oxidase protein D [Source:TAIR%3BAcc:AT5G51060]	5.71061	52.3679
144	AT1G11610	cytochrome P450%2C family 71%2C subfamily A%2C polypeptide 18 [Source:TAIR%3BAcc:AT1G11610]	5.70911	52.3133
145	AT5G26660	myb domain protein 86 [Source:TAIR%3BAcc:AT5G26660]	5.70522	52.1727
146	AT1G32450	nitrate transporter 1.5 [Source:TAIR%3BAcc:AT1G32450]	5.70255	52.0762
147	AT3G20520	SHV3-like 3 [Source:TAIR%3BAcc:AT3G20520]	5.70176	52.0476
148	AT3G48850	phosphate transporter 3%3B2 [Source:TAIR%3BAcc:AT3G48850]	5.69476	51.7956
149	AT4G11480	cysteine-rich RLK (RECEPTOR-like protein kinase) 32 [Source:TAIR%3BAcc:AT4G11480]	5.67845	51.2135
150	AT1G54570	Esterase/lipase/thioesterase family protein [Source:TAIR%3BAcc:AT1G54570]	5.67181	50.9784
151	AT3G46660	UDP-glucosyl transferase 76E12 [Source:TAIR%3BAcc:AT3G46660]	5.66696	50.8071
152	AT4G37295	unknown protein%3B FUNCTIONS IN: molecular_function unknown%3B INVOLVED IN: biological_process unknown%3B LOCATED IN: endomembrane system%3B EXPRESSED IN: stem%2C root%2C leaf%3B EXPRESSED DURING: LP.06 six leaves visible%2C LP.04 four leaves visible%3B Has 30201 Bla /.../s to 17322 proteins in 780 species: Archae - 12%3B Bacteria - 1396%3B Metazoa - 17338%3B Fungi - 3422%3B Plants - 5037%3B Viru…	5.66239	50.6463
153	AT2G34500	cytochrome P450%2C family 710%2C subfamily A%2C polypeptide 1 [Source:TAIR%3BAcc:AT2G34500]	5.64106	49.9033
154	AT2G33710	Integrase-type DNA-binding superfamily protein [Source:TAIR%3BAcc:AT2G33710]	5.62849	49.4703
155	AT2G37370	unknown protein%3B BEST Arabidopsis thaliana protein match is: unknown protein (TAIR:AT5G13560.1)%3B Has 30201 Blast hits to 17322 proteins in 780 species: Archae - 12%3B Bacteria - 1396%3B Metazoa - 17338%3B Fungi - 3422%3B Plants - 5037%3B Viruses - 0%3B Other Eu /.../es - 2996 (source: NCBI BLink). [Source:TAIR%3BAcc:AT2G37370]	5.62581	49.3785
156	AT1G32350	alternative oxidase 1D [Source:TAIR%3BAcc:AT1G32350]	5.61492	49.007
157	AT2G41850	polygalacturonase abscission zone A. thaliana [Source:TAIR%3BAcc:AT2G41850]	5.60548	48.6874
158	AT5G65600	Concanavalin A-like lectin protein kinase family protein [Source:TAIR%3BAcc:AT5G65600]	5.59922	48.4768
159	AT3G19615	unknown protein%3B FUNCTIONS IN: molecular_function unknown%3B INVOLVED IN: biological_process unknown%3B LOCATED IN: cellular_component unknown%3B Has 10 Blast hits to 10 proteins in 5 species: Archae - 0%3B Bacteria - 0%3B Metazoa - 0%3B Fungi - 0%3B Plants - 10%3B /.../es - 0%3B Other Eukaryotes - 0 (source: NCBI BLink). [Source:TAIR%3BAcc:AT3G19615]	5.5904	48.1813
160	AT4G34210	SKP1-like 11 [Source:TAIR%3BAcc:AT4G34210]	5.58628	48.044
161	AT3G26830	Cytochrome P450 superfamily protein [Source:TAIR%3BAcc:AT3G26830]	5.58477	47.9936
162	AT5G56075	Domain of unknown function (DUF2431) [Source:TAIR%3BAcc:AT5G56075]	5.58078	47.8611
163	AT2G41380	S-adenosyl-L-methionine-dependent methyltransferases superfamily protein [Source:TAIR%3BAcc:AT2G41380]	5.58064	47.8563
164	AT4G16730	terpene synthase 02 [Source:TAIR%3BAcc:AT4G16730]	5.5781	47.7724
165	AT2G43590	Chitinase family protein [Source:TAIR%3BAcc:AT2G43590]	5.57561	47.6898
166	AT1G13520	Protein of unknown function (DUF1262) [Source:TAIR%3BAcc:AT1G13520]	5.57317	47.6091
167	AT5G44480	NAD(P)-binding Rossmann-fold superfamily protein [Source:TAIR%3BAcc:AT5G44480]	5.57024	47.5126
168	AT1G28130	Auxin-responsive GH3 family protein [Source:TAIR%3BAcc:AT1G28130]	5.5667	47.3963
169	AT1G09500	NAD(P)-binding Rossmann-fold superfamily protein [Source:TAIR%3BAcc:AT1G09500]	5.55769	47.101
170	AT2G32020	Acyl-CoA N-acyltransferases (NAT) superfamily protein [Source:TAIR%3BAcc:AT2G32020]	5.5525	46.9318
171	AT4G37030	unknown protein%3B FUNCTIONS IN: molecular_function unknown%3B INVOLVED IN: biological_process unknown%3B LOCATED IN: endomembrane system%3B BEST Arabidopsis thaliana protein match is: unknown protein (TAIR:AT4G12680.1)%3B Has 101 Blast hits to 99 proteins in /.../ecies: Archae - 0%3B Bacteria - 0%3B Metazoa - 0%3B Fungi - 0%3B Plants - 101%3B Viruses - 0%3B Other Eukaryotes - 0 (source: NCBI BLi…	5.54958	46.837
172	AT3G12230	serine carboxypeptidase-like 14 [Source:TAIR%3BAcc:AT3G12230]	5.52488	46.0421
173	AT4G13790	SAUR-like auxin-responsive protein family [Source:TAIR%3BAcc:AT4G13790]	5.50276	45.3415
174	AT3G21500	1-deoxy-D-xylulose 5-phosphate synthase 1 [Source:TAIR%3BAcc:AT3G21500]	5.49317	45.0412
175	AT1G04580	aldehyde oxidase 4 [Source:TAIR%3BAcc:AT1G04580]	5.49317	45.0412
176	AT2G14670	sucrose-proton symporter 8 [Source:TAIR%3BAcc:AT2G14670]	5.47644	44.5219
177	AT4G24110	unknown protein%3B Has 76 Blast hits to 76 proteins in 13 species: Archae - 0%3B Bacteria - 0%3B Metazoa - 1%3B Fungi - 0%3B Plants - 75%3B Viruses - 0%3B Other Eukaryotes - 0 (source: NCBI BLink). [Source:TAIR%3BAcc:AT4G24110]	5.47381	44.4407
178	AT3G10320	Glycosyltransferase family 61 protein [Source:TAIR%3BAcc:AT3G10320]	5.47039	44.3354
179	AT2G29470	glutathione S-transferase tau 3 [Source:TAIR%3BAcc:AT2G29470]	5.4681	44.2652
180	AT2G43000	NAC domain containing protein 42 [Source:TAIR%3BAcc:AT2G43000]	5.4603	44.0264
181	AT2G46750	D-arabinono-1%2C4-lactone oxidase family protein [Source:TAIR%3BAcc:AT2G46750]	5.45253	43.7901
182	AT4G19810	Glycosyl hydrolase family protein with chitinase insertion domain [Source:TAIR%3BAcc:AT4G19810]	5.44997	43.7124
183	AT2G02320	phloem protein 2-B7 [Source:TAIR%3BAcc:AT2G02320]	5.43992	43.4089
184	AT5G13350	Auxin-responsive GH3 family protein [Source:TAIR%3BAcc:AT5G13350]	5.43992	43.4089
185	AT1G01480	1-amino-cyclopropane-1-carboxylate synthase 2 [Source:TAIR%3BAcc:AT1G01480]	5.42988	43.1079
186	AT3G63380	ATPase E1-E2 type family protein / haloacid dehalogenase-like hydrolase family protein [Source:TAIR%3BAcc:AT3G63380]	5.42474	42.9545
187	AT3G25250	AGC (cAMP-dependent%2C cGMP-dependent and protein kinase C) kinase family protein [Source:TAIR%3BAcc:AT3G25250]	5.39562	42.0963
188	AT2G13810	AGD2-like defense response protein 1 [Source:TAIR%3BAcc:AT2G13810]	5.37932	41.6233
189	AT3G59690	IQ-domain 13 [Source:TAIR%3BAcc:AT3G59690]	5.37857	41.6017
190	AT2G29410	metal tolerance protein B1 [Source:TAIR%3BAcc:AT2G29410]	5.37591	41.5252
191	AT1G73260	kunitz trypsin inhibitor 1 [Source:TAIR%3BAcc:AT1G73260]	5.36695	41.268
192	AT4G12735	unknown protein%3B FUNCTIONS IN: molecular_function unknown%3B INVOLVED IN: biological_process unknown%3B LOCATED IN: plasma membrane%3B EXPRESSED IN: rosette leaf%2C cultured cell%3B BEST Arabidopsis thaliana protein match is: unknown protein (TAIR:AT4G12731.1 /.../ 35333 Blast hits to 34131 proteins in 2444 species: Archae - 798%3B Bacteria - 22429%3B Metazoa - 974%3B Fungi - 991%3B Plants - 53…	5.36507	41.2142
193	AT3G07970	Pectin lyase-like superfamily protein [Source:TAIR%3BAcc:AT3G07970]	5.35887	41.0376
194	AT1G05800	alpha/beta-Hydrolases superfamily protein [Source:TAIR%3BAcc:AT1G05800]	5.35887	41.0376
195	AT5G20810	SAUR-like auxin-responsive protein family [Source:TAIR%3BAcc:AT5G20810]	5.35131	40.8231
196	AT2G36770	UDP-Glycosyltransferase superfamily protein [Source:TAIR%3BAcc:AT2G36770]	5.3471	40.7039
197	AT3G49630	2-oxoglutarate (2OG) and Fe(II)-dependent oxygenase superfamily protein [Source:TAIR%3BAcc:AT3G49630]	5.32444	40.0697
198	AT1G09935	Phosphoglycerate mutase family protein [Source:TAIR%3BAcc:AT1G09935]	5.30814	39.6196
199	AT4G16820	alpha/beta-Hydrolases superfamily protein [Source:TAIR%3BAcc:AT4G16820]	5.30573	39.5534
200	AT5G49620	myb domain protein 78 [Source:TAIR%3BAcc:AT5G49620]	5.3051	39.5362
201	AT1G69930	glutathione S-transferase TAU 11 [Source:TAIR%3BAcc:AT1G69930]	5.29948	39.3825
202	AT1G58340	MATE efflux family protein [Source:TAIR%3BAcc:AT1G58340]	5.29299	39.2056
203	AT2G23260	UDP-glucosyl transferase 84B1 [Source:TAIR%3BAcc:AT2G23260]	5.2838	38.9567
204	AT1G60730	NAD(P)-linked oxidoreductase superfamily protein [Source:TAIR%3BAcc:AT1G60730]	5.2777	38.7924
205	AT4G24000	cellulose synthase like G2 [Source:TAIR%3BAcc:AT4G24000]	5.27004	38.587
206	AT4G36430	Peroxidase superfamily protein [Source:TAIR%3BAcc:AT4G36430]	5.26811	38.5353
207	AT4G21490	NAD(P)H dehydrogenase B3 [Source:TAIR%3BAcc:AT4G21490]	5.24925	38.0348
208	AT5G01500	thylakoid ATP/ADP carrier [Source:TAIR%3BAcc:AT5G01500]	5.23678	37.7076
209	AT4G15120	VQ motif-containing protein [Source:TAIR%3BAcc:AT4G15120]	5.23538	37.6708
210	AT4G11470	cysteine-rich RLK (RECEPTOR-like protein kinase) 31 [Source:TAIR%3BAcc:AT4G11470]	5.23254	37.5969
211	AT1G47890	receptor like protein 7 [Source:TAIR%3BAcc:AT1G47890]	5.23083	37.5522
212	AT4G22030	F-box family protein with a domain of unknown function (DUF295) [Source:TAIR%3BAcc:AT4G22030]	5.22049	37.2841
213	AT4G35380	SEC7-like guanine nucleotide exchange family protein [Source:TAIR%3BAcc:AT4G35380]	5.21855	37.2341
214	AT2G19500	cytokinin oxidase 2 [Source:TAIR%3BAcc:AT2G19500]	5.21356	37.1054
215	AT5G50470	nuclear factor Y%2C subunit C7 [Source:TAIR%3BAcc:AT5G50470]	5.19891	36.7306
216	AT3G48450	RPM1-interacting protein 4 (RIN4) family protein [Source:TAIR%3BAcc:AT3G48450]	5.19608	36.6585
217	AT1G73610	GDSL-like Lipase/Acylhydrolase superfamily protein [Source:TAIR%3BAcc:AT1G73610]	5.19115	36.5334
218	AT2G03850	Late embryogenesis abundant protein (LEA) family protein [Source:TAIR%3BAcc:AT2G03850]	5.1895	36.4917
219	AT1G08630	threonine aldolase 1 [Source:TAIR%3BAcc:AT1G08630]	5.18857	36.4682
220	AT1G61800	glucose-6-phosphate/phosphate translocator 2 [Source:TAIR%3BAcc:AT1G61800]	5.1882	36.4589
221	AT4G39950	cytochrome P450%2C family 79%2C subfamily B%2C polypeptide 2 [Source:TAIR%3BAcc:AT4G39950]	5.16603	35.903
222	AT4G30230	unknown protein%3B Has 42 Blast hits to 42 proteins in 5 species: Archae - 0%3B Bacteria - 0%3B Metazoa - 0%3B Fungi - 0%3B Plants - 42%3B Viruses - 0%3B Other Eukaryotes - 0 (source: NCBI BLink). [Source:TAIR%3BAcc:AT4G30230]	5.16231	35.8106
223	AT1G73410	myb domain protein 54 [Source:TAIR%3BAcc:AT1G73410]	5.15452	35.6176
224	AT2G42990	GDSL-like Lipase/Acylhydrolase superfamily protein [Source:TAIR%3BAcc:AT2G42990]	5.15452	35.6176
225	AT2G47000	ATP binding cassette subfamily B4 [Source:TAIR%3BAcc:AT2G47000]	5.13856	35.2258
226	AT1G55020	lipoxygenase 1 [Source:TAIR%3BAcc:AT1G55020]	5.13269	35.0827
227	AT5G48410	glutamate receptor 1.3 [Source:TAIR%3BAcc:AT5G48410]	5.13246	35.0772
228	AT5G14602	FUNCTIONS IN: molecular_function unknown%3B INVOLVED IN: biological_process unknown%3B LOCATED IN: endomembrane system%3B BEST Arabidopsis thaliana protein match is: Methyltransferase-related protein (TAIR:AT5G18150.1)%3B Has 30201 Blast hits to 17322 prote /.../ 780 species: Archae - 12%3B Bacteria - 1396%3B Metazoa - 17338%3B Fungi - 3422%3B Plants - 5037%3B Viruses - 0%3B Other Eukaryotes - 29…	5.1306	35.0321
229	AT3G08040	MATE efflux family protein [Source:TAIR%3BAcc:AT3G08040]	5.1306	35.0321
230	AT5G13170	senescence-associated gene 29 [Source:TAIR%3BAcc:AT5G13170]	5.11987	34.7724
231	AT3G32980	Peroxidase superfamily protein [Source:TAIR%3BAcc:AT3G32980]	5.1168	34.6984
232	AT3G11150	2-oxoglutarate (2OG) and Fe(II)-dependent oxygenase superfamily protein [Source:TAIR%3BAcc:AT3G11150]	5.10921	34.5164
233	AT5G02780	glutathione transferase lambda 1 [Source:TAIR%3BAcc:AT5G02780]	5.09108	34.0855
234	AT3G09405	Pectinacetylesterase family protein [Source:TAIR%3BAcc:AT3G09405]	5.07166	33.6295
235	AT5G56870	beta-galactosidase 4 [Source:TAIR%3BAcc:AT5G56870]	5.06887	33.5647
236	AT2G45040	Matrixin family protein [Source:TAIR%3BAcc:AT2G45040]	5.06141	33.3915
237	AT1G15385	unknown protein%3B CONTAINS InterPro DOMAIN/s: Protein of unknown function DUF761%2C plant (InterPro:IPR008480)%3B Has 6 Blast hits to 6 proteins in 3 species: Archae - 0%3B Bacteria - 0%3B Metazoa - 0%3B Fungi - 0%3B Plants - 6%3B Viruses - 0%3B Other Eukaryotes - 0 /.../ce: NCBI BLink). [Source:TAIR%3BAcc:AT1G15385]	5.05852	33.3246
238	AT3G11570	TRICHOME BIREFRINGENCE-LIKE 8 [Source:TAIR%3BAcc:AT3G11570]	5.05298	33.197
239	AT5G19880	Peroxidase superfamily protein [Source:TAIR%3BAcc:AT5G19880]	5.04572	33.0302
240	AT5G53820	Late embryogenesis abundant protein (LEA) family protein [Source:TAIR%3BAcc:AT5G53820]	5.04572	33.0302
241	AT2G39490	F-box family protein [Source:TAIR%3BAcc:AT2G39490]	5.04572	33.0302
242	AT4G34200	D-3-phosphoglycerate dehydrogenase [Source:TAIR%3BAcc:AT4G34200]	5.03114	32.6983
243	AT3G46680	UDP-Glycosyltransferase superfamily protein [Source:TAIR%3BAcc:AT3G46680]	5.03107	32.6966
244	AT3G25950	TRAM%2C LAG1 and CLN8 (TLC) lipid-sensing domain containing protein [Source:TAIR%3BAcc:AT3G25950]	5.02615	32.5854
245	AT3G28925	BEST Arabidopsis thaliana protein match is: structural maintenance of chromosome 3 (TAIR:AT5G48600.2)%3B Has 67 Blast hits to 50 proteins in 21 species: Archae - 0%3B Bacteria - 0%3B Metazoa - 13%3B Fungi - 0%3B Plants - 33%3B Viruses - 0%3B Other Eukaryotes - 21 /.../ce: NCBI BLink). [Source:TAIR%3BAcc:AT3G28925]	5.0125	32.2784
246	AT5G46871	Putative membrane lipoprotein [Source:TAIR%3BAcc:AT5G46871]	5.0125	32.2784
247	AT5G11210	glutamate receptor 2.5 [Source:TAIR%3BAcc:AT5G11210]	5.01019	32.2269
248	AT1G23700	Protein kinase superfamily protein [Source:TAIR%3BAcc:AT1G23700]	5.00132	32.0293
249	AT4G01870	tolB protein-related [Source:TAIR%3BAcc:AT4G01870]	4.99281	31.841
250	AT5G13080	WRKY DNA-binding protein 75 [Source:TAIR%3BAcc:AT5G13080]	4.98224	31.6084
251	AT2G29480	glutathione S-transferase tau 2 [Source:TAIR%3BAcc:AT2G29480]	4.97995	31.5583
252	AT1G02470	Polyketide cyclase/dehydrase and lipid transport superfamily protein [Source:TAIR%3BAcc:AT1G02470]	4.97394	31.4271
253	AT5G50760	SAUR-like auxin-responsive protein family [Source:TAIR%3BAcc:AT5G50760]	4.97095	31.362
254	AT2G36800	don-glucosyltransferase 1 [Source:TAIR%3BAcc:AT2G36800]	4.96963	31.3334
255	AT5G55980	serine-rich protein-related [Source:TAIR%3BAcc:AT5G55980]	4.96187	31.1654
256	AT1G42980	Actin-binding FH2 (formin homology 2) family protein [Source:TAIR%3BAcc:AT1G42980]	4.96171	31.1619
257	AT4G12280	copper amine oxidase family protein [Source:TAIR%3BAcc:AT4G12280]	4.95552	31.0284
258	AT5G38940	RmlC-like cupins superfamily protein [Source:TAIR%3BAcc:AT5G38940]	4.95552	31.0284
259	AT4G01360	unknown protein%3B BEST Arabidopsis thaliana protein match is: Protein of unknown function (DUF793) (TAIR:AT1G01550.2)%3B Has 99 Blast hits to 99 proteins in 25 species: Archae - 0%3B Bacteria - 10%3B Metazoa - 0%3B Fungi - 0%3B Plants - 89%3B Viruses - 0%3B Other /.../otes - 0 (source: NCBI BLink). [Source:TAIR%3BAcc:AT4G01360]	4.9332	30.5522
260	AT3G25573	unknown protein%3B FUNCTIONS IN: molecular_function unknown%3B INVOLVED IN: biological_process unknown%3B LOCATED IN: endomembrane system%3B Has 30201 Blast hits to 17322 proteins in 780 species: Archae - 12%3B Bacteria - 1396%3B Metazoa - 17338%3B Fungi - 3422%3B /.../ - 5037%3B Viruses - 0%3B Other Eukaryotes - 2996 (source: NCBI BLink). [Source:TAIR%3BAcc:AT3G25573]	4.92415	30.3611
261	AT3G13600	calmodulin-binding family protein [Source:TAIR%3BAcc:AT3G13600]	4.92352	30.3478
262	AT4G32810	carotenoid cleavage dioxygenase 8 [Source:TAIR%3BAcc:AT4G32810]	4.91532	30.1758
263	AT4G15620	Uncharacterised protein family (UPF0497) [Source:TAIR%3BAcc:AT4G15620]	4.9094	30.0523
264	AT4G11590	F-box associated ubiquitination effector family protein [Source:TAIR%3BAcc:AT4G11590]	4.9094	30.0523
265	AT2G22320	unknown protein%3B Has 7 Blast hits to 7 proteins in 4 species: Archae - 0%3B Bacteria - 0%3B Metazoa - 0%3B Fungi - 0%3B Plants - 7%3B Viruses - 0%3B Other Eukaryotes - 0 (source: NCBI BLink). [Source:TAIR%3BAcc:AT2G22320]	4.90821	30.0275
266	AT1G55230	Family of unknown function (DUF716) [Source:TAIR%3BAcc:AT1G55230]	4.89334	29.7195
267	AT5G34940	glucuronidase 3 [Source:TAIR%3BAcc:AT5G34940]	4.89194	29.6906
268	AT3G29250	NAD(P)-binding Rossmann-fold superfamily protein [Source:TAIR%3BAcc:AT3G29250]	4.89177	29.6872
269	AT5G25180	cytochrome P450%2C family 71%2C subfamily B%2C polypeptide 14 [Source:TAIR%3BAcc:AT5G25180]	4.88396	29.527
270	AT5G01225	unknown protein%3B BEST Arabidopsis thaliana protein match is: unknown protein (TAIR:AT3G09032.1)%3B Has 30201 Blast hits to 17322 proteins in 780 species: Archae - 12%3B Bacteria - 1396%3B Metazoa - 17338%3B Fungi - 3422%3B Plants - 5037%3B Viruses - 0%3B Other Eu /.../es - 2996 (source: NCBI BLink). [Source:TAIR%3BAcc:AT5G01225]	4.86757	29.1934
271	AT3G28580	P-loop containing nucleoside triphosphate hydrolases superfamily protein [Source:TAIR%3BAcc:AT3G28580]	4.86447	29.1308
272	AT5G20790	unknown protein%3B FUNCTIONS IN: molecular_function unknown%3B INVOLVED IN: biological_process unknown%3B LOCATED IN: endomembrane system%3B EXPRESSED IN: 11 plant structures%3B EXPRESSED DURING: LP.04 four leaves visible%2C 4 anthesis%2C petal differentiation an /.../nsion stage%3B BEST Arabidopsis thaliana protein match is: unknown protein (TAIR:AT3G43110.1)%3B Has 30201 Blast hits to 17322 pro…	4.86223	29.0854
273	AT5G43170	zinc-finger protein 3 [Source:TAIR%3BAcc:AT5G43170]	4.86129	29.0666
274	AT1G67160	F-box family protein with a domain of unknown function (DUF295) [Source:TAIR%3BAcc:AT1G67160]	4.8593	29.0266
275	AT1G44542	Cyclase family protein [Source:TAIR%3BAcc:AT1G44542]	4.8593	29.0266
276	AT2G15370	fucosyltransferase 5 [Source:TAIR%3BAcc:AT2G15370]	4.8593	29.0266
277	AT1G66860	Class I glutamine amidotransferase-like superfamily protein [Source:TAIR%3BAcc:AT1G66860]	4.8593	29.0266
278	AT3G47040	Glycosyl hydrolase family protein [Source:TAIR%3BAcc:AT3G47040]	4.8593	29.0266
279	AT2G30750	cytochrome P450%2C family 71%2C subfamily A%2C polypeptide 12 [Source:TAIR%3BAcc:AT2G30750]	4.85783	28.997
280	AT1G22420	hydroxyproline-rich glycoprotein family protein [Source:TAIR%3BAcc:AT1G22420]	4.85496	28.9393
281	AT2G40370	laccase 5 [Source:TAIR%3BAcc:AT2G40370]	4.85496	28.9393
282	AT1G64160	Disease resistance-responsive (dirigent-like protein) family protein [Source:TAIR%3BAcc:AT1G64160]	4.85496	28.9393
283	AT5G18350	Disease resistance protein (TIR-NBS-LRR class) family [Source:TAIR%3BAcc:AT5G18350]	4.84932	28.8264
284	AT3G16530	Legume lectin family protein [Source:TAIR%3BAcc:AT3G16530]	4.84792	28.7986
285	AT2G35980	Late embryogenesis abundant (LEA) hydroxyproline-rich glycoprotein family [Source:TAIR%3BAcc:AT2G35980]	4.84537	28.7476
286	AT5G03550	BEST Arabidopsis thaliana protein match is: TRAF-like family protein (TAIR:AT2G42460.1)%3B Has 137 Blast hits to 125 proteins in 2 species: Archae - 0%3B Bacteria - 0%3B Metazoa - 0%3B Fungi - 0%3B Plants - 137%3B Viruses - 0%3B Other Eukaryotes - 0 (source: NCBI /.../). [Source:TAIR%3BAcc:AT5G03550]	4.84262	28.6929
287	AT1G53100	Core-2/I-branching beta-1%2C6-N-acetylglucosaminyltransferase family protein [Source:TAIR%3BAcc:AT1G53100]	4.83079	28.4585
288	AT3G03270	Adenine nucleotide alpha hydrolases-like superfamily protein [Source:TAIR%3BAcc:AT3G03270]	4.82738	28.3914
289	AT1G30420	multidrug resistance-associated protein 12 [Source:TAIR%3BAcc:AT1G30420]	4.82303	28.3059
290	AT2G23170	Auxin-responsive GH3 family protein [Source:TAIR%3BAcc:AT2G23170]	4.82217	28.289
291	AT4G06746	related to AP2 9 [Source:TAIR%3BAcc:AT4G06746]	4.81701	28.188
292	AT4G08300	nodulin MtN21 /EamA-like transporter family protein [Source:TAIR%3BAcc:AT4G08300]	4.81382	28.1257
293	AT4G22960	Protein of unknown function (DUF544) [Source:TAIR%3BAcc:AT4G22960]	4.80868	28.0256
294	AT3G60150	Protein of unknown function (DUF498/DUF598) [Source:TAIR%3BAcc:AT3G60150]	4.80868	28.0256
295	AT1G71520	Integrase-type DNA-binding superfamily protein [Source:TAIR%3BAcc:AT1G71520]	4.8082	28.0164
296	AT1G02520	P-glycoprotein 11 [Source:TAIR%3BAcc:AT1G02520]	4.80006	27.8588
297	AT4G34470	SKP1-like 12 [Source:TAIR%3BAcc:AT4G34470]	4.79837	27.8262
298	AT5G17390	Adenine nucleotide alpha hydrolases-like superfamily protein [Source:TAIR%3BAcc:AT5G17390]	4.79718	27.8032
299	AT3G03530	non-specific phospholipase C4 [Source:TAIR%3BAcc:AT3G03530]	4.79313	27.7254
300	AT5G04390	C2H2-type zinc finger family protein [Source:TAIR%3BAcc:AT5G04390]	4.78922	27.6503
301	AT5G44990	Glutathione S-transferase family protein [Source:TAIR%3BAcc:AT5G44990]	4.7824	27.5199
302	AT1G74360	Leucine-rich repeat protein kinase family protein [Source:TAIR%3BAcc:AT1G74360]	4.77798	27.4357
303	AT5G59700	Protein kinase superfamily protein [Source:TAIR%3BAcc:AT5G59700]	4.77611	27.4001
304	AT5G57510	unknown protein%3B Has 27 Blast hits to 27 proteins in 9 species: Archae - 0%3B Bacteria - 0%3B Metazoa - 0%3B Fungi - 0%3B Plants - 27%3B Viruses - 0%3B Other Eukaryotes - 0 (source: NCBI BLink). [Source:TAIR%3BAcc:AT5G57510]	4.77513	27.3816
305	AT3G44730	kinesin-like protein 1 [Source:TAIR%3BAcc:AT3G44730]	4.77391	27.3584
306	AT1G54960	NPK1-related protein kinase 2 [Source:TAIR%3BAcc:AT1G54960]	4.77391	27.3584
307	AT5G14000	NAC domain containing protein 84 [Source:TAIR%3BAcc:AT5G14000]	4.77139	27.3107
308	AT1G28040	RING/U-box superfamily protein [Source:TAIR%3BAcc:AT1G28040]	4.76951	27.275
309	AT1G63440	heavy metal atpase 5 [Source:TAIR%3BAcc:AT1G63440]	4.76686	27.2249
310	AT5G46770	unknown protein%3B Has 30201 Blast hits to 17322 proteins in 780 species: Archae - 12%3B Bacteria - 1396%3B Metazoa - 17338%3B Fungi - 3422%3B Plants - 5037%3B Viruses - 0%3B Other Eukaryotes - 2996 (source: NCBI BLink). [Source:TAIR%3BAcc:AT5G46770]	4.75621	27.0247
311	AT4G19970	CONTAINS InterPro DOMAIN/s: Nucleotide-diphospho-sugar transferase%2C predicted (InterPro:IPR005069)%3B BEST Arabidopsis thaliana protein match is: Nucleotide-diphospho-sugar transferase family protein (TAIR:AT5G44820.1)%3B Has 801 Blast hits to 466 prote /.../ 35 species: Archae - 0%3B Bacteria - 0%3B Metazoa - 2%3B Fungi - 0%3B Plants - 750%3B Viruses - 0%3B Other Eukaryotes - 49 (source: NCBI …	4.75439	26.9906
312	AT1G02220	NAC domain containing protein 3 [Source:TAIR%3BAcc:AT1G02220]	4.75387	26.981
313	AT1G07260	UDP-glucosyl transferase 71C3 [Source:TAIR%3BAcc:AT1G07260]	4.74208	26.7613
314	AT2G21010	Calcium-dependent lipid-binding (CaLB domain) family protein [Source:TAIR%3BAcc:AT2G21010]	4.73948	26.7132
315	AT4G16740	terpene synthase 03 [Source:TAIR%3BAcc:AT4G16740]	4.73876	26.6999
316	AT2G36380	pleiotropic drug resistance 6 [Source:TAIR%3BAcc:AT2G36380]	4.73479	26.6265
317	AT1G74590	glutathione S-transferase TAU 10 [Source:TAIR%3BAcc:AT1G74590]	4.73223	26.5792
318	AT1G02570	unknown protein%3B BEST Arabidopsis thaliana protein match is: unknown protein (TAIR:AT1G02575.1)%3B Has 108 Blast hits to 55 proteins in 6 species: Archae - 0%3B Bacteria - 0%3B Metazoa - 0%3B Fungi - 0%3B Plants - 108%3B Viruses - 0%3B Other Eukaryotes - 0 (sourc /.../I BLink). [Source:TAIR%3BAcc:AT1G02570]	4.72924	26.5243
319	AT3G26820	Esterase/lipase/thioesterase family protein [Source:TAIR%3BAcc:AT3G26820]	4.72924	26.5243
320	AT5G23000	myb domain protein 37 [Source:TAIR%3BAcc:AT5G23000]	4.72014	26.3575
321	AT3G23550	MATE efflux family protein [Source:TAIR%3BAcc:AT3G23550]	4.71782	26.315
322	AT3G55150	exocyst subunit exo70 family protein H1 [Source:TAIR%3BAcc:AT3G55150]	4.71557	26.274
323	AT2G14610	pathogenesis-related gene 1 [Source:TAIR%3BAcc:AT2G14610]	4.7141	26.2473
324	AT1G04370	Ethylene-responsive element binding factor 14 [Source:TAIR%3BAcc:AT1G04370]	4.70967	26.1668
325	AT5G13820	telomeric DNA binding protein 1 [Source:TAIR%3BAcc:AT5G13820]	4.70967	26.1668
326	AT5G02580	Plant protein 1589 of unknown function [Source:TAIR%3BAcc:AT5G02580]	4.70176	26.0238
327	AT5G42223	Defensin-like (DEFL) family protein [Source:TAIR%3BAcc:AT5G42223]	4.70176	26.0238
328	AT4G37290	unknown protein%3B FUNCTIONS IN: molecular_function unknown%3B INVOLVED IN: response to karrikin%3B LOCATED IN: endomembrane system%3B EXPRESSED IN: cotyledon%2C hypocotyl%2C leaf%3B EXPRESSED DURING: LP.04 four leaves visible%3B BEST Arabidopsis thaliana protein m /.../s: unknown protein (TAIR:AT2G23270.1)%3B Has 30201 Blast hits to 17322 proteins in 780 species: Archae - 12%3B Bacteria - 1396%3…	4.69552	25.9115
329	AT3G14225	GDSL-motif lipase 4 [Source:TAIR%3BAcc:AT3G14225]	4.69248	25.857
330	AT1G79680	WALL ASSOCIATED KINASE (WAK)-LIKE 10 [Source:TAIR%3BAcc:AT1G79680]	4.68715	25.7616
331	AT1G19250	flavin-dependent monooxygenase 1 [Source:TAIR%3BAcc:AT1G19250]	4.68435	25.7116
332	AT1G66600	ABA overly sensitive mutant 3 [Source:TAIR%3BAcc:AT1G66600]	4.68314	25.6902
333	AT1G78340	glutathione S-transferase TAU 22 [Source:TAIR%3BAcc:AT1G78340]	4.67808	25.6001
334	AT5G39520	Protein of unknown function (DUF1997) [Source:TAIR%3BAcc:AT5G39520]	4.6761	25.5651
335	AT3G62150	P-glycoprotein 21 [Source:TAIR%3BAcc:AT3G62150]	4.67567	25.5575
336	AT1G18290	unknown protein%3B FUNCTIONS IN: molecular_function unknown%3B INVOLVED IN: N-terminal protein myristoylation%3B LOCATED IN: chloroplast%3B EXPRESSED IN: root%3B Has 94 Blast hits to 94 proteins in 12 species: Archae - 0%3B Bacteria - 0%3B Metazoa - 0%3B Fungi - 0%3B /.../s - 94%3B Viruses - 0%3B Other Eukaryotes - 0 (source: NCBI BLink). [Source:TAIR%3BAcc:AT1G18290]	4.67375	25.5234
337	AT3G54640	tryptophan synthase alpha chain [Source:TAIR%3BAcc:AT3G54640]	4.67361	25.5209
338	AT4G11170	Disease resistance protein (TIR-NBS-LRR class) family [Source:TAIR%3BAcc:AT4G11170]	4.67	25.4571
339	AT3G43250	Family of unknown function (DUF572) [Source:TAIR%3BAcc:AT3G43250]	4.66666	25.3982
340	AT5G47740	Adenine nucleotide alpha hydrolases-like superfamily protein [Source:TAIR%3BAcc:AT5G47740]	4.65403	25.1769
341	AT1G23060	BEST Arabidopsis thaliana protein match is: TPX2 (targeting protein for Xklp2) protein family (TAIR:AT1G70950.1)%3B Has 35333 Blast hits to 34131 proteins in 2444 species: Archae - 798%3B Bacteria - 22429%3B Metazoa - 974%3B Fungi - 991%3B Plants - 531%3B Virus /.../%3B Other Eukaryotes - 9610 (source: NCBI BLink). [Source:TAIR%3BAcc:AT1G23060]	4.64658	25.0473
342	AT2G44990	carotenoid cleavage dioxygenase 7 [Source:TAIR%3BAcc:AT2G44990]	4.64518	25.0229
343	AT5G06839	bZIP transcription factor family protein [Source:TAIR%3BAcc:AT5G06839]	4.64518	25.0229
344	AT2G29350	senescence-associated gene 13 [Source:TAIR%3BAcc:AT2G29350]	4.63917	24.919
345	AT1G62370	RING/U-box superfamily protein [Source:TAIR%3BAcc:AT1G62370]	4.63161	24.7886
346	AT2G03360	Glycosyltransferase family 61 protein [Source:TAIR%3BAcc:AT2G03360]	4.63153	24.7874
347	AT4G38030	Rhamnogalacturonate lyase family protein [Source:TAIR%3BAcc:AT4G38030]	4.61395	24.4871
348	AT3G02240	Encodes a root meristem growth factor (RGF). Belongs to a family of functionally redundant homologous peptides that are secreted%2C tyrosine-sulfated%2C and expressed mainly in the stem cell area and the innermost layer of central columella cells. RGFs /.../equired for maintenance of the root stem cell niche and transit amplifying cell proliferation. Members of this family include: At5g60810 (RGF…	4.60508	24.3371
349	AT1G74020	strictosidine synthase 2 [Source:TAIR%3BAcc:AT1G74020]	4.59362	24.1445
350	AT5G05340	Peroxidase superfamily protein [Source:TAIR%3BAcc:AT5G05340]	4.59256	24.1268
351	AT1G79900	Mitochondrial substrate carrier family protein [Source:TAIR%3BAcc:AT1G79900]	4.58938	24.0736
352	AT4G27290	S-locus lectin protein kinase family protein [Source:TAIR%3BAcc:AT4G27290]	4.58628	24.022
353	AT5G20960	aldehyde oxidase 1 [Source:TAIR%3BAcc:AT5G20960]	4.58346	23.9751
354	AT3G49130	SWAP (Suppressor-of-White-APricot)/surp RNA-binding domain-containing protein [Source:TAIR%3BAcc:AT3G49130]	4.57118	23.7718
355	AT5G48400	Glutamate receptor family protein [Source:TAIR%3BAcc:AT5G48400]	4.57038	23.7586
356	AT1G65970	thioredoxin-dependent peroxidase 2 [Source:TAIR%3BAcc:AT1G65970]	4.56935	23.7417
357	AT2G40470	LOB domain-containing protein 15 [Source:TAIR%3BAcc:AT2G40470]	4.56901	23.736
358	AT2G18193	P-loop containing nucleoside triphosphate hydrolases superfamily protein [Source:TAIR%3BAcc:AT2G18193]	4.56901	23.736
359	AT2G41450	N-acetyltransferases%3BN-acetyltransferases [Source:TAIR%3BAcc:AT2G41450]	4.55591	23.5215
360	AT1G61810	beta-glucosidase 45 [Source:TAIR%3BAcc:AT1G61810]	4.55591	23.5215
361	AT2G14290	F-box family protein with a domain of unknown function (DUF295) [Source:TAIR%3BAcc:AT2G14290]	4.55361	23.4841
362	AT1G71140	MATE efflux family protein [Source:TAIR%3BAcc:AT1G71140]	4.55347	23.4818
363	AT2G43870	Pectin lyase-like superfamily protein [Source:TAIR%3BAcc:AT2G43870]	4.5525	23.4659
364	AT5G06230	TRICHOME BIREFRINGENCE-LIKE 9 [Source:TAIR%3BAcc:AT5G06230]	4.55176	23.4539
365	AT5G03590	GDSL-like Lipase/Acylhydrolase superfamily protein [Source:TAIR%3BAcc:AT5G03590]	4.54683	23.374
366	AT5G19890	Peroxidase superfamily protein [Source:TAIR%3BAcc:AT5G19890]	4.52488	23.0211
367	AT2G20030	RING/U-box superfamily protein [Source:TAIR%3BAcc:AT2G20030]	4.52488	23.0211
368	AT5G39610	NAC domain containing protein 6 [Source:TAIR%3BAcc:AT5G39610]	4.52284	22.9885
369	AT5G63970	Copine (Calcium-dependent phospholipid-binding protein) family [Source:TAIR%3BAcc:AT5G63970]	4.51832	22.9166
370	AT1G51890	Leucine-rich repeat protein kinase family protein [Source:TAIR%3BAcc:AT1G51890]	4.50834	22.7585
371	AT4G02280	sucrose synthase 3 [Source:TAIR%3BAcc:AT4G02280]	4.49631	22.5697
372	AT1G06135	unknown protein%3B FUNCTIONS IN: molecular_function unknown%3B INVOLVED IN: biological_process unknown%3B LOCATED IN: endomembrane system%3B BEST Arabidopsis thaliana protein match is: unknown protein (TAIR:AT2G31345.1)%3B Has 35333 Blast hits to 34131 protei /.../2444 species: Archae - 798%3B Bacteria - 22429%3B Metazoa - 974%3B Fungi - 991%3B Plants - 531%3B Viruses - 0%3B Other Eukaryotes - 96…	4.49317	22.5206
373	AT4G33150	lysine-ketoglutarate reductase/saccharopine dehydrogenase bifunctional enzyme [Source:TAIR%3BAcc:AT4G33150]	4.49234	22.5076
374	AT1G16420	metacaspase 8 [Source:TAIR%3BAcc:AT1G16420]	4.4887	22.4509
375	AT1G21320	nucleotide binding%3Bnucleic acid binding [Source:TAIR%3BAcc:AT1G21320]	4.48859	22.4491
376	AT2G44790	uclacyanin 2 [Source:TAIR%3BAcc:AT2G44790]	4.47948	22.3078
377	AT3G15830	phosphatidic acid phosphatase-related / PAP2-related [Source:TAIR%3BAcc:AT3G15830]	4.47644	22.261
378	AT4G04480	unknown protein%3B LOCATED IN: chloroplast%3B EXPRESSED IN: flower%2C pollen tube%3B EXPRESSED DURING: petal differentiation and expansion stage%3B BEST Arabidopsis thaliana protein match is: F-box family protein with a domain of unknown function (DUF295) (TA /.../G22030.1)%3B Has 78 Blast hits to 78 proteins in 10 species: Archae - 0%3B Bacteria - 0%3B Metazoa - 0%3B Fungi - 0%3B Plants - 78%3B …	4.47641	22.2604
379	AT5G14730	unknown protein%3B CONTAINS InterPro DOMAIN/s: Protein of unknown function DUF1645 (InterPro:IPR012442)%3B BEST Arabidopsis thaliana protein match is: unknown protein (TAIR:AT3G01513.1)%3B Has 85 Blast hits to 83 proteins in 14 species: Archae - 0%3B Bacter /.../%3B Metazoa - 0%3B Fungi - 0%3B Plants - 76%3B Viruses - 0%3B Other Eukaryotes - 0 (source: NCBI BLink). [Source:TAIR%3BAcc:AT5G14730]	4.47121	22.1803
380	AT1G09240	nicotianamine synthase 3 [Source:TAIR%3BAcc:AT1G09240]	4.46947	22.1536
381	AT2G29165	transposable element gene [Source:TAIR%3BAcc:AT2G29165]	4.46075	22.0202
382	AT4G24580	Rho GTPase activation protein (RhoGAP) with PH domain [Source:TAIR%3BAcc:AT4G24580]	4.46075	22.0202
383	AT1G51915	cryptdin protein-related [Source:TAIR%3BAcc:AT1G51915]	4.46075	22.0202
384	AT1G73220	organic cation/carnitine transporter1 [Source:TAIR%3BAcc:AT1G73220]	4.44426	21.7699
385	AT4G37720	phytosulfokine 6 precursor [Source:TAIR%3BAcc:AT4G37720]	4.43873	21.6865
386	AT2G45570	cytochrome P450%2C family 76%2C subfamily C%2C polypeptide 2 [Source:TAIR%3BAcc:AT2G45570]	4.43364	21.6102
387	AT4G04610	APS reductase 1 [Source:TAIR%3BAcc:AT4G04610]	4.42759	21.5197
388	AT1G05610	ADP-glucose pyrophosphorylase small subunit 2 [Source:TAIR%3BAcc:AT1G05610]	4.42759	21.5197
389	AT3G23220	Integrase-type DNA-binding superfamily protein [Source:TAIR%3BAcc:AT3G23220]	4.42278	21.4482
390	AT1G66570	sucrose-proton symporter 7 [Source:TAIR%3BAcc:AT1G66570]	4.42201	21.4367
391	AT1G10040	alpha/beta-Hydrolases superfamily protein [Source:TAIR%3BAcc:AT1G10040]	4.41795	21.3764
392	AT1G66700	S-adenosyl-L-methionine-dependent methyltransferases superfamily protein [Source:TAIR%3BAcc:AT1G66700]	4.41297	21.3028
393	AT5G64910	unknown protein%3B BEST Arabidopsis thaliana protein match is: unknown protein (TAIR:AT5G10010.1)%3B Has 1807 Blast hits to 1807 proteins in 277 species: Archae - 0%3B Bacteria - 0%3B Metazoa - 736%3B Fungi - 347%3B Plants - 385%3B Viruses - 0%3B Other Eukaryotes - /.../source: NCBI BLink). [Source:TAIR%3BAcc:AT5G64910]	4.40244	21.1479
394	AT3G09450	CONTAINS InterPro DOMAIN/s: Fusaric acid resistance protein%2C conserved region (InterPro:IPR006726)%3B BEST Arabidopsis thaliana protein match is: unknown protein (TAIR:AT2G28780.1)%3B Has 503 Blast hits to 494 proteins in 215 species: Archae - 0%3B Bacter /.../23%3B Metazoa - 0%3B Fungi - 0%3B Plants - 65%3B Viruses - 0%3B Other Eukaryotes - 15 (source: NCBI BLink). [Source:TAIR%3BAcc:AT3G09450]	4.40244	21.1479
395	AT2G36780	UDP-Glycosyltransferase superfamily protein [Source:TAIR%3BAcc:AT2G36780]	4.40205	21.1422
396	AT2G38860	Class I glutamine amidotransferase-like superfamily protein [Source:TAIR%3BAcc:AT2G38860]	4.40069	21.1222
397	AT1G61290	syntaxin of plants 124 [Source:TAIR%3BAcc:AT1G61290]	4.39364	21.0192
398	AT1G61080	Hydroxyproline-rich glycoprotein family protein [Source:TAIR%3BAcc:AT1G61080]	4.39364	21.0192
399	AT2G29740	UDP-glucosyl transferase 71C2 [Source:TAIR%3BAcc:AT2G29740]	4.39364	21.0192
400	AT1G45140	transposable element gene [Source:TAIR%3BAcc:AT1G45140]	4.39364	21.0192
401	AT3G52780	Purple acid phosphatases superfamily protein [Source:TAIR%3BAcc:AT3G52780]	4.38238	20.8558
402	AT2G43820	UDP-glucosyltransferase 74F2 [Source:TAIR%3BAcc:AT2G43820]	4.37802	20.7929
403	AT1G17020	senescence-related gene 1 [Source:TAIR%3BAcc:AT1G17020]	4.37425	20.7387
404	AT3G01970	WRKY DNA-binding protein 45 [Source:TAIR%3BAcc:AT3G01970]	4.37392	20.7339
405	AT3G26440	Protein of unknown function (DUF707) [Source:TAIR%3BAcc:AT3G26440]	4.3648	20.6032
406	AT4G18050	P-glycoprotein 9 [Source:TAIR%3BAcc:AT4G18050]	4.36094	20.5482
407	AT2G33100	cellulose synthase-like D1 [Source:TAIR%3BAcc:AT2G33100]	4.35887	20.5188
408	AT2G44890	cytochrome P450%2C family 704%2C subfamily A%2C polypeptide 1 [Source:TAIR%3BAcc:AT2G44890]	4.35887	20.5188
409	AT3G48890	membrane-associated progesterone binding protein 3 [Source:TAIR%3BAcc:AT3G48890]	4.35644	20.4843
410	AT5G64900	precursor of peptide 1 [Source:TAIR%3BAcc:AT5G64900]	4.34117	20.2685
411	AT4G15340	pentacyclic triterpene synthase 1 [Source:TAIR%3BAcc:AT4G15340]	4.32444	20.0349
412	AT1G63370	Flavin-binding monooxygenase family protein [Source:TAIR%3BAcc:AT1G63370]	4.32444	20.0349
413	AT4G19360	SCD6 protein-related [Source:TAIR%3BAcc:AT4G19360]	4.32444	20.0349
414	AT3G02930	Plant protein of unknown function (DUF827) [Source:TAIR%3BAcc:AT3G02930]	4.32325	20.0183
415	AT5G06740	Concanavalin A-like lectin protein kinase family protein [Source:TAIR%3BAcc:AT5G06740]	4.32325	20.0183
416	AT1G52900	Toll-Interleukin-Resistance (TIR) domain family protein [Source:TAIR%3BAcc:AT1G52900]	4.32325	20.0183
417	AT1G52080	actin binding protein family [Source:TAIR%3BAcc:AT1G52080]	4.31723	19.9349
418	AT1G69500	cytochrome P450%2C family 704%2C subfamily B%2C polypeptide 1 [Source:TAIR%3BAcc:AT1G69500]	4.31118	19.8515
419	AT2G26650	K+ transporter 1 [Source:TAIR%3BAcc:AT2G26650]	4.30791	19.8066
420	AT1G10220	BEST Arabidopsis thaliana protein match is: ZCF37 (TAIR:AT1G59590.1)%3B Has 43 Blast hits to 43 proteins in 15 species: Archae - 0%3B Bacteria - 2%3B Metazoa - 7%3B Fungi - 0%3B Plants - 27%3B Viruses - 0%3B Other Eukaryotes - 7 (source: NCBI BLink). [Source:TAIR%3BAcc:AT1G10220]	4.30676	19.7908
421	AT3G02550	LOB domain-containing protein 41 [Source:TAIR%3BAcc:AT3G02550]	4.30388	19.7514
422	AT5G38900	Thioredoxin superfamily protein [Source:TAIR%3BAcc:AT5G38900]	4.29058	19.5701
423	AT4G33540	metallo-beta-lactamase family protein [Source:TAIR%3BAcc:AT4G33540]	4.28567	19.5036
424	AT4G21830	methionine sulfoxide reductase B7 [Source:TAIR%3BAcc:AT4G21830]	4.27931	19.4178
425	AT1G79450	ALA-interacting subunit 5 [Source:TAIR%3BAcc:AT1G79450]	4.27551	19.3667
426	AT2G29490	glutathione S-transferase TAU 1 [Source:TAIR%3BAcc:AT2G29490]	4.27165	19.315
427	AT5G61260	Plant calmodulin-binding protein-related [Source:TAIR%3BAcc:AT5G61260]	4.27078	19.3034
428	AT1G21310	extensin 3 [Source:TAIR%3BAcc:AT1G21310]	4.2691	19.2808
429	AT2G46950	cytochrome P450%2C family 709%2C subfamily B%2C polypeptide 2 [Source:TAIR%3BAcc:AT2G46950]	4.26811	19.2676
430	AT5G01380	Homeodomain-like superfamily protein [Source:TAIR%3BAcc:AT5G01380]	4.26629	19.2434
431	AT5G59510	ROTUNDIFOLIA like 5 [Source:TAIR%3BAcc:AT5G59510]	4.26342	19.2051
432	AT1G54890	Late embryogenesis abundant (LEA) protein-related [Source:TAIR%3BAcc:AT1G54890]	4.25901	19.1466
433	AT4G34131	UDP-glucosyl transferase 73B3 [Source:TAIR%3BAcc:AT4G34131]	4.25324	19.0701
434	AT4G35165	Protein of unknown function (DUF1278) [Source:TAIR%3BAcc:AT4G35165]	4.24925	19.0174
435	AT1G54000	GDSL-like Lipase/Acylhydrolase superfamily protein [Source:TAIR%3BAcc:AT1G54000]	4.24925	19.0174
436	AT1G22400	UDP-Glycosyltransferase superfamily protein [Source:TAIR%3BAcc:AT1G22400]	4.24453	18.9553
437	AT3G11773	Thioredoxin superfamily protein [Source:TAIR%3BAcc:AT3G11773]	4.24198	18.9218
438	AT5G50120	Transducin/WD40 repeat-like superfamily protein [Source:TAIR%3BAcc:AT5G50120]	4.24198	18.9218
439	AT1G69150	Cysteine/Histidine-rich C1 domain family protein [Source:TAIR%3BAcc:AT1G69150]	4.24198	18.9218
440	AT3G30393	transposable element gene [Source:TAIR%3BAcc:AT3G30393]	4.24198	18.9218
441	AT2G04395	Nucleic acid-binding%2C OB-fold-like protein [Source:TAIR%3BAcc:AT2G04395]	4.24198	18.9218
442	AT1G67810	sulfur E2 [Source:TAIR%3BAcc:AT1G67810]	4.2326	18.7992
443	AT1G29230	CBL-interacting protein kinase 18 [Source:TAIR%3BAcc:AT1G29230]	4.23014	18.7672
444	AT4G37430	cytochrome P450%2C family 91%2C subfamily A%2C polypeptide 2 [Source:TAIR%3BAcc:AT4G37430]	4.22143	18.6542
445	AT3G01420	Peroxidase superfamily protein [Source:TAIR%3BAcc:AT3G01420]	4.21275	18.5423
446	AT4G12120	Sec1/munc18-like (SM) proteins superfamily [Source:TAIR%3BAcc:AT4G12120]	4.20964	18.5024
447	AT2G47190	myb domain protein 2 [Source:TAIR%3BAcc:AT2G47190]	4.2082	18.484
448	AT5G10625	BEST Arabidopsis thaliana protein match is: flowering promoting factor 1 (TAIR:AT5G24860.1)%3B Has 35333 Blast hits to 34131 proteins in 2444 species: Archae - 798%3B Bacteria - 22429%3B Metazoa - 974%3B Fungi - 991%3B Plants - 531%3B Viruses - 0%3B Other Eukaryo /.../9610 (source: NCBI BLink). [Source:TAIR%3BAcc:AT5G10625]	4.20675	18.4653
449	AT2G43150	Proline-rich extensin-like family protein [Source:TAIR%3BAcc:AT2G43150]	4.198	18.3537
450	AT3G13130	unknown protein%3B FUNCTIONS IN: molecular_function unknown%3B INVOLVED IN: biological_process unknown%3B LOCATED IN: endomembrane system%3B EXPRESSED IN: male gametophyte%3B Has 140 Blast hits to 132 proteins in 41 species: Archae - 2%3B Bacteria - 4%3B Metazoa /.../Fungi - 20%3B Plants - 51%3B Viruses - 0%3B Other Eukaryotes - 34 (source: NCBI BLink). [Source:TAIR%3BAcc:AT3G13130]	4.19772	18.3501
451	AT3G55910	unknown protein%3B Has 4 Blast hits to 4 proteins in 2 species: Archae - 0%3B Bacteria - 0%3B Metazoa - 0%3B Fungi - 0%3B Plants - 4%3B Viruses - 0%3B Other Eukaryotes - 0 (source: NCBI BLink). [Source:TAIR%3BAcc:AT3G55910]	4.19509	18.3168
452	AT5G60300	Concanavalin A-like lectin protein kinase family protein [Source:TAIR%3BAcc:AT5G60300]	4.19085	18.263
453	AT3G13610	2-oxoglutarate (2OG) and Fe(II)-dependent oxygenase superfamily protein [Source:TAIR%3BAcc:AT3G13610]	4.19046	18.2581
454	AT5G24540	beta glucosidase 31 [Source:TAIR%3BAcc:AT5G24540]	4.18179	18.1487
455	AT1G30370	alpha/beta-Hydrolases superfamily protein [Source:TAIR%3BAcc:AT1G30370]	4.17303	18.0387
456	AT1G61415	unknown protein%3B FUNCTIONS IN: molecular_function unknown%3B INVOLVED IN: biological_process unknown%3B LOCATED IN: cellular_component unknown%3B BEST Arabidopsis thaliana protein match is: unknown protein (TAIR:AT1G61450.1)%3B Has 30201 Blast hits to 17322 /.../ins in 780 species: Archae - 12%3B Bacteria - 1396%3B Metazoa - 17338%3B Fungi - 3422%3B Plants - 5037%3B Viruses - 0%3B Other Eukaryo…	4.17125	18.0165
457	AT4G37780	myb domain protein 87 [Source:TAIR%3BAcc:AT4G37780]	4.17125	18.0165
458	AT2G25940	alpha-vacuolar processing enzyme [Source:TAIR%3BAcc:AT2G25940]	4.17125	18.0165
459	AT5G65790	myb domain protein 68 [Source:TAIR%3BAcc:AT5G65790]	4.17125	18.0165
460	AT1G10586	basic helix-loop-helix (bHLH) DNA-binding superfamily protein [Source:TAIR%3BAcc:AT1G10586]	4.17125	18.0165
461	AT4G21323	Subtilase family protein [Source:TAIR%3BAcc:AT4G21323]	4.17125	18.0165
462	AT4G31960	unknown protein%3B Has 4 Blast hits to 4 proteins in 1 species: Archae - 0%3B Bacteria - 0%3B Metazoa - 0%3B Fungi - 0%3B Plants - 4%3B Viruses - 0%3B Other Eukaryotes - 0 (source: NCBI BLink). [Source:TAIR%3BAcc:AT4G31960]	4.17125	18.0165
463	AT5G64790	O-Glycosyl hydrolases family 17 protein [Source:TAIR%3BAcc:AT5G64790]	4.1676	17.971
464	AT1G22360	UDP-glucosyl transferase 85A2 [Source:TAIR%3BAcc:AT1G22360]	4.16324	17.9168
465	AT5G57123	unknown protein%3B BEST Arabidopsis thaliana protein match is: unknown protein (TAIR:AT4G29905.1)%3B Has 30201 Blast hits to 17322 proteins in 780 species: Archae - 12%3B Bacteria - 1396%3B Metazoa - 17338%3B Fungi - 3422%3B Plants - 5037%3B Viruses - 0%3B Other Eu /.../es - 2996 (source: NCBI BLink). [Source:TAIR%3BAcc:AT5G57123]	4.15886	17.8625
466	AT1G26410	FAD-binding Berberine family protein [Source:TAIR%3BAcc:AT1G26410]	4.15544	17.8202
467	AT2G36750	UDP-glucosyl transferase 73C1 [Source:TAIR%3BAcc:AT2G36750]	4.15452	17.8088
468	AT2G38920	SPX (SYG1/Pho81/XPR1) domain-containing protein / zinc finger (C3HC4-type RING finger) protein-related [Source:TAIR%3BAcc:AT2G38920]	4.15452	17.8088
469	AT5G25920	BEST Arabidopsis thaliana protein match is: Eukaryotic aspartyl protease family protein (TAIR:AT3G29750.1)%3B Has 1807 Blast hits to 1807 proteins in 277 species: Archae - 0%3B Bacteria - 0%3B Metazoa - 736%3B Fungi - 347%3B Plants - 385%3B Viruses - 0%3B Other E /.../tes - 339 (source: NCBI BLink). [Source:TAIR%3BAcc:AT5G25920]	4.15291	17.789
470	AT3G06490	myb domain protein 108 [Source:TAIR%3BAcc:AT3G06490]	4.1513	17.7691
471	AT1G54575	unknown protein%3B Has 35333 Blast hits to 34131 proteins in 2444 species: Archae - 798%3B Bacteria - 22429%3B Metazoa - 974%3B Fungi - 991%3B Plants - 531%3B Viruses - 0%3B Other Eukaryotes - 9610 (source: NCBI BLink). [Source:TAIR%3BAcc:AT1G54575]	4.14994	17.7524
472	AT4G27830	beta glucosidase 10 [Source:TAIR%3BAcc:AT4G27830]	4.14198	17.6546
473	AT1G16090	wall associated kinase-like 7 [Source:TAIR%3BAcc:AT1G16090]	4.14186	17.6532
474	AT5G03610	GDSL-like Lipase/Acylhydrolase superfamily protein [Source:TAIR%3BAcc:AT5G03610]	4.13688	17.5924
475	AT3G17980	Calcium-dependent lipid-binding (CaLB domain) family protein [Source:TAIR%3BAcc:AT3G17980]	4.1306	17.516
476	AT2G03505	Carbohydrate-binding X8 domain superfamily protein [Source:TAIR%3BAcc:AT2G03505]	4.12602	17.4604
477	AT3G22600	Bifunctional inhibitor/lipid-transfer protein/seed storage 2S albumin superfamily protein [Source:TAIR%3BAcc:AT3G22600]	4.12337	17.4284
478	AT5G39580	Peroxidase superfamily protein [Source:TAIR%3BAcc:AT5G39580]	4.12026	17.3909
479	AT4G40020	Myosin heavy chain-related protein [Source:TAIR%3BAcc:AT4G40020]	4.12026	17.3909
480	AT1G26390	FAD-binding Berberine family protein [Source:TAIR%3BAcc:AT1G26390]	4.11042	17.2727
481	AT2G15780	Cupredoxin superfamily protein [Source:TAIR%3BAcc:AT2G15780]	4.10413	17.1976
482	AT1G22380	UDP-glucosyl transferase 85A3 [Source:TAIR%3BAcc:AT1G22380]	4.10286	17.1824
483	AT5G59490	Haloacid dehalogenase-like hydrolase (HAD) superfamily protein [Source:TAIR%3BAcc:AT5G59490]	4.10286	17.1824
484	AT2G23150	natural resistance-associated macrophage protein 3 [Source:TAIR%3BAcc:AT2G23150]	4.09545	17.0944
485	AT4G13630	Protein of unknown function%2C DUF593 [Source:TAIR%3BAcc:AT4G13630]	4.09192	17.0526
486	AT3G62590	alpha/beta-Hydrolases superfamily protein [Source:TAIR%3BAcc:AT3G62590]	4.09124	17.0446
487	AT1G04445	C2H2-like zinc finger protein [Source:TAIR%3BAcc:AT1G04445]	4.08878	17.0156
488	AT2G47200	unknown protein%3B Has 3 Blast hits to 3 proteins in 1 species: Archae - 0%3B Bacteria - 0%3B Metazoa - 0%3B Fungi - 0%3B Plants - 3%3B Viruses - 0%3B Other Eukaryotes - 0 (source: NCBI BLink). [Source:TAIR%3BAcc:AT2G47200]	4.08878	17.0156
489	AT2G36020	HVA22-like protein J [Source:TAIR%3BAcc:AT2G36020]	4.08878	17.0156
490	AT5G09720	Magnesium transporter CorA-like family protein [Source:TAIR%3BAcc:AT5G09720]	4.08878	17.0156
491	AT1G73860	P-loop containing nucleoside triphosphate hydrolases superfamily protein [Source:TAIR%3BAcc:AT1G73860]	4.08878	17.0156
492	AT4G34580	Sec14p-like phosphatidylinositol transfer family protein [Source:TAIR%3BAcc:AT4G34580]	4.08878	17.0156
493	AT5G59270	Concanavalin A-like lectin protein kinase family protein [Source:TAIR%3BAcc:AT5G59270]	4.08878	17.0156
494	AT5G56630	phosphofructokinase 7 [Source:TAIR%3BAcc:AT5G56630]	4.07994	16.9116
495	AT3G23790	AMP-dependent synthetase and ligase family protein [Source:TAIR%3BAcc:AT3G23790]	4.07993	16.9115
496	AT2G47550	Plant invertase/pectin methylesterase inhibitor superfamily [Source:TAIR%3BAcc:AT2G47550]	4.07814	16.8905
497	AT4G05390	root FNR 1 [Source:TAIR%3BAcc:AT4G05390]	4.07681	16.8749
498	AT2G17500	Auxin efflux carrier family protein [Source:TAIR%3BAcc:AT2G17500]	4.07414	16.8437
499	AT1G33030	O-methyltransferase family protein [Source:TAIR%3BAcc:AT1G33030]	4.07337	16.8347
500	AT3G54150	S-adenosyl-L-methionine-dependent methyltransferases superfamily protein [Source:TAIR%3BAcc:AT3G54150]	4.07333	16.8343
501	AT1G28190	unknown protein%3B BEST Arabidopsis thaliana protein match is: unknown protein (TAIR:AT5G12340.1)%3B Has 166 Blast hits to 162 proteins in 36 species: Archae - 0%3B Bacteria - 2%3B Metazoa - 15%3B Fungi - 5%3B Plants - 124%3B Viruses - 0%3B Other Eukaryotes - 20 (s /.../ NCBI BLink). [Source:TAIR%3BAcc:AT1G28190]	4.06764	16.768
502	AT4G13310	cytochrome P450%2C family 71%2C subfamily A%2C polypeptide 20 [Source:TAIR%3BAcc:AT4G13310]	4.06141	16.6957
503	AT1G33020	F-box and associated interaction domains-containing protein [Source:TAIR%3BAcc:AT1G33020]	4.06141	16.6957
504	AT3G16300	Uncharacterised protein family (UPF0497) [Source:TAIR%3BAcc:AT3G16300]	4.06141	16.6957
505	AT5G60530	late embryogenesis abundant protein-related / LEA protein-related [Source:TAIR%3BAcc:AT5G60530]	4.06141	16.6957
506	AT3G09290	telomerase activator1 [Source:TAIR%3BAcc:AT3G09290]	4.06141	16.6957
507	AT5G25970	Core-2/I-branching beta-1%2C6-N-acetylglucosaminyltransferase family protein [Source:TAIR%3BAcc:AT5G25970]	4.06141	16.6957
508	AT1G54100	aldehyde dehydrogenase 7B4 [Source:TAIR%3BAcc:AT1G54100]	4.06118	16.6931
509	AT3G45660	Major facilitator superfamily protein [Source:TAIR%3BAcc:AT3G45660]	4.06021	16.6819
510	AT3G57380	Glycosyltransferase family 61 protein [Source:TAIR%3BAcc:AT3G57380]	4.05946	16.6732
511	AT2G21510	DNAJ heat shock N-terminal domain-containing protein [Source:TAIR%3BAcc:AT2G21510]	4.05609	16.6343
512	AT2G30400	ovate family protein 2 [Source:TAIR%3BAcc:AT2G30400]	4.05195	16.5866
513	AT2G03760	sulphotransferase 12 [Source:TAIR%3BAcc:AT2G03760]	4.0463	16.5218
514	AT2G36440	unknown protein%3B Has 3 Blast hits to 3 proteins in 2 species: Archae - 0%3B Bacteria - 0%3B Metazoa - 0%3B Fungi - 0%3B Plants - 3%3B Viruses - 0%3B Other Eukaryotes - 0 (source: NCBI BLink). [Source:TAIR%3BAcc:AT2G36440]	4.04572	16.5151
515	AT3G55890	Yippee family putative zinc-binding protein [Source:TAIR%3BAcc:AT3G55890]	4.04363	16.4913
516	AT1G47510	inositol polyphosphate 5-phosphatase 11 [Source:TAIR%3BAcc:AT1G47510]	4.0393	16.4419
517	AT1G68450	VQ motif-containing protein [Source:TAIR%3BAcc:AT1G68450]	4.03858	16.4336
518	AT2G29460	glutathione S-transferase tau 4 [Source:TAIR%3BAcc:AT2G29460]	4.0359	16.4032
519	AT1G14540	Peroxidase superfamily protein [Source:TAIR%3BAcc:AT1G14540]	4.03547	16.3982
520	AT4G28460	unknown protein%3B FUNCTIONS IN: molecular_function unknown%3B INVOLVED IN: biological_process unknown%3B LOCATED IN: endomembrane system%3B EXPRESSED IN: 10 plant structures%3B EXPRESSED DURING: LP.04 four leaves visible%2C 4 anthesis%2C petal differentiation an /.../nsion stage%3B Has 8 Blast hits to 8 proteins in 3 species: Archae - 0%3B Bacteria - 0%3B Metazoa - 0%3B Fungi - 0%3B Plants - 8%3…	4.03342	16.375
521	AT1G32940	Subtilase family protein [Source:TAIR%3BAcc:AT1G32940]	4.03268	16.3665
522	AT4G28550	Ypt/Rab-GAP domain of gyp1p superfamily protein [Source:TAIR%3BAcc:AT4G28550]	4.03107	16.3483
523	AT1G02660	alpha/beta-Hydrolases superfamily protein [Source:TAIR%3BAcc:AT1G02660]	4.03043	16.341
524	AT5G49700	Predicted AT-hook DNA-binding family protein [Source:TAIR%3BAcc:AT5G49700]	4.02531	16.2832
525	AT3G04070	NAC domain containing protein 47 [Source:TAIR%3BAcc:AT3G04070]	4.02417	16.2703
526	AT2G45220	Plant invertase/pectin methylesterase inhibitor superfamily [Source:TAIR%3BAcc:AT2G45220]	4.01695	16.1891
527	AT2G30720	Thioesterase/thiol ester dehydrase-isomerase superfamily protein [Source:TAIR%3BAcc:AT2G30720]	4.01333	16.1485
528	AT1G48000	myb domain protein 112 [Source:TAIR%3BAcc:AT1G48000]	4.00794	16.0883
529	AT4G35190	Putative lysine decarboxylase family protein [Source:TAIR%3BAcc:AT4G35190]	4.00132	16.0147
530	AT1G18280	Bifunctional inhibitor/lipid-transfer protein/seed storage 2S albumin superfamily protein [Source:TAIR%3BAcc:AT1G18280]	4.00132	16.0147
531	AT1G30814	unknown protein%3B Has 35333 Blast hits to 34131 proteins in 2444 species: Archae - 798%3B Bacteria - 22429%3B Metazoa - 974%3B Fungi - 991%3B Plants - 531%3B Viruses - 0%3B Other Eukaryotes - 9610 (source: NCBI BLink). [Source:TAIR%3BAcc:AT1G30814]	4.00132	16.0147
532	AT1G25340	myb domain protein 116 [Source:TAIR%3BAcc:AT1G25340]	4.00132	16.0147
533	AT3G27330	zinc finger (C3HC4-type RING finger) family protein [Source:TAIR%3BAcc:AT3G27330]	3.9954	15.949
534	AT5G59520	ZRT/IRT-like protein 2 [Source:TAIR%3BAcc:AT5G59520]	3.98621	15.8478
535	AT5G59530	2-oxoglutarate (2OG) and Fe(II)-dependent oxygenase superfamily protein [Source:TAIR%3BAcc:AT5G59530]	3.98317	15.8145
536	AT5G45900	ThiF family protein [Source:TAIR%3BAcc:AT5G45900]	3.97989	15.7785
537	AT5G38200	Class I glutamine amidotransferase-like superfamily protein [Source:TAIR%3BAcc:AT5G38200]	3.97674	15.7441
538	AT2G15480	UDP-glucosyl transferase 73B5 [Source:TAIR%3BAcc:AT2G15480]	3.9765	15.7415
539	AT1G61370	S-locus lectin protein kinase family protein [Source:TAIR%3BAcc:AT1G61370]	3.97139	15.6858
540	AT3G25240	Protein of unknown function (DUF506) [Source:TAIR%3BAcc:AT3G25240]	3.97095	15.681
541	AT3G14850	TRICHOME BIREFRINGENCE-LIKE 41 [Source:TAIR%3BAcc:AT3G14850]	3.96576	15.6247
542	AT2G46790	pseudo-response regulator 9 [Source:TAIR%3BAcc:AT2G46790]	3.96187	15.5827
543	AT2G42440	Lateral organ boundaries (LOB) domain family protein [Source:TAIR%3BAcc:AT2G42440]	3.96187	15.5827
544	AT1G05990	EF hand calcium-binding protein family [Source:TAIR%3BAcc:AT1G05990]	3.96187	15.5827
545	AT2G37670	Transducin/WD40 repeat-like superfamily protein [Source:TAIR%3BAcc:AT2G37670]	3.96187	15.5827
546	AT2G37070	unknown protein%3B BEST Arabidopsis thaliana protein match is: unknown protein (TAIR:AT3G53320.1)%3B Has 1323 Blast hits to 775 proteins in 176 species: Archae - 0%3B Bacteria - 113%3B Metazoa - 351%3B Fungi - 175%3B Plants - 115%3B Viruses - 13%3B Other Eukaryotes /.../ (source: NCBI BLink). [Source:TAIR%3BAcc:AT2G37070]	3.96187	15.5827
547	AT1G74190	receptor like protein 15 [Source:TAIR%3BAcc:AT1G74190]	3.96187	15.5827
548	AT1G23610	unknown protein%3B BEST Arabidopsis thaliana protein match is: unknown protein (TAIR:AT1G23640.1)%3B Has 30201 Blast hits to 17322 proteins in 780 species: Archae - 12%3B Bacteria - 1396%3B Metazoa - 17338%3B Fungi - 3422%3B Plants - 5037%3B Viruses - 0%3B Other Eu /.../es - 2996 (source: NCBI BLink). [Source:TAIR%3BAcc:AT1G23610]	3.96187	15.5827
549	AT1G59730	thioredoxin H-type 7 [Source:TAIR%3BAcc:AT1G59730]	3.96187	15.5827
550	AT1G51930	RING/U-box superfamily protein [Source:TAIR%3BAcc:AT1G51930]	3.96187	15.5827
551	AT3G05610	Plant invertase/pectin methylesterase inhibitor superfamily [Source:TAIR%3BAcc:AT3G05610]	3.96187	15.5827
552	AT4G18430	RAB GTPase homolog A1E [Source:TAIR%3BAcc:AT4G18430]	3.96073	15.5703
553	AT5G23950	Calcium-dependent lipid-binding (CaLB domain) family protein [Source:TAIR%3BAcc:AT5G23950]	3.94885	15.4427
554	AT5G01250	alpha 1%2C4-glycosyltransferase family protein [Source:TAIR%3BAcc:AT5G01250]	3.94618	15.4141
555	AT1G57590	Pectinacetylesterase family protein [Source:TAIR%3BAcc:AT1G57590]	3.94561	15.408
556	AT1G17030	unknown protein%3B FUNCTIONS IN: molecular_function unknown%3B INVOLVED IN: biological_process unknown%3B LOCATED IN: endomembrane system%3B BEST Arabidopsis thaliana protein match is: unknown protein (TAIR:AT2G47010.2)%3B Has 70 Blast hits to 70 proteins in /.../cies: Archae - 0%3B Bacteria - 0%3B Metazoa - 0%3B Fungi - 0%3B Plants - 69%3B Viruses - 0%3B Other Eukaryotes - 1 (source: NCBI BLink)…	3.93992	15.3474
557	AT5G05730	anthranilate synthase alpha subunit 1 [Source:TAIR%3BAcc:AT5G05730]	3.93419	15.2865
558	AT4G37520	Peroxidase superfamily protein [Source:TAIR%3BAcc:AT4G37520]	3.93338	15.278
559	AT1G08800	Protein of unknown function%2C DUF593 [Source:TAIR%3BAcc:AT1G08800]	3.93237	15.2673
560	AT5G13490	ADP/ATP carrier 2 [Source:TAIR%3BAcc:AT5G13490]	3.93179	15.2611
561	AT3G48300	cytochrome P450%2C family 71%2C subfamily A%2C polypeptide 23 [Source:TAIR%3BAcc:AT3G48300]	3.92732	15.2139
562	AT5G66760	succinate dehydrogenase 1-1 [Source:TAIR%3BAcc:AT5G66760]	3.9264	15.2042
563	AT3G04000	NAD(P)-binding Rossmann-fold superfamily protein [Source:TAIR%3BAcc:AT3G04000]	3.92096	15.147
564	AT4G22970	homolog of separase [Source:TAIR%3BAcc:AT4G22970]	3.91948	15.1315
565	AT4G35620	Cyclin B2%3B2 [Source:TAIR%3BAcc:AT4G35620]	3.9178	15.1138
566	AT3G22620	Bifunctional inhibitor/lipid-transfer protein/seed storage 2S albumin superfamily protein [Source:TAIR%3BAcc:AT3G22620]	3.91756	15.1114
567	AT2G25625	unknown protein%3B FUNCTIONS IN: molecular_function unknown%3B INVOLVED IN: biological_process unknown%3B LOCATED IN: chloroplast%3B EXPRESSED IN: 10 plant structures%3B EXPRESSED DURING: LP.06 six leaves visible%2C LP.04 four leaves visible%2C 4 anthesis%2C petal /.../entiation and expansion stage%3B Has 24 Blast hits to 24 proteins in 9 species: Archae - 0%3B Bacteria - 0%3B Metazoa - 0%3B Fung…	3.91586	15.0936
568	AT5G17380	Thiamine pyrophosphate dependent pyruvate decarboxylase family protein [Source:TAIR%3BAcc:AT5G17380]	3.91545	15.0893
569	AT3G51090	Protein of unknown function (DUF1640) [Source:TAIR%3BAcc:AT3G51090]	3.90941	15.0263
570	AT1G49405	Uncharacterised protein family (UPF0497) [Source:TAIR%3BAcc:AT1G49405]	3.90821	15.0137
571	AT2G20800	NAD(P)H dehydrogenase B4 [Source:TAIR%3BAcc:AT2G20800]	3.90821	15.0137
572	AT4G02650	ENTH/ANTH/VHS superfamily protein [Source:TAIR%3BAcc:AT4G02650]	3.90821	15.0137
573	AT3G50390	Transducin/WD40 repeat-like superfamily protein [Source:TAIR%3BAcc:AT3G50390]	3.90821	15.0137
574	AT5G42930	alpha/beta-Hydrolases superfamily protein [Source:TAIR%3BAcc:AT5G42930]	3.90821	15.0137
575	AT1G02670	P-loop containing nucleoside triphosphate hydrolases superfamily protein [Source:TAIR%3BAcc:AT1G02670]	3.90821	15.0137
576	AT1G30750	unknown protein%3B FUNCTIONS IN: molecular_function unknown%3B INVOLVED IN: biological_process unknown%3B LOCATED IN: endomembrane system%3B EXPRESSED IN: hypocotyl%2C root%2C pollen tube%3B Has 1177 Blast hits to 607 proteins in 189 species: Archae - 0%3B Bacteria /.../%3B Metazoa - 195%3B Fungi - 185%3B Plants - 27%3B Viruses - 16%3B Other Eukaryotes - 442 (source: NCBI BLink). [Source:TAIR%3BA…	3.90821	15.0137
577	AT4G20860	FAD-binding Berberine family protein [Source:TAIR%3BAcc:AT4G20860]	3.90162	14.9453
578	AT5G45810	CBL-interacting protein kinase 19 [Source:TAIR%3BAcc:AT5G45810]	3.89533	14.8803
579	AT3G48620	Outer membrane OMP85 family protein [Source:TAIR%3BAcc:AT3G48620]	3.89441	14.8708
580	AT4G25200	mitochondrion-localized small heat shock protein 23.6 [Source:TAIR%3BAcc:AT4G25200]	3.89441	14.8708
581	AT1G61110	NAC domain containing protein 25 [Source:TAIR%3BAcc:AT1G61110]	3.88396	14.7635
582	AT1G35515	high response to osmotic stress 10 [Source:TAIR%3BAcc:AT1G35515]	3.88396	14.7635
583	AT1G07040	unknown protein%3B INVOLVED IN: biological_process unknown%3B LOCATED IN: chloroplast%3B EXPRESSED IN: 24 plant structures%3B EXPRESSED DURING: 14 growth stages%3B BEST Arabidopsis thaliana protein match is: unknown protein (TAIR:AT1G27030.1)%3B Has 540 Blast h /.../ 538 proteins in 187 species: Archae - 0%3B Bacteria - 333%3B Metazoa - 0%3B Fungi - 0%3B Plants - 67%3B Viruses - 0%3B Other Eukary…	3.88321	14.7558
584	AT1G14040	EXS (ERD1/XPR1/SYG1) family protein [Source:TAIR%3BAcc:AT1G14040]	3.87728	14.6953
585	AT5G44380	FAD-binding Berberine family protein [Source:TAIR%3BAcc:AT5G44380]	3.87579	14.6801
586	AT3G53260	phenylalanine ammonia-lyase 2 [Source:TAIR%3BAcc:AT3G53260]	3.87191	14.6406
587	AT2G04190	TRAF-like family protein [Source:TAIR%3BAcc:AT2G04190]	3.87169	14.6384
588	AT1G02580	SET domain-containing protein [Source:TAIR%3BAcc:AT1G02580]	3.86922	14.6134
589	AT2G02930	glutathione S-transferase F3 [Source:TAIR%3BAcc:AT2G02930]	3.86739	14.5949
590	AT4G21390	S-locus lectin protein kinase family protein [Source:TAIR%3BAcc:AT4G21390]	3.86444	14.5651
591	AT3G50030	ARM-repeat/Tetratricopeptide repeat (TPR)-like protein [Source:TAIR%3BAcc:AT3G50030]	3.8593	14.5133
592	AT3G10790	F-box associated ubiquitination effector family protein [Source:TAIR%3BAcc:AT3G10790]	3.8593	14.5133
593	AT3G44770	Protein of unknown function (DUF626) [Source:TAIR%3BAcc:AT3G44770]	3.8593	14.5133
594	AT5G13330	related to AP2 6l [Source:TAIR%3BAcc:AT5G13330]	3.85722	14.4923
595	AT2G35990	Putative lysine decarboxylase family protein [Source:TAIR%3BAcc:AT2G35990]	3.85496	14.4696
596	AT1G66280	Glycosyl hydrolase superfamily protein [Source:TAIR%3BAcc:AT1G66280]	3.85496	14.4696
597	AT5G49850	Mannose-binding lectin superfamily protein [Source:TAIR%3BAcc:AT5G49850]	3.85496	14.4696
598	AT3G58060	Cation efflux family protein [Source:TAIR%3BAcc:AT3G58060]	3.85496	14.4696
599	AT5G55020	myb domain protein 120 [Source:TAIR%3BAcc:AT5G55020]	3.85496	14.4696
600	AT1G80300	nucleotide transporter 1 [Source:TAIR%3BAcc:AT1G80300]	3.85031	14.4231
601	AT5G59390	XH/XS domain-containing protein [Source:TAIR%3BAcc:AT5G59390]	3.84262	14.3465
602	AT4G29700	Alkaline-phosphatase-like family protein [Source:TAIR%3BAcc:AT4G29700]	3.8391	14.3114
603	AT1G64610	Transducin/WD40 repeat-like superfamily protein [Source:TAIR%3BAcc:AT1G64610]	3.8329	14.2501
604	AT4G22070	WRKY DNA-binding protein 31 [Source:TAIR%3BAcc:AT4G22070]	3.82914	14.213
605	AT4G11280	1-aminocyclopropane-1-carboxylic acid (acc) synthase 6 [Source:TAIR%3BAcc:AT4G11280]	3.82201	14.1429
606	AT5G24780	vegetative storage protein 1 [Source:TAIR%3BAcc:AT5G24780]	3.82008	14.124
607	AT4G37150	methyl esterase 9 [Source:TAIR%3BAcc:AT4G37150]	3.81758	14.0996
608	AT3G15500	NAC domain containing protein 3 [Source:TAIR%3BAcc:AT3G15500]	3.81554	14.0796
609	AT4G11370	RING-H2 finger A1A [Source:TAIR%3BAcc:AT4G11370]	3.81332	14.058
610	AT4G21990	APS reductase 3 [Source:TAIR%3BAcc:AT4G21990]	3.81277	14.0526
611	AT3G15370	expansin 12 [Source:TAIR%3BAcc:AT3G15370]	3.80868	14.0128
612	AT1G74140	Rhomboid-related intramembrane serine protease family protein [Source:TAIR%3BAcc:AT1G74140]	3.80868	14.0128
613	AT5G24600	Protein of unknown function%2C DUF599 [Source:TAIR%3BAcc:AT5G24600]	3.80868	14.0128
614	AT3G10290	Nucleotide-sugar transporter family protein [Source:TAIR%3BAcc:AT3G10290]	3.80868	14.0128
615	AT2G40790	C-terminal cysteine residue is changed to a serine 2 [Source:TAIR%3BAcc:AT2G40790]	3.80868	14.0128
616	AT2G01370	DNA-binding storekeeper protein-related transcriptional regulator [Source:TAIR%3BAcc:AT2G01370]	3.80868	14.0128
617	AT4G04410	transposable element gene [Source:TAIR%3BAcc:AT4G04410]	3.80868	14.0128
618	AT5G63270	RPM1-interacting protein 4 (RIN4) family protein [Source:TAIR%3BAcc:AT5G63270]	3.80868	14.0128
619	AT5G48390	Tetratricopeptide repeat (TPR)-like superfamily protein [Source:TAIR%3BAcc:AT5G48390]	3.80868	14.0128
620	AT2G37770	NAD(P)-linked oxidoreductase superfamily protein [Source:TAIR%3BAcc:AT2G37770]	3.80723	13.9988
621	AT5G11520	aspartate aminotransferase 3 [Source:TAIR%3BAcc:AT5G11520]	3.80499	13.977
622	AT1G56250	phloem protein 2-B14 [Source:TAIR%3BAcc:AT1G56250]	3.80006	13.9294
623	AT1G60610	SBP (S-ribonuclease binding protein) family protein [Source:TAIR%3BAcc:AT1G60610]	3.79147	13.8467
624	AT2G30990	Protein of unknown function (DUF688) [Source:TAIR%3BAcc:AT2G30990]	3.78972	13.8299
625	AT1G10070	branched-chain amino acid transaminase 2 [Source:TAIR%3BAcc:AT1G10070]	3.78773	13.8109
626	AT1G26730	EXS (ERD1/XPR1/SYG1) family protein [Source:TAIR%3BAcc:AT1G26730]	3.78559	13.7904
627	AT4G37140	alpha/beta-Hydrolases superfamily protein [Source:TAIR%3BAcc:AT4G37140]	3.78268	13.7626
628	AT2G16900	Arabidopsis phospholipase-like protein (PEARLI 4) family [Source:TAIR%3BAcc:AT2G16900]	3.77675	13.7061
629	AT1G10140	Uncharacterised conserved protein UCP031279 [Source:TAIR%3BAcc:AT1G10140]	3.7742	13.6819
630	AT1G08860	Calcium-dependent phospholipid-binding Copine family protein [Source:TAIR%3BAcc:AT1G08860]	3.77391	13.6792
631	AT3G47540	Chitinase family protein [Source:TAIR%3BAcc:AT3G47540]	3.77245	13.6654
632	AT3G42180	Exostosin family protein [Source:TAIR%3BAcc:AT3G42180]	3.76686	13.6125
633	AT1G52560	HSP20-like chaperones superfamily protein [Source:TAIR%3BAcc:AT1G52560]	3.75888	13.5374
634	AT4G39670	Glycolipid transfer protein (GLTP) family protein [Source:TAIR%3BAcc:AT4G39670]	3.75169	13.4701
635	AT1G65610	Six-hairpin glycosidases superfamily protein [Source:TAIR%3BAcc:AT1G65610]	3.75026	13.4568
636	AT3G49540	unknown protein%3B FUNCTIONS IN: molecular_function unknown%3B INVOLVED IN: N-terminal protein myristoylation%3B LOCATED IN: cellular_component unknown%3B Has 9244 Blast hits to 5308 proteins in 962 species: Archae - 18%3B Bacteria - 2665%3B Metazoa - 1953%3B Fun /.../64%3B Plants - 333%3B Viruses - 74%3B Other Eukaryotes - 3237 (source: NCBI BLink). [Source:TAIR%3BAcc:AT3G49540]	3.74855	13.4409
637	AT1G61120	terpene synthase 04 [Source:TAIR%3BAcc:AT1G61120]	3.74361	13.3948
638	AT5G20260	Exostosin family protein [Source:TAIR%3BAcc:AT5G20260]	3.73948	13.3566
639	AT5G06090	glycerol-3-phosphate acyltransferase 7 [Source:TAIR%3BAcc:AT5G06090]	3.73948	13.3566
640	AT1G24380	unknown protein%3B BEST Arabidopsis thaliana protein match is: unknown protein (TAIR:AT4G10230.1)%3B Has 252 Blast hits to 250 proteins in 33 species: Archae - 0%3B Bacteria - 4%3B Metazoa - 16%3B Fungi - 6%3B Plants - 180%3B Viruses - 2%3B Other Eukaryotes - 44 (s /.../ NCBI BLink). [Source:TAIR%3BAcc:AT1G24380]	3.73948	13.3566
641	AT1G46120	transposable element gene [Source:TAIR%3BAcc:AT1G46120]	3.73948	13.3566
642	AT2G03170	SKP1-like 14 [Source:TAIR%3BAcc:AT2G03170]	3.73948	13.3566
643	AT2G31210	basic helix-loop-helix (bHLH) DNA-binding superfamily protein [Source:TAIR%3BAcc:AT2G31210]	3.73948	13.3566
644	AT2G04046	Defensin-like (DEFL) family protein [Source:TAIR%3BAcc:AT2G04046]	3.73948	13.3566
645	AT3G19610	Plant protein of unknown function (DUF936) [Source:TAIR%3BAcc:AT3G19610]	3.73948	13.3566
646	AT2G40116	Phosphoinositide-specific phospholipase C family protein [Source:TAIR%3BAcc:AT2G40116]	3.73948	13.3566
647	AT2G18720	Translation elongation factor EF1A/initiation factor IF2gamma family protein [Source:TAIR%3BAcc:AT2G18720]	3.73948	13.3566
648	AT1G79320	metacaspase 6 [Source:TAIR%3BAcc:AT1G79320]	3.73948	13.3566
649	AT5G04238	unknown protein%3B Has 30201 Blast hits to 17322 proteins in 780 species: Archae - 12%3B Bacteria - 1396%3B Metazoa - 17338%3B Fungi - 3422%3B Plants - 5037%3B Viruses - 0%3B Other Eukaryotes - 2996 (source: NCBI BLink). [Source:TAIR%3BAcc:AT5G04238]	3.73948	13.3566
650	AT4G11990	Cell cycle regulated microtubule associated protein [Source:TAIR%3BAcc:AT4G11990]	3.73948	13.3566
651	AT5G49680	Golgi-body localisation protein domain %3BRNA pol II promoter Fmp27 protein domain [Source:TAIR%3BAcc:AT5G49680]	3.73515	13.3165
652	AT3G28210	zinc finger (AN1-like) family protein [Source:TAIR%3BAcc:AT3G28210]	3.732	13.2876
653	AT4G19370	Protein of unknown function (DUF1218) [Source:TAIR%3BAcc:AT4G19370]	3.73187	13.2863
654	AT3G63470	serine carboxypeptidase-like 40 [Source:TAIR%3BAcc:AT3G63470]	3.73171	13.2849
655	AT1G04980	PDI-like 2-2 [Source:TAIR%3BAcc:AT1G04980]	3.7288	13.2581
656	AT1G16300	glyceraldehyde-3-phosphate dehydrogenase of plastid 2 [Source:TAIR%3BAcc:AT1G16300]	3.72667	13.2385
657	AT3G49120	peroxidase CB [Source:TAIR%3BAcc:AT3G49120]	3.72595	13.2319
658	AT5G39050	HXXXD-type acyl-transferase family protein [Source:TAIR%3BAcc:AT5G39050]	3.71743	13.154
659	AT1G32960	Subtilase family protein [Source:TAIR%3BAcc:AT1G32960]	3.71632	13.1439
660	AT5G51070	Clp ATPase [Source:TAIR%3BAcc:AT5G51070]	3.71432	13.1257
661	AT2G45210	SAUR-like auxin-responsive protein family [Source:TAIR%3BAcc:AT2G45210]	3.71238	13.108
662	AT1G26930	Galactose oxidase/kelch repeat superfamily protein [Source:TAIR%3BAcc:AT1G26930]	3.71166	13.1015
663	AT1G76390	ARM repeat superfamily protein [Source:TAIR%3BAcc:AT1G76390]	3.71108	13.0962
664	AT4G02520	glutathione S-transferase PHI 2 [Source:TAIR%3BAcc:AT4G02520]	3.71098	13.0953
665	AT5G13210	Uncharacterised conserved protein UCP015417%2C vWA [Source:TAIR%3BAcc:AT5G13210]	3.70986	13.0851
666	AT2G23790	Protein of unknown function (DUF607) [Source:TAIR%3BAcc:AT2G23790]	3.70225	13.0163
667	AT4G11310	Papain family cysteine protease [Source:TAIR%3BAcc:AT4G11310]	3.70176	13.0119
668	AT1G05330	unknown protein%3B Has 6 Blast hits to 6 proteins in 2 species: Archae - 0%3B Bacteria - 0%3B Metazoa - 0%3B Fungi - 0%3B Plants - 6%3B Viruses - 0%3B Other Eukaryotes - 0 (source: NCBI BLink). [Source:TAIR%3BAcc:AT1G05330]	3.70176	13.0119
669	AT1G04380	2-oxoglutarate (2OG) and Fe(II)-dependent oxygenase superfamily protein [Source:TAIR%3BAcc:AT1G04380]	3.70176	13.0119
670	AT3G49690	myb domain protein 84 [Source:TAIR%3BAcc:AT3G49690]	3.70176	13.0119
671	AT4G28170	unknown protein%3B BEST Arabidopsis thaliana protein match is: unknown protein (TAIR:AT1G11120.2)%3B Has 30201 Blast hits to 17322 proteins in 780 species: Archae - 12%3B Bacteria - 1396%3B Metazoa - 17338%3B Fungi - 3422%3B Plants - 5037%3B Viruses - 0%3B Other Eu /.../es - 2996 (source: NCBI BLink). [Source:TAIR%3BAcc:AT4G28170]	3.70176	13.0119
672	AT4G29230	NAC domain containing protein 75 [Source:TAIR%3BAcc:AT4G29230]	3.70005	12.9965
673	AT1G63720	BEST Arabidopsis thaliana protein match is: hydroxyproline-rich glycoprotein family protein (TAIR:AT5G52430.1)%3B Has 490 Blast hits to 394 proteins in 96 species: Archae - 0%3B Bacteria - 2%3B Metazoa - 132%3B Fungi - 88%3B Plants - 175%3B Viruses - 14%3B Other /.../otes - 79 (source: NCBI BLink). [Source:TAIR%3BAcc:AT1G63720]	3.69979	12.9941
674	AT4G37530	Peroxidase superfamily protein [Source:TAIR%3BAcc:AT4G37530]	3.69969	12.9932
675	AT5G17860	calcium exchanger 7 [Source:TAIR%3BAcc:AT5G17860]	3.69715	12.9704
676	AT1G29290	unknown protein%3B FUNCTIONS IN: molecular_function unknown%3B INVOLVED IN: biological_process unknown%3B LOCATED IN: endomembrane system%3B Has 18 Blast hits to 18 proteins in 5 species: Archae - 0%3B Bacteria - 0%3B Metazoa - 0%3B Fungi - 0%3B Plants - 18%3B Viruse /.../ Other Eukaryotes - 0 (source: NCBI BLink). [Source:TAIR%3BAcc:AT1G29290]	3.69502	12.9512
677	AT1G67980	caffeoyl-CoA 3-O-methyltransferase [Source:TAIR%3BAcc:AT1G67980]	3.68872	12.8948
678	AT1G70680	Caleosin-related family protein [Source:TAIR%3BAcc:AT1G70680]	3.68782	12.8868
679	AT3G49210	O-acyltransferase (WSD1-like) family protein [Source:TAIR%3BAcc:AT3G49210]	3.6875	12.8839
680	AT2G27389	unknown protein%3B LOCATED IN: endomembrane system. [Source:TAIR%3BAcc:AT2G27389]	3.68425	12.8549
681	AT1G75000	GNS1/SUR4 membrane protein family [Source:TAIR%3BAcc:AT1G75000]	3.68353	12.8485
682	AT5G49690	UDP-Glycosyltransferase superfamily protein [Source:TAIR%3BAcc:AT5G49690]	3.68012	12.8182
683	AT1G61550	S-locus lectin protein kinase family protein [Source:TAIR%3BAcc:AT1G61550]	3.67939	12.8117
684	AT3G09010	Protein kinase superfamily protein [Source:TAIR%3BAcc:AT3G09010]	3.67879	12.8064
685	AT1G23550	similar to RCD one 2 [Source:TAIR%3BAcc:AT1G23550]	3.67653	12.7863
686	AT1G30440	Phototropic-responsive NPH3 family protein [Source:TAIR%3BAcc:AT1G30440]	3.6753	12.7754
687	AT4G36640	Sec14p-like phosphatidylinositol transfer family protein [Source:TAIR%3BAcc:AT4G36640]	3.67438	12.7673
688	AT2G38250	Homeodomain-like superfamily protein [Source:TAIR%3BAcc:AT2G38250]	3.67233	12.7492
689	AT5G40760	glucose-6-phosphate dehydrogenase 6 [Source:TAIR%3BAcc:AT5G40760]	3.67163	12.743
690	AT1G47770	Beta-galactosidase related protein [Source:TAIR%3BAcc:AT1G47770]	3.66429	12.6783
691	AT3G20860	NIMA-related kinase 5 [Source:TAIR%3BAcc:AT3G20860]	3.66304	12.6673
692	AT5G54100	SPFH/Band 7/PHB domain-containing membrane-associated protein family [Source:TAIR%3BAcc:AT5G54100]	3.66035	12.6437
693	AT4G32250	Protein kinase superfamily protein [Source:TAIR%3BAcc:AT4G32250]	3.65968	12.6378
694	AT1G11925	Stigma-specific Stig1 family protein [Source:TAIR%3BAcc:AT1G11925]	3.65938	12.6352
695	AT1G30620	NAD(P)-binding Rossmann-fold superfamily protein [Source:TAIR%3BAcc:AT1G30620]	3.65839	12.6266
696	AT3G22560	Acyl-CoA N-acyltransferases (NAT) superfamily protein [Source:TAIR%3BAcc:AT3G22560]	3.65767	12.6202
697	AT4G14370	Disease resistance protein (TIR-NBS-LRR class) family [Source:TAIR%3BAcc:AT4G14370]	3.65644	12.6095
698	AT1G10585	basic helix-loop-helix (bHLH) DNA-binding superfamily protein [Source:TAIR%3BAcc:AT1G10585]	3.65397	12.5879
699	AT1G67520	lectin protein kinase family protein [Source:TAIR%3BAcc:AT1G67520]	3.65041	12.5569
700	AT1G50750	Plant mobile domain protein family [Source:TAIR%3BAcc:AT1G50750]	3.65012	12.5543
701	AT5G16080	carboxyesterase 17 [Source:TAIR%3BAcc:AT5G16080]	3.64857	12.5409
702	AT4G21680	NITRATE TRANSPORTER 1.8 [Source:TAIR%3BAcc:AT4G21680]	3.6458	12.5169
703	AT2G39520	unknown protein%3B Has 1 Blast hits to 1 proteins in 1 species: Archae - 0%3B Bacteria - 0%3B Metazoa - 0%3B Fungi - 0%3B Plants - 1%3B Viruses - 0%3B Other Eukaryotes - 0 (source: NCBI BLink). [Source:TAIR%3BAcc:AT2G39520]	3.64518	12.5114
704	AT2G33460	ROP-interactive CRIB motif-containing protein 1 [Source:TAIR%3BAcc:AT2G33460]	3.64518	12.5114
705	AT1G80820	cinnamoyl coa reductase [Source:TAIR%3BAcc:AT1G80820]	3.64106	12.4758
706	AT3G20110	cytochrome P450%2C family 705%2C subfamily A%2C polypeptide 20 [Source:TAIR%3BAcc:AT3G20110]	3.64105	12.4757
707	AT5G09570	Cox19-like CHCH family protein [Source:TAIR%3BAcc:AT5G09570]	3.63875	12.4558
708	AT5G63680	Pyruvate kinase family protein [Source:TAIR%3BAcc:AT5G63680]	3.637	12.4407
709	AT3G28510	P-loop containing nucleoside triphosphate hydrolases superfamily protein [Source:TAIR%3BAcc:AT3G28510]	3.63511	12.4244
710	AT3G09950	unknown protein%3B BEST Arabidopsis thaliana protein match is: unknown protein (TAIR:AT5G41761.1)%3B Has 128 Blast hits to 128 proteins in 12 species: Archae - 0%3B Bacteria - 0%3B Metazoa - 0%3B Fungi - 0%3B Plants - 128%3B Viruses - 0%3B Other Eukaryotes - 0 (sou /.../CBI BLink). [Source:TAIR%3BAcc:AT3G09950]	3.63359	12.4114
711	AT2G01340	Encodes a protein whose expression is responsive to nematode infection. [Source:TAIR%3BAcc:AT2G01340]	3.63191	12.3969
712	AT4G18990	xyloglucan endotransglucosylase/hydrolase 29 [Source:TAIR%3BAcc:AT4G18990]	3.62866	12.369
713	AT1G75450	cytokinin oxidase 5 [Source:TAIR%3BAcc:AT1G75450]	3.62446	12.3331
714	AT2G37430	C2H2 and C2HC zinc fingers superfamily protein [Source:TAIR%3BAcc:AT2G37430]	3.62242	12.3156
715	AT5G60310	Concanavalin A-like lectin protein kinase family protein [Source:TAIR%3BAcc:AT5G60310]	3.62023	12.297
716	AT3G53600	C2H2-type zinc finger family protein [Source:TAIR%3BAcc:AT3G53600]	3.61589	12.26
717	AT1G73510	unknown protein%3B Has 7 Blast hits to 7 proteins in 2 species: Archae - 0%3B Bacteria - 0%3B Metazoa - 0%3B Fungi - 0%3B Plants - 7%3B Viruses - 0%3B Other Eukaryotes - 0 (source: NCBI BLink). [Source:TAIR%3BAcc:AT1G73510]	3.61395	12.2435
718	AT4G13420	high affinity K+ transporter 5 [Source:TAIR%3BAcc:AT4G13420]	3.61395	12.2435
719	AT5G65980	Auxin efflux carrier family protein [Source:TAIR%3BAcc:AT5G65980]	3.61395	12.2435
720	AT3G53590	Leucine-rich repeat protein kinase family protein [Source:TAIR%3BAcc:AT3G53590]	3.61395	12.2435
721	AT1G33607	Defensin-like (DEFL) family protein [Source:TAIR%3BAcc:AT1G33607]	3.61395	12.2435
722	AT2G38590	F-box and associated interaction domains-containing protein [Source:TAIR%3BAcc:AT2G38590]	3.61395	12.2435
723	AT5G38540	Mannose-binding lectin superfamily protein [Source:TAIR%3BAcc:AT5G38540]	3.61395	12.2435
724	AT3G01870	Plant protein of unknown function (DUF946) [Source:TAIR%3BAcc:AT3G01870]	3.61395	12.2435
725	AT1G11040	HSP40/DnaJ peptide-binding protein [Source:TAIR%3BAcc:AT1G11040]	3.61395	12.2435
726	AT1G63010	Major Facilitator Superfamily with SPX (SYG1/Pho81/XPR1) domain-containing protein [Source:TAIR%3BAcc:AT1G63010]	3.61208	12.2277
727	AT1G19850	Transcriptional factor B3 family protein / auxin-responsive factor AUX/IAA-related [Source:TAIR%3BAcc:AT1G19850]	3.61095	12.2181
728	AT4G19460	UDP-Glycosyltransferase superfamily protein [Source:TAIR%3BAcc:AT4G19460]	3.60759	12.1897
729	AT5G17990	tryptophan biosynthesis 1 [Source:TAIR%3BAcc:AT5G17990]	3.60511	12.1688
730	AT3G25610	ATPase E1-E2 type family protein / haloacid dehalogenase-like hydrolase family protein [Source:TAIR%3BAcc:AT3G25610]	3.60343	12.1546
731	AT1G61820	beta glucosidase 46 [Source:TAIR%3BAcc:AT1G61820]	3.59668	12.0978
732	AT3G46670	UDP-glucosyl transferase 76E11 [Source:TAIR%3BAcc:AT3G46670]	3.59154	12.0548
733	AT2G34360	MATE efflux family protein [Source:TAIR%3BAcc:AT2G34360]	3.58879	12.0318
734	AT4G27790	Calcium-binding EF hand family protein [Source:TAIR%3BAcc:AT4G27790]	3.58628	12.011
735	AT1G77730	Pleckstrin homology (PH) domain superfamily protein [Source:TAIR%3BAcc:AT1G77730]	3.58628	12.011
736	AT4G38830	cysteine-rich RLK (RECEPTOR-like protein kinase) 26 [Source:TAIR%3BAcc:AT4G38830]	3.58628	12.011
737	AT1G66370	myb domain protein 113 [Source:TAIR%3BAcc:AT1G66370]	3.58227	11.9776
738	AT1G06180	myb domain protein 13 [Source:TAIR%3BAcc:AT1G06180]	3.57349	11.9049
739	AT2G31390	pfkB-like carbohydrate kinase family protein [Source:TAIR%3BAcc:AT2G31390]	3.57344	11.9046
740	AT5G46180	ornithine-delta-aminotransferase [Source:TAIR%3BAcc:AT5G46180]	3.57189	11.8918
741	AT1G76690	12-oxophytodienoate reductase 2 [Source:TAIR%3BAcc:AT1G76690]	3.5654	11.8384
742	AT4G17260	Lactate/malate dehydrogenase family protein [Source:TAIR%3BAcc:AT4G17260]	3.56531	11.8376
743	AT1G31930	extra-large GTP-binding protein 3 [Source:TAIR%3BAcc:AT1G31930]	3.5634	11.822
744	AT2G41690	heat shock transcription factor B3 [Source:TAIR%3BAcc:AT2G41690]	3.56204	11.8108
745	AT3G21520	DUF679 domain membrane protein 1 [Source:TAIR%3BAcc:AT3G21520]	3.55991	11.7934
746	AT2G29500	HSP20-like chaperones superfamily protein [Source:TAIR%3BAcc:AT2G29500]	3.55705	11.77
747	AT1G09080	Heat shock protein 70 (Hsp 70) family protein [Source:TAIR%3BAcc:AT1G09080]	3.55591	11.7608
748	AT4G34860	Plant neutral invertase family protein [Source:TAIR%3BAcc:AT4G34860]	3.55342	11.7405
749	AT3G02840	ARM repeat superfamily protein [Source:TAIR%3BAcc:AT3G02840]	3.55266	11.7343
750	AT2G47950	unknown protein%3B FUNCTIONS IN: molecular_function unknown%3B INVOLVED IN: biological_process unknown%3B LOCATED IN: endomembrane system%3B EXPRESSED IN: root%2C flower%3B EXPRESSED DURING: petal differentiation and expansion stage%3B BEST Arabidopsis thaliana p /.../ match is: unknown protein (TAIR:AT3G62990.1)%3B Has 22 Blast hits to 22 proteins in 5 species: Archae - 0%3B Bacteria - 0%3B Meta…	3.55264	11.7341
751	AT1G18860	WRKY DNA-binding protein 61 [Source:TAIR%3BAcc:AT1G18860]	3.54822	11.6982
752	AT4G21410	cysteine-rich RLK (RECEPTOR-like protein kinase) 29 [Source:TAIR%3BAcc:AT4G21410]	3.54613	11.6813
753	AT2G03370	Glycosyltransferase family 61 protein [Source:TAIR%3BAcc:AT2G03370]	3.54564	11.6774
754	AT1G57650	ATP binding [Source:TAIR%3BAcc:AT1G57650]	3.54564	11.6774
755	AT4G10230	unknown protein%3B BEST Arabidopsis thaliana protein match is: unknown protein (TAIR:AT1G24380.1)%3B Has 216 Blast hits to 216 proteins in 30 species: Archae - 0%3B Bacteria - 8%3B Metazoa - 10%3B Fungi - 4%3B Plants - 160%3B Viruses - 0%3B Other Eukaryotes - 34 (s /.../ NCBI BLink). [Source:TAIR%3BAcc:AT4G10230]	3.54564	11.6774
756	AT3G56870	unknown protein%3B Has 204 Blast hits to 201 proteins in 58 species: Archae - 0%3B Bacteria - 10%3B Metazoa - 72%3B Fungi - 8%3B Plants - 41%3B Viruses - 0%3B Other Eukaryotes - 73 (source: NCBI BLink). [Source:TAIR%3BAcc:AT3G56870]	3.54564	11.6774
757	AT1G70170	matrix metalloproteinase [Source:TAIR%3BAcc:AT1G70170]	3.5425	11.652
758	AT3G04220	Disease resistance protein (TIR-NBS-LRR class) family [Source:TAIR%3BAcc:AT3G04220]	3.54175	11.6459
759	AT4G35630	phosphoserine aminotransferase [Source:TAIR%3BAcc:AT4G35630]	3.54107	11.6404
760	AT3G28930	AIG2-like (avirulence induced gene) family protein [Source:TAIR%3BAcc:AT3G28930]	3.53867	11.6211
761	AT3G48580	xyloglucan endotransglucosylase/hydrolase 11 [Source:TAIR%3BAcc:AT3G48580]	3.53832	11.6182
762	AT3G13100	multidrug resistance-associated protein 7 [Source:TAIR%3BAcc:AT3G13100]	3.53826	11.6178
763	AT5G54810	tryptophan synthase beta-subunit 1 [Source:TAIR%3BAcc:AT5G54810]	3.53723	11.6095
764	AT3G08860	PYRIMIDINE 4 [Source:TAIR%3BAcc:AT3G08860]	3.53691	11.6069
765	AT2G02340	phloem protein 2-B8 [Source:TAIR%3BAcc:AT2G02340]	3.5327	11.5731
766	AT2G04400	Aldolase-type TIM barrel family protein [Source:TAIR%3BAcc:AT2G04400]	3.52874	11.5414
767	AT1G63530	BEST Arabidopsis thaliana protein match is: hydroxyproline-rich glycoprotein family protein (TAIR:AT1G63540.1)%3B Has 10212 Blast hits to 4024 proteins in 434 species: Archae - 1%3B Bacteria - 1259%3B Metazoa - 3608%3B Fungi - 2247%3B Plants - 291%3B Viruses - /.../her Eukaryotes - 2716 (source: NCBI BLink). [Source:TAIR%3BAcc:AT1G63530]	3.52857	11.54
768	AT2G28200	C2H2-type zinc finger family protein [Source:TAIR%3BAcc:AT2G28200]	3.52739	11.5306
769	AT4G01895	systemic acquired resistance (SAR) regulator protein NIMIN-1-related [Source:TAIR%3BAcc:AT4G01895]	3.52739	11.5306
770	AT4G23100	glutamate-cysteine ligase [Source:TAIR%3BAcc:AT4G23100]	3.5266	11.5242
771	AT5G13750	zinc induced facilitator-like 1 [Source:TAIR%3BAcc:AT5G13750]	3.52594	11.5189
772	AT1G62620	Flavin-binding monooxygenase family protein [Source:TAIR%3BAcc:AT1G62620]	3.52488	11.5105
773	AT5G15660	F-box and associated interaction domains-containing protein [Source:TAIR%3BAcc:AT5G15660]	3.52488	11.5105
774	AT1G07160	Protein phosphatase 2C family protein [Source:TAIR%3BAcc:AT1G07160]	3.52436	11.5064
775	AT5G13370	Auxin-responsive GH3 family protein [Source:TAIR%3BAcc:AT5G13370]	3.52423	11.5053
776	AT2G36950	Heavy metal transport/detoxification superfamily protein [Source:TAIR%3BAcc:AT2G36950]	3.52406	11.5039
777	AT1G19200	Protein of unknown function (DUF581) [Source:TAIR%3BAcc:AT1G19200]	3.52037	11.4746
778	AT4G08555	unknown protein%3B FUNCTIONS IN: molecular_function unknown%3B INVOLVED IN: biological_process unknown%3B LOCATED IN: cellular_component unknown%3B EXPRESSED IN: cultured cell%3B Has 4 Blast hits to 4 proteins in 2 species: Archae - 0%3B Bacteria - 0%3B Metazoa - /.../ngi - 0%3B Plants - 4%3B Viruses - 0%3B Other Eukaryotes - 0 (source: NCBI BLink). [Source:TAIR%3BAcc:AT4G08555]	3.51044	11.3959
779	AT5G01210	HXXXD-type acyl-transferase family protein [Source:TAIR%3BAcc:AT5G01210]	3.50862	11.3815
780	AT5G15940	NAD(P)-binding Rossmann-fold superfamily protein [Source:TAIR%3BAcc:AT5G15940]	3.50382	11.3437
781	AT4G28088	Low temperature and salt responsive protein family [Source:TAIR%3BAcc:AT4G28088]	3.50382	11.3437
782	AT4G04540	cysteine-rich RLK (RECEPTOR-like protein kinase) 39 [Source:TAIR%3BAcc:AT4G04540]	3.50064	11.3187
783	AT2G15220	Plant basic secretory protein (BSP) family protein [Source:TAIR%3BAcc:AT2G15220]	3.49739	11.2933
784	AT2G26560	phospholipase A 2A [Source:TAIR%3BAcc:AT2G26560]	3.49707	11.2908
785	AT2G25450	2-oxoglutarate (2OG) and Fe(II)-dependent oxygenase superfamily protein [Source:TAIR%3BAcc:AT2G25450]	3.49649	11.2862
786	AT1G74870	RING/U-box superfamily protein [Source:TAIR%3BAcc:AT1G74870]	3.49556	11.279
787	AT1G70300	K+ uptake permease 6 [Source:TAIR%3BAcc:AT1G70300]	3.49317	11.2603
788	AT4G26270	phosphofructokinase 3 [Source:TAIR%3BAcc:AT4G26270]	3.49146	11.2469
789	AT1G14330	Galactose oxidase/kelch repeat superfamily protein [Source:TAIR%3BAcc:AT1G14330]	3.48842	11.2233
790	AT1G18270	ketose-bisphosphate aldolase class-II family protein [Source:TAIR%3BAcc:AT1G18270]	3.48445	11.1924
791	AT1G17745	D-3-phosphoglycerate dehydrogenase [Source:TAIR%3BAcc:AT1G17745]	3.48217	11.1747
792	AT5G07440	glutamate dehydrogenase 2 [Source:TAIR%3BAcc:AT5G07440]	3.47938	11.1532
793	AT3G29970	B12D protein [Source:TAIR%3BAcc:AT3G29970]	3.47937	11.1531
794	AT1G68620	alpha/beta-Hydrolases superfamily protein [Source:TAIR%3BAcc:AT1G68620]	3.47858	11.147
795	AT5G66390	Peroxidase superfamily protein [Source:TAIR%3BAcc:AT5G66390]	3.47644	11.1305
796	AT1G10400	UDP-Glycosyltransferase superfamily protein [Source:TAIR%3BAcc:AT1G10400]	3.47644	11.1305
797	AT5G43300	PLC-like phosphodiesterases superfamily protein [Source:TAIR%3BAcc:AT5G43300]	3.47644	11.1305
798	AT5G27140	NOP56-like pre RNA processing ribonucleoprotein [Source:TAIR%3BAcc:AT5G27140]	3.47644	11.1305
799	AT1G66560	WRKY DNA-binding protein 64 [Source:TAIR%3BAcc:AT1G66560]	3.47644	11.1305
800	AT3G21490	Heavy metal transport/detoxification superfamily protein [Source:TAIR%3BAcc:AT3G21490]	3.47644	11.1305
801	AT1G63450	root hair specific 8 [Source:TAIR%3BAcc:AT1G63450]	3.47644	11.1305
802	AT1G44050	Cysteine/Histidine-rich C1 domain family protein [Source:TAIR%3BAcc:AT1G44050]	3.47644	11.1305
803	AT5G44316	Stabilizer of iron transporter SufD superfamily protein [Source:TAIR%3BAcc:AT5G44316]	3.47644	11.1305
804	AT1G30650	WRKY DNA-binding protein 14 [Source:TAIR%3BAcc:AT1G30650]	3.47644	11.1305
805	AT3G48920	myb domain protein 45 [Source:TAIR%3BAcc:AT3G48920]	3.47525	11.1213
806	AT3G01990	ACT domain repeat 6 [Source:TAIR%3BAcc:AT3G01990]	3.47499	11.1193
807	AT1G80160	Lactoylglutathione lyase / glyoxalase I family protein [Source:TAIR%3BAcc:AT1G80160]	3.47321	11.1056
808	AT5G37490	ARM repeat superfamily protein [Source:TAIR%3BAcc:AT5G37490]	3.47056	11.0851
809	AT1G08940	Phosphoglycerate mutase family protein [Source:TAIR%3BAcc:AT1G08940]	3.46498	11.0424
810	AT2G30395	ovate family protein 17 [Source:TAIR%3BAcc:AT2G30395]	3.46075	11.0101
811	AT5G10660	calmodulin-binding protein-related [Source:TAIR%3BAcc:AT5G10660]	3.46075	11.0101
812	AT1G52210	transposable element gene [Source:TAIR%3BAcc:AT1G52210]	3.46075	11.0101
813	AT5G11180	glutamate receptor 2.6 [Source:TAIR%3BAcc:AT5G11180]	3.46075	11.0101
814	AT1G33950	Avirulence induced gene (AIG1) family protein [Source:TAIR%3BAcc:AT1G33950]	3.46075	11.0101
815	AT5G63600	flavonol synthase 5 [Source:TAIR%3BAcc:AT5G63600]	3.46075	11.0101
816	AT1G73603	low-molecular-weight cysteine-rich 64 [Source:TAIR%3BAcc:AT1G73603]	3.46075	11.0101
817	AT3G60130	beta glucosidase 16 [Source:TAIR%3BAcc:AT3G60130]	3.45422	10.9604
818	AT3G55430	O-Glycosyl hydrolases family 17 protein [Source:TAIR%3BAcc:AT3G55430]	3.45353	10.9551
819	AT1G74030	enolase 1 [Source:TAIR%3BAcc:AT1G74030]	3.45168	10.941
820	AT3G11600	unknown protein%3B FUNCTIONS IN: molecular_function unknown%3B INVOLVED IN: response to karrikin%3B EXPRESSED IN: 21 plant structures%3B EXPRESSED DURING: 12 growth stages%3B BEST Arabidopsis thaliana protein match is: unknown protein (TAIR:AT5G06270.1)%3B Has /.../ast hits to 171 proteins in 15 species: Archae - 0%3B Bacteria - 0%3B Metazoa - 0%3B Fungi - 0%3B Plants - 171%3B Viruses - 0%3B Othe…	3.44913	10.9218
821	AT1G17750	PEP1 receptor 2 [Source:TAIR%3BAcc:AT1G17750]	3.44809	10.9138
822	AT4G35770	Rhodanese/Cell cycle control phosphatase superfamily protein [Source:TAIR%3BAcc:AT4G35770]	3.44403	10.8832
823	AT1G30700	FAD-binding Berberine family protein [Source:TAIR%3BAcc:AT1G30700]	3.44384	10.8817
824	AT1G10700	phosphoribosyl pyrophosphate (PRPP) synthase 3 [Source:TAIR%3BAcc:AT1G10700]	3.44057	10.8572
825	AT4G18980	AtS40-3 [Source:TAIR%3BAcc:AT4G18980]	3.43831	10.8401
826	AT1G07620	GTP-binding protein Obg/CgtA [Source:TAIR%3BAcc:AT1G07620]	3.43368	10.8054
827	AT4G27970	SLAC1 homologue 2 [Source:TAIR%3BAcc:AT4G27970]	3.43237	10.7956
828	AT1G51770	Core-2/I-branching beta-1%2C6-N-acetylglucosaminyltransferase family protein [Source:TAIR%3BAcc:AT1G51770]	3.43131	10.7877
829	AT3G25290	Auxin-responsive family protein [Source:TAIR%3BAcc:AT3G25290]	3.42858	10.7673
830	AT1G61610	S-locus lectin protein kinase family protein [Source:TAIR%3BAcc:AT1G61610]	3.428	10.7629
831	AT1G19180	jasmonate-zim-domain protein 1 [Source:TAIR%3BAcc:AT1G19180]	3.42458	10.7374
832	AT2G28110	Exostosin family protein [Source:TAIR%3BAcc:AT2G28110]	3.42453	10.7371
833	AT3G50770	calmodulin-like 41 [Source:TAIR%3BAcc:AT3G50770]	3.42411	10.734
834	AT4G02940	oxidoreductase%2C 2OG-Fe(II) oxygenase family protein [Source:TAIR%3BAcc:AT4G02940]	3.41501	10.6665
835	AT5G25250	SPFH/Band 7/PHB domain-containing membrane-associated protein family [Source:TAIR%3BAcc:AT5G25250]	3.41436	10.6616
836	AT2G45130	SPX domain gene 3 [Source:TAIR%3BAcc:AT2G45130]	3.41313	10.6526
837	AT3G23240	ethylene response factor 1 [Source:TAIR%3BAcc:AT3G23240]	3.40526	10.5946
838	AT3G18250	Putative membrane lipoprotein [Source:TAIR%3BAcc:AT3G18250]	3.40479	10.5912
839	AT1G11190	bifunctional nuclease i [Source:TAIR%3BAcc:AT1G11190]	3.40387	10.5844
840	AT4G22920	non-yellowing 1 [Source:TAIR%3BAcc:AT4G22920]	3.39433	10.5147
841	AT2G17050	disease resistance protein (TIR-NBS-LRR class)%2C putative [Source:TAIR%3BAcc:AT2G17050]	3.39364	10.5096
842	AT5G39090	HXXXD-type acyl-transferase family protein [Source:TAIR%3BAcc:AT5G39090]	3.39364	10.5096
843	AT5G20030	Plant Tudor-like RNA-binding protein [Source:TAIR%3BAcc:AT5G20030]	3.38774	10.4667
844	AT2G45920	U-box domain-containing protein [Source:TAIR%3BAcc:AT2G45920]	3.38365	10.4371
845	AT2G22560	Kinase interacting (KIP1-like) family protein [Source:TAIR%3BAcc:AT2G22560]	3.38109	10.4186
846	AT1G03220	Eukaryotic aspartyl protease family protein [Source:TAIR%3BAcc:AT1G03220]	3.38029	10.4128
847	AT3G51895	sulfate transporter 3%3B1 [Source:TAIR%3BAcc:AT3G51895]	3.37923	10.4052
848	AT2G22470	arabinogalactan protein 2 [Source:TAIR%3BAcc:AT2G22470]	3.37813	10.3973
849	AT4G15550	indole-3-acetate beta-D-glucosyltransferase [Source:TAIR%3BAcc:AT4G15550]	3.37665	10.3866
850	AT1G68765	Putative membrane lipoprotein [Source:TAIR%3BAcc:AT1G68765]	3.37348	10.3638
851	AT1G76640	Calcium-binding EF-hand family protein [Source:TAIR%3BAcc:AT1G76640]	3.37272	10.3583
852	AT1G74010	Calcium-dependent phosphotriesterase superfamily protein [Source:TAIR%3BAcc:AT1G74010]	3.37264	10.3577
853	AT1G01453	unknown protein%3B FUNCTIONS IN: molecular_function unknown%3B INVOLVED IN: biological_process unknown%3B LOCATED IN: cellular_component unknown%3B BEST Arabidopsis thaliana protein match is: unknown protein (TAIR:AT4G01110.1)%3B Has 30201 Blast hits to 17322 /.../ins in 780 species: Archae - 12%3B Bacteria - 1396%3B Metazoa - 17338%3B Fungi - 3422%3B Plants - 5037%3B Viruses - 0%3B Other Eukaryo…	3.37055	10.3428
854	AT5G38530	tryptophan synthase beta type 2 [Source:TAIR%3BAcc:AT5G38530]	3.3683	10.3267
855	AT5G56960	basic helix-loop-helix (bHLH) DNA-binding family protein [Source:TAIR%3BAcc:AT5G56960]	3.36367	10.2936
856	AT5G01340	Mitochondrial substrate carrier family protein [Source:TAIR%3BAcc:AT5G01340]	3.35887	10.2594
857	AT3G28740	Cytochrome P450 superfamily protein [Source:TAIR%3BAcc:AT3G28740]	3.3573	10.2482
858	AT1G26420	FAD-binding Berberine family protein [Source:TAIR%3BAcc:AT1G26420]	3.3564	10.2418
859	AT2G25090	CBL-interacting protein kinase 16 [Source:TAIR%3BAcc:AT2G25090]	3.35585	10.2379
860	AT1G75700	HVA22-like protein G [Source:TAIR%3BAcc:AT1G75700]	3.35496	10.2316
861	AT1G69490	NAC-like%2C activated by AP3/PI [Source:TAIR%3BAcc:AT1G69490]	3.34879	10.1879
862	AT3G08970	DNAJ heat shock N-terminal domain-containing protein [Source:TAIR%3BAcc:AT3G08970]	3.34528	10.1631
863	AT5G58350	with no lysine (K) kinase 4 [Source:TAIR%3BAcc:AT5G58350]	3.34328	10.1491
864	AT2G04070	MATE efflux family protein [Source:TAIR%3BAcc:AT2G04070]	3.34012	10.1269
865	AT1G69810	WRKY DNA-binding protein 36 [Source:TAIR%3BAcc:AT1G69810]	3.34012	10.1269
866	AT3G22370	alternative oxidase 1A [Source:TAIR%3BAcc:AT3G22370]	3.33917	10.1202
867	AT5G42830	HXXXD-type acyl-transferase family protein [Source:TAIR%3BAcc:AT5G42830]	3.33714	10.106
868	AT1G14170	RNA-binding KH domain-containing protein [Source:TAIR%3BAcc:AT1G14170]	3.33063	10.0605
869	AT3G27880	Protein of unknown function (DUF1645) [Source:TAIR%3BAcc:AT3G27880]	3.33033	10.0584
870	AT1G52890	NAC domain containing protein 19 [Source:TAIR%3BAcc:AT1G52890]	3.32618	10.0295
871	AT3G51810	Stress induced protein [Source:TAIR%3BAcc:AT3G51810]	3.32444	10.0174
872	AT1G48980	2-oxoglutarate (2OG) and Fe(II)-dependent oxygenase superfamily protein [Source:TAIR%3BAcc:AT1G48980]	3.32444	10.0174
873	AT1G36620	transposable element gene [Source:TAIR%3BAcc:AT1G36620]	3.32444	10.0174
874	AT4G16915	unknown protein%3B FUNCTIONS IN: molecular_function unknown%3B INVOLVED IN: biological_process unknown%3B LOCATED IN: cellular_component unknown%3B Has 0 Blast hits to 0 proteins in 0 species (source: NCBI BLink). [Source:TAIR%3BAcc:AT4G16915]	3.32444	10.0174
875	AT5G18320	ARM repeat superfamily protein [Source:TAIR%3BAcc:AT5G18320]	3.32444	10.0174
876	AT4G20006	unknown protein%3B LOCATED IN: mitochondrion%3B Has 30201 Blast hits to 17322 proteins in 780 species: Archae - 12%3B Bacteria - 1396%3B Metazoa - 17338%3B Fungi - 3422%3B Plants - 5037%3B Viruses - 0%3B Other Eukaryotes - 2996 (source: NCBI BLink). [Source:TAIR%3BAcc:AT4G20006]	3.32444	10.0174
877	AT2G19610	RING/U-box superfamily protein [Source:TAIR%3BAcc:AT2G19610]	3.32444	10.0174
878	AT2G33720	AP2/B3-like transcriptional factor family protein [Source:TAIR%3BAcc:AT2G33720]	3.32444	10.0174
879	AT5G38750	asparaginyl-tRNA synthetase family [Source:TAIR%3BAcc:AT5G38750]	3.32444	10.0174
880	AT4G36490	SEC14-like 12 [Source:TAIR%3BAcc:AT4G36490]	3.32444	10.0174
881	AT2G39040	Peroxidase superfamily protein [Source:TAIR%3BAcc:AT2G39040]	3.32444	10.0174
882	AT1G64110	P-loop containing nucleoside triphosphate hydrolases superfamily protein [Source:TAIR%3BAcc:AT1G64110]	3.32444	10.0174
883	AT2G18190	P-loop containing nucleoside triphosphate hydrolases superfamily protein [Source:TAIR%3BAcc:AT2G18190]	3.32444	10.0174
884	AT5G55110	Stigma-specific Stig1 family protein [Source:TAIR%3BAcc:AT5G55110]	3.32444	10.0174
885	AT3G58450	Adenine nucleotide alpha hydrolases-like superfamily protein [Source:TAIR%3BAcc:AT3G58450]	3.32444	10.0174
886	AT5G40040	60S acidic ribosomal protein family [Source:TAIR%3BAcc:AT5G40040]	3.32325	10.0092
887	AT5G01490	cation exchanger 4 [Source:TAIR%3BAcc:AT5G01490]	3.32325	10.0092
888	AT1G04920	sucrose phosphate synthase 3F [Source:TAIR%3BAcc:AT1G04920]	3.32325	10.0092
889	AT1G32970	Subtilisin-like serine endopeptidase family protein [Source:TAIR%3BAcc:AT1G32970]	3.32325	10.0092
890	AT3G52970	cytochrome P450%2C family 76%2C subfamily G%2C polypeptide 1 [Source:TAIR%3BAcc:AT3G52970]	3.32325	10.0092
891	AT2G42180	unknown protein%3B BEST Arabidopsis thaliana protein match is: unknown protein (TAIR:AT3G57950.1)%3B Has 35333 Blast hits to 34131 proteins in 2444 species: Archae - 798%3B Bacteria - 22429%3B Metazoa - 974%3B Fungi - 991%3B Plants - 531%3B Viruses - 0%3B Other Euk /.../s - 9610 (source: NCBI BLink). [Source:TAIR%3BAcc:AT2G42180]	3.32325	10.0092
892	AT1G71420	Tetratricopeptide repeat (TPR)-like superfamily protein [Source:TAIR%3BAcc:AT1G71420]	3.32325	10.0092
893	AT4G03360	Ubiquitin family protein [Source:TAIR%3BAcc:AT4G03360]	3.32325	10.0092
894	AT1G49800	unknown protein%3B FUNCTIONS IN: molecular_function unknown%3B INVOLVED IN: biological_process unknown%3B LOCATED IN: endomembrane system%3B EXPRESSED IN: sepal%2C male gametophyte%2C stamen%3B EXPRESSED DURING: 4 anthesis%3B Has 12 Blast hits to 12 proteins in 5 s /.../: Archae - 0%3B Bacteria - 0%3B Metazoa - 0%3B Fungi - 0%3B Plants - 12%3B Viruses - 0%3B Other Eukaryotes - 0 (source: NCBI BLi…	3.32325	10.0092
895	AT3G49380	IQ-domain 15 [Source:TAIR%3BAcc:AT3G49380]	3.32325	10.0092
896	AT5G06170	sucrose-proton symporter 9 [Source:TAIR%3BAcc:AT5G06170]	3.32325	10.0092
897	AT4G19080	Protein of unknown function (DUF594) [Source:TAIR%3BAcc:AT4G19080]	3.32325	10.0092
898	AT5G36190	FUNCTIONS IN: molecular_function unknown%3B INVOLVED IN: biological_process unknown%3B LOCATED IN: endomembrane system%3B BEST Arabidopsis thaliana protein match is: F-box and associated interaction domains-containing protein (TAIR:AT5G36200.1)%3B Has 1807 /.../hits to 1807 proteins in 277 species: Archae - 0%3B Bacteria - 0%3B Metazoa - 736%3B Fungi - 347%3B Plants - 385%3B Viruses - 0%3B Other …	3.32325	10.0092
899	AT3G23570	alpha/beta-Hydrolases superfamily protein [Source:TAIR%3BAcc:AT3G23570]	3.3145	9.94862
900	AT3G50930	cytochrome BC1 synthesis [Source:TAIR%3BAcc:AT3G50930]	3.3138	9.94384
901	AT4G25380	stress-associated protein 10 [Source:TAIR%3BAcc:AT4G25380]	3.31118	9.92575
902	AT5G42010	Transducin/WD40 repeat-like superfamily protein [Source:TAIR%3BAcc:AT5G42010]	3.31096	9.92428
903	AT1G61440	S-locus lectin protein kinase family protein [Source:TAIR%3BAcc:AT1G61440]	3.30875	9.90907
904	AT5G62150	peptidoglycan-binding LysM domain-containing protein [Source:TAIR%3BAcc:AT5G62150]	3.30763	9.90137
905	AT1G13340	Regulator of Vps4 activity in the MVB pathway protein [Source:TAIR%3BAcc:AT1G13340]	3.30518	9.8846
906	AT3G58150	Optic atrophy 3 protein (OPA3) [Source:TAIR%3BAcc:AT3G58150]	3.3051	9.88405
907	AT5G60650	unknown protein%3B FUNCTIONS IN: molecular_function unknown%3B INVOLVED IN: biological_process unknown%3B LOCATED IN: endomembrane system%3B BEST Arabidopsis thaliana protein match is: unknown protein (TAIR:AT2G28410.1)%3B Has 1807 Blast hits to 1807 proteins /.../7 species: Archae - 0%3B Bacteria - 0%3B Metazoa - 736%3B Fungi - 347%3B Plants - 385%3B Viruses - 0%3B Other Eukaryotes - 339 (source…	3.30451	9.88001
908	AT2G29940	pleiotropic drug resistance 3 [Source:TAIR%3BAcc:AT2G29940]	3.30388	9.8757
909	AT5G09470	dicarboxylate carrier 3 [Source:TAIR%3BAcc:AT5G09470]	3.29966	9.84685
910	AT5G27600	long-chain acyl-CoA synthetase 7 [Source:TAIR%3BAcc:AT5G27600]	3.29763	9.83296
911	AT2G02370	SNARE associated Golgi protein family [Source:TAIR%3BAcc:AT2G02370]	3.29243	9.79763
912	AT1G50360	P-loop containing nucleoside triphosphate hydrolases superfamily protein [Source:TAIR%3BAcc:AT1G50360]	3.29192	9.79415
913	AT4G34230	cinnamyl alcohol dehydrogenase 5 [Source:TAIR%3BAcc:AT4G34230]	3.29036	9.78354
914	AT5G25770	alpha/beta-Hydrolases superfamily protein [Source:TAIR%3BAcc:AT5G25770]	3.28798	9.76746
915	AT3G58750	citrate synthase 2 [Source:TAIR%3BAcc:AT3G58750]	3.28508	9.74785
916	AT1G56145	Leucine-rich repeat transmembrane protein kinase [Source:TAIR%3BAcc:AT1G56145]	3.28284	9.73272
917	AT1G56340	calreticulin 1a [Source:TAIR%3BAcc:AT1G56340]	3.2824	9.72975
918	AT4G13250	NAD(P)-binding Rossmann-fold superfamily protein [Source:TAIR%3BAcc:AT4G13250]	3.28132	9.72246
919	AT3G05400	Major facilitator superfamily protein [Source:TAIR%3BAcc:AT3G05400]	3.2792	9.70819
920	AT1G02930	glutathione S-transferase 6 [Source:TAIR%3BAcc:AT1G02930]	3.27458	9.67712
921	AT5G11570	Major facilitator superfamily protein [Source:TAIR%3BAcc:AT5G11570]	3.27434	9.67552
922	AT3G09940	monodehydroascorbate reductase [Source:TAIR%3BAcc:AT3G09940]	3.27138	9.65571
923	AT1G22340	UDP-glucosyl transferase 85A7 [Source:TAIR%3BAcc:AT1G22340]	3.26756	9.63017
924	AT1G29195	unknown protein%3B FUNCTIONS IN: molecular_function unknown%3B INVOLVED IN: biological_process unknown%3B LOCATED IN: chloroplast%3B EXPRESSED IN: 13 plant structures%3B EXPRESSED DURING: 4 anthesis%2C C globular stage%2C 4 leaf senescence stage%2C petal differenti /.../and expansion stage%3B BEST Arabidopsis thaliana protein match is: unknown protein (TAIR:AT2G30230.1)%3B Has 180 Blast hits to 1…	3.26746	9.6295
925	AT1G21450	SCARECROW-like 1 [Source:TAIR%3BAcc:AT1G21450]	3.267	9.62646
926	AT3G04520	threonine aldolase 2 [Source:TAIR%3BAcc:AT3G04520]	3.26367	9.60421
927	AT3G03480	acetyl CoA:(Z)-3-hexen-1-ol acetyltransferase [Source:TAIR%3BAcc:AT3G03480]	3.26299	9.59969
928	AT3G51540	unknown protein%3B BEST Arabidopsis thaliana protein match is: unknown protein (TAIR:AT3G08670.1)%3B Has 22744 Blast hits to 9965 proteins in 783 species: Archae - 64%3B Bacteria - 2760%3B Metazoa - 8515%3B Fungi - 3864%3B Plants - 499%3B Viruses - 702%3B Other Euk /.../s - 6340 (source: NCBI BLink). [Source:TAIR%3BAcc:AT3G51540]	3.26006	9.5802
929	AT5G24910	cytochrome P450%2C family 714%2C subfamily A%2C polypeptide 1 [Source:TAIR%3BAcc:AT5G24910]	3.26006	9.5802
930	AT4G19420	Pectinacetylesterase family protein [Source:TAIR%3BAcc:AT4G19420]	3.25859	9.57047
931	AT1G54130	RELA/SPOT homolog 3 [Source:TAIR%3BAcc:AT1G54130]	3.25529	9.54859
932	AT2G44500	O-fucosyltransferase family protein [Source:TAIR%3BAcc:AT2G44500]	3.25389	9.53937
933	AT4G39980	3-deoxy-D-arabino-heptulosonate 7-phosphate synthase 1 [Source:TAIR%3BAcc:AT4G39980]	3.25228	9.52867
934	AT3G26840	Esterase/lipase/thioesterase family protein [Source:TAIR%3BAcc:AT3G26840]	3.25118	9.52146
935	AT5G01550	lectin receptor kinase a4.1 [Source:TAIR%3BAcc:AT5G01550]	3.25068	9.51814
936	AT3G43830	transposable element gene [Source:TAIR%3BAcc:AT3G43830]	3.24925	9.5087
937	AT1G63210	Transcription elongation factor Spt6 [Source:TAIR%3BAcc:AT1G63210]	3.24925	9.5087
938	AT1G76610	Protein of unknown function%2C DUF617 [Source:TAIR%3BAcc:AT1G76610]	3.24925	9.5087
939	AT1G55920	serine acetyltransferase 2%3B1 [Source:TAIR%3BAcc:AT1G55920]	3.24835	9.50275
940	AT1G67000	Protein kinase superfamily protein [Source:TAIR%3BAcc:AT1G67000]	3.2464	9.48997
941	AT5G54160	O-methyltransferase 1 [Source:TAIR%3BAcc:AT5G54160]	3.24486	9.47983
942	AT2G26310	Chalcone-flavanone isomerase family protein [Source:TAIR%3BAcc:AT2G26310]	3.24434	9.47641
943	AT2G44010	unknown protein%3B BEST Arabidopsis thaliana protein match is: unknown protein (TAIR:AT3G59880.1)%3B Has 18 Blast hits to 18 proteins in 7 species: Archae - 0%3B Bacteria - 0%3B Metazoa - 0%3B Fungi - 0%3B Plants - 18%3B Viruses - 0%3B Other Eukaryotes - 0 (source: /.../BLink). [Source:TAIR%3BAcc:AT2G44010]	3.24308	9.46812
944	AT1G14080	fucosyltransferase 6 [Source:TAIR%3BAcc:AT1G14080]	3.242	9.46104
945	AT2G37040	PHE ammonia lyase 1 [Source:TAIR%3BAcc:AT2G37040]	3.23853	9.43832
946	AT5G65300	unknown protein%3B Has 30201 Blast hits to 17322 proteins in 780 species: Archae - 12%3B Bacteria - 1396%3B Metazoa - 17338%3B Fungi - 3422%3B Plants - 5037%3B Viruses - 0%3B Other Eukaryotes - 2996 (source: NCBI BLink). [Source:TAIR%3BAcc:AT5G65300]	3.23554	9.4188
947	AT1G49160	Protein kinase superfamily protein [Source:TAIR%3BAcc:AT1G49160]	3.23494	9.41487
948	AT1G06520	glycerol-3-phosphate acyltransferase 1 [Source:TAIR%3BAcc:AT1G06520]	3.23485	9.41428
949	AT5G46080	Protein kinase superfamily protein [Source:TAIR%3BAcc:AT5G46080]	3.23261	9.39967
950	AT1G27980	dihydrosphingosine phosphate lyase [Source:TAIR%3BAcc:AT1G27980]	3.23112	9.38995
951	AT4G25000	alpha-amylase-like [Source:TAIR%3BAcc:AT4G25000]	3.23034	9.3849
952	AT2G45300	RNA 3'-terminal phosphate cyclase/enolpyruvate transferase%2C alpha/beta [Source:TAIR%3BAcc:AT2G45300]	3.23016	9.38374
953	AT1G61360	S-locus lectin protein kinase family protein [Source:TAIR%3BAcc:AT1G61360]	3.2291	9.37682
954	AT4G27460	Cystathionine beta-synthase (CBS) family protein [Source:TAIR%3BAcc:AT4G27460]	3.22873	9.37443
955	AT2G02040	peptide transporter 2 [Source:TAIR%3BAcc:AT2G02040]	3.2256	9.35408
956	AT2G32660	receptor like protein 22 [Source:TAIR%3BAcc:AT2G32660]	3.22089	9.3236
957	AT3G14050	RELA/SPOT homolog 2 [Source:TAIR%3BAcc:AT3G14050]	3.22008	9.31837
958	AT4G21920	unknown protein%3B FUNCTIONS IN: molecular_function unknown%3B INVOLVED IN: N-terminal protein myristoylation%3B LOCATED IN: cellular_component unknown%3B BEST Arabidopsis thaliana protein match is: unknown protein (TAIR:AT3G20340.1)%3B Has 40 Blast hits to 4 /.../eins in 10 species: Archae - 0%3B Bacteria - 0%3B Metazoa - 0%3B Fungi - 0%3B Plants - 40%3B Viruses - 0%3B Other Eukaryotes - 0 (sour…	3.21613	9.29291
959	AT2G27500	Glycosyl hydrolase superfamily protein [Source:TAIR%3BAcc:AT2G27500]	3.21476	9.28411
960	AT3G21230	4-coumarate:CoA ligase 5 [Source:TAIR%3BAcc:AT3G21230]	3.21137	9.26229
961	AT5G45520	Leucine-rich repeat (LRR) family protein [Source:TAIR%3BAcc:AT5G45520]	3.21077	9.25847
962	AT4G10720	Ankyrin repeat family protein [Source:TAIR%3BAcc:AT4G10720]	3.21077	9.25847
963	AT1G03850	Glutaredoxin family protein [Source:TAIR%3BAcc:AT1G03850]	3.20941	9.24975
964	AT5G54400	S-adenosyl-L-methionine-dependent methyltransferases superfamily protein [Source:TAIR%3BAcc:AT5G54400]	3.20568	9.22583
965	AT4G27580	unknown protein%3B FUNCTIONS IN: molecular_function unknown%3B INVOLVED IN: biological_process unknown%3B LOCATED IN: mitochondrion%2C cell wall%3B EXPRESSED IN: 9 plant structures%3B EXPRESSED DURING: 6 growth stages%3B Has 30201 Blast hits to 17322 proteins in /.../ecies: Archae - 12%3B Bacteria - 1396%3B Metazoa - 17338%3B Fungi - 3422%3B Plants - 5037%3B Viruses - 0%3B Other Eukaryotes - 2996…	3.20295	9.20843
966	AT5G56350	Pyruvate kinase family protein [Source:TAIR%3BAcc:AT5G56350]	3.20283	9.20764
967	AT4G38540	FAD/NAD(P)-binding oxidoreductase family protein [Source:TAIR%3BAcc:AT4G38540]	3.19772	9.17506
968	AT2G03270	DNA-binding protein%2C putative [Source:TAIR%3BAcc:AT2G03270]	3.19653	9.16748
969	AT1G51760	peptidase M20/M25/M40 family protein [Source:TAIR%3BAcc:AT1G51760]	3.19528	9.15955
970	AT4G21380	receptor kinase 3 [Source:TAIR%3BAcc:AT4G21380]	3.19525	9.15938
971	AT3G59140	multidrug resistance-associated protein 14 [Source:TAIR%3BAcc:AT3G59140]	3.19397	9.15123
972	AT4G12580	unknown protein%3B Has 24 Blast hits to 18 proteins in 5 species: Archae - 0%3B Bacteria - 2%3B Metazoa - 0%3B Fungi - 0%3B Plants - 7%3B Viruses - 0%3B Other Eukaryotes - 15 (source: NCBI BLink). [Source:TAIR%3BAcc:AT4G12580]	3.19246	9.1417
973	AT4G35110	Arabidopsis phospholipase-like protein (PEARLI 4) family [Source:TAIR%3BAcc:AT4G35110]	3.19134	9.1346
974	AT4G39270	Leucine-rich repeat protein kinase family protein [Source:TAIR%3BAcc:AT4G39270]	3.1902	9.1274
975	AT2G43490	Ypt/Rab-GAP domain of gyp1p superfamily protein [Source:TAIR%3BAcc:AT2G43490]	3.18108	9.06984
976	AT5G67480	BTB and TAZ domain protein 4 [Source:TAIR%3BAcc:AT5G67480]	3.18089	9.06869
977	AT1G06160	octadecanoid-responsive Arabidopsis AP2/ERF 59 [Source:TAIR%3BAcc:AT1G06160]	3.17946	9.05967
978	AT5G13420	Aldolase-type TIM barrel family protein [Source:TAIR%3BAcc:AT5G13420]	3.17859	9.05423
979	AT2G21640	Encodes a protein of unknown function that is a marker for oxidative stress response. [Source:TAIR%3BAcc:AT2G21640]	3.17783	9.04948
980	AT1G25370	Protein of unknown function (DUF1639) [Source:TAIR%3BAcc:AT1G25370]	3.17348	9.02218
981	AT2G29330	tropinone reductase [Source:TAIR%3BAcc:AT2G29330]	3.17125	9.00824
982	AT5G11820	Plant self-incompatibility protein S1 family [Source:TAIR%3BAcc:AT5G11820]	3.17125	9.00824
983	AT5G22530	unknown protein%3B BEST Arabidopsis thaliana protein match is: unknown protein (TAIR:AT5G22520.1)%3B Has 30201 Blast hits to 17322 proteins in 780 species: Archae - 12%3B Bacteria - 1396%3B Metazoa - 17338%3B Fungi - 3422%3B Plants - 5037%3B Viruses - 0%3B Other Eu /.../es - 2996 (source: NCBI BLink). [Source:TAIR%3BAcc:AT5G22530]	3.17125	9.00824
984	AT2G36270	Basic-leucine zipper (bZIP) transcription factor family protein [Source:TAIR%3BAcc:AT2G36270]	3.17125	9.00824
985	AT3G55900	F-box family protein [Source:TAIR%3BAcc:AT3G55900]	3.17125	9.00824
986	AT2G10440	unknown protein%3B BEST Arabidopsis thaliana protein match is: unknown protein (TAIR:AT1G15780.1)%3B Has 8319 Blast hits to 5104 proteins in 317 species: Archae - 0%3B Bacteria - 285%3B Metazoa - 1706%3B Fungi - 535%3B Plants - 320%3B Viruses - 18%3B Other Eukaryot /.../455 (source: NCBI BLink). [Source:TAIR%3BAcc:AT2G10440]	3.17125	9.00824
987	AT3G14460	LRR and NB-ARC domains-containing disease resistance protein [Source:TAIR%3BAcc:AT3G14460]	3.17125	9.00824
988	AT4G00695	FUNCTIONS IN: molecular_function unknown%3B INVOLVED IN: microtubule cytoskeleton organization%3B LOCATED IN: spindle pole%2C microtubule organizing center%3B EXPRESSED IN: cotyledon%3B CONTAINS InterPro DOMAIN/s: Spc97/Spc98 (InterPro:IPR007259)%3B BEST Arabid /.../thaliana protein match is: Spc97 / Spc98 family of spindle pole body (SBP) component (TAIR:AT1G80245.3)%3B Has 27 Blast hits to 27 p…	3.17125	9.00824
989	AT4G30097	unknown protein%3B Has 30201 Blast hits to 17322 proteins in 780 species: Archae - 12%3B Bacteria - 1396%3B Metazoa - 17338%3B Fungi - 3422%3B Plants - 5037%3B Viruses - 0%3B Other Eukaryotes - 2996 (source: NCBI BLink). [Source:TAIR%3BAcc:AT4G30097]	3.17125	9.00824
990	AT2G43040	tetratricopeptide repeat (TPR)-containing protein [Source:TAIR%3BAcc:AT2G43040]	3.17125	9.00824
991	AT5G30584	transposable element gene [Source:TAIR%3BAcc:AT5G30584]	3.17125	9.00824
992	AT2G40113	Pollen Ole e 1 allergen and extensin family protein [Source:TAIR%3BAcc:AT2G40113]	3.17125	9.00824
993	AT3G26130	Cellulase (glycosyl hydrolase family 5) protein [Source:TAIR%3BAcc:AT3G26130]	3.17125	9.00824
994	AT1G05880	RING/U-box superfamily protein [Source:TAIR%3BAcc:AT1G05880]	3.17125	9.00824
995	AT5G65110	acyl-CoA oxidase 2 [Source:TAIR%3BAcc:AT5G65110]	3.17028	9.00222
996	AT2G37750	unknown protein%3B Has 21 Blast hits to 21 proteins in 7 species: Archae - 0%3B Bacteria - 0%3B Metazoa - 0%3B Fungi - 0%3B Plants - 21%3B Viruses - 0%3B Other Eukaryotes - 0 (source: NCBI BLink). [Source:TAIR%3BAcc:AT2G37750]	3.17016	9.00144
997	AT4G12080	AT-hook motif nuclear-localized protein 1 [Source:TAIR%3BAcc:AT4G12080]	3.16936	8.99647
998	AT3G20490	unknown protein%3B Has 754 Blast hits to 165 proteins in 64 species: Archae - 0%3B Bacteria - 48%3B Metazoa - 26%3B Fungi - 25%3B Plants - 36%3B Viruses - 0%3B Other Eukaryotes - 619 (source: NCBI BLink). [Source:TAIR%3BAcc:AT3G20490]	3.16862	8.99184
999	AT2G28760	UDP-XYL synthase 6 [Source:TAIR%3BAcc:AT2G28760]	3.1646	8.96683
1000	AT5G52640	heat shock protein 90.1 [Source:TAIR%3BAcc:AT5G52640]	3.15543	8.91002
1001	AT5G03580	RNA-binding (RRM/RBD/RNP motifs) family protein [Source:TAIR%3BAcc:AT5G03580]	3.15452	8.90439
1002	AT5G46380	Kinase-related protein of unknown function (DUF1296) [Source:TAIR%3BAcc:AT5G46380]	3.15452	8.90439
1003	AT1G48640	Transmembrane amino acid transporter family protein [Source:TAIR%3BAcc:AT1G48640]	3.15452	8.90439
1004	AT5G35110	unknown protein%3B BEST Arabidopsis thaliana protein match is: unknown protein (TAIR:AT2G46490.1)%3B Has 1807 Blast hits to 1807 proteins in 277 species: Archae - 0%3B Bacteria - 0%3B Metazoa - 736%3B Fungi - 347%3B Plants - 385%3B Viruses - 0%3B Other Eukaryotes - /.../source: NCBI BLink). [Source:TAIR%3BAcc:AT5G35110]	3.15452	8.90439
1005	AT5G43610	sucrose-proton symporter 6 [Source:TAIR%3BAcc:AT5G43610]	3.15452	8.90439
1006	AT1G78400	Pectin lyase-like superfamily protein [Source:TAIR%3BAcc:AT1G78400]	3.15452	8.90439
1007	AT5G14110	Protein of unknown function (DUF 3339) [Source:TAIR%3BAcc:AT5G14110]	3.15452	8.90439
1008	AT1G50820	Aminotransferase-like%2C plant mobile domain family protein [Source:TAIR%3BAcc:AT1G50820]	3.15452	8.90439
1009	AT5G03620	Subtilisin-like serine endopeptidase family protein [Source:TAIR%3BAcc:AT5G03620]	3.15452	8.90439
1010	AT5G08141	basic leucine-zipper 75 [Source:TAIR%3BAcc:AT5G08141]	3.15452	8.90439
1011	AT3G43890	Cysteine/Histidine-rich C1 domain family protein [Source:TAIR%3BAcc:AT3G43890]	3.15452	8.90439
1012	AT1G73445	transposable element gene [Source:TAIR%3BAcc:AT1G73445]	3.15452	8.90439
1013	AT5G05410	DRE-binding protein 2A [Source:TAIR%3BAcc:AT5G05410]	3.15298	8.89493
1014	AT4G25070	unknown protein%3B EXPRESSED IN: cultured cell%3B BEST Arabidopsis thaliana protein match is: unknown protein (TAIR:AT3G48860.2)%3B Has 14837 Blast hits to 10961 proteins in 1163 species: Archae - 189%3B Bacteria - 1924%3B Metazoa - 7665%3B Fungi - 1127%3B Plants /.../%3B Viruses - 80%3B Other Eukaryotes - 3199 (source: NCBI BLink). [Source:TAIR%3BAcc:AT4G25070]	3.15135	8.88484
1015	AT4G31240	protein kinase C-like zinc finger protein [Source:TAIR%3BAcc:AT4G31240]	3.14984	8.87559
1016	AT3G46080	C2H2-type zinc finger family protein [Source:TAIR%3BAcc:AT3G46080]	3.14979	8.87528
1017	AT1G62570	flavin-monooxygenase glucosinolate S-oxygenase 4 [Source:TAIR%3BAcc:AT1G62570]	3.14756	8.86156
1018	AT1G18300	nudix hydrolase homolog 4 [Source:TAIR%3BAcc:AT1G18300]	3.14533	8.84787
1019	AT4G00900	ER-type Ca2+-ATPase 2 [Source:TAIR%3BAcc:AT4G00900]	3.14442	8.84232
1020	AT3G59700	lectin-receptor kinase [Source:TAIR%3BAcc:AT3G59700]	3.14285	8.83264
1021	AT3G51360	Eukaryotic aspartyl protease family protein [Source:TAIR%3BAcc:AT3G51360]	3.13882	8.80806
1022	AT1G73080	PEP1 receptor 1 [Source:TAIR%3BAcc:AT1G73080]	3.13265	8.77043
1023	AT3G62990	unknown protein%3B FUNCTIONS IN: molecular_function unknown%3B INVOLVED IN: biological_process unknown%3B LOCATED IN: endomembrane system%3B BEST Arabidopsis thaliana protein match is: unknown protein (TAIR:AT2G47950.1)%3B Has 22 Blast hits to 22 proteins in /.../ies: Archae - 0%3B Bacteria - 0%3B Metazoa - 0%3B Fungi - 0%3B Plants - 22%3B Viruses - 0%3B Other Eukaryotes - 0 (source: NCBI BLink).…	3.1306	8.75801
1024	AT3G12240	serine carboxypeptidase-like 15 [Source:TAIR%3BAcc:AT3G12240]	3.1306	8.75801
1025	AT1G78260	RNA-binding (RRM/RBD/RNP motifs) family protein [Source:TAIR%3BAcc:AT1G78260]	3.12295	8.71168
1026	AT1G56140	Leucine-rich repeat transmembrane protein kinase [Source:TAIR%3BAcc:AT1G56140]	3.12169	8.70404
1027	AT1G62305	Core-2/I-branching beta-1%2C6-N-acetylglucosaminyltransferase family protein [Source:TAIR%3BAcc:AT1G62305]	3.1202	8.69511
1028	AT5G62180	carboxyesterase 20 [Source:TAIR%3BAcc:AT5G62180]	3.11898	8.68775
1029	AT5G35960	Protein kinase family protein [Source:TAIR%3BAcc:AT5G35960]	3.1168	8.67461
1030	AT1G11080	serine carboxypeptidase-like 31 [Source:TAIR%3BAcc:AT1G11080]	3.1168	8.67461
1031	AT3G60140	Glycosyl hydrolase superfamily protein [Source:TAIR%3BAcc:AT3G60140]	3.11531	8.66565
1032	AT3G53230	ATPase%2C AAA-type%2C CDC48 protein [Source:TAIR%3BAcc:AT3G53230]	3.11145	8.64252
1033	AT4G13660	pinoresinol reductase 2 [Source:TAIR%3BAcc:AT4G13660]	3.10704	8.61613
1034	AT1G27020	unknown protein%3B BEST Arabidopsis thaliana protein match is: unknown protein (TAIR:AT1G27030.1)%3B Has 514 Blast hits to 514 proteins in 175 species: Archae - 0%3B Bacteria - 311%3B Metazoa - 0%3B Fungi - 0%3B Plants - 65%3B Viruses - 0%3B Other Eukaryotes - 138 /.../e: NCBI BLink). [Source:TAIR%3BAcc:AT1G27020]	3.10398	8.59785
1035	AT2G32250	FAR1-related sequence 2 [Source:TAIR%3BAcc:AT2G32250]	3.10332	8.59393
1036	AT5G04020	calmodulin binding [Source:TAIR%3BAcc:AT5G04020]	3.10121	8.58138
1037	AT3G01650	RING domain ligase1 [Source:TAIR%3BAcc:AT3G01650]	3.09234	8.52876
1038	AT3G02800	Tyrosine phosphatase family protein [Source:TAIR%3BAcc:AT3G02800]	3.09211	8.52741
1039	AT1G05620	uridine-ribohydrolase 2 [Source:TAIR%3BAcc:AT1G05620]	3.09161	8.52444
1040	AT1G02310	Glycosyl hydrolase superfamily protein [Source:TAIR%3BAcc:AT1G02310]	3.09102	8.52096
1041	AT2G03770	P-loop containing nucleoside triphosphate hydrolases superfamily protein [Source:TAIR%3BAcc:AT2G03770]	3.08878	8.50779
1042	AT5G22240	Ovate family protein [Source:TAIR%3BAcc:AT5G22240]	3.08878	8.50779
1043	AT5G65500	U-box domain-containing protein kinase family protein [Source:TAIR%3BAcc:AT5G65500]	3.08878	8.50779
1044	AT1G31880	DZC (Disease resistance/zinc finger/chromosome condensation-like region) domain containing protein [Source:TAIR%3BAcc:AT1G31880]	3.08878	8.50779
1045	AT5G12930	unknown protein%3B Has 1807 Blast hits to 1807 proteins in 277 species: Archae - 0%3B Bacteria - 0%3B Metazoa - 736%3B Fungi - 347%3B Plants - 385%3B Viruses - 0%3B Other Eukaryotes - 339 (source: NCBI BLink). [Source:TAIR%3BAcc:AT5G12930]	3.088	8.50318
1046	AT1G09480	NAD(P)-binding Rossmann-fold superfamily protein [Source:TAIR%3BAcc:AT1G09480]	3.08552	8.48854
1047	AT3G23150	Signal transduction histidine kinase%2C hybrid-type%2C ethylene sensor [Source:TAIR%3BAcc:AT3G23150]	3.08431	8.48145
1048	AT2G24200	Cytosol aminopeptidase family protein [Source:TAIR%3BAcc:AT2G24200]	3.0828	8.47259
1049	AT1G53180	unknown protein%3B FUNCTIONS IN: molecular_function unknown%3B INVOLVED IN: biological_process unknown%3B LOCATED IN: cellular_component unknown%3B EXPRESSED IN: 13 plant structures%3B EXPRESSED DURING: 6 growth stages%3B BEST Arabidopsis thaliana protein match /.../nknown protein (TAIR:AT3G15115.1)%3B Has 58 Blast hits to 56 proteins in 22 species: Archae - 0%3B Bacteria - 0%3B Metazoa - 6%3B Fu…	3.07998	8.45601
1050	AT5G02570	Histone superfamily protein [Source:TAIR%3BAcc:AT5G02570]	3.07661	8.43629
1051	AT5G16960	Zinc-binding dehydrogenase family protein [Source:TAIR%3BAcc:AT5G16960]	3.07422	8.42234
1052	AT1G05670	Pentatricopeptide repeat (PPR-like) superfamily protein [Source:TAIR%3BAcc:AT1G05670]	3.07365	8.419
1053	AT5G25930	Protein kinase family protein with leucine-rich repeat domain [Source:TAIR%3BAcc:AT5G25930]	3.07121	8.40477
1054	AT5G61560	U-box domain-containing protein kinase family protein [Source:TAIR%3BAcc:AT5G61560]	3.0711	8.40414
1055	AT1G23560	Domain of unknown function (DUF220) [Source:TAIR%3BAcc:AT1G23560]	3.07099	8.40352
1056	AT3G24090	glutamine-fructose-6-phosphate transaminase (isomerizing)s%3Bsugar binding%3Btransaminases [Source:TAIR%3BAcc:AT3G24090]	3.06361	8.36059
1057	AT1G67070	Mannose-6-phosphate isomerase%2C type I [Source:TAIR%3BAcc:AT1G67070]	3.06335	8.35914
1058	AT1G09940	Glutamyl-tRNA reductase family protein [Source:TAIR%3BAcc:AT1G09940]	3.06101	8.34554
1059	AT5G41680	Protein kinase superfamily protein [Source:TAIR%3BAcc:AT5G41680]	3.06021	8.34097
1060	AT5G52020	Integrase-type DNA-binding superfamily protein [Source:TAIR%3BAcc:AT5G52020]	3.06021	8.34097
1061	AT4G32070	Octicosapeptide/Phox/Bem1p (PB1) domain-containing protein / tetratricopeptide repeat (TPR)-containing protein [Source:TAIR%3BAcc:AT4G32070]	3.05865	8.33195
1062	AT3G13650	Disease resistance-responsive (dirigent-like protein) family protein [Source:TAIR%3BAcc:AT3G13650]	3.05801	8.32823
1063	AT4G33920	Protein phosphatase 2C family protein [Source:TAIR%3BAcc:AT4G33920]	3.05706	8.32274
1064	AT1G32950	Subtilase family protein [Source:TAIR%3BAcc:AT1G32950]	3.0554	8.31316
1065	AT5G54500	flavodoxin-like quinone reductase 1 [Source:TAIR%3BAcc:AT5G54500]	3.05173	8.29208
1066	AT2G31945	unknown protein%3B FUNCTIONS IN: molecular_function unknown%3B INVOLVED IN: biological_process unknown%3B LOCATED IN: endomembrane system%3B EXPRESSED IN: 8 plant structures%3B EXPRESSED DURING: 4 anthesis%2C petal differentiation and expansion stage%3B BEST Arab /.../s thaliana protein match is: unknown protein (TAIR:AT1G05575.1)%3B Has 61 Blast hits to 61 proteins in 10 species: Archae - 0%3B B…	3.04776	8.26927
1067	AT1G77510	PDI-like 1-2 [Source:TAIR%3BAcc:AT1G77510]	3.04698	8.26478
1068	AT1G56060	unknown protein%3B BEST Arabidopsis thaliana protein match is: unknown protein (TAIR:AT2G32210.1)%3B Has 180 Blast hits to 180 proteins in 22 species: Archae - 0%3B Bacteria - 0%3B Metazoa - 0%3B Fungi - 10%3B Plants - 170%3B Viruses - 0%3B Other Eukaryotes - 0 (so /.../NCBI BLink). [Source:TAIR%3BAcc:AT1G56060]	3.04479	8.25228
1069	AT1G08310	alpha/beta-Hydrolases superfamily protein [Source:TAIR%3BAcc:AT1G08310]	3.04376	8.24635
1070	AT3G61800	CONTAINS InterPro DOMAIN/s: Protein of unknown function DUF2043 (InterPro:IPR018610)%2C ENTH/VHS (InterPro:IPR008942)%3B Has 308 Blast hits to 279 proteins in 95 species: Archae - 2%3B Bacteria - 30%3B Metazoa - 120%3B Fungi - 19%3B Plants - 44%3B Viruses - 2%3B Ot /.../karyotes - 91 (source: NCBI BLink). [Source:TAIR%3BAcc:AT3G61800]	3.0398	8.22374
1071	AT1G30135	jasmonate-zim-domain protein 8 [Source:TAIR%3BAcc:AT1G30135]	3.0378	8.21236
1072	AT3G45010	serine carboxypeptidase-like 48 [Source:TAIR%3BAcc:AT3G45010]	3.03719	8.2089
1073	AT5G03000	Galactose oxidase/kelch repeat superfamily protein [Source:TAIR%3BAcc:AT5G03000]	3.03694	8.20751
1074	AT5G20230	blue-copper-binding protein [Source:TAIR%3BAcc:AT5G20230]	3.03096	8.17356
1075	AT4G28040	nodulin MtN21 /EamA-like transporter family protein [Source:TAIR%3BAcc:AT4G28040]	3.02904	8.16264
1076	AT5G57035	U-box domain-containing protein kinase family protein [Source:TAIR%3BAcc:AT5G57035]	3.02823	8.15807
1077	AT2G15760	Protein of unknown function (DUF1645) [Source:TAIR%3BAcc:AT2G15760]	3.02719	8.1522
1078	AT1G02230	NAC domain containing protein 4 [Source:TAIR%3BAcc:AT1G02230]	3.02631	8.14724
1079	AT5G20000	AAA-type ATPase family protein [Source:TAIR%3BAcc:AT5G20000]	3.0236	8.13197
1080	AT5G44240	aminophospholipid ATPase 2 [Source:TAIR%3BAcc:AT5G44240]	3.02203	8.12308
1081	AT3G11080	receptor like protein 35 [Source:TAIR%3BAcc:AT3G11080]	3.01965	8.10969
1082	AT5G17330	glutamate decarboxylase [Source:TAIR%3BAcc:AT5G17330]	3.01924	8.10742
1083	AT3G23250	myb domain protein 15 [Source:TAIR%3BAcc:AT3G23250]	3.01724	8.09618
1084	AT1G75490	Integrase-type DNA-binding superfamily protein [Source:TAIR%3BAcc:AT1G75490]	3.01513	8.08432
1085	AT1G61420	S-locus lectin protein kinase family protein [Source:TAIR%3BAcc:AT1G61420]	3.00833	8.04632
1086	AT3G03440	ARM repeat superfamily protein [Source:TAIR%3BAcc:AT3G03440]	3.00689	8.03828
1087	AT1G78380	glutathione S-transferase TAU 19 [Source:TAIR%3BAcc:AT1G78380]	3.00549	8.03052
1088	AT1G44130	Eukaryotic aspartyl protease family protein [Source:TAIR%3BAcc:AT1G44130]	3.00301	8.01668
1089	AT2G35930	plant U-box 23 [Source:TAIR%3BAcc:AT2G35930]	3.00278	8.01545
1090	AT5G43060	Granulin repeat cysteine protease family protein [Source:TAIR%3BAcc:AT5G43060]	3.00132	8.00733
1091	AT1G68150	WRKY DNA-binding protein 9 [Source:TAIR%3BAcc:AT1G68150]	3.00132	8.00733
1092	AT1G29630	5'-3' exonuclease family protein [Source:TAIR%3BAcc:AT1G29630]	3.00132	8.00733
1093	AT5G24860	flowering promoting factor 1 [Source:TAIR%3BAcc:AT5G24860]	3.00132	8.00733
1094	AT2G25140	casein lytic proteinase B4 [Source:TAIR%3BAcc:AT2G25140]	3.00132	8.00733
1095	AT1G67855	unknown protein%3B Has 30201 Blast hits to 17322 proteins in 780 species: Archae - 12%3B Bacteria - 1396%3B Metazoa - 17338%3B Fungi - 3422%3B Plants - 5037%3B Viruses - 0%3B Other Eukaryotes - 2996 (source: NCBI BLink). [Source:TAIR%3BAcc:AT1G67855]	3.00132	8.00733
1096	AT1G30710	FAD-binding Berberine family protein [Source:TAIR%3BAcc:AT1G30710]	3.00132	8.00733
1097	AT3G43210	ATP binding microtubule motor family protein [Source:TAIR%3BAcc:AT3G43210]	3.00132	8.00733
1098	AT5G44900	Toll-Interleukin-Resistance (TIR) domain family protein [Source:TAIR%3BAcc:AT5G44900]	3.00132	8.00733
1099	AT1G23070	Protein of unknown function (DUF300) [Source:TAIR%3BAcc:AT1G23070]	3.00132	8.00733
1100	AT1G71280	DEA(D/H)-box RNA helicase family protein [Source:TAIR%3BAcc:AT1G71280]	3.00132	8.00733
1101	AT3G06840	unknown protein%3B BEST Arabidopsis thaliana protein match is: unknown protein (TAIR:AT5G49170.1)%3B Has 33 Blast hits to 33 proteins in 9 species: Archae - 0%3B Bacteria - 0%3B Metazoa - 0%3B Fungi - 0%3B Plants - 33%3B Viruses - 0%3B Other Eukaryotes - 0 (source: /.../BLink). [Source:TAIR%3BAcc:AT3G06840]	3.00132	8.00733
1102	AT5G24316	proline-rich family protein [Source:TAIR%3BAcc:AT5G24316]	3.00132	8.00733
1103	AT5G16900	Leucine-rich repeat protein kinase family protein [Source:TAIR%3BAcc:AT5G16900]	3.00132	8.00733
1104	AT1G51960	IQ-domain 27 [Source:TAIR%3BAcc:AT1G51960]	3.00132	8.00733
1105	AT1G54700	FUNCTIONS IN: molecular_function unknown%3B INVOLVED IN: biological_process unknown%3B LOCATED IN: mitochondrion%3B CONTAINS InterPro DOMAIN/s: Serine endopeptidase DegP2 (InterPro:IPR015724)%3B BEST Arabidopsis thaliana protein match is: DegP protease 13 ( /.../T5G40560.1)%3B Has 78 Blast hits to 78 proteins in 13 species: Archae - 0%3B Bacteria - 0%3B Metazoa - 0%3B Fungi - 0%3B Plants - 78%3B …	3.00132	8.00733
1106	AT5G54650	formin homology5 [Source:TAIR%3BAcc:AT5G54650]	3.00015	8.00083
1107	AT4G15233	ABC-2 and Plant PDR ABC-type transporter family protein [Source:TAIR%3BAcc:AT4G15233]	2.99837	7.99097
1108	AT1G14870	PLANT CADMIUM RESISTANCE 2 [Source:TAIR%3BAcc:AT1G14870]	2.99631	7.97957
1109	AT1G62420	Protein of unknown function (DUF506) [Source:TAIR%3BAcc:AT1G62420]	2.9953	7.97396
1110	AT4G37370	cytochrome P450%2C family 81%2C subfamily D%2C polypeptide 8 [Source:TAIR%3BAcc:AT4G37370]	2.99272	7.95971
1111	AT2G45580	cytochrome P450%2C family 76%2C subfamily C%2C polypeptide 3 [Source:TAIR%3BAcc:AT2G45580]	2.99271	7.95967
1112	AT4G24010	cellulose synthase like G1 [Source:TAIR%3BAcc:AT4G24010]	2.9925	7.9585
1113	AT3G15180	ARM repeat superfamily protein [Source:TAIR%3BAcc:AT3G15180]	2.99239	7.9579
1114	AT1G70920	homeobox-leucine zipper protein 18 [Source:TAIR%3BAcc:AT1G70920]	2.9918	7.95465
1115	AT1G12360	Sec1/munc18-like (SM) proteins superfamily [Source:TAIR%3BAcc:AT1G12360]	2.99081	7.94923
1116	AT2G34730	myosin heavy chain-related [Source:TAIR%3BAcc:AT2G34730]	2.98711	7.92882
1117	AT2G21500	RING/U-box superfamily protein [Source:TAIR%3BAcc:AT2G21500]	2.98559	7.92051
1118	AT2G25530	AFG1-like ATPase family protein [Source:TAIR%3BAcc:AT2G25530]	2.98483	7.91634
1119	AT1G02920	glutathione S-transferase 7 [Source:TAIR%3BAcc:AT1G02920]	2.98419	7.91281
1120	AT4G34890	xanthine dehydrogenase 1 [Source:TAIR%3BAcc:AT4G34890]	2.98251	7.90361
1121	AT5G64190	unknown protein%3B BEST Arabidopsis thaliana protein match is: unknown protein (TAIR:AT2G40390.1)%3B Has 1807 Blast hits to 1807 proteins in 277 species: Archae - 0%3B Bacteria - 0%3B Metazoa - 736%3B Fungi - 347%3B Plants - 385%3B Viruses - 0%3B Other Eukaryotes - /.../source: NCBI BLink). [Source:TAIR%3BAcc:AT5G64190]	2.98241	7.90307
1122	AT4G11670	Protein of unknown function (DUF810) [Source:TAIR%3BAcc:AT4G11670]	2.98158	7.89853
1123	AT3G07250	nuclear transport factor 2 (NTF2) family protein / RNA recognition motif (RRM)-containing protein [Source:TAIR%3BAcc:AT3G07250]	2.98114	7.89612
1124	AT4G03320	translocon at the inner envelope membrane of chloroplasts 20-IV [Source:TAIR%3BAcc:AT4G03320]	2.98056	7.89294
1125	AT4G08290	nodulin MtN21 /EamA-like transporter family protein [Source:TAIR%3BAcc:AT4G08290]	2.97765	7.87703
1126	AT2G14620	xyloglucan endotransglucosylase/hydrolase 10 [Source:TAIR%3BAcc:AT2G14620]	2.97581	7.86696
1127	AT1G30740	FAD-binding Berberine family protein [Source:TAIR%3BAcc:AT1G30740]	2.97533	7.86434
1128	AT1G77660	Histone H3 K4-specific methyltransferase SET7/9 family protein [Source:TAIR%3BAcc:AT1G77660]	2.9746	7.8604
1129	AT1G26970	Protein kinase superfamily protein [Source:TAIR%3BAcc:AT1G26970]	2.97095	7.84051
1130	AT1G15310	signal recognition particle 54 kDa subunit [Source:TAIR%3BAcc:AT1G15310]	2.97095	7.84051
1131	AT5G55860	Plant protein of unknown function (DUF827) [Source:TAIR%3BAcc:AT5G55860]	2.96977	7.83409
1132	AT2G44080	ARGOS-like [Source:TAIR%3BAcc:AT2G44080]	2.9695	7.83265
1133	AT5G16230	Plant stearoyl-acyl-carrier-protein desaturase family protein [Source:TAIR%3BAcc:AT5G16230]	2.96758	7.82223
1134	AT4G27260	Auxin-responsive GH3 family protein [Source:TAIR%3BAcc:AT4G27260]	2.96574	7.81223
1135	AT3G19270	cytochrome P450%2C family 707%2C subfamily A%2C polypeptide 4 [Source:TAIR%3BAcc:AT3G19270]	2.9648	7.80714
1136	AT5G28463	unknown protein%3B Has 30201 Blast hits to 17322 proteins in 780 species: Archae - 12%3B Bacteria - 1396%3B Metazoa - 17338%3B Fungi - 3422%3B Plants - 5037%3B Viruses - 0%3B Other Eukaryotes - 2996 (source: NCBI BLink). [Source:TAIR%3BAcc:AT5G28463]	2.96187	7.79134
1137	AT2G30240	Cation/hydrogen exchanger family protein [Source:TAIR%3BAcc:AT2G30240]	2.96187	7.79134
1138	AT1G28375	unknown protein%3B FUNCTIONS IN: molecular_function unknown%3B INVOLVED IN: biological_process unknown%3B LOCATED IN: endomembrane system%3B EXPRESSED IN: petal%2C leaf whorl%2C sepal%2C flower%3B EXPRESSED DURING: 4 anthesis%2C petal differentiation and expansion st /.../as 8 Blast hits to 8 proteins in 2 species: Archae - 0%3B Bacteria - 0%3B Metazoa - 0%3B Fungi - 0%3B Plants - 8%3B Viruses - …	2.96187	7.79134
1139	AT3G05310	MIRO-related GTP-ase 3 [Source:TAIR%3BAcc:AT3G05310]	2.96187	7.79134
1140	AT2G04990	transposable element gene [Source:TAIR%3BAcc:AT2G04990]	2.96187	7.79134
1141	AT1G74990	RING/U-box superfamily protein [Source:TAIR%3BAcc:AT1G74990]	2.96187	7.79134
1142	AT1G26976	unknown protein%3B FUNCTIONS IN: molecular_function unknown%3B INVOLVED IN: biological_process unknown%3B LOCATED IN: cellular_component unknown%3B Has 0 Blast hits to 0 proteins in 0 species (source: NCBI BLink). [Source:TAIR%3BAcc:AT1G26976]	2.96187	7.79134
1143	AT2G13640	Transcription factor IIS family protein [Source:TAIR%3BAcc:AT2G13640]	2.96187	7.79134
1144	AT1G71150	unknown protein%3B BEST Arabidopsis thaliana protein match is: unknown protein (TAIR:AT1G22970.1)%3B Has 105 Blast hits to 103 proteins in 41 species: Archae - 0%3B Bacteria - 2%3B Metazoa - 42%3B Fungi - 6%3B Plants - 48%3B Viruses - 0%3B Other Eukaryotes - 7 (sou /.../CBI BLink). [Source:TAIR%3BAcc:AT1G71150]	2.96187	7.79134
1145	AT4G01865	pre-tRNA [Source:TAIR%3BAcc:AT4G01865]	2.96187	7.79134
1146	AT1G53550	F-box family protein [Source:TAIR%3BAcc:AT1G53550]	2.96187	7.79134
1147	AT4G04990	Protein of unknown function (DUF761) [Source:TAIR%3BAcc:AT4G04990]	2.96187	7.79134
1148	AT3G03280	unknown protein%3B FUNCTIONS IN: molecular_function unknown%3B INVOLVED IN: N-terminal protein myristoylation%3B LOCATED IN: cellular_component unknown%3B BEST Arabidopsis thaliana protein match is: unknown protein (TAIR:AT5G17350.1)%3B Has 137 Blast hits to /.../oteins in 11 species: Archae - 0%3B Bacteria - 0%3B Metazoa - 0%3B Fungi - 0%3B Plants - 137%3B Viruses - 0%3B Other Eukaryotes - 0 (so…	2.96187	7.79134
1149	AT1G32375	F-box/RNI-like/FBD-like domains-containing protein [Source:TAIR%3BAcc:AT1G32375]	2.96187	7.79134
1150	AT1G66720	S-adenosyl-L-methionine-dependent methyltransferases superfamily protein [Source:TAIR%3BAcc:AT1G66720]	2.96187	7.79134
1151	AT1G29090	Cysteine proteinases superfamily protein [Source:TAIR%3BAcc:AT1G29090]	2.96187	7.79134
1152	AT1G79400	cation/H+ exchanger 2 [Source:TAIR%3BAcc:AT1G79400]	2.96187	7.79134
1153	AT1G55440	Cysteine/Histidine-rich C1 domain family protein [Source:TAIR%3BAcc:AT1G55440]	2.96187	7.79134
1154	AT4G01520	NAC domain containing protein 67 [Source:TAIR%3BAcc:AT4G01520]	2.96187	7.79134
1155	AT3G29220	transposable element gene [Source:TAIR%3BAcc:AT3G29220]	2.96187	7.79134
1156	AT5G54450	Protein of unknown function (DUF295) [Source:TAIR%3BAcc:AT5G54450]	2.96187	7.79134
1157	AT2G33350	CCT motif family protein [Source:TAIR%3BAcc:AT2G33350]	2.96187	7.79134
1158	AT1G57640	transposable element gene [Source:TAIR%3BAcc:AT1G57640]	2.96187	7.79134
1159	AT5G19410	ABC-2 type transporter family protein [Source:TAIR%3BAcc:AT5G19410]	2.96187	7.79134
1160	AT2G34110	BEST Arabidopsis thaliana protein match is: forkhead-associated (FHA) domain-containing protein (TAIR:AT1G34355.1)%3B Has 19 Blast hits to 19 proteins in 5 species: Archae - 0%3B Bacteria - 0%3B Metazoa - 0%3B Fungi - 0%3B Plants - 19%3B Viruses - 0%3B Other Euk /.../s - 0 (source: NCBI BLink). [Source:TAIR%3BAcc:AT2G34110]	2.96187	7.79134
1161	AT2G47510	fumarase 1 [Source:TAIR%3BAcc:AT2G47510]	2.96045	7.78369
1162	AT1G51800	Leucine-rich repeat protein kinase family protein [Source:TAIR%3BAcc:AT1G51800]	2.96	7.78123
1163	AT1G48850	chorismate synthase%2C putative / 5-enolpyruvylshikimate-3-phosphate phospholyase%2C putative [Source:TAIR%3BAcc:AT1G48850]	2.95785	7.76964
1164	AT4G37070	Acyl transferase/acyl hydrolase/lysophospholipase superfamily protein [Source:TAIR%3BAcc:AT4G37070]	2.95552	7.7571
1165	AT3G58540	unknown protein%3B FUNCTIONS IN: molecular_function unknown%3B INVOLVED IN: biological_process unknown%3B LOCATED IN: endomembrane system%3B EXPRESSED IN: 10 plant structures%3B EXPRESSED DURING: 4 anthesis%2C F mature embryo stage%2C petal differentiation and ex /.../n stage%2C E expanded cotyledon stage%2C D bilateral stage%3B BEST Arabidopsis thaliana protein match is: unknown protein (TAIR:AT…	2.95552	7.7571
1166	AT1G72680	cinnamyl-alcohol dehydrogenase [Source:TAIR%3BAcc:AT1G72680]	2.95459	7.75212
1167	AT2G20720	Pentatricopeptide repeat (PPR) superfamily protein [Source:TAIR%3BAcc:AT2G20720]	2.95445	7.75139
1168	AT5G08790	NAC (No Apical Meristem) domain transcriptional regulator superfamily protein [Source:TAIR%3BAcc:AT5G08790]	2.95205	7.73847
1169	AT4G26470	Calcium-binding EF-hand family protein [Source:TAIR%3BAcc:AT4G26470]	2.95163	7.73625
1170	AT5G57190	phosphatidylserine decarboxylase 2 [Source:TAIR%3BAcc:AT5G57190]	2.95034	7.7293
1171	AT3G57550	guanylate kinase [Source:TAIR%3BAcc:AT3G57550]	2.94768	7.71507
1172	AT4G05360	Zinc knuckle (CCHC-type) family protein [Source:TAIR%3BAcc:AT4G05360]	2.94618	7.70705
1173	AT2G38940	phosphate transporter 1%3B4 [Source:TAIR%3BAcc:AT2G38940]	2.9458	7.70504
1174	AT3G55970	jasmonate-regulated gene 21 [Source:TAIR%3BAcc:AT3G55970]	2.94435	7.69731
1175	AT4G30490	AFG1-like ATPase family protein [Source:TAIR%3BAcc:AT4G30490]	2.94429	7.69698
1176	AT4G12480	Bifunctional inhibitor/lipid-transfer protein/seed storage 2S albumin superfamily protein [Source:TAIR%3BAcc:AT4G12480]	2.94424	7.6967
1177	AT1G53430	Leucine-rich repeat transmembrane protein kinase [Source:TAIR%3BAcc:AT1G53430]	2.94423	7.69665
1178	AT1G51920	unknown protein%3B FUNCTIONS IN: molecular_function unknown%3B INVOLVED IN: biological_process unknown%3B LOCATED IN: endomembrane system%3B EXPRESSED IN: stem%2C stamen%3B EXPRESSED DURING: 4 anthesis%3B Has 22 Blast hits to 22 proteins in 5 species: Archae - 0%3B /.../ria - 0%3B Metazoa - 0%3B Fungi - 0%3B Plants - 22%3B Viruses - 0%3B Other Eukaryotes - 0 (source: NCBI BLink). [Source:TAIR%3BA…	2.94335	7.69197
1179	AT5G34780	Thiamin diphosphate-binding fold (THDP-binding) superfamily protein [Source:TAIR%3BAcc:AT5G34780]	2.94322	7.69125
1180	AT2G20562	unknown protein%3B LOCATED IN: endomembrane system%3B BEST Arabidopsis thaliana protein match is: unknown protein (TAIR:AT2G31090.1)%3B Has 70 Blast hits to 70 proteins in 13 species: Archae - 0%3B Bacteria - 0%3B Metazoa - 0%3B Fungi - 0%3B Plants - 70%3B Viruses /.../ther Eukaryotes - 0 (source: NCBI BLink). [Source:TAIR%3BAcc:AT2G20562]	2.94161	7.68271
1181	AT1G20970	FUNCTIONS IN: molecular_function unknown%3B INVOLVED IN: biological_process unknown%3B LOCATED IN: plasma membrane%2C vacuole%3B EXPRESSED IN: guard cell%2C cultured cell%3B BEST Arabidopsis thaliana protein match is: proton pump interactor 1 (TAIR:AT4G27500.1) /.../30201 Blast hits to 17322 proteins in 780 species: Archae - 12%3B Bacteria - 1396%3B Metazoa - 17338%3B Fungi - 3422%3B Plants - 503…	2.94086	7.67867
1182	AT3G46070	C2H2-type zinc finger family protein [Source:TAIR%3BAcc:AT3G46070]	2.93992	7.67369
1183	AT1G21945	transposable element gene [Source:TAIR%3BAcc:AT1G21945]	2.93992	7.67369
1184	AT1G68700	unknown protein%3B BEST Arabidopsis thaliana protein match is: unknown protein (TAIR:AT1G26140.1)%3B Has 14 Blast hits to 14 proteins in 4 species: Archae - 0%3B Bacteria - 0%3B Metazoa - 0%3B Fungi - 0%3B Plants - 14%3B Viruses - 0%3B Other Eukaryotes - 0 (source: /.../BLink). [Source:TAIR%3BAcc:AT1G68700]	2.93992	7.67369
1185	AT1G64660	methionine gamma-lyase [Source:TAIR%3BAcc:AT1G64660]	2.93987	7.67341
1186	AT3G20410	calmodulin-domain protein kinase 9 [Source:TAIR%3BAcc:AT3G20410]	2.93888	7.66818
1187	AT1G10410	Protein of unknown function (DUF1336) [Source:TAIR%3BAcc:AT1G10410]	2.93832	7.6652
1188	AT2G25290	Octicosapeptide/Phox/Bem1p (PB1) domain-containing protein / tetratricopeptide repeat (TPR)-containing protein [Source:TAIR%3BAcc:AT2G25290]	2.92775	7.60924
1189	AT2G18700	trehalose phosphatase/synthase 11 [Source:TAIR%3BAcc:AT2G18700]	2.92468	7.59303
1190	AT5G57910	unknown protein%3B BEST Arabidopsis thaliana protein match is: unknown protein (TAIR:AT4G30630.1)%3B Has 30201 Blast hits to 17322 proteins in 780 species: Archae - 12%3B Bacteria - 1396%3B Metazoa - 17338%3B Fungi - 3422%3B Plants - 5037%3B Viruses - 0%3B Other Eu /.../es - 2996 (source: NCBI BLink). [Source:TAIR%3BAcc:AT5G57910]	2.92395	7.58922
1191	AT5G48180	nitrile specifier protein 5 [Source:TAIR%3BAcc:AT5G48180]	2.92367	7.58776
1192	AT4G27300	S-locus lectin protein kinase family protein [Source:TAIR%3BAcc:AT4G27300]	2.92279	7.58314
1193	AT1G65470	chromatin assembly factor-1 (FASCIATA1) (FAS1) [Source:TAIR%3BAcc:AT1G65470]	2.92189	7.57836
1194	AT4G27070	tryptophan synthase beta-subunit 2 [Source:TAIR%3BAcc:AT4G27070]	2.92109	7.57419
1195	AT2G27200	P-loop containing nucleoside triphosphate hydrolases superfamily protein [Source:TAIR%3BAcc:AT2G27200]	2.92057	7.57145
1196	AT4G04490	cysteine-rich RLK (RECEPTOR-like protein kinase) 36 [Source:TAIR%3BAcc:AT4G04490]	2.92036	7.57035
1197	AT5G18130	unknown protein%3B BEST Arabidopsis thaliana protein match is: unknown protein (TAIR:AT3G03870.1)%3B Has 35333 Blast hits to 34131 proteins in 2444 species: Archae - 798%3B Bacteria - 22429%3B Metazoa - 974%3B Fungi - 991%3B Plants - 531%3B Viruses - 0%3B Other Euk /.../s - 9610 (source: NCBI BLink). [Source:TAIR%3BAcc:AT5G18130]	2.91984	7.56764
1198	AT2G16720	myb domain protein 7 [Source:TAIR%3BAcc:AT2G16720]	2.91793	7.55759
1199	AT4G01430	nodulin MtN21 /EamA-like transporter family protein [Source:TAIR%3BAcc:AT4G01430]	2.91762	7.55601
1200	AT5G66890	Leucine-rich repeat (LRR) family protein [Source:TAIR%3BAcc:AT5G66890]	2.91599	7.54745
1201	AT1G65840	polyamine oxidase 4 [Source:TAIR%3BAcc:AT1G65840]	2.91002	7.51628
1202	AT4G14970	unknown protein%3B FUNCTIONS IN: molecular_function unknown%3B INVOLVED IN: biological_process unknown%3B LOCATED IN: chloroplast%3B EXPRESSED IN: 14 plant structures%3B EXPRESSED DURING: 6 growth stages%3B Has 257 Blast hits to 164 proteins in 70 species: Arch /.../%3B Bacteria - 4%3B Metazoa - 189%3B Fungi - 0%3B Plants - 38%3B Viruses - 0%3B Other Eukaryotes - 26 (source: NCBI BLink). [Source:…	2.90821	7.50687
1203	AT3G54520	unknown protein%3B BEST Arabidopsis thaliana protein match is: unknown protein (TAIR:AT3G54530.1)%3B Has 72 Blast hits to 70 proteins in 20 species: Archae - 0%3B Bacteria - 5%3B Metazoa - 8%3B Fungi - 2%3B Plants - 18%3B Viruses - 0%3B Other Eukaryotes - 39 (sourc /.../I BLink). [Source:TAIR%3BAcc:AT3G54520]	2.90821	7.50687
1204	AT3G13900	ATPase E1-E2 type family protein / haloacid dehalogenase-like hydrolase family protein [Source:TAIR%3BAcc:AT3G13900]	2.90821	7.50687
1205	AT4G01970	stachyose synthase [Source:TAIR%3BAcc:AT4G01970]	2.90821	7.50687
1206	AT5G59590	UDP-glucosyl transferase 76E2 [Source:TAIR%3BAcc:AT5G59590]	2.90821	7.50687
1207	AT4G39610	Protein of unknown function%2C DUF617 [Source:TAIR%3BAcc:AT4G39610]	2.90621	7.49644
1208	AT5G59220	highly ABA-induced PP2C gene 1 [Source:TAIR%3BAcc:AT5G59220]	2.90553	7.49296
1209	AT4G15280	UDP-glucosyl transferase 71B5 [Source:TAIR%3BAcc:AT4G15280]	2.90511	7.49073
1210	AT4G14930	Survival protein SurE-like phosphatase/nucleotidase [Source:TAIR%3BAcc:AT4G14930]	2.90409	7.48545
1211	AT5G35690	CONTAINS InterPro DOMAIN/s: WLM (InterPro:IPR013536)%2C PUB domain (InterPro:IPR018997)%2C PUG domain (InterPro:IPR006567)%3B BEST Arabidopsis thaliana protein match is: zinc ion binding (TAIR:AT1G55915.1)%3B Has 30201 Blast hits to 17322 proteins in 780 sp /.../ Archae - 12%3B Bacteria - 1396%3B Metazoa - 17338%3B Fungi - 3422%3B Plants - 5037%3B Viruses - 0%3B Other Eukaryotes - 2996 (source: N…	2.90352	7.48252
1212	AT5G36880	acetyl-CoA synthetase [Source:TAIR%3BAcc:AT5G36880]	2.90336	7.48166
1213	AT1G19025	DNA repair metallo-beta-lactamase family protein [Source:TAIR%3BAcc:AT1G19025]	2.90206	7.47493
1214	AT5G15470	galacturonosyltransferase 14 [Source:TAIR%3BAcc:AT5G15470]	2.90037	7.46616
1215	AT5G48657	defense protein-related [Source:TAIR%3BAcc:AT5G48657]	2.8983	7.45545
1216	AT4G37670	N-acetyl-l-glutamate synthase 2 [Source:TAIR%3BAcc:AT4G37670]	2.89499	7.43839
1217	AT3G17810	pyrimidine 1 [Source:TAIR%3BAcc:AT3G17810]	2.89467	7.43673
1218	AT3G04010	O-Glycosyl hydrolases family 17 protein [Source:TAIR%3BAcc:AT3G04010]	2.89308	7.42857
1219	AT5G38320	unknown protein%3B BEST Arabidopsis thaliana protein match is: unknown protein (TAIR:AT1G67050.1)%3B Has 1807 Blast hits to 1807 proteins in 277 species: Archae - 0%3B Bacteria - 0%3B Metazoa - 736%3B Fungi - 347%3B Plants - 385%3B Viruses - 0%3B Other Eukaryotes - /.../source: NCBI BLink). [Source:TAIR%3BAcc:AT5G38320]	2.89209	7.42346
1220	AT4G36760	aminopeptidase P1 [Source:TAIR%3BAcc:AT4G36760]	2.89186	7.42225
1221	AT5G35700	fimbrin-like protein 2 [Source:TAIR%3BAcc:AT5G35700]	2.8916	7.42093
1222	AT4G19880	Glutathione S-transferase family protein [Source:TAIR%3BAcc:AT4G19880]	2.89035	7.41451
1223	AT4G15760	monooxygenase 1 [Source:TAIR%3BAcc:AT4G15760]	2.88855	7.40524
1224	AT3G25900	Homocysteine S-methyltransferase family protein [Source:TAIR%3BAcc:AT3G25900]	2.88766	7.40071
1225	AT1G74330	Protein kinase superfamily protein [Source:TAIR%3BAcc:AT1G74330]	2.88416	7.38276
1226	AT2G37760	NAD(P)-linked oxidoreductase superfamily protein [Source:TAIR%3BAcc:AT2G37760]	2.88272	7.37541
1227	AT1G16540	molybdenum cofactor sulfurase (LOS5) (ABA3) [Source:TAIR%3BAcc:AT1G16540]	2.88047	7.36388
1228	AT1G16030	heat shock protein 70B [Source:TAIR%3BAcc:AT1G16030]	2.87884	7.35557
1229	AT4G35500	Protein kinase superfamily protein [Source:TAIR%3BAcc:AT4G35500]	2.8782	7.35232
1230	AT4G25810	xyloglucan endotransglycosylase 6 [Source:TAIR%3BAcc:AT4G25810]	2.87579	7.34005
1231	AT3G58390	Eukaryotic release factor 1 (eRF1) family protein [Source:TAIR%3BAcc:AT3G58390]	2.87579	7.34005
1232	AT4G37310	cytochrome P450%2C family 81%2C subfamily H%2C polypeptide 1 [Source:TAIR%3BAcc:AT4G37310]	2.87463	7.33417
1233	AT5G46910	Transcription factor jumonji (jmj) family protein / zinc finger (C5HC2 type) family protein [Source:TAIR%3BAcc:AT5G46910]	2.87079	7.31463
1234	AT2G21520	Sec14p-like phosphatidylinositol transfer family protein [Source:TAIR%3BAcc:AT2G21520]	2.86937	7.30748
1235	AT5G57010	calmodulin-binding family protein [Source:TAIR%3BAcc:AT5G57010]	2.86574	7.28911
1236	AT3G24170	glutathione-disulfide reductase [Source:TAIR%3BAcc:AT3G24170]	2.86537	7.28722
1237	AT4G17615	calcineurin B-like protein 1 [Source:TAIR%3BAcc:AT4G17615]	2.86218	7.27112
1238	AT1G22930	T-complex protein 11 [Source:TAIR%3BAcc:AT1G22930]	2.86207	7.27056
1239	AT1G30400	multidrug resistance-associated protein 1 [Source:TAIR%3BAcc:AT1G30400]	2.86049	7.2626
1240	AT1G61320	FBD / Leucine Rich Repeat domains containing protein [Source:TAIR%3BAcc:AT1G61320]	2.8593	7.25664
1241	AT2G31260	autophagy 9 (APG9) [Source:TAIR%3BAcc:AT2G31260]	2.85813	7.25073
1242	AT2G24100	unknown protein%3B BEST Arabidopsis thaliana protein match is: unknown protein (TAIR:AT4G30780.1)%3B Has 101 Blast hits to 101 proteins in 16 species: Archae - 0%3B Bacteria - 0%3B Metazoa - 0%3B Fungi - 0%3B Plants - 95%3B Viruses - 0%3B Other Eukaryotes - 6 (sour /.../BI BLink). [Source:TAIR%3BAcc:AT2G24100]	2.85681	7.24413
1243	AT2G42890	MEI2-like 2 [Source:TAIR%3BAcc:AT2G42890]	2.85667	7.24343
1244	AT2G31820	Ankyrin repeat family protein [Source:TAIR%3BAcc:AT2G31820]	2.85393	7.22965
1245	AT5G64570	beta-D-xylosidase 4 [Source:TAIR%3BAcc:AT5G64570]	2.85114	7.21572
1246	AT1G15430	Protein of unknown function (DUF1644) [Source:TAIR%3BAcc:AT1G15430]	2.85092	7.21459
1247	AT1G77810	Galactosyltransferase family protein [Source:TAIR%3BAcc:AT1G77810]	2.84922	7.20613
1248	AT5G03330	Cysteine proteinases superfamily protein [Source:TAIR%3BAcc:AT5G03330]	2.84747	7.19736
1249	AT3G05330	cyclin family [Source:TAIR%3BAcc:AT3G05330]	2.84567	7.1884
1250	AT1G61560	Seven transmembrane MLO family protein [Source:TAIR%3BAcc:AT1G61560]	2.84495	7.18481
1251	AT3G14990	Class I glutamine amidotransferase-like superfamily protein [Source:TAIR%3BAcc:AT3G14990]	2.84463	7.18319
1252	AT5G50170	C2 calcium/lipid-binding and GRAM domain containing protein [Source:TAIR%3BAcc:AT5G50170]	2.8446	7.18304
1253	AT5G34930	arogenate dehydrogenase [Source:TAIR%3BAcc:AT5G34930]	2.84432	7.18168
1254	AT5G13700	polyamine oxidase 1 [Source:TAIR%3BAcc:AT5G13700]	2.84262	7.17323
1255	AT4G36220	ferulic acid 5-hydroxylase 1 [Source:TAIR%3BAcc:AT4G36220]	2.8406	7.16319
1256	AT1G13970	Protein of unknown function (DUF1336) [Source:TAIR%3BAcc:AT1G13970]	2.84004	7.1604
1257	AT3G44300	nitrilase 2 [Source:TAIR%3BAcc:AT3G44300]	2.83998	7.1601
1258	AT1G15125	S-adenosyl-L-methionine-dependent methyltransferases superfamily protein [Source:TAIR%3BAcc:AT1G15125]	2.8368	7.14433
1259	AT3G45300	isovaleryl-CoA-dehydrogenase [Source:TAIR%3BAcc:AT3G45300]	2.83473	7.13407
1260	AT2G40340	Integrase-type DNA-binding superfamily protein [Source:TAIR%3BAcc:AT2G40340]	2.83226	7.1219
1261	AT1G05000	Phosphotyrosine protein phosphatases superfamily protein [Source:TAIR%3BAcc:AT1G05000]	2.83193	7.12027
1262	AT4G34400	AP2/B3-like transcriptional factor family protein [Source:TAIR%3BAcc:AT4G34400]	2.8314	7.11762
1263	AT3G61390	RING/U-box superfamily protein [Source:TAIR%3BAcc:AT3G61390]	2.82999	7.11067
1264	AT1G77765	unknown protein%3B Has 8 Blast hits to 8 proteins in 2 species: Archae - 0%3B Bacteria - 0%3B Metazoa - 0%3B Fungi - 0%3B Plants - 8%3B Viruses - 0%3B Other Eukaryotes - 0 (source: NCBI BLink). [Source:TAIR%3BAcc:AT1G77765]	2.82914	7.1065
1265	AT5G43580	Serine protease inhibitor%2C potato inhibitor I-type family protein [Source:TAIR%3BAcc:AT5G43580]	2.82276	7.07516
1266	AT5G53120	spermidine synthase 3 [Source:TAIR%3BAcc:AT5G53120]	2.82039	7.06352
1267	AT4G37010	centrin 2 [Source:TAIR%3BAcc:AT4G37010]	2.82014	7.06231
1268	AT3G18440	aluminum-activated malate transporter 9 [Source:TAIR%3BAcc:AT3G18440]	2.8193	7.05818
1269	AT1G56130	Leucine-rich repeat transmembrane protein kinase [Source:TAIR%3BAcc:AT1G56130]	2.81921	7.05774
1270	AT3G53150	UDP-glucosyl transferase 73D1 [Source:TAIR%3BAcc:AT3G53150]	2.81553	7.03978
1271	AT2G31420	Domain of unknown function (DUF313) [Source:TAIR%3BAcc:AT2G31420]	2.8151	7.03769
1272	AT2G28085	SAUR-like auxin-responsive protein family [Source:TAIR%3BAcc:AT2G28085]	2.81472	7.03585
1273	AT4G13395	ROTUNDIFOLIA like 12 [Source:TAIR%3BAcc:AT4G13395]	2.81452	7.03486
1274	AT1G75170	Sec14p-like phosphatidylinositol transfer family protein [Source:TAIR%3BAcc:AT1G75170]	2.81398	7.0322
1275	AT3G17720	Pyridoxal phosphate (PLP)-dependent transferases superfamily protein [Source:TAIR%3BAcc:AT3G17720]	2.80868	7.00641
1276	AT1G50520	cytochrome P450%2C family 705%2C subfamily A%2C polypeptide 27 [Source:TAIR%3BAcc:AT1G50520]	2.80868	7.00641
1277	AT2G38350	unknown protein%3B FUNCTIONS IN: molecular_function unknown%3B INVOLVED IN: biological_process unknown%3B LOCATED IN: mitochondrion%3B Has 1 Blast hits to 1 proteins in 1 species: Archae - 0%3B Bacteria - 0%3B Metazoa - 0%3B Fungi - 0%3B Plants - 1%3B Viruses - 0%3B Ot /.../karyotes - 0 (source: NCBI BLink). [Source:TAIR%3BAcc:AT2G38350]	2.80868	7.00641
1278	AT1G35970	transposable element gene [Source:TAIR%3BAcc:AT1G35970]	2.80868	7.00641
1279	AT5G50300	Xanthine/uracil permease family protein [Source:TAIR%3BAcc:AT5G50300]	2.80868	7.00641
1280	AT4G37420	Domain of unknown function (DUF23) [Source:TAIR%3BAcc:AT4G37420]	2.80868	7.00641
1281	AT2G27320	Protein of Unknown Function (DUF239) [Source:TAIR%3BAcc:AT2G27320]	2.80868	7.00641
1282	AT2G42340	unknown protein%3B Has 11 Blast hits to 11 proteins in 5 species: Archae - 0%3B Bacteria - 2%3B Metazoa - 0%3B Fungi - 2%3B Plants - 6%3B Viruses - 0%3B Other Eukaryotes - 1 (source: NCBI BLink). [Source:TAIR%3BAcc:AT2G42340]	2.80868	7.00641
1283	AT5G35920	cytochrome P450%2C family 79%2C subfamily A%2C polypeptide 4 pseudogene [Source:TAIR%3BAcc:AT5G35920]	2.80868	7.00641
1284	AT1G02940	glutathione S-transferase (class phi) 5 [Source:TAIR%3BAcc:AT1G02940]	2.80868	7.00641
1285	AT2G28220	Eukaryotic aspartyl protease family protein [Source:TAIR%3BAcc:AT2G28220]	2.80868	7.00641
1286	AT2G38720	microtubule-associated protein 65-5 [Source:TAIR%3BAcc:AT2G38720]	2.80868	7.00641
1287	AT5G37160	P-loop containing nucleoside triphosphate hydrolases superfamily protein [Source:TAIR%3BAcc:AT5G37160]	2.80868	7.00641
1288	AT5G15480	C2H2-type zinc finger family protein [Source:TAIR%3BAcc:AT5G15480]	2.80868	7.00641
1289	AT1G64310	Tetratricopeptide repeat (TPR)-like superfamily protein [Source:TAIR%3BAcc:AT1G64310]	2.80868	7.00641
1290	AT5G13320	Auxin-responsive GH3 family protein [Source:TAIR%3BAcc:AT5G13320]	2.80778	7.00207
1291	AT1G61850	phospholipases%3Bgalactolipases [Source:TAIR%3BAcc:AT1G61850]	2.80743	7.00035
1292	AT1G31480	shoot gravitropism 2 (SGR2) [Source:TAIR%3BAcc:AT1G31480]	2.80387	6.98313
1293	AT2G34660	multidrug resistance-associated protein 2 [Source:TAIR%3BAcc:AT2G34660]	2.79931	6.96109
1294	AT2G02710	PAS/LOV protein B [Source:TAIR%3BAcc:AT2G02710]	2.79794	6.95447
1295	AT5G63790	NAC domain containing protein 102 [Source:TAIR%3BAcc:AT5G63790]	2.79681	6.949
1296	AT1G69880	thioredoxin H-type 8 [Source:TAIR%3BAcc:AT1G69880]	2.7965	6.94753
1297	AT3G06810	acyl-CoA dehydrogenase-related [Source:TAIR%3BAcc:AT3G06810]	2.79547	6.94257
1298	AT1G19360	Nucleotide-diphospho-sugar transferase family protein [Source:TAIR%3BAcc:AT1G19360]	2.79294	6.93039
1299	AT1G71110	unknown protein%3B FUNCTIONS IN: molecular_function unknown%3B INVOLVED IN: biological_process unknown%3B LOCATED IN: endomembrane system%3B BEST Arabidopsis thaliana protein match is: unknown protein (TAIR:AT2G12400.1)%3B Has 173 Blast hits to 169 proteins i /.../pecies: Archae - 0%3B Bacteria - 0%3B Metazoa - 3%3B Fungi - 0%3B Plants - 165%3B Viruses - 0%3B Other Eukaryotes - 5 (source: NCBI BL…	2.79156	6.92377
1300	AT1G30270	CBL-interacting protein kinase 23 [Source:TAIR%3BAcc:AT1G30270]	2.78725	6.90313
1301	AT4G37990	elicitor-activated gene 3-2 [Source:TAIR%3BAcc:AT4G37990]	2.78486	6.8917
1302	AT3G18260	Reticulon family protein [Source:TAIR%3BAcc:AT3G18260]	2.78268	6.8813
1303	AT5G67080	mitogen-activated protein kinase kinase kinase 19 [Source:TAIR%3BAcc:AT5G67080]	2.78264	6.88111
1304	AT4G16660	heat shock protein 70 (Hsp 70) family protein [Source:TAIR%3BAcc:AT4G16660]	2.78203	6.87818
1305	AT5G40690	CONTAINS InterPro DOMAIN/s: EF-Hand 1%2C calcium-binding site (InterPro:IPR018247)%3B BEST Arabidopsis thaliana protein match is: unknown protein (TAIR:AT2G41730.1)%3B Has 1807 Blast hits to 1807 proteins in 277 species: Archae - 0%3B Bacteria - 0%3B Metazoa /.../ Fungi - 347%3B Plants - 385%3B Viruses - 0%3B Other Eukaryotes - 339 (source: NCBI BLink). [Source:TAIR%3BAcc:AT5G40690]	2.78082	6.87242
1306	AT2G19190	FLG22-induced receptor-like kinase 1 [Source:TAIR%3BAcc:AT2G19190]	2.78024	6.86966
1307	AT5G27760	Hypoxia-responsive family protein [Source:TAIR%3BAcc:AT5G27760]	2.77997	6.86838
1308	AT5G11670	NADP-malic enzyme 2 [Source:TAIR%3BAcc:AT5G11670]	2.77974	6.86731
1309	AT1G61640	Protein kinase superfamily protein [Source:TAIR%3BAcc:AT1G61640]	2.77522	6.84582
1310	AT5G20940	Glycosyl hydrolase family protein [Source:TAIR%3BAcc:AT5G20940]	2.77391	6.83959
1311	AT5G65510	AINTEGUMENTA-like 7 [Source:TAIR%3BAcc:AT5G65510]	2.77391	6.83959
1312	AT3G13790	Glycosyl hydrolases family 32 protein [Source:TAIR%3BAcc:AT3G13790]	2.77252	6.83299
1313	AT1G42350	transposable element gene [Source:TAIR%3BAcc:AT1G42350]	2.77071	6.82443
1314	AT4G15270	glucosyltransferase-related [Source:TAIR%3BAcc:AT4G15270]	2.76988	6.82053
1315	AT3G02360	6-phosphogluconate dehydrogenase family protein [Source:TAIR%3BAcc:AT3G02360]	2.76915	6.81707
1316	AT5G58680	ARM repeat superfamily protein [Source:TAIR%3BAcc:AT5G58680]	2.76849	6.81393
1317	AT5G15640	Mitochondrial substrate carrier family protein [Source:TAIR%3BAcc:AT5G15640]	2.76578	6.80114
1318	AT2G41470	unknown protein%3B FUNCTIONS IN: molecular_function unknown%3B INVOLVED IN: biological_process unknown%3B LOCATED IN: vacuole%3B BEST Arabidopsis thaliana protein match is: unknown protein (TAIR:AT2G41440.1)%3B Has 1066 Blast hits to 825 proteins in 144 speci /.../chae - 7%3B Bacteria - 46%3B Metazoa - 465%3B Fungi - 36%3B Plants - 67%3B Viruses - 4%3B Other Eukaryotes - 441 (source: NCBI BLink).…	2.76577	6.8011
1319	AT1G70440	similar to RCD one 3 [Source:TAIR%3BAcc:AT1G70440]	2.76316	6.78882
1320	AT3G10500	NAC domain containing protein 53 [Source:TAIR%3BAcc:AT3G10500]	2.75909	6.76969
1321	AT5G40240	nodulin MtN21 /EamA-like transporter family protein [Source:TAIR%3BAcc:AT5G40240]	2.75902	6.76938
1322	AT4G25700	beta-hydroxylase 1 [Source:TAIR%3BAcc:AT4G25700]	2.75695	6.75966
1323	AT5G03630	Pyridine nucleotide-disulphide oxidoreductase family protein [Source:TAIR%3BAcc:AT5G03630]	2.75661	6.75807
1324	AT3G13950	unknown protein%3B BEST Arabidopsis thaliana protein match is: unknown protein (TAIR:AT4G13266.1)%3B Has 339 Blast hits to 265 proteins in 12 species: Archae - 0%3B Bacteria - 0%3B Metazoa - 0%3B Fungi - 0%3B Plants - 339%3B Viruses - 0%3B Other Eukaryotes - 0 (sou /.../CBI BLink). [Source:TAIR%3BAcc:AT3G13950]	2.75596	6.75503
1325	AT2G01300	unknown protein%3B BEST Arabidopsis thaliana protein match is: unknown protein (TAIR:AT1G15010.1)%3B Has 73 Blast hits to 73 proteins in 12 species: Archae - 0%3B Bacteria - 0%3B Metazoa - 0%3B Fungi - 0%3B Plants - 73%3B Viruses - 0%3B Other Eukaryotes - 0 (source /.../ BLink). [Source:TAIR%3BAcc:AT2G01300]	2.752	6.7365
1326	AT5G20250	Raffinose synthase family protein [Source:TAIR%3BAcc:AT5G20250]	2.75118	6.73269
1327	AT1G65690	Late embryogenesis abundant (LEA) hydroxyproline-rich glycoprotein family [Source:TAIR%3BAcc:AT1G65690]	2.7508	6.73092
1328	AT2G26290	root-specific kinase 1 [Source:TAIR%3BAcc:AT2G26290]	2.74855	6.72044
1329	AT1G66170	RING/FYVE/PHD zinc finger superfamily protein [Source:TAIR%3BAcc:AT1G66170]	2.74855	6.72044
1330	AT2G46680	homeobox 7 [Source:TAIR%3BAcc:AT2G46680]	2.74619	6.70941
1331	AT3G60110	DNA-binding bromodomain-containing protein [Source:TAIR%3BAcc:AT3G60110]	2.74606	6.70884
1332	AT5G12020	17.6 kDa class II heat shock protein [Source:TAIR%3BAcc:AT5G12020]	2.74303	6.69475
1333	AT4G37120	Pre-mRNA splicing Prp18-interacting factor [Source:TAIR%3BAcc:AT4G37120]	2.74251	6.69235
1334	AT4G25390	Protein kinase superfamily protein [Source:TAIR%3BAcc:AT4G25390]	2.7402	6.68164
1335	AT5G44390	FAD-binding Berberine family protein [Source:TAIR%3BAcc:AT5G44390]	2.73996	6.68053
1336	AT1G17310	MADS-box transcription factor family protein [Source:TAIR%3BAcc:AT1G17310]	2.73948	6.67829
1337	AT1G21230	wall associated kinase 5 [Source:TAIR%3BAcc:AT1G21230]	2.73948	6.67829
1338	AT5G13150	exocyst subunit exo70 family protein C1 [Source:TAIR%3BAcc:AT5G13150]	2.73948	6.67829
1339	AT3G46260	protein kinase-related [Source:TAIR%3BAcc:AT3G46260]	2.73948	6.67829
1340	AT5G05070	DHHC-type zinc finger family protein [Source:TAIR%3BAcc:AT5G05070]	2.73948	6.67829
1341	AT1G66650	Protein with RING/U-box and TRAF-like domains [Source:TAIR%3BAcc:AT1G66650]	2.73948	6.67829
1342	AT2G29452	unknown protein%3B Has 30201 Blast hits to 17322 proteins in 780 species: Archae - 12%3B Bacteria - 1396%3B Metazoa - 17338%3B Fungi - 3422%3B Plants - 5037%3B Viruses - 0%3B Other Eukaryotes - 2996 (source: NCBI BLink). [Source:TAIR%3BAcc:AT2G29452]	2.73948	6.67829
1343	AT1G23500	GDSL-like Lipase/Acylhydrolase superfamily protein [Source:TAIR%3BAcc:AT1G23500]	2.73948	6.67829
1344	AT5G33382	transposable element gene [Source:TAIR%3BAcc:AT5G33382]	2.73948	6.67829
1345	AT5G05720	RNA-binding (RRM/RBD/RNP motifs) family protein [Source:TAIR%3BAcc:AT5G05720]	2.73948	6.67829
1346	AT1G28220	purine permease 3 [Source:TAIR%3BAcc:AT1G28220]	2.73948	6.67829
1347	AT4G26930	myb domain protein 97 [Source:TAIR%3BAcc:AT4G26930]	2.73948	6.67829
1348	AT1G22560	transposable element gene [Source:TAIR%3BAcc:AT1G22560]	2.73948	6.67829
1349	AT4G03040	BEST Arabidopsis thaliana protein match is: Polynucleotidyl transferase%2C ribonuclease H-like superfamily protein (TAIR:AT5G33330.1)%3B Has 18 Blast hits to 18 proteins in 2 species: Archae - 0%3B Bacteria - 0%3B Metazoa - 0%3B Fungi - 0%3B Plants - 18%3B Viruse /.../ Other Eukaryotes - 0 (source: NCBI BLink). [Source:TAIR%3BAcc:AT4G03040]	2.73948	6.67829
1350	AT5G40680	Galactose oxidase/kelch repeat superfamily protein [Source:TAIR%3BAcc:AT5G40680]	2.73948	6.67829
1351	AT2G44590	DYNAMIN-like 1D [Source:TAIR%3BAcc:AT2G44590]	2.73948	6.67829
1352	AT4G33930	Cupredoxin superfamily protein [Source:TAIR%3BAcc:AT4G33930]	2.73948	6.67829
1353	AT3G46340	Leucine-rich repeat protein kinase family protein [Source:TAIR%3BAcc:AT3G46340]	2.73948	6.67829
1354	AT5G52500	unknown protein%3B BEST Arabidopsis thaliana protein match is: unknown protein (TAIR:AT3G57400.1)%3B Has 1807 Blast hits to 1807 proteins in 277 species: Archae - 0%3B Bacteria - 0%3B Metazoa - 736%3B Fungi - 347%3B Plants - 385%3B Viruses - 0%3B Other Eukaryotes - /.../source: NCBI BLink). [Source:TAIR%3BAcc:AT5G52500]	2.73948	6.67829
1355	AT5G41840	F-box/RNI-like superfamily protein [Source:TAIR%3BAcc:AT5G41840]	2.73948	6.67829
1356	AT2G46740	D-arabinono-1%2C4-lactone oxidase family protein [Source:TAIR%3BAcc:AT2G46740]	2.73948	6.67829
1357	AT3G32230	transposable element gene [Source:TAIR%3BAcc:AT3G32230]	2.73948	6.67829
1358	AT5G09640	serine carboxypeptidase-like 19 [Source:TAIR%3BAcc:AT5G09640]	2.73948	6.67829
1359	AT1G74810	HCO3- transporter family [Source:TAIR%3BAcc:AT1G74810]	2.73829	6.67277
1360	AT4G36400	FAD-linked oxidases family protein [Source:TAIR%3BAcc:AT4G36400]	2.73729	6.66816
1361	AT5G63490	CBS / octicosapeptide/Phox/Bemp1 (PB1) domains-containing protein [Source:TAIR%3BAcc:AT5G63490]	2.7363	6.66358
1362	AT1G15040	Class I glutamine amidotransferase-like superfamily protein [Source:TAIR%3BAcc:AT1G15040]	2.73504	6.65778
1363	AT2G33150	peroxisomal 3-ketoacyl-CoA thiolase 3 [Source:TAIR%3BAcc:AT2G33150]	2.73447	6.65516
1364	AT3G07273	unknown protein%3B Has 30201 Blast hits to 17322 proteins in 780 species: Archae - 12%3B Bacteria - 1396%3B Metazoa - 17338%3B Fungi - 3422%3B Plants - 5037%3B Viruses - 0%3B Other Eukaryotes - 2996 (source: NCBI BLink). [Source:TAIR%3BAcc:AT3G07273]	2.7325	6.64608
1365	AT4G11070	WRKY family transcription factor [Source:TAIR%3BAcc:AT4G11070]	2.73002	6.63464
1366	AT1G04500	CCT motif family protein [Source:TAIR%3BAcc:AT1G04500]	2.72924	6.63107
1367	AT3G15990	sulfate transporter 3%3B4 [Source:TAIR%3BAcc:AT3G15990]	2.72646	6.6183
1368	AT4G15610	Uncharacterised protein family (UPF0497) [Source:TAIR%3BAcc:AT4G15610]	2.7262	6.61712
1369	AT4G11350	Protein of unknown function (DUF604) [Source:TAIR%3BAcc:AT4G11350]	2.72535	6.61319
1370	AT3G02270	Trimeric LpxA-like enzyme [Source:TAIR%3BAcc:AT3G02270]	2.72379	6.60605
1371	AT1G32870	NAC domain protein 13 [Source:TAIR%3BAcc:AT1G32870]	2.71572	6.5692
1372	AT1G22180	Sec14p-like phosphatidylinositol transfer family protein [Source:TAIR%3BAcc:AT1G22180]	2.71495	6.56571
1373	AT2G29065	GRAS family transcription factor [Source:TAIR%3BAcc:AT2G29065]	2.71282	6.556
1374	AT3G11950	TRAF-like superfamily protein [Source:TAIR%3BAcc:AT3G11950]	2.71255	6.55478
1375	AT2G24180	cytochrome p450 71b6 [Source:TAIR%3BAcc:AT2G24180]	2.7118	6.55138
1376	AT1G05560	UDP-glucosyltransferase 75B1 [Source:TAIR%3BAcc:AT1G05560]	2.7105	6.54547
1377	AT2G27430	ARM repeat superfamily protein [Source:TAIR%3BAcc:AT2G27430]	2.71027	6.54445
1378	AT1G21240	wall associated kinase 3 [Source:TAIR%3BAcc:AT1G21240]	2.70837	6.53583
1379	AT1G21400	Thiamin diphosphate-binding fold (THDP-binding) superfamily protein [Source:TAIR%3BAcc:AT1G21400]	2.70706	6.52992
1380	AT2G25295	low-molecular-weight cysteine-rich 81 [Source:TAIR%3BAcc:AT2G25295]	2.70704	6.52979
1381	AT4G22530	S-adenosyl-L-methionine-dependent methyltransferases superfamily protein [Source:TAIR%3BAcc:AT4G22530]	2.70678	6.52864
1382	AT1G54095	Protein of unknown function (DUF1677) [Source:TAIR%3BAcc:AT1G54095]	2.70558	6.52321
1383	AT3G28340	galacturonosyltransferase-like 10 [Source:TAIR%3BAcc:AT3G28340]	2.70446	6.51814
1384	AT4G11910	INVOLVED IN: biological_process unknown%3B LOCATED IN: chloroplast%3B BEST Arabidopsis thaliana protein match is: non-yellowing 1 (TAIR:AT4G22920.1)%3B Has 206 Blast hits to 202 proteins in 67 species: Archae - 0%3B Bacteria - 86%3B Metazoa - 0%3B Fungi - 0%3B Pl /.../ 118%3B Viruses - 0%3B Other Eukaryotes - 2 (source: NCBI BLink). [Source:TAIR%3BAcc:AT4G11910]	2.7026	6.50974
1385	AT1G72490	unknown protein%3B BEST Arabidopsis thaliana protein match is: unknown protein (TAIR:AT1G17400.1)%3B Has 75 Blast hits to 75 proteins in 21 species: Archae - 0%3B Bacteria - 0%3B Metazoa - 3%3B Fungi - 4%3B Plants - 58%3B Viruses - 0%3B Other Eukaryotes - 10 (sourc /.../I BLink). [Source:TAIR%3BAcc:AT1G72490]	2.70176	6.50595
1386	AT5G48110	Terpenoid cyclases/Protein prenyltransferases superfamily protein [Source:TAIR%3BAcc:AT5G48110]	2.70176	6.50595
1387	AT4G28420	Tyrosine transaminase family protein [Source:TAIR%3BAcc:AT4G28420]	2.70176	6.50595
1388	AT2G28755	UDP-D-glucuronate carboxy-lyase-related [Source:TAIR%3BAcc:AT2G28755]	2.70176	6.50595
1389	AT3G27640	Transducin/WD40 repeat-like superfamily protein [Source:TAIR%3BAcc:AT3G27640]	2.70176	6.50595
1390	AT1G13300	myb-like transcription factor family protein [Source:TAIR%3BAcc:AT1G13300]	2.70176	6.50595
1391	AT5G35205	transposable element gene [Source:TAIR%3BAcc:AT5G35205]	2.70176	6.50595
1392	AT4G15530	pyruvate orthophosphate dikinase [Source:TAIR%3BAcc:AT4G15530]	2.7001	6.49848
1393	AT1G68710	ATPase E1-E2 type family protein / haloacid dehalogenase-like hydrolase family protein [Source:TAIR%3BAcc:AT1G68710]	2.69924	6.49458
1394	AT5G48570	FKBP-type peptidyl-prolyl cis-trans isomerase family protein [Source:TAIR%3BAcc:AT5G48570]	2.69793	6.4887
1395	AT1G73480	alpha/beta-Hydrolases superfamily protein [Source:TAIR%3BAcc:AT1G73480]	2.69762	6.48729
1396	AT2G38340	Integrase-type DNA-binding superfamily protein [Source:TAIR%3BAcc:AT2G38340]	2.69352	6.46888
1397	AT5G67620	unknown protein%3B FUNCTIONS IN: molecular_function unknown%3B INVOLVED IN: N-terminal protein myristoylation%3B LOCATED IN: microtubule%3B BEST Arabidopsis thaliana protein match is: unknown protein (TAIR:AT5G62900.1)%3B Has 1807 Blast hits to 1807 proteins /.../ species: Archae - 0%3B Bacteria - 0%3B Metazoa - 736%3B Fungi - 347%3B Plants - 385%3B Viruses - 0%3B Other Eukaryotes - 339 (source: …	2.69115	6.45829
1398	AT5G51440	HSP20-like chaperones superfamily protein [Source:TAIR%3BAcc:AT5G51440]	2.69037	6.45478
1399	AT3G58050	unknown protein%3B BEST Arabidopsis thaliana protein match is: unknown protein (TAIR:AT2G41960.1)%3B Has 13384 Blast hits to 8116 proteins in 546 species: Archae - 41%3B Bacteria - 766%3B Metazoa - 5596%3B Fungi - 1431%3B Plants - 589%3B Viruses - 46%3B Other Eukar /.../- 4915 (source: NCBI BLink). [Source:TAIR%3BAcc:AT3G58050]	2.68846	6.44627
1400	AT5G64401	unknown protein%3B LOCATED IN: mitochondrion%3B Has 30201 Blast hits to 17322 proteins in 780 species: Archae - 12%3B Bacteria - 1396%3B Metazoa - 17338%3B Fungi - 3422%3B Plants - 5037%3B Viruses - 0%3B Other Eukaryotes - 2996 (source: NCBI BLink). [Source:TAIR%3BAcc:AT5G64401]	2.68782	6.4434
1401	AT4G35830	aconitase 1 [Source:TAIR%3BAcc:AT4G35830]	2.68698	6.43965
1402	AT4G17245	RING/U-box superfamily protein [Source:TAIR%3BAcc:AT4G17245]	2.68637	6.43693
1403	AT5G01830	ARM repeat superfamily protein [Source:TAIR%3BAcc:AT5G01830]	2.68488	6.43025
1404	AT5G13360	Auxin-responsive GH3 family protein [Source:TAIR%3BAcc:AT5G13360]	2.68296	6.42172
1405	AT2G40820	FUNCTIONS IN: molecular_function unknown%3B INVOLVED IN: biological_process unknown%3B LOCATED IN: plasma membrane%3B EXPRESSED IN: 21 plant structures%3B EXPRESSED DURING: 13 growth stages%3B BEST Arabidopsis thaliana protein match is: myosin heavy chain-rel /.../TAIR:AT3G56480.1)%3B Has 203 Blast hits to 195 proteins in 64 species: Archae - 3%3B Bacteria - 13%3B Metazoa - 26%3B Fungi - 15%3B Pl…	2.68233	6.41892
1406	AT5G18150	Methyltransferase-related protein [Source:TAIR%3BAcc:AT5G18150]	2.67962	6.40687
1407	AT1G20630	catalase 1 [Source:TAIR%3BAcc:AT1G20630]	2.67929	6.40542
1408	AT1G76520	Auxin efflux carrier family protein [Source:TAIR%3BAcc:AT1G76520]	2.6792	6.40502
1409	AT3G49160	pyruvate kinase family protein [Source:TAIR%3BAcc:AT3G49160]	2.67866	6.4026
1410	AT5G61820	FUNCTIONS IN: molecular_function unknown%3B INVOLVED IN: biological_process unknown%3B LOCATED IN: vacuole%3B EXPRESSED IN: 24 plant structures%3B EXPRESSED DURING: 15 growth stages%3B CONTAINS InterPro DOMAIN/s: Stress up-regulated Nod 19 (InterPro:IPR011692 /.../ 30201 Blast hits to 17322 proteins in 780 species: Archae - 12%3B Bacteria - 1396%3B Metazoa - 17338%3B Fungi - 3422%3B Plants - 5037…	2.67726	6.39639
1411	AT5G54870	unknown protein%3B FUNCTIONS IN: molecular_function unknown%3B INVOLVED IN: biological_process unknown%3B LOCATED IN: vacuole%3B EXPRESSED IN: 24 plant structures%3B EXPRESSED DURING: 15 growth stages%3B BEST Arabidopsis thaliana protein match is: unknown prote /.../IR:AT4G27020.1)%3B Has 1807 Blast hits to 1807 proteins in 277 species: Archae - 0%3B Bacteria - 0%3B Metazoa - 736%3B Fungi - 347%3…	2.67497	6.38626
1412	AT1G80840	WRKY DNA-binding protein 40 [Source:TAIR%3BAcc:AT1G80840]	2.67403	6.38209
1413	AT5G65080	K-box region and MADS-box transcription factor family protein [Source:TAIR%3BAcc:AT5G65080]	2.67117	6.36947
1414	AT2G42280	basic helix-loop-helix (bHLH) DNA-binding superfamily protein [Source:TAIR%3BAcc:AT2G42280]	2.67099	6.36866
1415	AT5G38710	Methylenetetrahydrofolate reductase family protein [Source:TAIR%3BAcc:AT5G38710]	2.67054	6.36669
1416	AT5G49665	Zinc finger (C3HC4-type RING finger) family protein [Source:TAIR%3BAcc:AT5G49665]	2.66848	6.3576
1417	AT1G11940	Core-2/I-branching beta-1%2C6-N-acetylglucosaminyltransferase family protein [Source:TAIR%3BAcc:AT1G11940]	2.66666	6.34956
1418	AT5G52720	Copper transport protein family [Source:TAIR%3BAcc:AT5G52720]	2.66655	6.34909
1419	AT5G03160	homolog of mamallian P58IPK [Source:TAIR%3BAcc:AT5G03160]	2.66645	6.34867
1420	AT3G01930	Major facilitator superfamily protein [Source:TAIR%3BAcc:AT3G01930]	2.66519	6.34311
1421	AT5G02420	unknown protein%3B Has 90 Blast hits to 90 proteins in 10 species: Archae - 0%3B Bacteria - 0%3B Metazoa - 0%3B Fungi - 0%3B Plants - 90%3B Viruses - 0%3B Other Eukaryotes - 0 (source: NCBI BLink). [Source:TAIR%3BAcc:AT5G02420]	2.66429	6.33913
1422	AT5G04210	CCCH-type zinc fingerfamily protein with RNA-binding domain [Source:TAIR%3BAcc:AT5G04210]	2.66429	6.33913
1423	AT5G53930	unknown protein%3B LOCATED IN: chloroplast%3B Has 1807 Blast hits to 1807 proteins in 277 species: Archae - 0%3B Bacteria - 0%3B Metazoa - 736%3B Fungi - 347%3B Plants - 385%3B Viruses - 0%3B Other Eukaryotes - 339 (source: NCBI BLink). [Source:TAIR%3BAcc:AT5G53930]	2.66429	6.33913
1424	AT5G35900	LOB domain-containing protein 35 [Source:TAIR%3BAcc:AT5G35900]	2.66429	6.33913
1425	AT3G48900	single-stranded DNA endonuclease family protein [Source:TAIR%3BAcc:AT3G48900]	2.66429	6.33913
1426	AT4G39580	Galactose oxidase/kelch repeat superfamily protein [Source:TAIR%3BAcc:AT4G39580]	2.6613	6.32601
1427	AT2G30010	TRICHOME BIREFRINGENCE-LIKE 45 [Source:TAIR%3BAcc:AT2G30010]	2.66081	6.32386
1428	AT2G05940	Protein kinase superfamily protein [Source:TAIR%3BAcc:AT2G05940]	2.66039	6.32203
1429	AT4G15420	Ubiquitin fusion degradation UFD1 family protein [Source:TAIR%3BAcc:AT4G15420]	2.66011	6.32081
1430	AT1G01560	MAP kinase 11 [Source:TAIR%3BAcc:AT1G01560]	2.6574	6.30895
1431	AT5G24760	GroES-like zinc-binding dehydrogenase family protein [Source:TAIR%3BAcc:AT5G24760]	2.65494	6.29822
1432	AT5G04220	Calcium-dependent lipid-binding (CaLB domain) family protein [Source:TAIR%3BAcc:AT5G04220]	2.65445	6.29608
1433	AT2G27150	abscisic aldehyde oxidase 3 [Source:TAIR%3BAcc:AT2G27150]	2.64907	6.27262
1434	AT5G12880	proline-rich family protein [Source:TAIR%3BAcc:AT5G12880]	2.64857	6.27044
1435	AT3G14840	Leucine-rich repeat transmembrane protein kinase [Source:TAIR%3BAcc:AT3G14840]	2.64821	6.26889
1436	AT4G30280	xyloglucan endotransglucosylase/hydrolase 18 [Source:TAIR%3BAcc:AT4G30280]	2.64747	6.26569
1437	AT1G73810	Core-2/I-branching beta-1%2C6-N-acetylglucosaminyltransferase family protein [Source:TAIR%3BAcc:AT1G73810]	2.64263	6.2447
1438	AT2G45760	BON association protein 2 [Source:TAIR%3BAcc:AT2G45760]	2.64067	6.23623
1439	AT1G73730	ETHYLENE-INSENSITIVE3-like 3 [Source:TAIR%3BAcc:AT1G73730]	2.63858	6.22718
1440	AT5G67340	ARM repeat superfamily protein [Source:TAIR%3BAcc:AT5G67340]	2.63733	6.22177
1441	AT4G26970	aconitase 2 [Source:TAIR%3BAcc:AT4G26970]	2.63464	6.21021
1442	AT4G09100	RING/U-box superfamily protein [Source:TAIR%3BAcc:AT4G09100]	2.63359	6.20568
1443	AT1G12210	RPS5-like 1 [Source:TAIR%3BAcc:AT1G12210]	2.63298	6.20305
1444	AT2G21620	Adenine nucleotide alpha hydrolases-like superfamily protein [Source:TAIR%3BAcc:AT2G21620]	2.63216	6.19954
1445	AT4G34135	UDP-glucosyltransferase 73B2 [Source:TAIR%3BAcc:AT4G34135]	2.62827	6.18283
1446	AT2G43840	UDP-glycosyltransferase 74 F1 [Source:TAIR%3BAcc:AT2G43840]	2.62581	6.17232
1447	AT2G44480	beta glucosidase 17 [Source:TAIR%3BAcc:AT2G44480]	2.6249	6.16844
1448	AT1G27300	unknown protein%3B Has 54 Blast hits to 54 proteins in 19 species: Archae - 0%3B Bacteria - 0%3B Metazoa - 11%3B Fungi - 6%3B Plants - 34%3B Viruses - 0%3B Other Eukaryotes - 3 (source: NCBI BLink). [Source:TAIR%3BAcc:AT1G27300]	2.6239	6.16413
1449	AT1G03660	Ankyrin-repeat containing protein [Source:TAIR%3BAcc:AT1G03660]	2.62376	6.16354
1450	AT1G04280	P-loop containing nucleoside triphosphate hydrolases superfamily protein [Source:TAIR%3BAcc:AT1G04280]	2.62105	6.15197
1451	AT3G21700	Ras-related small GTP-binding family protein [Source:TAIR%3BAcc:AT3G21700]	2.62055	6.14986
1452	AT5G59420	OSBP(oxysterol binding protein)-related protein 3C [Source:TAIR%3BAcc:AT5G59420]	2.61926	6.14435
1453	AT1G56240	phloem protein 2-B13 [Source:TAIR%3BAcc:AT1G56240]	2.61907	6.14352
1454	AT1G54090	exocyst subunit exo70 family protein D2 [Source:TAIR%3BAcc:AT1G54090]	2.61802	6.13908
1455	AT4G25900	Galactose mutarotase-like superfamily protein [Source:TAIR%3BAcc:AT4G25900]	2.6149	6.12581
1456	AT3G13433	unknown protein%3B FUNCTIONS IN: molecular_function unknown%3B INVOLVED IN: biological_process unknown%3B LOCATED IN: endomembrane system%3B Has 0 Blast hits to 0 proteins in 0 species (source: NCBI BLink). [Source:TAIR%3BAcc:AT3G13433]	2.61276	6.11671
1457	AT5G27380	glutathione synthetase 2 [Source:TAIR%3BAcc:AT5G27380]	2.61249	6.11558
1458	AT1G56650	production of anthocyanin pigment 1 [Source:TAIR%3BAcc:AT1G56650]	2.61137	6.11086
1459	AT5G67170	SEC-C motif-containing protein / OTU-like cysteine protease family protein [Source:TAIR%3BAcc:AT5G67170]	2.61053	6.10728
1460	AT4G22240	Plastid-lipid associated protein PAP / fibrillin family protein [Source:TAIR%3BAcc:AT4G22240]	2.61041	6.10676
1461	AT1G05530	UDP-glucosyl transferase 75B2 [Source:TAIR%3BAcc:AT1G05530]	2.61013	6.10559
1462	AT4G35180	LYS/HIS transporter 7 [Source:TAIR%3BAcc:AT4G35180]	2.60959	6.10329
1463	AT5G59820	C2H2-type zinc finger family protein [Source:TAIR%3BAcc:AT5G59820]	2.60926	6.10192
1464	AT5G37180	sucrose synthase 5 [Source:TAIR%3BAcc:AT5G37180]	2.60798	6.09649
1465	AT1G62300	WRKY family transcription factor [Source:TAIR%3BAcc:AT1G62300]	2.60747	6.09435
1466	AT1G50560	cytochrome P450%2C family 705%2C subfamily A%2C polypeptide 25 [Source:TAIR%3BAcc:AT1G50560]	2.60466	6.08249
1467	AT1G20280	homeobox-leucine zipper protein-related [Source:TAIR%3BAcc:AT1G20280]	2.60336	6.07699
1468	AT2G29990	alternative NAD(P)H dehydrogenase 2 [Source:TAIR%3BAcc:AT2G29990]	2.6031	6.07591
1469	AT1G32170	xyloglucan endotransglucosylase/hydrolase 30 [Source:TAIR%3BAcc:AT1G32170]	2.60235	6.07275
1470	AT5G16360	NC domain-containing protein-related [Source:TAIR%3BAcc:AT5G16360]	2.60229	6.0725
1471	AT2G47470	thioredoxin family protein [Source:TAIR%3BAcc:AT2G47470]	2.6009	6.06666
1472	AT1G25220	anthranilate synthase beta subunit 1 [Source:TAIR%3BAcc:AT1G25220]	2.59993	6.06258
1473	AT3G51660	Tautomerase/MIF superfamily protein [Source:TAIR%3BAcc:AT3G51660]	2.59792	6.05412
1474	AT2G20420	ATP citrate lyase (ACL) family protein [Source:TAIR%3BAcc:AT2G20420]	2.59777	6.05352
1475	AT2G20320	DENN (AEX-3) domain-containing protein [Source:TAIR%3BAcc:AT2G20320]	2.5952	6.04274
1476	AT1G02380	unknown protein%3B BEST Arabidopsis thaliana protein match is: unknown protein (TAIR:AT4G01960.1)%3B Has 66 Blast hits to 66 proteins in 11 species: Archae - 0%3B Bacteria - 0%3B Metazoa - 0%3B Fungi - 0%3B Plants - 66%3B Viruses - 0%3B Other Eukaryotes - 0 (source /.../ BLink). [Source:TAIR%3BAcc:AT1G02380]	2.59277	6.03255
1477	AT3G24503	aldehyde dehydrogenase 2C4 [Source:TAIR%3BAcc:AT3G24503]	2.59165	6.02787
1478	AT2G15310	ADP-ribosylation factor B1A [Source:TAIR%3BAcc:AT2G15310]	2.58879	6.01592
1479	AT1G12200	Flavin-binding monooxygenase family protein [Source:TAIR%3BAcc:AT1G12200]	2.58819	6.01344
1480	AT1G62840	Protein of unknown function (DUF1442) [Source:TAIR%3BAcc:AT1G62840]	2.58628	6.0055
1481	AT3G57440	unknown protein%3B Has 31 Blast hits to 31 proteins in 11 species: Archae - 0%3B Bacteria - 0%3B Metazoa - 0%3B Fungi - 0%3B Plants - 31%3B Viruses - 0%3B Other Eukaryotes - 0 (source: NCBI BLink). [Source:TAIR%3BAcc:AT3G57440]	2.58628	6.0055
1482	AT1G61200	homeobox-leucine zipper protein-related [Source:TAIR%3BAcc:AT1G61200]	2.58628	6.0055
1483	AT2G06660	transposable element gene [Source:TAIR%3BAcc:AT2G06660]	2.58628	6.0055
1484	AT5G42290	transcription activator-related [Source:TAIR%3BAcc:AT5G42290]	2.58628	6.0055
1485	AT1G04730	P-loop containing nucleoside triphosphate hydrolases superfamily protein [Source:TAIR%3BAcc:AT1G04730]	2.58628	6.0055
1486	AT1G24330	ARM repeat superfamily protein [Source:TAIR%3BAcc:AT1G24330]	2.58628	6.0055
1487	AT5G56110	myb domain protein 103 [Source:TAIR%3BAcc:AT5G56110]	2.58628	6.0055
1488	AT1G07060	unknown protein%3B Has 30 Blast hits to 30 proteins in 10 species: Archae - 0%3B Bacteria - 0%3B Metazoa - 0%3B Fungi - 0%3B Plants - 30%3B Viruses - 0%3B Other Eukaryotes - 0 (source: NCBI BLink). [Source:TAIR%3BAcc:AT1G07060]	2.58628	6.0055
1489	ATCG00250	this chloroplast gene encodes a UUC tRNA whose expression is regulated by SIG2. [Source:TAIR%3BAcc:ATCG00250]	2.58628	6.0055
1490	AT1G67220	histone acetyltransferase of the CBP family 2 [Source:TAIR%3BAcc:AT1G67220]	2.58628	6.0055
1491	AT4G33070	Thiamine pyrophosphate dependent pyruvate decarboxylase family protein [Source:TAIR%3BAcc:AT4G33070]	2.58628	6.0055
1492	AT1G09930	oligopeptide transporter 2 [Source:TAIR%3BAcc:AT1G09930]	2.58628	6.0055
1493	AT5G46830	NACL-inducible gene 1 [Source:TAIR%3BAcc:AT5G46830]	2.58628	6.0055
1494	AT3G18010	WUSCHEL related homeobox 1 [Source:TAIR%3BAcc:AT3G18010]	2.58628	6.0055
1495	AT4G18422	unknown protein%3B FUNCTIONS IN: molecular_function unknown%3B INVOLVED IN: biological_process unknown%3B LOCATED IN: cellular_component unknown%3B Has 0 Blast hits to 0 proteins in 0 species (source: NCBI BLink). [Source:TAIR%3BAcc:AT4G18422]	2.58628	6.0055
1496	AT1G32910	HXXXD-type acyl-transferase family protein [Source:TAIR%3BAcc:AT1G32910]	2.58628	6.0055
1497	AT5G62830	F-box associated ubiquitination effector family protein [Source:TAIR%3BAcc:AT5G62830]	2.58628	6.0055
1498	AT4G27980	Domain of unknown function (DUF3444) [Source:TAIR%3BAcc:AT4G27980]	2.58628	6.0055
1499	AT3G46730	NB-ARC domain-containing disease resistance protein [Source:TAIR%3BAcc:AT3G46730]	2.58628	6.0055
1500	AT1G06020	pfkB-like carbohydrate kinase family protein [Source:TAIR%3BAcc:AT1G06020]	2.58628	6.0055
1501	AT1G25422	unknown protein%3B FUNCTIONS IN: molecular_function unknown%3B INVOLVED IN: biological_process unknown%3B LOCATED IN: cellular_component unknown%3B BEST Arabidopsis thaliana protein match is: unknown protein (TAIR:AT1G68500.1)%3B Has 16 Blast hits to 16 prote /.../ 6 species: Archae - 0%3B Bacteria - 0%3B Metazoa - 0%3B Fungi - 0%3B Plants - 16%3B Viruses - 0%3B Other Eukaryotes - 0 (source: NCBI…	2.58628	6.0055
1502	AT1G67990	S-adenosyl-L-methionine-dependent methyltransferases superfamily protein [Source:TAIR%3BAcc:AT1G67990]	2.58628	6.0055
1503	AT4G06487	transposable element gene [Source:TAIR%3BAcc:AT4G06487]	2.58628	6.0055
1504	AT5G47350	alpha/beta-Hydrolases superfamily protein [Source:TAIR%3BAcc:AT5G47350]	2.58628	6.0055
1505	AT3G50570	hydroxyproline-rich glycoprotein family protein [Source:TAIR%3BAcc:AT3G50570]	2.58628	6.0055
1506	AT1G21810	Plant protein of unknown function (DUF869) [Source:TAIR%3BAcc:AT1G21810]	2.58628	6.0055
1507	AT3G16020	F-box associated ubiquitination effector protein [Source:TAIR%3BAcc:AT3G16020]	2.58628	6.0055
1508	AT2G42360	RING/U-box superfamily protein [Source:TAIR%3BAcc:AT2G42360]	2.58496	5.99998
1509	AT3G14810	mechanosensitive channel of small conductance-like 5 [Source:TAIR%3BAcc:AT3G14810]	2.58219	5.98849
1510	AT1G09560	germin-like protein 5 [Source:TAIR%3BAcc:AT1G09560]	2.57987	5.97887
1511	AT5G20830	sucrose synthase 1 [Source:TAIR%3BAcc:AT5G20830]	2.57861	5.97363
1512	AT2G39480	P-glycoprotein 6 [Source:TAIR%3BAcc:AT2G39480]	2.57483	5.95799
1513	AT2G35480	unknown protein%3B FUNCTIONS IN: molecular_function unknown%3B INVOLVED IN: biological_process unknown%3B LOCATED IN: mitochondrion%3B EXPRESSED IN: 13 plant structures%3B EXPRESSED DURING: 9 growth stages%3B BEST Arabidopsis thaliana protein match is: unknown /.../n (TAIR:AT1G32260.1)%3B Has 47 Blast hits to 47 proteins in 14 species: Archae - 0%3B Bacteria - 0%3B Metazoa - 0%3B Fungi - 0%3B Pla…	2.57261	5.94884
1514	AT3G46440	UDP-XYL synthase 5 [Source:TAIR%3BAcc:AT3G46440]	2.57248	5.9483
1515	AT2G47800	multidrug resistance-associated protein 4 [Source:TAIR%3BAcc:AT2G47800]	2.57184	5.94568
1516	AT3G55560	AT-hook protein of GA feedback 2 [Source:TAIR%3BAcc:AT3G55560]	2.57113	5.94273
1517	AT4G17720	RNA-binding (RRM/RBD/RNP motifs) family protein [Source:TAIR%3BAcc:AT4G17720]	2.57067	5.94085
1518	AT1G80190	partner of SLD five 1 [Source:TAIR%3BAcc:AT1G80190]	2.57016	5.93877
1519	AT5G26340	Major facilitator superfamily protein [Source:TAIR%3BAcc:AT5G26340]	2.5701	5.93852
1520	AT3G55610	delta 1-pyrroline-5-carboxylate synthase 2 [Source:TAIR%3BAcc:AT3G55610]	2.56893	5.93368
1521	AT5G12300	Calcium-dependent lipid-binding (CaLB domain) family protein [Source:TAIR%3BAcc:AT5G12300]	2.56652	5.92379
1522	AT3G27380	succinate dehydrogenase 2-1 [Source:TAIR%3BAcc:AT3G27380]	2.56239	5.90684
1523	AT2G39530	Uncharacterised protein family (UPF0497) [Source:TAIR%3BAcc:AT2G39530]	2.56204	5.9054
1524	AT3G04630	WVD2-like 1 [Source:TAIR%3BAcc:AT3G04630]	2.56075	5.90014
1525	AT1G62310	transcription factor jumonji (jmjC) domain-containing protein [Source:TAIR%3BAcc:AT1G62310]	2.56015	5.89771
1526	AT5G65750	2-oxoglutarate dehydrogenase%2C E1 component [Source:TAIR%3BAcc:AT5G65750]	2.55561	5.87914
1527	AT1G22882	Galactose-binding protein [Source:TAIR%3BAcc:AT1G22882]	2.55447	5.87454
1528	AT5G25110	CBL-interacting protein kinase 25 [Source:TAIR%3BAcc:AT5G25110]	2.55088	5.85991
1529	AT3G19970	alpha/beta-Hydrolases superfamily protein [Source:TAIR%3BAcc:AT3G19970]	2.55029	5.85752
1530	AT2G15390	fucosyltransferase 4 [Source:TAIR%3BAcc:AT2G15390]	2.55028	5.85747
1531	AT1G44900	minichromosome maintenance (MCM2/3/5) family protein [Source:TAIR%3BAcc:AT1G44900]	2.54976	5.85536
1532	AT5G57655	xylose isomerase family protein [Source:TAIR%3BAcc:AT5G57655]	2.54941	5.85393
1533	AT3G19660	unknown protein%3B Has 16 Blast hits to 16 proteins in 6 species: Archae - 0%3B Bacteria - 0%3B Metazoa - 0%3B Fungi - 0%3B Plants - 16%3B Viruses - 0%3B Other Eukaryotes - 0 (source: NCBI BLink). [Source:TAIR%3BAcc:AT3G19660]	2.54842	5.84995
1534	AT1G33360	ATP-dependent Clp protease [Source:TAIR%3BAcc:AT1G33360]	2.54839	5.8498
1535	AT1G76600	unknown protein%3B FUNCTIONS IN: molecular_function unknown%3B INVOLVED IN: N-terminal protein myristoylation%3B LOCATED IN: nucleolus%2C nucleus%3B EXPRESSED IN: 24 plant structures%3B EXPRESSED DURING: 15 growth stages%3B BEST Arabidopsis thaliana protein match /.../nknown protein (TAIR:AT1G21010.1)%3B Has 220 Blast hits to 220 proteins in 14 species: Archae - 0%3B Bacteria - 0%3B Metazoa - 0%3…	2.54836	5.8497
1536	AT1G09575	Protein of unknown function (DUF607) [Source:TAIR%3BAcc:AT1G09575]	2.54829	5.84939
1537	AT1G22890	unknown protein%3B FUNCTIONS IN: molecular_function unknown%3B INVOLVED IN: biological_process unknown%3B LOCATED IN: endomembrane system%3B EXPRESSED IN: 19 plant structures%3B EXPRESSED DURING: 11 growth stages%3B Has 17 Blast hits to 17 proteins in 2 species /.../ae - 0%3B Bacteria - 0%3B Metazoa - 0%3B Fungi - 0%3B Plants - 17%3B Viruses - 0%3B Other Eukaryotes - 0 (source: NCBI BLink). [Sour…	2.54767	5.84687
1538	AT1G71400	receptor like protein 12 [Source:TAIR%3BAcc:AT1G71400]	2.54648	5.84208
1539	AT2G24640	ubiquitin-specific protease 19 [Source:TAIR%3BAcc:AT2G24640]	2.54564	5.83868
1540	AT1G61230	Mannose-binding lectin superfamily protein [Source:TAIR%3BAcc:AT1G61230]	2.54564	5.83868
1541	AT2G17720	2-oxoglutarate (2OG) and Fe(II)-dependent oxygenase superfamily protein [Source:TAIR%3BAcc:AT2G17720]	2.54318	5.82874
1542	AT1G77280	Protein kinase protein with adenine nucleotide alpha hydrolases-like domain [Source:TAIR%3BAcc:AT1G77280]	2.5424	5.82556
1543	AT2G25350	Phox (PX) domain-containing protein [Source:TAIR%3BAcc:AT2G25350]	2.54189	5.82351
1544	AT3G25180	cytochrome P450%2C family 82%2C subfamily G%2C polypeptide 1 [Source:TAIR%3BAcc:AT3G25180]	2.54053	5.81805
1545	AT3G61570	GRIP-related ARF-binding domain-containing protein 1 [Source:TAIR%3BAcc:AT3G61570]	2.54048	5.81782
1546	AT3G15352	cytochrome c oxidase 17 [Source:TAIR%3BAcc:AT3G15352]	2.54036	5.81732
1547	AT5G04040	Patatin-like phospholipase family protein [Source:TAIR%3BAcc:AT5G04040]	2.53974	5.81485
1548	AT1G27720	TBP-associated factor 4B [Source:TAIR%3BAcc:AT1G27720]	2.53737	5.80531
1549	AT3G10750	FBD domain family [Source:TAIR%3BAcc:AT3G10750]	2.53737	5.80531
1550	AT4G37640	calcium ATPase 2 [Source:TAIR%3BAcc:AT4G37640]	2.53608	5.80009
1551	AT1G71820	SEC6 [Source:TAIR%3BAcc:AT1G71820]	2.5344	5.79335
1552	AT5G13340	unknown protein%3B FUNCTIONS IN: molecular_function unknown%3B INVOLVED IN: biological_process unknown%3B LOCATED IN: chloroplast%3B BEST Arabidopsis thaliana protein match is: unknown protein (TAIR:AT1G10890.1)%3B Has 1807 Blast hits to 1807 proteins in 277 /.../s: Archae - 0%3B Bacteria - 0%3B Metazoa - 736%3B Fungi - 347%3B Plants - 385%3B Viruses - 0%3B Other Eukaryotes - 339 (source: NCBI BL…	2.53436	5.79318
1553	AT3G48990	AMP-dependent synthetase and ligase family protein [Source:TAIR%3BAcc:AT3G48990]	2.53397	5.79162
1554	AT3G04050	Pyruvate kinase family protein [Source:TAIR%3BAcc:AT3G04050]	2.53382	5.79101
1555	AT1G19190	alpha/beta-Hydrolases superfamily protein [Source:TAIR%3BAcc:AT1G19190]	2.53184	5.78307
1556	AT2G15340	glycine-rich protein [Source:TAIR%3BAcc:AT2G15340]	2.53184	5.78307
1557	AT5G54510	Auxin-responsive GH3 family protein [Source:TAIR%3BAcc:AT5G54510]	2.53127	5.7808
1558	AT1G68410	Protein phosphatase 2C family protein [Source:TAIR%3BAcc:AT1G68410]	2.53061	5.77818
1559	AT2G41880	guanylate kinase 1 [Source:TAIR%3BAcc:AT2G41880]	2.52827	5.76881
1560	AT5G52390	PAR1 protein [Source:TAIR%3BAcc:AT5G52390]	2.52773	5.76664
1561	AT3G44326	F-box family protein [Source:TAIR%3BAcc:AT3G44326]	2.52704	5.7639
1562	AT1G67230	little nuclei1 [Source:TAIR%3BAcc:AT1G67230]	2.52611	5.76017
1563	AT1G67360	Rubber elongation factor protein (REF) [Source:TAIR%3BAcc:AT1G67360]	2.5261	5.76013
1564	AT3G13500	unknown protein%3B BEST Arabidopsis thaliana protein match is: unknown protein (TAIR:AT1G55365.1)%3B Has 2761 Blast hits to 655 proteins in 118 species: Archae - 5%3B Bacteria - 503%3B Metazoa - 856%3B Fungi - 159%3B Plants - 239%3B Viruses - 11%3B Other Eukaryotes /.../ (source: NCBI BLink). [Source:TAIR%3BAcc:AT3G13500]	2.52488	5.75527
1565	AT1G32928	unknown protein%3B BEST Arabidopsis thaliana protein match is: unknown protein (TAIR:AT1G32920.1)%3B Has 35333 Blast hits to 34131 proteins in 2444 species: Archae - 798%3B Bacteria - 22429%3B Metazoa - 974%3B Fungi - 991%3B Plants - 531%3B Viruses - 0%3B Other Euk /.../s - 9610 (source: NCBI BLink). [Source:TAIR%3BAcc:AT1G32928]	2.52438	5.75327
1566	AT1G44800	nodulin MtN21 /EamA-like transporter family protein [Source:TAIR%3BAcc:AT1G44800]	2.52347	5.74962
1567	AT4G22520	Bifunctional inhibitor/lipid-transfer protein/seed storage 2S albumin superfamily protein [Source:TAIR%3BAcc:AT4G22520]	2.52158	5.7421
1568	AT5G63130	Octicosapeptide/Phox/Bem1p family protein [Source:TAIR%3BAcc:AT5G63130]	2.52086	5.73926
1569	AT3G02000	Thioredoxin superfamily protein [Source:TAIR%3BAcc:AT3G02000]	2.51917	5.73252
1570	AT1G66580	senescence associated gene 24 [Source:TAIR%3BAcc:AT1G66580]	2.51685	5.7233
1571	AT4G21865	unknown protein%3B Has 11 Blast hits to 11 proteins in 4 species: Archae - 0%3B Bacteria - 0%3B Metazoa - 0%3B Fungi - 0%3B Plants - 11%3B Viruses - 0%3B Other Eukaryotes - 0 (source: NCBI BLink). [Source:TAIR%3BAcc:AT4G21865]	2.51632	5.7212
1572	AT3G22850	Aluminium induced protein with YGL and LRDR motifs [Source:TAIR%3BAcc:AT3G22850]	2.51571	5.71878
1573	AT3G04580	Signal transduction histidine kinase%2C hybrid-type%2C ethylene sensor [Source:TAIR%3BAcc:AT3G04580]	2.51465	5.71459
1574	AT1G72760	Protein kinase superfamily protein [Source:TAIR%3BAcc:AT1G72760]	2.51228	5.70522
1575	AT5G58730	pfkB-like carbohydrate kinase family protein [Source:TAIR%3BAcc:AT5G58730]	2.51169	5.70289
1576	AT5G11390	WPP domain-interacting protein 1 [Source:TAIR%3BAcc:AT5G11390]	2.50685	5.68377
1577	AT2G03410	Mo25 family protein [Source:TAIR%3BAcc:AT2G03410]	2.50656	5.68262
1578	AT2G29430	Family of unknown function (DUF572) [Source:TAIR%3BAcc:AT2G29430]	2.50382	5.67186
1579	AT3G08810	Galactose oxidase/kelch repeat superfamily protein [Source:TAIR%3BAcc:AT3G08810]	2.50382	5.67186
1580	AT5G46240	potassium channel in Arabidopsis thaliana 1 [Source:TAIR%3BAcc:AT5G46240]	2.50382	5.67186
1581	AT3G55410	2-oxoglutarate dehydrogenase%2C E1 component [Source:TAIR%3BAcc:AT3G55410]	2.50315	5.66922
1582	AT5G19440	NAD(P)-binding Rossmann-fold superfamily protein [Source:TAIR%3BAcc:AT5G19440]	2.50214	5.66525
1583	AT3G14620	cytochrome P450%2C family 72%2C subfamily A%2C polypeptide 8 [Source:TAIR%3BAcc:AT3G14620]	2.50049	5.65879
1584	AT2G43570	chitinase%2C putative [Source:TAIR%3BAcc:AT2G43570]	2.4995	5.65491
1585	AT1G19210	Integrase-type DNA-binding superfamily protein [Source:TAIR%3BAcc:AT1G19210]	2.49882	5.65223
1586	AT3G47700	RINT-1 / TIP-1 family [Source:TAIR%3BAcc:AT3G47700]	2.49775	5.64803
1587	AT1G11660	heat shock protein 70 (Hsp 70) family protein [Source:TAIR%3BAcc:AT1G11660]	2.4975	5.64706
1588	AT4G22710	cytochrome P450%2C family 706%2C subfamily A%2C polypeptide 2 [Source:TAIR%3BAcc:AT4G22710]	2.49409	5.63373
1589	AT3G46690	UDP-Glycosyltransferase superfamily protein [Source:TAIR%3BAcc:AT3G46690]	2.49349	5.63138
1590	AT3G23530	Cyclopropane-fatty-acyl-phospholipid synthase [Source:TAIR%3BAcc:AT3G23530]	2.49258	5.62784
1591	AT5G66690	UDP-Glycosyltransferase superfamily protein [Source:TAIR%3BAcc:AT5G66690]	2.49246	5.62737
1592	AT5G67245	unknown protein%3B FUNCTIONS IN: molecular_function unknown%3B INVOLVED IN: biological_process unknown%3B LOCATED IN: mitochondrion%3B BEST Arabidopsis thaliana protein match is: unknown protein (TAIR:AT5G65609.1)%3B Has 35333 Blast hits to 34131 proteins in /.../pecies: Archae - 798%3B Bacteria - 22429%3B Metazoa - 974%3B Fungi - 991%3B Plants - 531%3B Viruses - 0%3B Other Eukaryotes - 9610 (sou…	2.49152	5.6237
1593	AT4G20110	VACUOLAR SORTING RECEPTOR 7 [Source:TAIR%3BAcc:AT4G20110]	2.49094	5.62142
1594	AT4G20930	6-phosphogluconate dehydrogenase family protein [Source:TAIR%3BAcc:AT4G20930]	2.49064	5.62029
1595	AT2G36080	AP2/B3-like transcriptional factor family protein [Source:TAIR%3BAcc:AT2G36080]	2.49026	5.61878
1596	AT2G19880	Nucleotide-diphospho-sugar transferases superfamily protein [Source:TAIR%3BAcc:AT2G19880]	2.48902	5.61397
1597	AT1G04780	Ankyrin repeat family protein [Source:TAIR%3BAcc:AT1G04780]	2.48877	5.61298
1598	AT5G04340	zinc finger of Arabidopsis thaliana 6 [Source:TAIR%3BAcc:AT5G04340]	2.48774	5.60899
1599	AT1G40104	unknown protein%3B FUNCTIONS IN: molecular_function unknown%3B INVOLVED IN: biological_process unknown%3B LOCATED IN: cellular_component unknown%3B BEST Arabidopsis thaliana protein match is: unknown protein (TAIR:AT2G08986.1)%3B Has 88 Blast hits to 39 prote /.../ 18 species: Archae - 0%3B Bacteria - 17%3B Metazoa - 9%3B Fungi - 0%3B Plants - 48%3B Viruses - 0%3B Other Eukaryotes - 14 (source: N…	2.48675	5.60513
1600	AT1G49960	Xanthine/uracil permease family protein [Source:TAIR%3BAcc:AT1G49960]	2.48675	5.60513
1601	AT3G06860	multifunctional protein 2 [Source:TAIR%3BAcc:AT3G06860]	2.48574	5.6012
1602	AT4G12610	transcription activators%3BDNA binding%3BRNA polymerase II transcription factors%3Bcatalytics%3Btranscription initiation factors [Source:TAIR%3BAcc:AT4G12610]	2.48398	5.59441
1603	AT2G26400	acireductone dioxygenase 3 [Source:TAIR%3BAcc:AT2G26400]	2.48278	5.58973
1604	AT1G03740	Protein kinase superfamily protein [Source:TAIR%3BAcc:AT1G03740]	2.48217	5.58739
1605	AT4G35170	Late embryogenesis abundant (LEA) hydroxyproline-rich glycoprotein family [Source:TAIR%3BAcc:AT4G35170]	2.48131	5.58406
1606	AT3G02230	reversibly glycosylated polypeptide 1 [Source:TAIR%3BAcc:AT3G02230]	2.47978	5.57813
1607	AT5G15730	Protein kinase superfamily protein [Source:TAIR%3BAcc:AT5G15730]	2.4778	5.57046
1608	AT1G27130	glutathione S-transferase tau 13 [Source:TAIR%3BAcc:AT1G27130]	2.4773	5.56853
1609	AT3G49760	basic leucine-zipper 5 [Source:TAIR%3BAcc:AT3G49760]	2.47644	5.56524
1610	AT1G54560	Myosin family protein with Dil domain [Source:TAIR%3BAcc:AT1G54560]	2.47644	5.56524
1611	AT1G02980	cullin 2 [Source:TAIR%3BAcc:AT1G02980]	2.47644	5.56524
1612	AT4G10580	transposable element gene [Source:TAIR%3BAcc:AT4G10580]	2.47644	5.56524
1613	AT3G13640	RNAse l inhibitor protein 1 [Source:TAIR%3BAcc:AT3G13640]	2.47644	5.56524
1614	AT4G13390	Proline-rich extensin-like family protein [Source:TAIR%3BAcc:AT4G13390]	2.47644	5.56524
1615	AT2G28960	Leucine-rich repeat protein kinase family protein [Source:TAIR%3BAcc:AT2G28960]	2.47644	5.56524
1616	AT1G28281	unknown protein%3B LOCATED IN: endomembrane system%3B Has 30201 Blast hits to 17322 proteins in 780 species: Archae - 12%3B Bacteria - 1396%3B Metazoa - 17338%3B Fungi - 3422%3B Plants - 5037%3B Viruses - 0%3B Other Eukaryotes - 2996 (source: NCBI BLink). [Source:TAIR%3BAcc:AT1G28281]	2.47644	5.56524
1617	AT1G75520	SHI-related sequence 5 [Source:TAIR%3BAcc:AT1G75520]	2.47644	5.56524
1618	AT5G35413	transposable element gene [Source:TAIR%3BAcc:AT5G35413]	2.47644	5.56524
1619	AT2G30615	BEST Arabidopsis thaliana protein match is: F-box and associated interaction domains-containing protein (TAIR:AT2G43445.1)%3B Has 51 Blast hits to 50 proteins in 3 species: Archae - 0%3B Bacteria - 0%3B Metazoa - 0%3B Fungi - 0%3B Plants - 51%3B Viruses - 0%3B Ot /.../karyotes - 0 (source: NCBI BLink). [Source:TAIR%3BAcc:AT2G30615]	2.47644	5.56524
1620	AT5G44894	unknown protein%3B Has 30201 Blast hits to 17322 proteins in 780 species: Archae - 12%3B Bacteria - 1396%3B Metazoa - 17338%3B Fungi - 3422%3B Plants - 5037%3B Viruses - 0%3B Other Eukaryotes - 2996 (source: NCBI BLink). [Source:TAIR%3BAcc:AT5G44894]	2.47644	5.56524
1621	AT2G37280	pleiotropic drug resistance 5 [Source:TAIR%3BAcc:AT2G37280]	2.47644	5.56524
1622	AT3G19430	late embryogenesis abundant protein-related / LEA protein-related [Source:TAIR%3BAcc:AT3G19430]	2.47644	5.56524
1623	AT2G18150	Peroxidase superfamily protein [Source:TAIR%3BAcc:AT2G18150]	2.47644	5.56524
1624	AT1G15840	unknown protein%3B Has 111484 Blast hits to 29940 proteins in 1985 species: Archae - 153%3B Bacteria - 40635%3B Metazoa - 31564%3B Fungi - 6444%3B Plants - 10232%3B Viruses - 1710%3B Other Eukaryotes - 20746 (source: NCBI BLink). [Source:TAIR%3BAcc:AT1G15840]	2.47644	5.56524
1625	AT1G35790	transposable element gene [Source:TAIR%3BAcc:AT1G35790]	2.47644	5.56524
1626	AT5G22560	Plant protein of unknown function (DUF247) [Source:TAIR%3BAcc:AT5G22560]	2.47644	5.56524
1627	AT1G76430	phosphate transporter 1%3B9 [Source:TAIR%3BAcc:AT1G76430]	2.47644	5.56524
1628	AT3G03430	Calcium-binding EF-hand family protein [Source:TAIR%3BAcc:AT3G03430]	2.47644	5.56524
1629	AT1G53420	Leucine-rich repeat transmembrane protein kinase [Source:TAIR%3BAcc:AT1G53420]	2.47644	5.56524
1630	AT3G58250	TRAF-like family protein [Source:TAIR%3BAcc:AT3G58250]	2.47644	5.56524
1631	AT1G16160	wall associated kinase-like 5 [Source:TAIR%3BAcc:AT1G16160]	2.47644	5.56524
1632	AT1G13510	Protein of unknown function (DUF1262) [Source:TAIR%3BAcc:AT1G13510]	2.47644	5.56524
1633	AT1G13200	F-box and associated interaction domains-containing protein [Source:TAIR%3BAcc:AT1G13200]	2.47644	5.56524
1634	AT5G39630	Vesicle transport v-SNARE family protein [Source:TAIR%3BAcc:AT5G39630]	2.47644	5.56524
1635	AT2G05845	transposable element gene [Source:TAIR%3BAcc:AT2G05845]	2.47644	5.56524
1636	AT5G34828	Plant thionin family protein [Source:TAIR%3BAcc:AT5G34828]	2.47644	5.56524
1637	AT4G12350	myb domain protein 42 [Source:TAIR%3BAcc:AT4G12350]	2.47644	5.56524
1638	AT3G27120	P-loop containing nucleoside triphosphate hydrolases superfamily protein [Source:TAIR%3BAcc:AT3G27120]	2.47644	5.56524
1639	AT3G05790	lon protease 4 [Source:TAIR%3BAcc:AT3G05790]	2.47644	5.56524
1640	AT5G27370	Protein of unknown function (DUF679) [Source:TAIR%3BAcc:AT5G27370]	2.47644	5.56524
1641	AT2G27315	Protein of unknown function (DUF1278) [Source:TAIR%3BAcc:AT2G27315]	2.47644	5.56524
1642	AT5G43640	Ribosomal protein S19 family protein [Source:TAIR%3BAcc:AT5G43640]	2.47644	5.56524
1643	AT1G20320	Haloacid dehalogenase-like hydrolase (HAD) superfamily protein [Source:TAIR%3BAcc:AT1G20320]	2.47644	5.56524
1644	AT1G55010	plant defensin 1.5 [Source:TAIR%3BAcc:AT1G55010]	2.47644	5.56524
1645	AT3G04440	Plasma-membrane choline transporter family protein [Source:TAIR%3BAcc:AT3G04440]	2.47644	5.56524
1646	AT5G54000	2-oxoglutarate (2OG) and Fe(II)-dependent oxygenase superfamily protein [Source:TAIR%3BAcc:AT5G54000]	2.47644	5.56524
1647	AT2G29620	unknown protein%3B BEST Arabidopsis thaliana protein match is: unknown protein (TAIR:AT1G07330.1)%3B Has 887 Blast hits to 750 proteins in 151 species: Archae - 2%3B Bacteria - 63%3B Metazoa - 270%3B Fungi - 51%3B Plants - 111%3B Viruses - 6%3B Other Eukaryotes - 3 /.../urce: NCBI BLink). [Source:TAIR%3BAcc:AT2G29620]	2.47644	5.56524
1648	AT3G60100	citrate synthase 5 [Source:TAIR%3BAcc:AT3G60100]	2.47644	5.56524
1649	AT2G04810	Protein of unknown function (DUF295) [Source:TAIR%3BAcc:AT2G04810]	2.47644	5.56524
1650	AT2G43270	F-box and associated interaction domains-containing protein [Source:TAIR%3BAcc:AT2G43270]	2.47644	5.56524
1651	AT5G18510	Aminotransferase-like%2C plant mobile domain family protein [Source:TAIR%3BAcc:AT5G18510]	2.47644	5.56524
1652	AT3G23040	unknown protein%3B Has 1 Blast hits to 1 proteins in 1 species: Archae - 0%3B Bacteria - 0%3B Metazoa - 0%3B Fungi - 0%3B Plants - 1%3B Viruses - 0%3B Other Eukaryotes - 0 (source: NCBI BLink). [Source:TAIR%3BAcc:AT3G23040]	2.47644	5.56524
1653	AT1G76930	extensin 4 [Source:TAIR%3BAcc:AT1G76930]	2.47634	5.56483
1654	AT5G59310	lipid transfer protein 4 [Source:TAIR%3BAcc:AT5G59310]	2.47525	5.56064
1655	AT4G17500	ethylene responsive element binding factor 1 [Source:TAIR%3BAcc:AT4G17500]	2.47504	5.55982
1656	AT1G13110	cytochrome P450%2C family 71 subfamily B%2C polypeptide 7 [Source:TAIR%3BAcc:AT1G13110]	2.47331	5.55317
1657	AT2G37870	Bifunctional inhibitor/lipid-transfer protein/seed storage 2S albumin superfamily protein [Source:TAIR%3BAcc:AT2G37870]	2.47263	5.55053
1658	AT1G73540	nudix hydrolase homolog 21 [Source:TAIR%3BAcc:AT1G73540]	2.47259	5.55039
1659	AT5G54780	Ypt/Rab-GAP domain of gyp1p superfamily protein [Source:TAIR%3BAcc:AT5G54780]	2.46953	5.53865
1660	AT2G37980	O-fucosyltransferase family protein [Source:TAIR%3BAcc:AT2G37980]	2.46947	5.5384
1661	AT1G17290	alanine aminotransferas [Source:TAIR%3BAcc:AT1G17290]	2.46881	5.53588
1662	AT1G57630	Toll-Interleukin-Resistance (TIR) domain family protein [Source:TAIR%3BAcc:AT1G57630]	2.46689	5.52851
1663	AT3G55470	Calcium-dependent lipid-binding (CaLB domain) family protein [Source:TAIR%3BAcc:AT3G55470]	2.46499	5.52123
1664	AT4G33090	aminopeptidase M1 [Source:TAIR%3BAcc:AT4G33090]	2.46401	5.51749
1665	AT1G59590	ZCF37 [Source:TAIR%3BAcc:AT1G59590]	2.46343	5.51525
1666	AT4G37320	cytochrome P450%2C family 81%2C subfamily D%2C polypeptide 5 [Source:TAIR%3BAcc:AT4G37320]	2.46274	5.51262
1667	AT2G02120	Scorpion toxin-like knottin superfamily protein [Source:TAIR%3BAcc:AT2G02120]	2.46075	5.50504
1668	AT5G37760	Chaperone DnaJ-domain superfamily protein [Source:TAIR%3BAcc:AT5G37760]	2.46075	5.50504
1669	AT2G01920	ENTH/VHS/GAT family protein [Source:TAIR%3BAcc:AT2G01920]	2.46075	5.50504
1670	AT3G15578	unknown protein%3B Has 30201 Blast hits to 17322 proteins in 780 species: Archae - 12%3B Bacteria - 1396%3B Metazoa - 17338%3B Fungi - 3422%3B Plants - 5037%3B Viruses - 0%3B Other Eukaryotes - 2996 (source: NCBI BLink). [Source:TAIR%3BAcc:AT3G15578]	2.46075	5.50504
1671	AT1G52760	lysophospholipase 2 [Source:TAIR%3BAcc:AT1G52760]	2.45803	5.49464
1672	AT1G18590	sulfotransferase 17 [Source:TAIR%3BAcc:AT1G18590]	2.45726	5.49171
1673	AT5G64660	CYS%2C MET%2C PRO%2C and GLY protein 2 [Source:TAIR%3BAcc:AT5G64660]	2.45524	5.48405
1674	AT3G51160	NAD(P)-binding Rossmann-fold superfamily protein [Source:TAIR%3BAcc:AT3G51160]	2.45368	5.47813
1675	AT5G26940	Polynucleotidyl transferase%2C ribonuclease H-like superfamily protein [Source:TAIR%3BAcc:AT5G26940]	2.45022	5.465
1676	AT5G49360	beta-xylosidase 1 [Source:TAIR%3BAcc:AT5G49360]	2.44896	5.46021
1677	AT1G71830	somatic embryogenesis receptor-like kinase 1 [Source:TAIR%3BAcc:AT1G71830]	2.44426	5.44248
1678	AT3G52450	plant U-box 22 [Source:TAIR%3BAcc:AT3G52450]	2.44221	5.43473
1679	AT2G30640	transposable element gene [Source:TAIR%3BAcc:AT2G30640]	2.44189	5.43354
1680	AT1G54020	GDSL-like Lipase/Acylhydrolase superfamily protein [Source:TAIR%3BAcc:AT1G54020]	2.44189	5.43354
1681	AT3G18950	Transducin/WD40 repeat-like superfamily protein [Source:TAIR%3BAcc:AT3G18950]	2.44009	5.42677
1682	AT3G60330	H(+)-ATPase 7 [Source:TAIR%3BAcc:AT3G60330]	2.43873	5.42163
1683	AT3G51840	acyl-CoA oxidase 4 [Source:TAIR%3BAcc:AT3G51840]	2.43771	5.41781
1684	AT1G59670	glutathione S-transferase TAU 15 [Source:TAIR%3BAcc:AT1G59670]	2.43621	5.41219
1685	AT5G50370	Adenylate kinase family protein [Source:TAIR%3BAcc:AT5G50370]	2.43609	5.41173
1686	AT5G50090	unknown protein%3B FUNCTIONS IN: molecular_function unknown%3B INVOLVED IN: N-terminal protein myristoylation%3B LOCATED IN: cellular_component unknown%3B BEST Arabidopsis thaliana protein match is: unknown protein (TAIR:AT5G62900.1)%3B Has 1807 Blast hits to /.../proteins in 277 species: Archae - 0%3B Bacteria - 0%3B Metazoa - 736%3B Fungi - 347%3B Plants - 385%3B Viruses - 0%3B Other Eukaryotes…	2.43428	5.40495
1687	AT3G27860	Tudor/PWWP/MBT superfamily protein [Source:TAIR%3BAcc:AT3G27860]	2.43428	5.40495
1688	AT2G20900	diacylglycerol kinase 5 [Source:TAIR%3BAcc:AT2G20900]	2.43302	5.40023
1689	AT1G51710	ubiquitin-specific protease 6 [Source:TAIR%3BAcc:AT1G51710]	2.43192	5.39612
1690	AT4G23030	MATE efflux family protein [Source:TAIR%3BAcc:AT4G23030]	2.43097	5.39258
1691	AT1G24095	Putative thiol-disulphide oxidoreductase DCC [Source:TAIR%3BAcc:AT1G24095]	2.43049	5.39076
1692	AT2G17740	Cysteine/Histidine-rich C1 domain family protein [Source:TAIR%3BAcc:AT2G17740]	2.42999	5.3889
1693	AT4G10040	cytochrome c-2 [Source:TAIR%3BAcc:AT4G10040]	2.42736	5.37907
1694	AT2G23830	PapD-like superfamily protein [Source:TAIR%3BAcc:AT2G23830]	2.42621	5.37478
1695	AT5G10650	RING/U-box superfamily protein [Source:TAIR%3BAcc:AT5G10650]	2.4242	5.3673
1696	AT4G28085	unknown protein%3B Has 30201 Blast hits to 17322 proteins in 780 species: Archae - 12%3B Bacteria - 1396%3B Metazoa - 17338%3B Fungi - 3422%3B Plants - 5037%3B Viruses - 0%3B Other Eukaryotes - 2996 (source: NCBI BLink). [Source:TAIR%3BAcc:AT4G28085]	2.42379	5.3658
1697	AT1G77500	Protein of unknown function (DUF630 and DUF632) [Source:TAIR%3BAcc:AT1G77500]	2.42307	5.36312
1698	AT5G20910	RING/U-box superfamily protein [Source:TAIR%3BAcc:AT5G20910]	2.41824	5.34519
1699	AT2G36580	Pyruvate kinase family protein [Source:TAIR%3BAcc:AT2G36580]	2.41751	5.34248
1700	AT4G29850	Eukaryotic protein of unknown function (DUF872) [Source:TAIR%3BAcc:AT4G29850]	2.41636	5.33822
1701	AT1G68380	Core-2/I-branching beta-1%2C6-N-acetylglucosaminyltransferase family protein [Source:TAIR%3BAcc:AT1G68380]	2.41636	5.33822
1702	AT5G67100	DNA-directed DNA polymerases [Source:TAIR%3BAcc:AT5G67100]	2.41636	5.33822
1703	AT1G62225	unknown protein%3B FUNCTIONS IN: molecular_function unknown%3B INVOLVED IN: biological_process unknown%3B LOCATED IN: endomembrane system%3B BEST Arabidopsis thaliana protein match is: unknown protein (TAIR:AT1G62000.1)%3B Has 41 Blast hits to 41 proteins in /.../ies: Archae - 0%3B Bacteria - 2%3B Metazoa - 1%3B Fungi - 2%3B Plants - 36%3B Viruses - 0%3B Other Eukaryotes - 0 (source: NCBI BLink).…	2.41636	5.33822
1704	AT1G29680	Protein of unknown function (DUF1264) [Source:TAIR%3BAcc:AT1G29680]	2.41636	5.33822
1705	AT3G43828	transposable element gene [Source:TAIR%3BAcc:AT3G43828]	2.41636	5.33822
1706	AT4G28340	unknown protein%3B BEST Arabidopsis thaliana protein match is: unknown protein (TAIR:AT4G28330.1)%3B Has 46 Blast hits to 46 proteins in 10 species: Archae - 0%3B Bacteria - 0%3B Metazoa - 0%3B Fungi - 0%3B Plants - 46%3B Viruses - 0%3B Other Eukaryotes - 0 (source /.../ BLink). [Source:TAIR%3BAcc:AT4G28340]	2.41636	5.33822
1707	AT5G60350	unknown protein%3B Has 110 Blast hits to 97 proteins in 36 species: Archae - 0%3B Bacteria - 10%3B Metazoa - 39%3B Fungi - 2%3B Plants - 5%3B Viruses - 0%3B Other Eukaryotes - 54 (source: NCBI BLink). [Source:TAIR%3BAcc:AT5G60350]	2.41636	5.33822
1708	AT5G02810	pseudo-response regulator 7 [Source:TAIR%3BAcc:AT5G02810]	2.41636	5.33822
1709	AT3G16330	unknown protein%3B BEST Arabidopsis thaliana protein match is: unknown protein (TAIR:AT1G52140.1)%3B Has 109 Blast hits to 109 proteins in 16 species: Archae - 0%3B Bacteria - 0%3B Metazoa - 0%3B Fungi - 0%3B Plants - 109%3B Viruses - 0%3B Other Eukaryotes - 0 (sou /.../CBI BLink). [Source:TAIR%3BAcc:AT3G16330]	2.41418	5.33018
1710	AT3G30180	brassinosteroid-6-oxidase 2 [Source:TAIR%3BAcc:AT3G30180]	2.41063	5.31705
1711	AT3G09020	alpha 1%2C4-glycosyltransferase family protein [Source:TAIR%3BAcc:AT3G09020]	2.40992	5.31446
1712	AT1G23040	hydroxyproline-rich glycoprotein family protein [Source:TAIR%3BAcc:AT1G23040]	2.40866	5.30979
1713	AT3G21250	multidrug resistance-associated protein 6 [Source:TAIR%3BAcc:AT3G21250]	2.40823	5.30823
1714	AT1G10990	unknown protein%3B Has 4 Blast hits to 4 proteins in 1 species: Archae - 0%3B Bacteria - 0%3B Metazoa - 0%3B Fungi - 0%3B Plants - 4%3B Viruses - 0%3B Other Eukaryotes - 0 (source: NCBI BLink). [Source:TAIR%3BAcc:AT1G10990]	2.40731	5.30485
1715	AT1G77840	Translation initiation factor IF2/IF5 [Source:TAIR%3BAcc:AT1G77840]	2.40609	5.30036
1716	AT3G58380	TRAF-like family protein [Source:TAIR%3BAcc:AT3G58380]	2.40429	5.29373
1717	AT3G56790	RNA splicing factor-related [Source:TAIR%3BAcc:AT3G56790]	2.40342	5.29056
1718	AT1G05675	UDP-Glycosyltransferase superfamily protein [Source:TAIR%3BAcc:AT1G05675]	2.40285	5.28846
1719	AT4G04960	Concanavalin A-like lectin protein kinase family protein [Source:TAIR%3BAcc:AT4G04960]	2.40185	5.2848
1720	AT3G04320	Kunitz family trypsin and protease inhibitor protein [Source:TAIR%3BAcc:AT3G04320]	2.39935	5.27566
1721	AT5G05440	Polyketide cyclase/dehydrase and lipid transport superfamily protein [Source:TAIR%3BAcc:AT5G05440]	2.39835	5.272
1722	AT1G53760	unknown protein%3B FUNCTIONS IN: molecular_function unknown%3B INVOLVED IN: biological_process unknown%3B LOCATED IN: mitochondrion%2C plasma membrane%2C plastid%2C membrane%3B EXPRESSED IN: 25 plant structures%3B EXPRESSED DURING: 13 growth stages%3B CONTAINS InterP /.../AIN/s: Protein of unknown function DUF2343 (InterPro:IPR018786)%3B Has 171 Blast hits to 171 proteins in 90 species: Archae - …	2.397	5.26707
1723	AT1G72330	alanine aminotransferase 2 [Source:TAIR%3BAcc:AT1G72330]	2.39449	5.25792
1724	AT2G31425	Plant invertase/pectin methylesterase inhibitor superfamily protein [Source:TAIR%3BAcc:AT2G31425]	2.39364	5.25481
1725	AT3G13432	unknown protein%3B FUNCTIONS IN: molecular_function unknown%3B INVOLVED IN: biological_process unknown%3B LOCATED IN: endomembrane system%3B Has 3 Blast hits to 3 proteins in 2 species: Archae - 0%3B Bacteria - 0%3B Metazoa - 0%3B Fungi - 0%3B Plants - 3%3B Viruses - /.../her Eukaryotes - 0 (source: NCBI BLink). [Source:TAIR%3BAcc:AT3G13432]	2.39364	5.25481
1726	AT3G24715	Protein kinase superfamily protein with octicosapeptide/Phox/Bem1p domain [Source:TAIR%3BAcc:AT3G24715]	2.39364	5.25481
1727	AT2G05910	Protein of unknown function (DUF567) [Source:TAIR%3BAcc:AT2G05910]	2.39364	5.25481
1728	AT3G48400	Cysteine/Histidine-rich C1 domain family protein [Source:TAIR%3BAcc:AT3G48400]	2.39364	5.25481
1729	AT5G45440	P-loop containing nucleoside triphosphate hydrolases superfamily protein [Source:TAIR%3BAcc:AT5G45440]	2.39234	5.25009
1730	AT1G68020	UDP-Glycosyltransferase / trehalose-phosphatase family protein [Source:TAIR%3BAcc:AT1G68020]	2.39122	5.24601
1731	AT5G54860	Major facilitator superfamily protein [Source:TAIR%3BAcc:AT5G54860]	2.3907	5.24412
1732	AT1G18350	MAP kinase kinase 7 [Source:TAIR%3BAcc:AT1G18350]	2.38959	5.24009
1733	AT5G59430	telomeric repeat binding protein 1 [Source:TAIR%3BAcc:AT5G59430]	2.38878	5.23716
1734	AT4G10590	ubiquitin-specific protease 10 [Source:TAIR%3BAcc:AT4G10590]	2.38808	5.2346
1735	AT2G22330	cytochrome P450%2C family 79%2C subfamily B%2C polypeptide 3 [Source:TAIR%3BAcc:AT2G22330]	2.38762	5.23294
1736	AT4G34180	Cyclase family protein [Source:TAIR%3BAcc:AT4G34180]	2.38668	5.22952
1737	AT2G42790	citrate synthase 3 [Source:TAIR%3BAcc:AT2G42790]	2.38268	5.21504
1738	AT2G29100	glutamate receptor 2.9 [Source:TAIR%3BAcc:AT2G29100]	2.38214	5.2131
1739	AT2G30860	glutathione S-transferase PHI 9 [Source:TAIR%3BAcc:AT2G30860]	2.38058	5.20748
1740	AT1G72520	PLAT/LH2 domain-containing lipoxygenase family protein [Source:TAIR%3BAcc:AT1G72520]	2.38029	5.2064
1741	AT4G03410	Peroxisomal membrane 22 kDa (Mpv17/PMP22) family protein [Source:TAIR%3BAcc:AT4G03410]	2.38017	5.20597
1742	AT5G06820	STRUBBELIG-receptor family 2 [Source:TAIR%3BAcc:AT5G06820]	2.37983	5.20476
1743	AT1G66590	cytochrome c oxidase 19-1 [Source:TAIR%3BAcc:AT1G66590]	2.37983	5.20476
1744	AT4G40080	ENTH/ANTH/VHS superfamily protein [Source:TAIR%3BAcc:AT4G40080]	2.37816	5.19872
1745	AT4G24350	Phosphorylase superfamily protein [Source:TAIR%3BAcc:AT4G24350]	2.3775	5.19636
1746	AT4G04460	Saposin-like aspartyl protease family protein [Source:TAIR%3BAcc:AT4G04460]	2.37636	5.19225
1747	AT5G49520	WRKY DNA-binding protein 48 [Source:TAIR%3BAcc:AT5G49520]	2.37463	5.18601
1748	AT2G29170	NAD(P)-binding Rossmann-fold superfamily protein [Source:TAIR%3BAcc:AT2G29170]	2.37127	5.17397
1749	AT1G49670	ARP protein (REF) [Source:TAIR%3BAcc:AT1G49670]	2.37085	5.17246
1750	AT4G33467	unknown protein%3B Has 25 Blast hits to 25 proteins in 9 species: Archae - 0%3B Bacteria - 0%3B Metazoa - 0%3B Fungi - 0%3B Plants - 25%3B Viruses - 0%3B Other Eukaryotes - 0 (source: NCBI BLink). [Source:TAIR%3BAcc:AT4G33467]	2.36834	5.16346
1751	AT1G19020	unknown protein%3B BEST Arabidopsis thaliana protein match is: unknown protein (TAIR:AT3G48180.1)%3B Has 88 Blast hits to 88 proteins in 15 species: Archae - 0%3B Bacteria - 0%3B Metazoa - 0%3B Fungi - 0%3B Plants - 88%3B Viruses - 0%3B Other Eukaryotes - 0 (source /.../ BLink). [Source:TAIR%3BAcc:AT1G19020]	2.36575	5.15419
1752	AT3G48020	unknown protein%3B FUNCTIONS IN: molecular_function unknown%3B INVOLVED IN: biological_process unknown%3B LOCATED IN: chloroplast%3B EXPRESSED IN: 11 plant structures%3B EXPRESSED DURING: LP.04 four leaves visible%2C 4 anthesis%3B BEST Arabidopsis thaliana protei /.../h is: unknown protein (TAIR:AT5G62865.1)%3B Has 82 Blast hits to 82 proteins in 12 species: Archae - 0%3B Bacteria - 0%3B Metazoa …	2.36554	5.15345
1753	AT2G30840	2-oxoglutarate (2OG) and Fe(II)-dependent oxygenase superfamily protein [Source:TAIR%3BAcc:AT2G30840]	2.3645	5.14975
1754	AT5G57220	cytochrome P450%2C family 81%2C subfamily F%2C polypeptide 2 [Source:TAIR%3BAcc:AT5G57220]	2.36437	5.14928
1755	AT2G38470	WRKY DNA-binding protein 33 [Source:TAIR%3BAcc:AT2G38470]	2.36274	5.14347
1756	AT1G23730	beta carbonic anhydrase 3 [Source:TAIR%3BAcc:AT1G23730]	2.3604	5.13513
1757	AT1G74100	sulfotransferase 16 [Source:TAIR%3BAcc:AT1G74100]	2.36024	5.13457
1758	AT5G55200	Co-chaperone GrpE family protein [Source:TAIR%3BAcc:AT5G55200]	2.35864	5.12888
1759	AT3G54620	basic leucine zipper 25 [Source:TAIR%3BAcc:AT3G54620]	2.35806	5.12682
1760	AT1G13210	autoinhibited Ca2+/ATPase II [Source:TAIR%3BAcc:AT1G13210]	2.35656	5.12146
1761	AT5G09790	ARABIDOPSIS TRITHORAX-RELATED PROTEIN 5 [Source:TAIR%3BAcc:AT5G09790]	2.35469	5.11485
1762	AT5G25260	SPFH/Band 7/PHB domain-containing membrane-associated protein family [Source:TAIR%3BAcc:AT5G25260]	2.35279	5.10812
1763	AT5G04235	transposable element gene [Source:TAIR%3BAcc:AT5G04235]	2.35147	5.10344
1764	AT2G43140	basic helix-loop-helix (bHLH) DNA-binding superfamily protein [Source:TAIR%3BAcc:AT2G43140]	2.34867	5.09355
1765	AT3G26670	Protein of unknown function (DUF803) [Source:TAIR%3BAcc:AT3G26670]	2.34816	5.09174
1766	AT2G38580	Mitochondrial ATP synthase D chain-related protein [Source:TAIR%3BAcc:AT2G38580]	2.34661	5.08629
1767	AT4G30790	INVOLVED IN: autophagy%3B EXPRESSED IN: 24 plant structures%3B EXPRESSED DURING: 15 growth stages%3B CONTAINS InterPro DOMAIN/s: Autophagy-related protein 17 (InterPro:IPR007240)%2C Autophagy-related protein 11 (InterPro:IPR019460)%3B Has 8793 Blast hits to 6 /.../oteins in 570 species: Archae - 89%3B Bacteria - 657%3B Metazoa - 4844%3B Fungi - 808%3B Plants - 441%3B Viruses - 15%3B Other Eukaryo…	2.34528	5.08157
1768	AT3G06420	Ubiquitin-like superfamily protein [Source:TAIR%3BAcc:AT3G06420]	2.34509	5.08092
1769	AT1G76150	enoyl-CoA hydratase 2 [Source:TAIR%3BAcc:AT1G76150]	2.34468	5.07947
1770	AT5G55400	Actin binding Calponin homology (CH) domain-containing protein [Source:TAIR%3BAcc:AT5G55400]	2.34396	5.07694
1771	AT2G18690	unknown protein%3B FUNCTIONS IN: molecular_function unknown%3B INVOLVED IN: biological_process unknown%3B LOCATED IN: membrane%3B EXPRESSED IN: 17 plant structures%3B EXPRESSED DURING: 9 growth stages%3B CONTAINS InterPro DOMAIN/s: Protein of unknown function D /.../(InterPro:IPR010380)%3B BEST Arabidopsis thaliana protein match is: unknown protein (TAIR:AT2G18680.1)%3B Has 213 Blast hits to 211 …	2.34359	5.07563
1772	AT4G26120	Ankyrin repeat family protein / BTB/POZ domain-containing protein [Source:TAIR%3BAcc:AT4G26120]	2.3434	5.07496
1773	AT5G14180	Myzus persicae-induced lipase 1 [Source:TAIR%3BAcc:AT5G14180]	2.34324	5.07441
1774	AT5G58320	Kinase interacting (KIP1-like) family protein [Source:TAIR%3BAcc:AT5G58320]	2.34268	5.07244
1775	AT5G25820	Exostosin family protein [Source:TAIR%3BAcc:AT5G25820]	2.3416	5.06864
1776	AT4G24400	CBL-interacting protein kinase 8 [Source:TAIR%3BAcc:AT4G24400]	2.34159	5.06863
1777	AT2G38110	glycerol-3-phosphate acyltransferase 6 [Source:TAIR%3BAcc:AT2G38110]	2.34117	5.06714
1778	AT1G53580	glyoxalase II 3 [Source:TAIR%3BAcc:AT1G53580]	2.34067	5.06537
1779	AT4G01010	cyclic nucleotide-gated channel 13 [Source:TAIR%3BAcc:AT4G01010]	2.34021	5.06377
1780	AT3G15650	alpha/beta-Hydrolases superfamily protein [Source:TAIR%3BAcc:AT3G15650]	2.34012	5.06346
1781	AT4G18210	purine permease 10 [Source:TAIR%3BAcc:AT4G18210]	2.33947	5.06117
1782	AT4G30390	unknown protein%3B Has 22 Blast hits to 22 proteins in 11 species: Archae - 0%3B Bacteria - 0%3B Metazoa - 0%3B Fungi - 0%3B Plants - 22%3B Viruses - 0%3B Other Eukaryotes - 0 (source: NCBI BLink). [Source:TAIR%3BAcc:AT4G30390]	2.33903	5.05964
1783	AT1G01070	nodulin MtN21 /EamA-like transporter family protein [Source:TAIR%3BAcc:AT1G01070]	2.33856	5.05796
1784	AT5G28237	Pyridoxal-5'-phosphate-dependent enzyme family protein [Source:TAIR%3BAcc:AT5G28237]	2.33648	5.05069
1785	AT5G16910	cellulose-synthase like D2 [Source:TAIR%3BAcc:AT5G16910]	2.33591	5.04869
1786	AT3G03890	FMN binding [Source:TAIR%3BAcc:AT3G03890]	2.33531	5.04658
1787	AT4G05020	NAD(P)H dehydrogenase B2 [Source:TAIR%3BAcc:AT4G05020]	2.33521	5.04623
1788	AT1G73880	UDP-glucosyl transferase 89B1 [Source:TAIR%3BAcc:AT1G73880]	2.33303	5.03862
1789	AT2G44260	Plant protein of unknown function (DUF946) [Source:TAIR%3BAcc:AT2G44260]	2.33005	5.02822
1790	AT5G19230	Glycoprotein membrane precursor GPI-anchored [Source:TAIR%3BAcc:AT5G19230]	2.32859	5.02314
1791	AT5G39040	transporter associated with antigen processing protein 2 [Source:TAIR%3BAcc:AT5G39040]	2.32858	5.02312
1792	AT3G29200	chorismate mutase 1 [Source:TAIR%3BAcc:AT3G29200]	2.32686	5.01712
1793	AT3G06240	F-box family protein [Source:TAIR%3BAcc:AT3G06240]	2.32668	5.0165
1794	AT4G36040	Chaperone DnaJ-domain superfamily protein [Source:TAIR%3BAcc:AT4G36040]	2.32627	5.01507
1795	AT4G12400	stress-inducible protein%2C putative [Source:TAIR%3BAcc:AT4G12400]	2.32515	5.01116
1796	AT4G16807	unknown protein%3B FUNCTIONS IN: molecular_function unknown%3B INVOLVED IN: biological_process unknown%3B LOCATED IN: cellular_component unknown%3B BEST Arabidopsis thaliana protein match is: unknown protein (TAIR:AT3G33528.1)%3B Has 30201 Blast hits to 17322 /.../ins in 780 species: Archae - 12%3B Bacteria - 1396%3B Metazoa - 17338%3B Fungi - 3422%3B Plants - 5037%3B Viruses - 0%3B Other Eukaryo…	2.32325	5.00458
1797	AT4G08450	Disease resistance protein (TIR-NBS-LRR class) family [Source:TAIR%3BAcc:AT4G08450]	2.32325	5.00458
1798	AT5G46295	unknown protein%3B BEST Arabidopsis thaliana protein match is: unknown protein (TAIR:AT1G06475.1)%3B Has 30201 Blast hits to 17322 proteins in 780 species: Archae - 12%3B Bacteria - 1396%3B Metazoa - 17338%3B Fungi - 3422%3B Plants - 5037%3B Viruses - 0%3B Other Eu /.../es - 2996 (source: NCBI BLink). [Source:TAIR%3BAcc:AT5G46295]	2.32325	5.00458
1799	AT4G37850	basic helix-loop-helix (bHLH) DNA-binding superfamily protein [Source:TAIR%3BAcc:AT4G37850]	2.32325	5.00458
1800	AT4G00910	Aluminium activated malate transporter family protein [Source:TAIR%3BAcc:AT4G00910]	2.32325	5.00458
1801	AT4G03480	Ankyrin repeat family protein [Source:TAIR%3BAcc:AT4G03480]	2.32325	5.00458
1802	AT2G20970	unknown protein%3B Has 204 Blast hits to 188 proteins in 80 species: Archae - 7%3B Bacteria - 37%3B Metazoa - 56%3B Fungi - 18%3B Plants - 9%3B Viruses - 2%3B Other Eukaryotes - 75 (source: NCBI BLink). [Source:TAIR%3BAcc:AT2G20970]	2.32325	5.00458
1803	AT3G16210	F-box family protein [Source:TAIR%3BAcc:AT3G16210]	2.32325	5.00458
1804	AT2G31035	BEST Arabidopsis thaliana protein match is: OSBP(oxysterol binding protein)-related protein 1B (TAIR:AT2G31030.1)%3B Has 7 Blast hits to 7 proteins in 2 species: Archae - 0%3B Bacteria - 0%3B Metazoa - 0%3B Fungi - 0%3B Plants - 7%3B Viruses - 0%3B Other Eukaryot /.../ (source: NCBI BLink). [Source:TAIR%3BAcc:AT2G31035]	2.32325	5.00458
1805	AT3G02810	Protein kinase superfamily protein [Source:TAIR%3BAcc:AT3G02810]	2.32325	5.00458
1806	AT3G22910	ATPase E1-E2 type family protein / haloacid dehalogenase-like hydrolase family protein [Source:TAIR%3BAcc:AT3G22910]	2.32325	5.00458
1807	AT2G38060	phosphate transporter 4%3B2 [Source:TAIR%3BAcc:AT2G38060]	2.32325	5.00458
1808	AT3G43530	transposable element gene [Source:TAIR%3BAcc:AT3G43530]	2.32325	5.00458
1809	AT1G09400	FMN-linked oxidoreductases superfamily protein [Source:TAIR%3BAcc:AT1G09400]	2.32325	5.00458
1810	AT4G05510	transposable element gene [Source:TAIR%3BAcc:AT4G05510]	2.32325	5.00458
1811	AT2G02580	cytochrome P450%2C family 71%2C subfamily B%2C polypeptide 9 [Source:TAIR%3BAcc:AT2G02580]	2.32325	5.00458
1812	AT5G59190	subtilase family protein [Source:TAIR%3BAcc:AT5G59190]	2.32325	5.00458
1813	AT1G48710	transposable element gene [Source:TAIR%3BAcc:AT1G48710]	2.32325	5.00458
1814	AT1G73550	Bifunctional inhibitor/lipid-transfer protein/seed storage 2S albumin superfamily protein [Source:TAIR%3BAcc:AT1G73550]	2.32325	5.00458
1815	AT3G08770	lipid transfer protein 6 [Source:TAIR%3BAcc:AT3G08770]	2.32325	5.00458
1816	AT1G29965	Ribosomal protein L18ae/LX family protein [Source:TAIR%3BAcc:AT1G29965]	2.32325	5.00458
1817	AT4G02541	unknown protein%3B Has 30201 Blast hits to 17322 proteins in 780 species: Archae - 12%3B Bacteria - 1396%3B Metazoa - 17338%3B Fungi - 3422%3B Plants - 5037%3B Viruses - 0%3B Other Eukaryotes - 2996 (source: NCBI BLink). [Source:TAIR%3BAcc:AT4G02541]	2.32325	5.00458
1818	AT3G46613	ROTUNDIFOLIA like 4 [Source:TAIR%3BAcc:AT3G46613]	2.32325	5.00458
1819	AT4G30380	Barwin-related endoglucanase [Source:TAIR%3BAcc:AT4G30380]	2.32325	5.00458
1820	AT2G46670	CCT motif family protein [Source:TAIR%3BAcc:AT2G46670]	2.32325	5.00458
1821	AT1G30990	Polyketide cyclase/dehydrase and lipid transport superfamily protein [Source:TAIR%3BAcc:AT1G30990]	2.32325	5.00458
1822	AT1G05510	Protein of unknown function (DUF1264) [Source:TAIR%3BAcc:AT1G05510]	2.32325	5.00458
1823	AT5G50361	unknown protein%3B LOCATED IN: chloroplast%3B Has 30201 Blast hits to 17322 proteins in 780 species: Archae - 12%3B Bacteria - 1396%3B Metazoa - 17338%3B Fungi - 3422%3B Plants - 5037%3B Viruses - 0%3B Other Eukaryotes - 2996 (source: NCBI BLink). [Source:TAIR%3BAcc:AT5G50361]	2.32325	5.00458
1824	AT1G19230	Riboflavin synthase-like superfamily protein [Source:TAIR%3BAcc:AT1G19230]	2.32325	5.00458
1825	AT1G07270	Cell division control%2C Cdc6 [Source:TAIR%3BAcc:AT1G07270]	2.32325	5.00458
1826	AT1G60030	nucleobase-ascorbate transporter 7 [Source:TAIR%3BAcc:AT1G60030]	2.32325	5.00458
1827	AT3G30416	transposable element gene [Source:TAIR%3BAcc:AT3G30416]	2.32325	5.00458
1828	AT4G33370	DEA(D/H)-box RNA helicase family protein [Source:TAIR%3BAcc:AT4G33370]	2.32325	5.00458
1829	AT1G64820	MATE efflux family protein [Source:TAIR%3BAcc:AT1G64820]	2.32325	5.00458
1830	AT1G14750	Cyclin family protein [Source:TAIR%3BAcc:AT1G14750]	2.32325	5.00458
1831	AT1G48510	Surfeit locus 1 cytochrome c oxidase biogenesis protein [Source:TAIR%3BAcc:AT1G48510]	2.32325	5.00458
1832	AT5G53895	unknown protein%3B BEST Arabidopsis thaliana protein match is: unknown protein (TAIR:AT4G27530.1)%3B Has 30201 Blast hits to 17322 proteins in 780 species: Archae - 12%3B Bacteria - 1396%3B Metazoa - 17338%3B Fungi - 3422%3B Plants - 5037%3B Viruses - 0%3B Other Eu /.../es - 2996 (source: NCBI BLink). [Source:TAIR%3BAcc:AT5G53895]	2.32325	5.00458
1833	AT3G22260	Cysteine proteinases superfamily protein [Source:TAIR%3BAcc:AT3G22260]	2.32325	5.00458
1834	AT1G06660	unknown protein%3B BEST Arabidopsis thaliana protein match is: unknown protein (TAIR:AT2G30820.2)%3B Has 166 Blast hits to 144 proteins in 35 species: Archae - 0%3B Bacteria - 17%3B Metazoa - 13%3B Fungi - 20%3B Plants - 104%3B Viruses - 0%3B Other Eukaryotes - 12 /.../e: NCBI BLink). [Source:TAIR%3BAcc:AT1G06660]	2.32325	5.00458
1835	AT4G24380	INVOLVED IN: 10-formyltetrahydrofolate biosynthetic process%2C folic acid and derivative biosynthetic process%3B EXPRESSED IN: 24 plant structures%3B EXPRESSED DURING: 15 growth stages%3B CONTAINS InterPro DOMAIN/s: Serine hydrolase (InterPro:IPR005645)%3B BE /.../bidopsis thaliana protein match is: alpha/beta-Hydrolases superfamily protein (TAIR:AT5G65400.1)%3B Has 30201 Blast hits to 17322 prot…	2.32201	5.00028
1836	AT5G56240	BEST Arabidopsis thaliana protein match is: hapless 8 (TAIR:AT5G56250.1)%3B Has 35333 Blast hits to 34131 proteins in 2444 species: Archae - 798%3B Bacteria - 22429%3B Metazoa - 974%3B Fungi - 991%3B Plants - 531%3B Viruses - 0%3B Other Eukaryotes - 9610 (source: /.../BLink). [Source:TAIR%3BAcc:AT5G56240]	2.31718	4.98358
1837	AT1G69670	cullin 3B [Source:TAIR%3BAcc:AT1G69670]	2.31652	4.9813
1838	AT3G21560	UDP-Glycosyltransferase superfamily protein [Source:TAIR%3BAcc:AT3G21560]	2.31364	4.97135
1839	AT1G43860	sequence-specific DNA binding transcription factors [Source:TAIR%3BAcc:AT1G43860]	2.31291	4.96883
1840	AT4G25720	glutaminyl cyclase [Source:TAIR%3BAcc:AT4G25720]	2.31078	4.96151
1841	AT5G02100	Oxysterol-binding family protein [Source:TAIR%3BAcc:AT5G02100]	2.31021	4.95954
1842	AT2G34355	Major facilitator superfamily protein [Source:TAIR%3BAcc:AT2G34355]	2.31019	4.95949
1843	AT1G78600	light-regulated zinc finger protein 1 [Source:TAIR%3BAcc:AT1G78600]	2.30959	4.95744
1844	AT2G23450	Protein kinase superfamily protein [Source:TAIR%3BAcc:AT2G23450]	2.30944	4.95692
1845	AT4G15130	phosphorylcholine cytidylyltransferase2 [Source:TAIR%3BAcc:AT4G15130]	2.30944	4.95692
1846	AT3G20720	unknown protein%3B Has 184 Blast hits to 181 proteins in 66 species: Archae - 0%3B Bacteria - 2%3B Metazoa - 137%3B Fungi - 0%3B Plants - 40%3B Viruses - 0%3B Other Eukaryotes - 5 (source: NCBI BLink). [Source:TAIR%3BAcc:AT3G20720]	2.30893	4.95515
1847	AT5G61450	P-loop containing nucleoside triphosphate hydrolases superfamily protein [Source:TAIR%3BAcc:AT5G61450]	2.30868	4.95428
1848	AT2G40000	ortholog of sugar beet HS1 PRO-1 2 [Source:TAIR%3BAcc:AT2G40000]	2.30863	4.95413
1849	AT3G19260	LAG1 homologue 2 [Source:TAIR%3BAcc:AT3G19260]	2.30832	4.95305
1850	AT2G02480	AAA-type ATPase family protein [Source:TAIR%3BAcc:AT2G02480]	2.30798	4.9519
1851	AT5G24240	Phosphatidylinositol 3- and 4-kinase %3BUbiquitin family protein [Source:TAIR%3BAcc:AT5G24240]	2.30789	4.95159
1852	AT3G54110	plant uncoupling mitochondrial protein 1 [Source:TAIR%3BAcc:AT3G54110]	2.30771	4.95095
1853	AT2G34810	FAD-binding Berberine family protein [Source:TAIR%3BAcc:AT2G34810]	2.30769	4.95091
1854	AT2G42010	phospholipase D beta 1 [Source:TAIR%3BAcc:AT2G42010]	2.30605	4.94527
1855	AT5G64170	dentin sialophosphoprotein-related [Source:TAIR%3BAcc:AT5G64170]	2.30388	4.93785
1856	AT3G13330	proteasome activating protein 200 [Source:TAIR%3BAcc:AT3G13330]	2.30021	4.92528
1857	AT3G44720	arogenate dehydratase 4 [Source:TAIR%3BAcc:AT3G44720]	2.29968	4.92349
1858	AT1G61140	SNF2 domain-containing protein / helicase domain-containing protein / zinc finger protein-related [Source:TAIR%3BAcc:AT1G61140]	2.2993	4.92219
1859	AT1G63840	RING/U-box superfamily protein [Source:TAIR%3BAcc:AT1G63840]	2.29796	4.9176
1860	AT1G02850	beta glucosidase 11 [Source:TAIR%3BAcc:AT1G02850]	2.29689	4.91396
1861	AT5G01900	WRKY DNA-binding protein 62 [Source:TAIR%3BAcc:AT5G01900]	2.29678	4.91359
1862	AT3G57010	Calcium-dependent phosphotriesterase superfamily protein [Source:TAIR%3BAcc:AT3G57010]	2.29678	4.91359
1863	AT4G32730	Homeodomain-like protein [Source:TAIR%3BAcc:AT4G32730]	2.2966	4.91299
1864	AT3G24440	Fibronectin type III domain-containing protein [Source:TAIR%3BAcc:AT3G24440]	2.29659	4.91295
1865	AT5G51640	Plant protein of unknown function (DUF828) [Source:TAIR%3BAcc:AT5G51640]	2.29647	4.91254
1866	AT5G23160	unknown protein%3B BEST Arabidopsis thaliana protein match is: unknown protein (TAIR:AT5G08240.1)%3B Has 1807 Blast hits to 1807 proteins in 277 species: Archae - 0%3B Bacteria - 0%3B Metazoa - 736%3B Fungi - 347%3B Plants - 385%3B Viruses - 0%3B Other Eukaryotes - /.../source: NCBI BLink). [Source:TAIR%3BAcc:AT5G23160]	2.29482	4.90693
1867	AT2G38240	2-oxoglutarate (2OG) and Fe(II)-dependent oxygenase superfamily protein [Source:TAIR%3BAcc:AT2G38240]	2.2944	4.9055
1868	AT1G72660	P-loop containing nucleoside triphosphate hydrolases superfamily protein [Source:TAIR%3BAcc:AT1G72660]	2.2941	4.90449
1869	AT4G17483	alpha/beta-Hydrolases superfamily protein [Source:TAIR%3BAcc:AT4G17483]	2.2941	4.90449
1870	AT4G13190	Protein kinase superfamily protein [Source:TAIR%3BAcc:AT4G13190]	2.29255	4.89922
1871	AT3G01460	methyl-CPG-binding domain 9 [Source:TAIR%3BAcc:AT3G01460]	2.29119	4.89459
1872	AT1G44170	aldehyde dehydrogenase 3H1 [Source:TAIR%3BAcc:AT1G44170]	2.29052	4.89234
1873	AT3G26020	Protein phosphatase 2A regulatory B subunit family protein [Source:TAIR%3BAcc:AT3G26020]	2.28951	4.88891
1874	AT1G52565	unknown protein%3B FUNCTIONS IN: molecular_function unknown%3B INVOLVED IN: biological_process unknown%3B LOCATED IN: endomembrane system%3B BEST Arabidopsis thaliana protein match is: unknown protein (TAIR:AT3G15760.1)%3B Has 35333 Blast hits to 34131 protei /.../2444 species: Archae - 798%3B Bacteria - 22429%3B Metazoa - 974%3B Fungi - 991%3B Plants - 531%3B Viruses - 0%3B Other Eukaryotes - 96…	2.28945	4.88868
1875	AT1G08760	Plant protein of unknown function (DUF936) [Source:TAIR%3BAcc:AT1G08760]	2.28781	4.88313
1876	AT3G47460	Structural maintenance of chromosomes (SMC) family protein [Source:TAIR%3BAcc:AT3G47460]	2.28672	4.87947
1877	AT1G80810	Tudor/PWWP/MBT superfamily protein [Source:TAIR%3BAcc:AT1G80810]	2.28672	4.87947
1878	AT2G43320	S-adenosyl-L-methionine-dependent methyltransferases superfamily protein [Source:TAIR%3BAcc:AT2G43320]	2.28645	4.87854
1879	AT3G55950	CRINKLY4 related 3 [Source:TAIR%3BAcc:AT3G55950]	2.28574	4.87615
1880	AT5G46460	Pentatricopeptide repeat (PPR) superfamily protein [Source:TAIR%3BAcc:AT5G46460]	2.28425	4.87112
1881	AT5G45410	unknown protein%3B BEST Arabidopsis thaliana protein match is: unknown protein (TAIR:AT4G25030.2)%3B Has 124 Blast hits to 124 proteins in 34 species: Archae - 2%3B Bacteria - 31%3B Metazoa - 0%3B Fungi - 0%3B Plants - 91%3B Viruses - 0%3B Other Eukaryotes - 0 (sou /.../CBI BLink). [Source:TAIR%3BAcc:AT5G45410]	2.28353	4.86866
1882	AT5G53970	Tyrosine transaminase family protein [Source:TAIR%3BAcc:AT5G53970]	2.28338	4.86817
1883	AT1G28390	Protein kinase superfamily protein [Source:TAIR%3BAcc:AT1G28390]	2.28336	4.86809
1884	AT1G68320	myb domain protein 62 [Source:TAIR%3BAcc:AT1G68320]	2.28242	4.86492
1885	AT4G30850	heptahelical transmembrane protein2 [Source:TAIR%3BAcc:AT4G30850]	2.28222	4.86426
1886	AT5G08020	RPA70-kDa subunit B [Source:TAIR%3BAcc:AT5G08020]	2.28143	4.86159
1887	AT1G08920	ERD (early response to dehydration) six-like 1 [Source:TAIR%3BAcc:AT1G08920]	2.28071	4.85918
1888	AT1G69790	Protein kinase superfamily protein [Source:TAIR%3BAcc:AT1G69790]	2.27738	4.84797
1889	AT3G17820	glutamine synthetase 1.3 [Source:TAIR%3BAcc:AT3G17820]	2.27625	4.84418
1890	AT4G23550	WRKY family transcription factor [Source:TAIR%3BAcc:AT4G23550]	2.27434	4.83776
1891	AT5G58840	Subtilase family protein [Source:TAIR%3BAcc:AT5G58840]	2.27434	4.83776
1892	AT3G26170	cytochrome P450%2C family 71%2C subfamily B%2C polypeptide 19 [Source:TAIR%3BAcc:AT3G26170]	2.27369	4.83559
1893	AT1G24600	unknown protein%3B BEST Arabidopsis thaliana protein match is: unknown protein (TAIR:AT1G67920.1)%3B Has 18 Blast hits to 18 proteins in 5 species: Archae - 0%3B Bacteria - 0%3B Metazoa - 0%3B Fungi - 0%3B Plants - 18%3B Viruses - 0%3B Other Eukaryotes - 0 (source: /.../BLink). [Source:TAIR%3BAcc:AT1G24600]	2.27313	4.83369
1894	AT5G18470	Curculin-like (mannose-binding) lectin family protein [Source:TAIR%3BAcc:AT5G18470]	2.27235	4.83111
1895	AT1G74740	calcium-dependent protein kinase 30 [Source:TAIR%3BAcc:AT1G74740]	2.27165	4.82874
1896	AT3G59660	C2 domain-containing protein / GRAM domain-containing protein [Source:TAIR%3BAcc:AT3G59660]	2.27128	4.82753
1897	AT1G54460	TPX2 (targeting protein for Xklp2) protein family [Source:TAIR%3BAcc:AT1G54460]	2.27078	4.82584
1898	AT3G44310	nitrilase 1 [Source:TAIR%3BAcc:AT3G44310]	2.26868	4.81882
1899	AT1G77590	long chain acyl-CoA synthetase 9 [Source:TAIR%3BAcc:AT1G77590]	2.26837	4.81778
1900	AT5G56050	FUNCTIONS IN: molecular_function unknown%3B INVOLVED IN: biological_process unknown%3B LOCATED IN: chloroplast%3B BEST Arabidopsis thaliana protein match is: Late embryogenesis abundant (LEA) hydroxyproline-rich glycoprotein family (TAIR:AT4G26490.1)%3B Has /.../Blast hits to 1807 proteins in 277 species: Archae - 0%3B Bacteria - 0%3B Metazoa - 736%3B Fungi - 347%3B Plants - 385%3B Viruses - 0%3B…	2.26811	4.81691
1901	AT4G21400	cysteine-rich RLK (RECEPTOR-like protein kinase) 28 [Source:TAIR%3BAcc:AT4G21400]	2.26784	4.816
1902	AT1G07630	pol-like 5 [Source:TAIR%3BAcc:AT1G07630]	2.2675	4.81489
1903	AT1G05010	ethylene-forming enzyme [Source:TAIR%3BAcc:AT1G05010]	2.2668	4.81255
1904	AT2G38800	Plant calmodulin-binding protein-related [Source:TAIR%3BAcc:AT2G38800]	2.26464	4.80535
1905	AT3G14700	SART-1 family [Source:TAIR%3BAcc:AT3G14700]	2.26436	4.8044
1906	AT3G14270	phosphatidylinositol-4-phosphate 5-kinase family protein [Source:TAIR%3BAcc:AT3G14270]	2.26299	4.79985
1907	AT5G17760	P-loop containing nucleoside triphosphate hydrolases superfamily protein [Source:TAIR%3BAcc:AT5G17760]	2.26262	4.79863
1908	AT3G52850	vacuolar sorting receptor homolog 1 [Source:TAIR%3BAcc:AT3G52850]	2.26244	4.79802
1909	AT5G06860	polygalacturonase inhibiting protein 1 [Source:TAIR%3BAcc:AT5G06860]	2.26196	4.79642
1910	AT2G26530	Protein of unknown function (DUF1645) [Source:TAIR%3BAcc:AT2G26530]	2.2598	4.78924
1911	AT1G04970	lipid-binding serum glycoprotein family protein [Source:TAIR%3BAcc:AT1G04970]	2.25835	4.78443
1912	AT3G26090	G-protein coupled receptors%3BGTPase activators [Source:TAIR%3BAcc:AT3G26090]	2.25783	4.7827
1913	AT5G27350	Major facilitator superfamily protein [Source:TAIR%3BAcc:AT5G27350]	2.25699	4.77992
1914	AT5G05140	Transcription elongation factor (TFIIS) family protein [Source:TAIR%3BAcc:AT5G05140]	2.25567	4.77555
1915	AT5G57480	P-loop containing nucleoside triphosphate hydrolases superfamily protein [Source:TAIR%3BAcc:AT5G57480]	2.25534	4.77446
1916	AT3G48195	Phox (PX) domain-containing protein [Source:TAIR%3BAcc:AT3G48195]	2.25474	4.77248
1917	AT5G11260	Basic-leucine zipper (bZIP) transcription factor family protein [Source:TAIR%3BAcc:AT5G11260]	2.25371	4.76907
1918	AT1G48370	YELLOW STRIPE like 8 [Source:TAIR%3BAcc:AT1G48370]	2.25318	4.76731
1919	AT3G52250	Duplicated homeodomain-like superfamily protein [Source:TAIR%3BAcc:AT3G52250]	2.2527	4.76573
1920	AT1G15380	Lactoylglutathione lyase / glyoxalase I family protein [Source:TAIR%3BAcc:AT1G15380]	2.25025	4.75765
1921	AT1G72800	RNA-binding (RRM/RBD/RNP motifs) family protein [Source:TAIR%3BAcc:AT1G72800]	2.24953	4.75528
1922	AT5G39320	UDP-glucose 6-dehydrogenase family protein [Source:TAIR%3BAcc:AT5G39320]	2.24948	4.75512
1923	AT1G19030	transposable element gene [Source:TAIR%3BAcc:AT1G19030]	2.24925	4.75435
1924	AT4G21840	methionine sulfoxide reductase B8 [Source:TAIR%3BAcc:AT4G21840]	2.24913	4.75396
1925	AT3G22200	Pyridoxal phosphate (PLP)-dependent transferases superfamily protein [Source:TAIR%3BAcc:AT3G22200]	2.24848	4.75181
1926	AT3G06500	Plant neutral invertase family protein [Source:TAIR%3BAcc:AT3G06500]	2.24784	4.74971
1927	AT3G21240	4-coumarate:CoA ligase 2 [Source:TAIR%3BAcc:AT3G21240]	2.24586	4.74319
1928	AT4G02380	senescence-associated gene 21 [Source:TAIR%3BAcc:AT4G02380]	2.24283	4.73324
1929	AT3G09960	Calcineurin-like metallo-phosphoesterase superfamily protein [Source:TAIR%3BAcc:AT3G09960]	2.24233	4.7316
1930	AT2G39725	LYR family of Fe/S cluster biogenesis protein [Source:TAIR%3BAcc:AT2G39725]	2.2386	4.7194
1931	AT1G22410	Class-II DAHP synthetase family protein [Source:TAIR%3BAcc:AT1G22410]	2.2386	4.71938
1932	AT2G07981	unknown protein%3B BEST Arabidopsis thaliana protein match is: unknown protein (TAIR:AT2G08986.1)%3B Has 174 Blast hits to 86 proteins in 29 species: Archae - 0%3B Bacteria - 13%3B Metazoa - 51%3B Fungi - 9%3B Plants - 37%3B Viruses - 3%3B Other Eukaryotes - 61 (so /.../NCBI BLink). [Source:TAIR%3BAcc:AT2G07981]	2.23836	4.7186
1933	AT2G23321	unknown protein%3B Has 30201 Blast hits to 17322 proteins in 780 species: Archae - 12%3B Bacteria - 1396%3B Metazoa - 17338%3B Fungi - 3422%3B Plants - 5037%3B Viruses - 0%3B Other Eukaryotes - 2996 (source: NCBI BLink). [Source:TAIR%3BAcc:AT2G23321]	2.23836	4.7186
1934	AT3G59080	Eukaryotic aspartyl protease family protein [Source:TAIR%3BAcc:AT3G59080]	2.237	4.71417
1935	AT5G41110	unknown protein%3B INVOLVED IN: biological_process unknown%3B LOCATED IN: chloroplast%3B BEST Arabidopsis thaliana protein match is: unknown protein (TAIR:AT3G26890.5)%3B Has 1807 Blast hits to 1807 proteins in 277 species: Archae - 0%3B Bacteria - 0%3B Metazoa /.../%3B Fungi - 347%3B Plants - 385%3B Viruses - 0%3B Other Eukaryotes - 339 (source: NCBI BLink). [Source:TAIR%3BAcc:AT5G41110]	2.23683	4.71362
1936	AT1G65240	Eukaryotic aspartyl protease family protein [Source:TAIR%3BAcc:AT1G65240]	2.23677	4.7134
1937	AT1G27140	glutathione S-transferase tau 14 [Source:TAIR%3BAcc:AT1G27140]	2.23579	4.71019
1938	AT3G53720	cation/H+ exchanger 20 [Source:TAIR%3BAcc:AT3G53720]	2.23568	4.70983
1939	AT3G56200	Transmembrane amino acid transporter family protein [Source:TAIR%3BAcc:AT3G56200]	2.23488	4.70723
1940	AT4G16670	Plant protein of unknown function (DUF828) with plant pleckstrin homology-like region [Source:TAIR%3BAcc:AT4G16670]	2.23485	4.70715
1941	AT1G43910	P-loop containing nucleoside triphosphate hydrolases superfamily protein [Source:TAIR%3BAcc:AT1G43910]	2.23448	4.70593
1942	AT3G44190	FAD/NAD(P)-binding oxidoreductase family protein [Source:TAIR%3BAcc:AT3G44190]	2.23307	4.70134
1943	AT1G09740	Adenine nucleotide alpha hydrolases-like superfamily protein [Source:TAIR%3BAcc:AT1G09740]	2.23305	4.70127
1944	AT5G42380	calmodulin like 37 [Source:TAIR%3BAcc:AT5G42380]	2.23268	4.70008
1945	AT1G70810	Calcium-dependent lipid-binding (CaLB domain) family protein [Source:TAIR%3BAcc:AT1G70810]	2.23234	4.69894
1946	AT5G14780	formate dehydrogenase [Source:TAIR%3BAcc:AT5G14780]	2.23211	4.69821
1947	AT5G24420	6-phosphogluconolactonase 5 [Source:TAIR%3BAcc:AT5G24420]	2.23029	4.69229
1948	AT5G64370	beta-ureidopropionase [Source:TAIR%3BAcc:AT5G64370]	2.23019	4.69195
1949	AT5G14700	NAD(P)-binding Rossmann-fold superfamily protein [Source:TAIR%3BAcc:AT5G14700]	2.22997	4.69126
1950	AT5G64120	Peroxidase superfamily protein [Source:TAIR%3BAcc:AT5G64120]	2.22946	4.68959
1951	AT5G55970	RING/U-box superfamily protein [Source:TAIR%3BAcc:AT5G55970]	2.22713	4.68203
1952	AT1G67650	SRP72 RNA-binding domain [Source:TAIR%3BAcc:AT1G67650]	2.2254	4.67641
1953	AT2G44200	CBF1-interacting co-repressor CIR%2C N-terminal%3BPre-mRNA splicing factor [Source:TAIR%3BAcc:AT2G44200]	2.22536	4.67628
1954	AT1G77920	bZIP transcription factor family protein [Source:TAIR%3BAcc:AT1G77920]	2.22488	4.67473
1955	AT5G14420	RING domain ligase2 [Source:TAIR%3BAcc:AT5G14420]	2.22474	4.67428
1956	AT3G08640	Protein of unknown function (DUF3411) [Source:TAIR%3BAcc:AT3G08640]	2.22403	4.67196
1957	AT3G08700	ubiquitin-conjugating enzyme 12 [Source:TAIR%3BAcc:AT3G08700]	2.22371	4.67094
1958	AT2G32460	myb domain protein 101 [Source:TAIR%3BAcc:AT2G32460]	2.22371	4.67094
1959	AT5G38350	Disease resistance protein (NBS-LRR class) family [Source:TAIR%3BAcc:AT5G38350]	2.22371	4.67094
1960	AT3G21295	Tudor/PWWP/MBT superfamily protein [Source:TAIR%3BAcc:AT3G21295]	2.22371	4.67094
1961	AT5G47480	RGPR-related [Source:TAIR%3BAcc:AT5G47480]	2.22308	4.66891
1962	AT4G29040	regulatory particle AAA-ATPase 2A [Source:TAIR%3BAcc:AT4G29040]	2.22257	4.66724
1963	AT1G76650	calmodulin-like 38 [Source:TAIR%3BAcc:AT1G76650]	2.22206	4.66558
1964	AT1G19270	DA1 [Source:TAIR%3BAcc:AT1G19270]	2.22086	4.66172
1965	AT1G10170	NF-X-like 1 [Source:TAIR%3BAcc:AT1G10170]	2.21931	4.65669
1966	AT2G20010	Protein of unknown function (DUF810) [Source:TAIR%3BAcc:AT2G20010]	2.21902	4.65578
1967	AT1G51820	Leucine-rich repeat protein kinase family protein [Source:TAIR%3BAcc:AT1G51820]	2.21845	4.65394
1968	AT1G34315	unknown protein%3B FUNCTIONS IN: molecular_function unknown%3B INVOLVED IN: biological_process unknown%3B LOCATED IN: endomembrane system%3B BEST Arabidopsis thaliana protein match is: unknown protein (TAIR:AT3G31400.1)%3B Has 4 Blast hits to 4 proteins in 1 /.../s: Archae - 0%3B Bacteria - 0%3B Metazoa - 0%3B Fungi - 0%3B Plants - 4%3B Viruses - 0%3B Other Eukaryotes - 0 (source: NCBI BLink). [S…	2.21748	4.65081
1969	AT1G54270	eif4a-2 [Source:TAIR%3BAcc:AT1G54270]	2.21612	4.64643
1970	AT3G01040	galacturonosyltransferase 13 [Source:TAIR%3BAcc:AT3G01040]	2.21607	4.64626
1971	AT5G07100	WRKY DNA-binding protein 26 [Source:TAIR%3BAcc:AT5G07100]	2.21528	4.64371
1972	AT5G49930	zinc knuckle (CCHC-type) family protein [Source:TAIR%3BAcc:AT5G49930]	2.21472	4.64193
1973	AT3G29810	COBRA-like protein 2 precursor [Source:TAIR%3BAcc:AT3G29810]	2.21337	4.63758
1974	AT1G57560	myb domain protein 50 [Source:TAIR%3BAcc:AT1G57560]	2.21316	4.6369
1975	AT4G27585	SPFH/Band 7/PHB domain-containing membrane-associated protein family [Source:TAIR%3BAcc:AT4G27585]	2.21124	4.63072
1976	AT1G53625	unknown protein%3B Has 29996 Blast hits to 6987 proteins in 655 species: Archae - 23%3B Bacteria - 6686%3B Metazoa - 10521%3B Fungi - 1178%3B Plants - 7439%3B Viruses - 681%3B Other Eukaryotes - 3468 (source: NCBI BLink). [Source:TAIR%3BAcc:AT1G53625]	2.20996	4.62661
1977	AT1G35350	EXS (ERD1/XPR1/SYG1) family protein [Source:TAIR%3BAcc:AT1G35350]	2.20966	4.62565
1978	AT4G36480	long-chain base1 [Source:TAIR%3BAcc:AT4G36480]	2.20959	4.62545
1979	AT3G17390	S-adenosylmethionine synthetase family protein [Source:TAIR%3BAcc:AT3G17390]	2.20905	4.6237
1980	AT1G62790	Bifunctional inhibitor/lipid-transfer protein/seed storage 2S albumin superfamily protein [Source:TAIR%3BAcc:AT1G62790]	2.20832	4.62138
1981	AT5G49950	alpha/beta-Hydrolases superfamily protein [Source:TAIR%3BAcc:AT5G49950]	2.20743	4.61851
1982	AT4G16760	acyl-CoA oxidase 1 [Source:TAIR%3BAcc:AT4G16760]	2.20676	4.61636
1983	AT5G27610	DIRP %3BMyb-like DNA-binding domain [Source:TAIR%3BAcc:AT5G27610]	2.2066	4.61587
1984	AT3G11840	plant U-box 24 [Source:TAIR%3BAcc:AT3G11840]	2.20615	4.61443
1985	AT4G11850	phospholipase D gamma 1 [Source:TAIR%3BAcc:AT4G11850]	2.20396	4.60743
1986	AT5G28310	NAD(P)-binding Rossmann-fold superfamily protein [Source:TAIR%3BAcc:AT5G28310]	2.20295	4.60421
1987	AT1G01770	unknown protein%3B CONTAINS InterPro DOMAIN/s: Protein of unknown function DUF1446 (InterPro:IPR010839)%3B Has 1597 Blast hits to 1509 proteins in 306 species: Archae - 4%3B Bacteria - 843%3B Metazoa - 22%3B Fungi - 131%3B Plants - 31%3B Viruses - 0%3B Other Eukary /.../ 566 (source: NCBI BLink). [Source:TAIR%3BAcc:AT1G01770]	2.20295	4.60421
1988	AT3G44880	Pheophorbide a oxygenase family protein with Rieske [2Fe-2S] domain [Source:TAIR%3BAcc:AT3G44880]	2.20195	4.601
1989	AT5G05365	Heavy metal transport/detoxification superfamily protein [Source:TAIR%3BAcc:AT5G05365]	2.20162	4.59995
1990	AT2G02390	glutathione S-transferase zeta 1 [Source:TAIR%3BAcc:AT2G02390]	2.20161	4.59994
1991	AT2G46500	phosphoinositide 4-kinase gamma 4 [Source:TAIR%3BAcc:AT2G46500]	2.20034	4.59588
1992	AT3G04060	NAC domain containing protein 46 [Source:TAIR%3BAcc:AT3G04060]	2.19998	4.59472
1993	AT5G22060	DNAJ homologue 2 [Source:TAIR%3BAcc:AT5G22060]	2.19933	4.59266
1994	AT1G17990	FMN-linked oxidoreductases superfamily protein [Source:TAIR%3BAcc:AT1G17990]	2.19926	4.59244
1995	AT3G25230	rotamase FKBP 1 [Source:TAIR%3BAcc:AT3G25230]	2.19876	4.59084
1996	AT3G16270	ENTH/VHS family protein [Source:TAIR%3BAcc:AT3G16270]	2.19837	4.5896
1997	AT1G54710	homolog of yeast autophagy 18 (ATG18) H [Source:TAIR%3BAcc:AT1G54710]	2.19789	4.58806
1998	AT3G28310	Protein of unknown function (DUF677) [Source:TAIR%3BAcc:AT3G28310]	2.19772	4.58753
[truncated: 345 more rows]

## Sheet: iqd1-1 up
3092 upregulated genes in iqd1-1 as compared to iqd1-1+Bc, FC>=4
#	Gene ID	Description	Log2(FC)	FC
1	AT4G38860	SAUR-like auxin-responsive protein family [Source:TAIR%3BAcc:AT4G38860]	9.32562	641.641
2	AT2G42170	Actin family protein [Source:TAIR%3BAcc:AT2G42170]	8.11762	277.746
3	AT2G40610	expansin A8 [Source:TAIR%3BAcc:AT2G40610]	7.94559	246.524
4	AT3G17840	receptor-like kinase 902 [Source:TAIR%3BAcc:AT3G17840]	7.44576	174.34
5	AT2G40530	unknown protein%3B FUNCTIONS IN: molecular_function unknown%3B INVOLVED IN: biological_process unknown%3B LOCATED IN: endomembrane system%3B EXPRESSED IN: leaf apex%2C inflorescence meristem%2C petal%2C flower%3B EXPRESSED DURING: 4 anthesis%2C petal differentiation /.../pansion stage%3B Has 5 Blast hits to 5 proteins in 2 species: Archae - 0%3B Bacteria - 0%3B Metazoa - 0%3B Fungi - 0%3B Plants …	7.391	167.846
6	AT5G49100	unknown protein%3B BEST Arabidopsis thaliana protein match is: unknown protein (TAIR:AT3G06868.1)%3B Has 30201 Blast hits to 17322 proteins in 780 species: Archae - 12%3B Bacteria - 1396%3B Metazoa - 17338%3B Fungi - 3422%3B Plants - 5037%3B Viruses - 0%3B Other Eu /.../es - 2996 (source: NCBI BLink). [Source:TAIR%3BAcc:AT5G49100]	7.3533	163.517
7	AT1G52827	cadmium tolerance 1 [Source:TAIR%3BAcc:AT1G52827]	7.33853	161.852
8	AT1G35180	TRAM%2C LAG1 and CLN8 (TLC) lipid-sensing domain containing protein [Source:TAIR%3BAcc:AT1G35180]	7.25607	152.86
9	AT5G44410	FAD-binding Berberine family protein [Source:TAIR%3BAcc:AT5G44410]	7.24661	151.861
10	AT3G12610	Leucine-rich repeat (LRR) family protein [Source:TAIR%3BAcc:AT3G12610]	7.20894	147.948
11	AT3G15570	Phototropic-responsive NPH3 family protein [Source:TAIR%3BAcc:AT3G15570]	7.20813	147.865
12	AT3G17640	Leucine-rich repeat (LRR) family protein [Source:TAIR%3BAcc:AT3G17640]	7.18662	145.676
13	AT4G16515	Encodes a root meristem growth factor (RGF). Belongs to a family of functionally redundant homologous peptides that are secreted%2C tyrosine-sulfated%2C and expressed mainly in the stem cell area and the innermost layer of central columella cells. RGFs /.../equired for maintenance of the root stem cell niche and transit amplifying cell proliferation. Members of this family include: At5g60810 (RGF…	7.17859	144.867
14	AT1G20190	expansin 11 [Source:TAIR%3BAcc:AT1G20190]	7.14988	142.013
15	AT4G25990	CCT motif family protein [Source:TAIR%3BAcc:AT4G25990]	7.14843	141.87
16	AT4G25780	CAP (Cysteine-rich secretory proteins%2C Antigen 5%2C and Pathogenesis-related 1 protein) superfamily protein [Source:TAIR%3BAcc:AT4G25780]	7.13048	140.116
17	AT1G75580	SAUR-like auxin-responsive protein family [Source:TAIR%3BAcc:AT1G75580]	7.10739	137.892
18	AT5G11590	Integrase-type DNA-binding superfamily protein [Source:TAIR%3BAcc:AT5G11590]	7.07549	134.876
19	AT2G22200	Integrase-type DNA-binding superfamily protein [Source:TAIR%3BAcc:AT2G22200]	7.06477	133.877
20	AT5G51720	2 iron%2C 2 sulfur cluster binding [Source:TAIR%3BAcc:AT5G51720]	7.06009	133.444
21	AT4G12970	stomagen [Source:TAIR%3BAcc:AT4G12970]	7.0043	128.382
22	AT3G20470	glycine-rich protein 5 [Source:TAIR%3BAcc:AT3G20470]	7.00009	128.008
23	AT5G27360	Major facilitator superfamily protein [Source:TAIR%3BAcc:AT5G27360]	6.97596	125.885
24	AT5G47500	Pectin lyase-like superfamily protein [Source:TAIR%3BAcc:AT5G47500]	6.97337	125.659
25	AT1G64780	ammonium transporter 1%3B2 [Source:TAIR%3BAcc:AT1G64780]	6.9694	125.314
26	AT1G56670	GDSL-like Lipase/Acylhydrolase superfamily protein [Source:TAIR%3BAcc:AT1G56670]	6.96446	124.886
27	AT5G24105	arabinogalactan protein 41 [Source:TAIR%3BAcc:AT5G24105]	6.96446	124.886
28	AT5G13140	Pollen Ole e 1 allergen and extensin family protein [Source:TAIR%3BAcc:AT5G13140]	6.92448	121.472
29	AT4G34790	SAUR-like auxin-responsive protein family [Source:TAIR%3BAcc:AT4G34790]	6.91754	120.889
30	AT3G60390	homeobox-leucine zipper protein 3 [Source:TAIR%3BAcc:AT3G60390]	6.91037	120.29
31	AT5G01015	unknown protein%3B FUNCTIONS IN: molecular_function unknown%3B INVOLVED IN: biological_process unknown%3B LOCATED IN: endomembrane system%3B EXPRESSED IN: 23 plant structures%3B EXPRESSED DURING: 13 growth stages%3B BEST Arabidopsis thaliana protein match is: u /.../ protein (TAIR:AT1G65295.1)%3B Has 30201 Blast hits to 17322 proteins in 780 species: Archae - 12%3B Bacteria - 1396%3B Metazoa - 17…	6.90557	119.89
32	AT2G35760	Uncharacterised protein family (UPF0497) [Source:TAIR%3BAcc:AT2G35760]	6.8711	117.059
33	AT5G06270	unknown protein%3B FUNCTIONS IN: molecular_function unknown%3B INVOLVED IN: biological_process unknown%3B LOCATED IN: chloroplast%3B EXPRESSED IN: 21 plant structures%3B EXPRESSED DURING: 11 growth stages%3B BEST Arabidopsis thaliana protein match is: unknown p /.../ (TAIR:AT3G11600.1)%3B Has 1807 Blast hits to 1807 proteins in 277 species: Archae - 0%3B Bacteria - 0%3B Metazoa - 736%3B Fungi - 3…	6.86904	116.893
34	AT3G15720	Pectin lyase-like superfamily protein [Source:TAIR%3BAcc:AT3G15720]	6.85364	115.651
35	AT1G27045	Homeobox-leucine zipper protein family [Source:TAIR%3BAcc:AT1G27045]	6.8397	114.539
36	AT4G04750	Major facilitator superfamily protein [Source:TAIR%3BAcc:AT4G04750]	6.82976	113.753
37	AT1G49230	RING/U-box superfamily protein [Source:TAIR%3BAcc:AT1G49230]	6.82734	113.563
38	AT1G67750	Pectate lyase family protein [Source:TAIR%3BAcc:AT1G67750]	6.78255	110.091
39	AT1G50732	unknown protein. [Source:TAIR%3BAcc:AT1G50732]	6.77566	109.566
40	AT5G47610	RING/U-box superfamily protein [Source:TAIR%3BAcc:AT5G47610]	6.75311	107.867
41	AT5G41890	GDSL-like Lipase/Acylhydrolase superfamily protein [Source:TAIR%3BAcc:AT5G41890]	6.73816	106.755
42	AT3G61950	basic helix-loop-helix (bHLH) DNA-binding superfamily protein [Source:TAIR%3BAcc:AT3G61950]	6.73816	106.755
43	AT1G80050	adenine phosphoribosyl transferase 2 [Source:TAIR%3BAcc:AT1G80050]	6.7266	105.903
44	AT4G39330	cinnamyl alcohol dehydrogenase 9 [Source:TAIR%3BAcc:AT4G39330]	6.70564	104.376
45	AT3G06145	unknown protein%3B Has 15 Blast hits to 15 proteins in 7 species: Archae - 0%3B Bacteria - 0%3B Metazoa - 0%3B Fungi - 0%3B Plants - 15%3B Viruses - 0%3B Other Eukaryotes - 0 (source: NCBI BLink). [Source:TAIR%3BAcc:AT3G06145]	6.64829	100.308
46	AT5G65730	xyloglucan endotransglucosylase/hydrolase 6 [Source:TAIR%3BAcc:AT5G65730]	6.63427	99.3376
47	AT1G26945	basic helix-loop-helix (bHLH) DNA-binding superfamily protein [Source:TAIR%3BAcc:AT1G26945]	6.62893	98.9707
48	AT1G11130	Leucine-rich repeat protein kinase family protein [Source:TAIR%3BAcc:AT1G11130]	6.62893	98.9707
49	AT1G70895	CLAVATA3/ESR-RELATED 17 [Source:TAIR%3BAcc:AT1G70895]	6.62893	98.9707
50	AT4G13990	Exostosin family protein [Source:TAIR%3BAcc:AT4G13990]	6.59614	96.7466
51	AT4G34760	SAUR-like auxin-responsive protein family [Source:TAIR%3BAcc:AT4G34760]	6.55327	93.914
52	AT1G43650	nodulin MtN21 /EamA-like transporter family protein [Source:TAIR%3BAcc:AT1G43650]	6.52824	92.2985
53	AT5G25810	Integrase-type DNA-binding superfamily protein [Source:TAIR%3BAcc:AT5G25810]	6.52224	91.9158
54	AT2G30420	Homeodomain-like superfamily protein [Source:TAIR%3BAcc:AT2G30420]	6.50647	90.9167
55	AT3G52910	growth-regulating factor 4 [Source:TAIR%3BAcc:AT3G52910]	6.50647	90.9167
56	AT1G60390	polygalacturonase 1 [Source:TAIR%3BAcc:AT1G60390]	6.49305	90.0744
57	AT2G27420	Cysteine proteinases superfamily protein [Source:TAIR%3BAcc:AT2G27420]	6.49305	90.0744
58	AT5G41900	alpha/beta-Hydrolases superfamily protein [Source:TAIR%3BAcc:AT5G41900]	6.47904	89.204
59	AT1G19150	photosystem I light harvesting complex gene 6 [Source:TAIR%3BAcc:AT1G19150]	6.47294	88.8277
60	AT2G47930	arabinogalactan protein 26 [Source:TAIR%3BAcc:AT2G47930]	6.45264	87.5864
61	AT5G06790	unknown protein%3B FUNCTIONS IN: molecular_function unknown%3B INVOLVED IN: biological_process unknown%3B LOCATED IN: chloroplast%3B EXPRESSED IN: 9 plant structures%3B EXPRESSED DURING: LP.04 four leaves visible%2C LP.02 two leaves visible%2C petal differentiati /.../ expansion stage%2C D bilateral stage%3B BEST Arabidopsis thaliana protein match is: unknown protein (TAIR:AT3G57950.1)%3B Has 180…	6.44162	86.9204
62	AT5G49170	unknown protein%3B BEST Arabidopsis thaliana protein match is: unknown protein (TAIR:AT3G06840.1)%3B Has 1807 Blast hits to 1807 proteins in 277 species: Archae - 0%3B Bacteria - 0%3B Metazoa - 736%3B Fungi - 347%3B Plants - 385%3B Viruses - 0%3B Other Eukaryotes - /.../source: NCBI BLink). [Source:TAIR%3BAcc:AT5G49170]	6.42494	85.9213
63	AT4G28780	GDSL-like Lipase/Acylhydrolase superfamily protein [Source:TAIR%3BAcc:AT4G28780]	6.42494	85.9213
64	AT3G16370	GDSL-like Lipase/Acylhydrolase superfamily protein [Source:TAIR%3BAcc:AT3G16370]	6.42263	85.7835
65	AT2G42870	phy rapidly regulated 1 [Source:TAIR%3BAcc:AT2G42870]	6.40112	84.5143
66	AT5G65410	homeobox protein 25 [Source:TAIR%3BAcc:AT5G65410]	6.39671	84.2562
67	AT2G34430	light-harvesting chlorophyll-protein complex II subunit B1 [Source:TAIR%3BAcc:AT2G34430]	6.38561	83.6105
68	AT1G49430	long-chain acyl-CoA synthetase 2 [Source:TAIR%3BAcc:AT1G49430]	6.3704	82.7337
69	AT2G18570	UDP-Glycosyltransferase superfamily protein [Source:TAIR%3BAcc:AT2G18570]	6.36265	82.2902
70	AT5G07690	myb domain protein 29 [Source:TAIR%3BAcc:AT5G07690]	6.35623	81.925
71	AT2G29125	ROTUNDIFOLIA like 2 [Source:TAIR%3BAcc:AT2G29125]	6.35623	81.925
72	AT5G25190	Integrase-type DNA-binding superfamily protein [Source:TAIR%3BAcc:AT5G25190]	6.35623	81.925
73	AT3G02110	serine carboxypeptidase-like 25 [Source:TAIR%3BAcc:AT3G02110]	6.35035	81.5919
74	AT1G13250	galacturonosyltransferase-like 3 [Source:TAIR%3BAcc:AT1G13250]	6.34107	81.0686
75	AT4G30180	sequence-specific DNA binding transcription factors%3Btranscription regulators [Source:TAIR%3BAcc:AT4G30180]	6.33853	80.9259
76	AT2G36870	xyloglucan endotransglucosylase/hydrolase 32 [Source:TAIR%3BAcc:AT2G36870]	6.30611	79.1275
77	AT4G14750	IQ-domain 19 [Source:TAIR%3BAcc:AT4G14750]	6.30294	78.9541
78	AT4G25490	C-repeat/DRE binding factor 1 [Source:TAIR%3BAcc:AT4G25490]	6.30246	78.9277
79	AT5G42200	RING/U-box superfamily protein [Source:TAIR%3BAcc:AT5G42200]	6.30246	78.9277
80	AT5G61350	Protein kinase superfamily protein [Source:TAIR%3BAcc:AT5G61350]	6.30246	78.9277
81	AT5G62920	response regulator 6 [Source:TAIR%3BAcc:AT5G62920]	6.28324	77.8832
82	AT1G12090	extensin-like protein [Source:TAIR%3BAcc:AT1G12090]	6.27643	77.5165
83	AT5G51550	EXORDIUM like 3 [Source:TAIR%3BAcc:AT5G51550]	6.2748	77.4291
84	AT1G52240	RHO guanyl-nucleotide exchange factor 11 [Source:TAIR%3BAcc:AT1G52240]	6.26547	76.9295
85	AT5G24580	Heavy metal transport/detoxification superfamily protein [Source:TAIR%3BAcc:AT5G24580]	6.25607	76.43
86	AT2G15020	unknown protein%3B BEST Arabidopsis thaliana protein match is: unknown protein (TAIR:AT5G64190.1)%3B Has 72 Blast hits to 72 proteins in 10 species: Archae - 0%3B Bacteria - 0%3B Metazoa - 0%3B Fungi - 0%3B Plants - 72%3B Viruses - 0%3B Other Eukaryotes - 0 (source /.../ BLink). [Source:TAIR%3BAcc:AT2G15020]	6.24661	75.9304
87	AT3G61920	unknown protein%3B FUNCTIONS IN: molecular_function unknown%3B INVOLVED IN: N-terminal protein myristoylation%3B LOCATED IN: cellular_component unknown%3B EXPRESSED IN: shoot%2C hypocotyl%2C root%2C egg cell%3B BEST Arabidopsis thaliana protein match is: unknown pr /.../(TAIR:AT1G64700.1)%3B Has 77 Blast hits to 77 proteins in 8 species: Archae - 0%3B Bacteria - 0%3B Metazoa - 0%3B Fungi - 0%3B P…	6.24661	75.9304
88	AT5G57785	unknown protein%3B Has 30201 Blast hits to 17322 proteins in 780 species: Archae - 12%3B Bacteria - 1396%3B Metazoa - 17338%3B Fungi - 3422%3B Plants - 5037%3B Viruses - 0%3B Other Eukaryotes - 2996 (source: NCBI BLink). [Source:TAIR%3BAcc:AT5G57785]	6.24066	75.618
89	AT4G38840	SAUR-like auxin-responsive protein family [Source:TAIR%3BAcc:AT4G38840]	6.24027	75.5974
90	AT5G11550	ARM repeat superfamily protein [Source:TAIR%3BAcc:AT5G11550]	6.23899	75.5308
91	AT4G26530	Aldolase superfamily protein [Source:TAIR%3BAcc:AT4G26530]	6.23182	75.1562
92	AT3G11110	RING/U-box superfamily protein [Source:TAIR%3BAcc:AT3G11110]	6.22107	74.5983
93	AT4G37800	xyloglucan endotransglucosylase/hydrolase 7 [Source:TAIR%3BAcc:AT4G37800]	6.2123	74.1464
94	AT1G15550	gibberellin 3-oxidase 1 [Source:TAIR%3BAcc:AT1G15550]	6.20813	73.9323
95	AT2G03090	expansin A15 [Source:TAIR%3BAcc:AT2G03090]	6.20813	73.9323
96	AT5G03995	unknown protein%3B FUNCTIONS IN: molecular_function unknown%3B INVOLVED IN: biological_process unknown%3B LOCATED IN: cellular_component unknown%3B Has 30201 Blast hits to 17322 proteins in 780 species: Archae - 12%3B Bacteria - 1396%3B Metazoa - 17338%3B Fungi - /.../ Plants - 5037%3B Viruses - 0%3B Other Eukaryotes - 2996 (source: NCBI BLink). [Source:TAIR%3BAcc:AT5G03995]	6.19759	73.394
97	AT4G34650	squalene synthase 2 [Source:TAIR%3BAcc:AT4G34650]	6.17859	72.4337
98	AT1G18265	Protein of unknown function%2C DUF593 [Source:TAIR%3BAcc:AT1G18265]	6.1686	71.9341
99	AT1G29500	SAUR-like auxin-responsive protein family [Source:TAIR%3BAcc:AT1G29500]	6.15518	71.2681
100	AT3G45160	Putative membrane lipoprotein [Source:TAIR%3BAcc:AT3G45160]	6.14843	70.935
101	AT5G26230	unknown protein%3B FUNCTIONS IN: molecular_function unknown%3B INVOLVED IN: biological_process unknown%3B LOCATED IN: chloroplast%3B EXPRESSED IN: 22 plant structures%3B EXPRESSED DURING: 13 growth stages%3B Has 1807 Blast hits to 1807 proteins in 277 species: /.../ - 0%3B Bacteria - 0%3B Metazoa - 736%3B Fungi - 347%3B Plants - 385%3B Viruses - 0%3B Other Eukaryotes - 339 (source: NCBI BLink). […	6.13823	70.4355
102	AT1G73870	B-box type zinc finger protein with CCT domain [Source:TAIR%3BAcc:AT1G73870]	6.11762	69.4364
103	AT4G14819	Protein of unknown function (DUF1677) [Source:TAIR%3BAcc:AT4G14819]	6.10739	68.9459
104	AT3G48550	BEST Arabidopsis thaliana protein match is: C2H2-like zinc finger protein (TAIR:AT2G01940.3)%3B Has 78 Blast hits to 78 proteins in 11 species: Archae - 0%3B Bacteria - 0%3B Metazoa - 0%3B Fungi - 0%3B Plants - 78%3B Viruses - 0%3B Other Eukaryotes - 0 (source: N /.../ink). [Source:TAIR%3BAcc:AT3G48550]	6.10739	68.9459
105	AT3G02410	alpha/beta-Hydrolases superfamily protein [Source:TAIR%3BAcc:AT3G02410]	6.1072	68.9369
106	AT5G53200	Homeodomain-like superfamily protein [Source:TAIR%3BAcc:AT5G53200]	6.1072	68.9369
107	AT5G10570	basic helix-loop-helix (bHLH) DNA-binding superfamily protein [Source:TAIR%3BAcc:AT5G10570]	6.08614	67.9378
108	AT3G06770	Pectin lyase-like superfamily protein [Source:TAIR%3BAcc:AT3G06770]	6.08189	67.738
109	AT4G04745	unknown protein%3B BEST Arabidopsis thaliana protein match is: unknown protein (TAIR:AT4G21902.1)%3B Has 32 Blast hits to 32 proteins in 9 species: Archae - 0%3B Bacteria - 0%3B Metazoa - 0%3B Fungi - 0%3B Plants - 32%3B Viruses - 0%3B Other Eukaryotes - 0 (source: /.../BLink). [Source:TAIR%3BAcc:AT4G04745]	6.06477	66.9387
110	AT2G15050	lipid transfer protein [Source:TAIR%3BAcc:AT2G15050]	6.05551	66.5105
111	AT4G29360	O-Glycosyl hydrolases family 17 protein [Source:TAIR%3BAcc:AT4G29360]	6.04307	65.9396
112	AT1G49475	AP2/B3-like transcriptional factor family protein [Source:TAIR%3BAcc:AT1G49475]	6.03584	65.6098
113	AT4G17680	SBP (S-ribonuclease binding protein) family protein [Source:TAIR%3BAcc:AT4G17680]	6.0321	65.4401
114	AT2G25270	unknown protein%3B LOCATED IN: plasma membrane%3B EXPRESSED IN: 18 plant structures%3B EXPRESSED DURING: 13 growth stages%3B BEST Arabidopsis thaliana protein match is: unknown protein (TAIR:AT2G12400.1)%3B Has 35333 Blast hits to 34131 proteins in 2444 speci /.../chae - 798%3B Bacteria - 22429%3B Metazoa - 974%3B Fungi - 991%3B Plants - 531%3B Viruses - 0%3B Other Eukaryotes - 9610 (source: NCBI…	6.02105	64.9405
115	AT5G19530	S-adenosyl-L-methionine-dependent methyltransferases superfamily protein [Source:TAIR%3BAcc:AT5G19530]	5.99868	63.9414
116	AT3G46650	UDP-Glycosyltransferase superfamily protein [Source:TAIR%3BAcc:AT3G46650]	5.99868	63.9414
117	AT3G16240	delta tonoplast integral protein [Source:TAIR%3BAcc:AT3G16240]	5.99504	63.7803
118	AT4G37925	subunit NDH-M of NAD(P)H:plastoquinone dehydrogenase complex [Source:TAIR%3BAcc:AT4G37925]	5.99237	63.6624
119	AT3G58070	C2H2 and C2HC zinc fingers superfamily protein [Source:TAIR%3BAcc:AT3G58070]	5.98736	63.4419
120	AT2G23690	unknown protein%3B FUNCTIONS IN: molecular_function unknown%3B INVOLVED IN: N-terminal protein myristoylation%3B LOCATED IN: cellular_component unknown%3B EXPRESSED IN: 7 plant structures%3B EXPRESSED DURING: petal differentiation and expansion stage%3B BEST Ar /.../sis thaliana protein match is: unknown protein (TAIR:AT4G37240.1)%3B Has 243 Blast hits to 243 proteins in 15 species: Archae - 0%3B…	5.98609	63.3857
121	AT1G70760	inorganic carbon transport protein-related [Source:TAIR%3BAcc:AT1G70760]	5.98537	63.3543
122	AT4G04630	Protein of unknown function%2C DUF584 [Source:TAIR%3BAcc:AT4G04630]	5.97596	62.9423
123	AT5G02890	HXXXD-type acyl-transferase family protein [Source:TAIR%3BAcc:AT5G02890]	5.97596	62.9423
124	AT2G41290	strictosidine synthase-like 2 [Source:TAIR%3BAcc:AT2G41290]	5.96446	62.4428
125	AT3G10080	RmlC-like cupins superfamily protein [Source:TAIR%3BAcc:AT3G10080]	5.95868	62.193
126	AT5G45950	GDSL-like Lipase/Acylhydrolase superfamily protein [Source:TAIR%3BAcc:AT5G45950]	5.9475	61.7127
127	AT4G01460	basic helix-loop-helix (bHLH) DNA-binding superfamily protein [Source:TAIR%3BAcc:AT4G01460]	5.94705	61.6935
128	AT1G78170	unknown protein%3B BEST Arabidopsis thaliana protein match is: unknown protein (TAIR:AT1G22250.1)%3B Has 66 Blast hits to 66 proteins in 11 species: Archae - 0%3B Bacteria - 0%3B Metazoa - 0%3B Fungi - 0%3B Plants - 66%3B Viruses - 0%3B Other Eukaryotes - 0 (source /.../ BLink). [Source:TAIR%3BAcc:AT1G78170]	5.94332	61.5345
129	AT1G49200	RING/U-box superfamily protein [Source:TAIR%3BAcc:AT1G49200]	5.93532	61.1939
130	AT1G17700	prenylated RAB acceptor 1.F1 [Source:TAIR%3BAcc:AT1G17700]	5.93456	61.1616
131	AT4G39340	Protein of unknown function (DUF1278) [Source:TAIR%3BAcc:AT4G39340]	5.92942	60.9442
132	AT2G33775	ralf-like 19 [Source:TAIR%3BAcc:AT2G33775]	5.90808	60.0496
133	AT1G28290	arabinogalactan protein 31 [Source:TAIR%3BAcc:AT1G28290]	5.90557	59.9451
134	AT2G40230	HXXXD-type acyl-transferase family protein [Source:TAIR%3BAcc:AT2G40230]	5.90448	59.8997
135	AT5G57780	EXPRESSED IN: 18 plant structures%3B EXPRESSED DURING: 12 growth stages%3B BEST Arabidopsis thaliana protein match is: sequence-specific DNA binding transcription factors (TAIR:AT4G30410.1)%3B Has 123 Blast hits to 123 proteins in 11 species: Archae - 0%3B /.../ia - 0%3B Metazoa - 0%3B Fungi - 0%3B Plants - 123%3B Viruses - 0%3B Other Eukaryotes - 0 (source: NCBI BLink). [Source:TAIR%3BAcc:AT5G57…	5.8935	59.4455
136	AT2G25220	Protein kinase superfamily protein [Source:TAIR%3BAcc:AT2G25220]	5.88132	58.946
137	AT1G78090	trehalose-6-phosphate phosphatase [Source:TAIR%3BAcc:AT1G78090]	5.88132	58.946
138	AT5G22580	Stress responsive A/B Barrel Domain [Source:TAIR%3BAcc:AT5G22580]	5.87002	58.4861
139	AT5G42680	Protein of unknown function%2C DUF617 [Source:TAIR%3BAcc:AT5G42680]	5.86904	58.4465
140	AT4G08685	Pollen Ole e 1 allergen and extensin family protein [Source:TAIR%3BAcc:AT4G08685]	5.83578	57.1144
141	AT5G05890	UDP-Glycosyltransferase superfamily protein [Source:TAIR%3BAcc:AT5G05890]	5.83157	56.9478
142	AT1G60590	Pectin lyase-like superfamily protein [Source:TAIR%3BAcc:AT1G60590]	5.82562	56.7135
143	AT2G47780	Rubber elongation factor protein (REF) [Source:TAIR%3BAcc:AT2G47780]	5.81886	56.4483
144	AT3G23805	ralf-like 24 [Source:TAIR%3BAcc:AT3G23805]	5.81246	56.1985
145	AT2G38540	lipid transfer protein 1 [Source:TAIR%3BAcc:AT2G38540]	5.8077	56.0133
146	AT4G38850	SAUR-like auxin-responsive protein family [Source:TAIR%3BAcc:AT4G38850]	5.80603	55.9488
147	AT4G33790	Jojoba acyl CoA reductase-related male sterility protein [Source:TAIR%3BAcc:AT4G33790]	5.79705	55.6015
148	AT2G25060	early nodulin-like protein 14 [Source:TAIR%3BAcc:AT2G25060]	5.78004	54.9497
149	AT1G78970	lupeol synthase 1 [Source:TAIR%3BAcc:AT1G78970]	5.78004	54.9497
150	AT1G73325	Kunitz family trypsin and protease inhibitor protein [Source:TAIR%3BAcc:AT1G73325]	5.77252	54.6642
151	AT3G25670	Leucine-rich repeat (LRR) family protein [Source:TAIR%3BAcc:AT3G25670]	5.76791	54.4895
152	AT2G39560	Putative membrane lipoprotein [Source:TAIR%3BAcc:AT2G39560]	5.75357	53.9506
153	AT1G29430	SAUR-like auxin-responsive protein family [Source:TAIR%3BAcc:AT1G29430]	5.74015	53.451
154	AT3G24450	Heavy metal transport/detoxification superfamily protein [Source:TAIR%3BAcc:AT3G24450]	5.73816	53.3774
155	AT3G09190	Concanavalin A-like lectin family protein [Source:TAIR%3BAcc:AT3G09190]	5.73816	53.3774
156	AT5G42070	unknown protein%3B FUNCTIONS IN: molecular_function unknown%3B INVOLVED IN: biological_process unknown%3B LOCATED IN: chloroplast thylakoid membrane%2C chloroplast%3B EXPRESSED IN: 21 plant structures%3B EXPRESSED DURING: 13 growth stages%3B Has 30201 Blast hits /.../22 proteins in 780 species: Archae - 12%3B Bacteria - 1396%3B Metazoa - 17338%3B Fungi - 3422%3B Plants - 5037%3B Viruses - 0%3B Ot…	5.71245	52.4347
157	AT5G41050	Pollen Ole e 1 allergen and extensin family protein [Source:TAIR%3BAcc:AT5G41050]	5.7088	52.3021
158	AT5G50800	Nodulin MtN3 family protein [Source:TAIR%3BAcc:AT5G50800]	5.70778	52.2654
159	AT2G36590	proline transporter 3 [Source:TAIR%3BAcc:AT2G36590]	5.68765	51.541
160	AT4G14740	Plant protein of unknown function (DUF828) with plant pleckstrin homology-like region [Source:TAIR%3BAcc:AT4G14740]	5.68518	51.4529
161	AT1G72230	Cupredoxin superfamily protein [Source:TAIR%3BAcc:AT1G72230]	5.68518	51.4529
162	AT3G03190	glutathione S-transferase F11 [Source:TAIR%3BAcc:AT3G03190]	5.68238	51.353
163	AT2G42380	Basic-leucine zipper (bZIP) transcription factor family protein [Source:TAIR%3BAcc:AT2G42380]	5.67676	51.1534
164	AT3G01440	PsbQ-like 1 [Source:TAIR%3BAcc:AT3G01440]	5.67161	50.9712
165	AT3G18050	unknown protein%3B BEST Arabidopsis thaliana protein match is: unknown protein (TAIR:AT4G28100.1)%3B Has 67 Blast hits to 66 proteins in 12 species: Archae - 0%3B Bacteria - 0%3B Metazoa - 0%3B Fungi - 0%3B Plants - 67%3B Viruses - 0%3B Other Eukaryotes - 0 (source /.../ BLink). [Source:TAIR%3BAcc:AT3G18050]	5.66402	50.7036
166	AT5G48360	Actin-binding FH2 (formin homology 2) family protein [Source:TAIR%3BAcc:AT5G48360]	5.65212	50.2873
167	AT2G15060	transposable element gene [Source:TAIR%3BAcc:AT2G15060]	5.65212	50.2873
168	AT2G34060	Peroxidase superfamily protein [Source:TAIR%3BAcc:AT2G34060]	5.65212	50.2873
169	AT3G49670	Leucine-rich receptor-like protein kinase family protein [Source:TAIR%3BAcc:AT3G49670]	5.65038	50.2267
170	AT4G30670	Putative membrane lipoprotein [Source:TAIR%3BAcc:AT4G30670]	5.64505	50.0413
171	AT4G34220	Leucine-rich repeat protein kinase family protein [Source:TAIR%3BAcc:AT4G34220]	5.62804	49.4547
172	AT1G75900	GDSL-like Lipase/Acylhydrolase superfamily protein [Source:TAIR%3BAcc:AT1G75900]	5.62242	49.2626
173	AT3G16250	NDH-dependent cyclic electron flow 1 [Source:TAIR%3BAcc:AT3G16250]	5.62116	49.2196
174	AT3G63200	PATATIN-like protein 9 [Source:TAIR%3BAcc:AT3G63200]	5.61339	48.9552
175	AT5G16600	myb domain protein 43 [Source:TAIR%3BAcc:AT5G16600]	5.61339	48.9552
176	AT5G39860	basic helix-loop-helix (bHLH) DNA-binding family protein [Source:TAIR%3BAcc:AT5G39860]	5.61339	48.9552
177	AT3G03820	SAUR-like auxin-responsive protein family [Source:TAIR%3BAcc:AT3G03820]	5.61263	48.9293
178	AT3G61090	Putative endonuclease or glycosyl hydrolase [Source:TAIR%3BAcc:AT3G61090]	5.61263	48.9293
179	AT4G14380	unknown protein%3B Has 22 Blast hits to 22 proteins in 8 species: Archae - 0%3B Bacteria - 0%3B Metazoa - 1%3B Fungi - 1%3B Plants - 18%3B Viruses - 0%3B Other Eukaryotes - 2 (source: NCBI BLink). [Source:TAIR%3BAcc:AT4G14380]	5.59859	48.4556
180	AT5G10310	unknown protein%3B FUNCTIONS IN: molecular_function unknown%3B INVOLVED IN: biological_process unknown%3B LOCATED IN: endomembrane system%3B EXPRESSED IN: 17 plant structures%3B EXPRESSED DURING: 10 growth stages%3B BEST Arabidopsis thaliana protein match is: u /.../ protein (TAIR:AT3G13898.1)%3B Has 1807 Blast hits to 1807 proteins in 277 species: Archae - 0%3B Bacteria - 0%3B Metazoa - 736%3B F…	5.59859	48.4556
181	AT3G58990	isopropylmalate isomerase 1 [Source:TAIR%3BAcc:AT3G58990]	5.5846	47.9878
182	AT3G44990	xyloglucan endo-transglycosylase-related 8 [Source:TAIR%3BAcc:AT3G44990]	5.58364	47.9561
183	AT1G65480	PEBP (phosphatidylethanolamine-binding protein) family protein [Source:TAIR%3BAcc:AT1G65480]	5.58364	47.9561
184	AT1G74670	Gibberellin-regulated family protein [Source:TAIR%3BAcc:AT1G74670]	5.57684	47.7305
185	AT5G55620	unknown protein%3B BEST Arabidopsis thaliana protein match is: unknown protein (TAIR:AT3G09950.1)%3B Has 30201 Blast hits to 17322 proteins in 780 species: Archae - 12%3B Bacteria - 1396%3B Metazoa - 17338%3B Fungi - 3422%3B Plants - 5037%3B Viruses - 0%3B Other Eu /.../es - 2996 (source: NCBI BLink). [Source:TAIR%3BAcc:AT5G55620]	5.57503	47.6706
186	AT1G33170	S-adenosyl-L-methionine-dependent methyltransferases superfamily protein [Source:TAIR%3BAcc:AT1G33170]	5.56853	47.4565
187	AT5G63140	purple acid phosphatase 29 [Source:TAIR%3BAcc:AT5G63140]	5.56853	47.4565
188	AT1G68238	unknown protein%3B FUNCTIONS IN: molecular_function unknown%3B INVOLVED IN: biological_process unknown%3B LOCATED IN: endomembrane system%3B Has 30201 Blast hits to 17322 proteins in 780 species: Archae - 12%3B Bacteria - 1396%3B Metazoa - 17338%3B Fungi - 3422%3B /.../ - 5037%3B Viruses - 0%3B Other Eukaryotes - 2996 (source: NCBI BLink). [Source:TAIR%3BAcc:AT1G68238]	5.55939	47.1568
189	AT2G27402	BEST Arabidopsis thaliana protein match is: plastid transcriptionally active 18 (TAIR:AT2G32180.1)%3B Has 35333 Blast hits to 34131 proteins in 2444 species: Archae - 798%3B Bacteria - 22429%3B Metazoa - 974%3B Fungi - 991%3B Plants - 531%3B Viruses - 0%3B Other /.../otes - 9610 (source: NCBI BLink). [Source:TAIR%3BAcc:AT2G27402]	5.55624	47.0537
190	AT1G29660	GDSL-like Lipase/Acylhydrolase superfamily protein [Source:TAIR%3BAcc:AT1G29660]	5.55493	47.011
191	AT1G77870	membrane-anchored ubiquitin-fold protein 5 precursor [Source:TAIR%3BAcc:AT1G77870]	5.54551	46.7053
192	AT4G38410	Dehydrin family protein [Source:TAIR%3BAcc:AT4G38410]	5.54551	46.7053
193	AT2G04790	unknown protein%3B Has 45 Blast hits to 45 proteins in 15 species: Archae - 0%3B Bacteria - 0%3B Metazoa - 0%3B Fungi - 0%3B Plants - 43%3B Viruses - 0%3B Other Eukaryotes - 2 (source: NCBI BLink). [Source:TAIR%3BAcc:AT2G04790]	5.53784	46.4574
194	AT5G19090	Heavy metal transport/detoxification superfamily protein [Source:TAIR%3BAcc:AT5G19090]	5.53643	46.412
195	AT5G53710	unknown protein%3B FUNCTIONS IN: molecular_function unknown%3B INVOLVED IN: biological_process unknown%3B LOCATED IN: endomembrane system%3B EXPRESSED IN: 8 plant structures%3B EXPRESSED DURING: 4 anthesis%2C C globular stage%2C petal differentiation and expansio /.../e%3B Has 30201 Blast hits to 17322 proteins in 780 species: Archae - 12%3B Bacteria - 1396%3B Metazoa - 17338%3B Fungi - 3422%3B P…	5.52572	46.0689
196	AT2G01590	chlororespiratory reduction 3 [Source:TAIR%3BAcc:AT2G01590]	5.51918	45.8604
197	AT4G23020	unknown protein%3B BEST Arabidopsis thaliana protein match is: unknown protein (TAIR:AT4G11780.1)%3B Has 146 Blast hits to 146 proteins in 40 species: Archae - 0%3B Bacteria - 16%3B Metazoa - 17%3B Fungi - 4%3B Plants - 67%3B Viruses - 20%3B Other Eukaryotes - 22 ( /.../: NCBI BLink). [Source:TAIR%3BAcc:AT4G23020]	5.51075	45.5932
198	AT2G01760	response regulator 14 [Source:TAIR%3BAcc:AT2G01760]	5.50421	45.387
199	AT5G16000	NSP-interacting kinase 1 [Source:TAIR%3BAcc:AT5G16000]	5.50194	45.3156
200	AT5G49120	Protein of unknown function (DUF581) [Source:TAIR%3BAcc:AT5G49120]	5.49053	44.9588
201	AT5G18060	SAUR-like auxin-responsive protein family [Source:TAIR%3BAcc:AT5G18060]	5.49053	44.9588
202	AT4G30410	sequence-specific DNA binding transcription factors [Source:TAIR%3BAcc:AT4G30410]	5.49053	44.9588
203	AT5G40380	cysteine-rich RLK (RECEPTOR-like protein kinase) 42 [Source:TAIR%3BAcc:AT5G40380]	5.48153	44.6791
204	AT5G40350	myb domain protein 24 [Source:TAIR%3BAcc:AT5G40350]	5.47981	44.6258
205	AT3G17580	unknown protein%3B BEST Arabidopsis thaliana protein match is: unknown protein (TAIR:AT1G48330.1)%3B Has 40 Blast hits to 40 proteins in 11 species: Archae - 0%3B Bacteria - 0%3B Metazoa - 0%3B Fungi - 0%3B Plants - 40%3B Viruses - 0%3B Other Eukaryotes - 0 (source /.../ BLink). [Source:TAIR%3BAcc:AT3G17580]	5.47512	44.4812
206	AT2G37640	Barwin-like endoglucanases superfamily protein [Source:TAIR%3BAcc:AT2G37640]	5.46406	44.1414
207	AT2G29290	NAD(P)-binding Rossmann-fold superfamily protein [Source:TAIR%3BAcc:AT2G29290]	5.45993	44.0152
208	AT5G03860	malate synthase [Source:TAIR%3BAcc:AT5G03860]	5.45811	43.9597
209	AT4G14550	indole-3-acetic acid inducible 14 [Source:TAIR%3BAcc:AT4G14550]	5.45811	43.9597
210	AT5G50335	unknown protein%3B Has 30201 Blast hits to 17322 proteins in 780 species: Archae - 12%3B Bacteria - 1396%3B Metazoa - 17338%3B Fungi - 3422%3B Plants - 5037%3B Viruses - 0%3B Other Eukaryotes - 2996 (source: NCBI BLink). [Source:TAIR%3BAcc:AT5G50335]	5.44871	43.6743
211	AT5G13400	Major facilitator superfamily protein [Source:TAIR%3BAcc:AT5G13400]	5.43907	43.3833
212	AT5G25610	BURP domain-containing protein [Source:TAIR%3BAcc:AT5G25610]	5.43462	43.2496
213	AT5G15780	Pollen Ole e 1 allergen and extensin family protein [Source:TAIR%3BAcc:AT5G15780]	5.43164	43.1605
214	AT2G01950	BRI1-like 2 [Source:TAIR%3BAcc:AT2G01950]	5.42494	42.9606
215	AT5G47330	alpha/beta-Hydrolases superfamily protein [Source:TAIR%3BAcc:AT5G47330]	5.42494	42.9606
216	AT3G16360	HPT phosphotransmitter 4 [Source:TAIR%3BAcc:AT3G16360]	5.42494	42.9606
217	AT4G24780	Pectin lyase-like superfamily protein [Source:TAIR%3BAcc:AT4G24780]	5.42251	42.8883
218	AT5G55570	unknown protein%3B LOCATED IN: chloroplast%3B Has 35333 Blast hits to 34131 proteins in 2444 species: Archae - 798%3B Bacteria - 22429%3B Metazoa - 974%3B Fungi - 991%3B Plants - 531%3B Viruses - 0%3B Other Eukaryotes - 9610 (source: NCBI BLink). [Source:TAIR%3BAcc:AT5G55570]	5.41372	42.6276
219	AT5G67150	HXXXD-type acyl-transferase family protein [Source:TAIR%3BAcc:AT5G67150]	5.41339	42.6181
220	AT4G21650	Subtilase family protein [Source:TAIR%3BAcc:AT4G21650]	5.40467	42.3612
221	AT5G63180	Pectin lyase-like superfamily protein [Source:TAIR%3BAcc:AT5G63180]	5.40321	42.3184
222	AT2G46660	cytochrome P450%2C family 78%2C subfamily A%2C polypeptide 6 [Source:TAIR%3BAcc:AT2G46660]	5.4024	42.2946
223	AT4G22010	SKU5 similar 4 [Source:TAIR%3BAcc:AT4G22010]	5.40078	42.247
224	AT2G16850	plasma membrane intrinsic protein 2%3B8 [Source:TAIR%3BAcc:AT2G16850]	5.39671	42.1281
225	AT5G06250	AP2/B3-like transcriptional factor family protein [Source:TAIR%3BAcc:AT5G06250]	5.391	41.9616
226	AT3G17130	Plant invertase/pectin methylesterase inhibitor superfamily protein [Source:TAIR%3BAcc:AT3G17130]	5.391	41.9616
227	AT1G30840	purine permease 4 [Source:TAIR%3BAcc:AT1G30840]	5.391	41.9616
228	AT4G16980	arabinogalactan-protein family [Source:TAIR%3BAcc:AT4G16980]	5.38288	41.7262
229	AT2G45470	FASCICLIN-like arabinogalactan protein 8 [Source:TAIR%3BAcc:AT2G45470]	5.38193	41.6986
230	AT1G26761	Arabinanase/levansucrase/invertase [Source:TAIR%3BAcc:AT1G26761]	5.3795	41.6285
231	AT2G38530	lipid transfer protein 2 [Source:TAIR%3BAcc:AT2G38530]	5.37372	41.462
232	AT1G54820	Protein kinase superfamily protein [Source:TAIR%3BAcc:AT1G54820]	5.36625	41.2479
233	AT1G52190	Major facilitator superfamily protein [Source:TAIR%3BAcc:AT1G52190]	5.36414	41.1878
234	AT4G21890	unknown protein%3B FUNCTIONS IN: molecular_function unknown%3B INVOLVED IN: biological_process unknown%3B LOCATED IN: nucleus%3B EXPRESSED IN: 13 plant structures%3B EXPRESSED DURING: 7 growth stages%3B Has 14 Blast hits to 14 proteins in 5 species: Archae - 0%3B /.../ria - 0%3B Metazoa - 0%3B Fungi - 0%3B Plants - 14%3B Viruses - 0%3B Other Eukaryotes - 0 (source: NCBI BLink). [Source:TAIR%3BAcc…	5.35623	40.9625
235	AT1G15830	unknown protein%3B Has 165982 Blast hits to 57214 proteins in 2459 species: Archae - 263%3B Bacteria - 44622%3B Metazoa - 55751%3B Fungi - 10656%3B Plants - 17613%3B Viruses - 2527%3B Other Eukaryotes - 34550 (source: NCBI BLink). [Source:TAIR%3BAcc:AT1G15830]	5.35623	40.9625
236	AT3G10150	purple acid phosphatase 16 [Source:TAIR%3BAcc:AT3G10150]	5.35623	40.9625
237	AT1G78995	unknown protein%3B Has 30201 Blast hits to 17322 proteins in 780 species: Archae - 12%3B Bacteria - 1396%3B Metazoa - 17338%3B Fungi - 3422%3B Plants - 5037%3B Viruses - 0%3B Other Eukaryotes - 2996 (source: NCBI BLink). [Source:TAIR%3BAcc:AT1G78995]	5.34584	40.6686
238	AT1G53520	Chalcone-flavanone isomerase family protein [Source:TAIR%3BAcc:AT1G53520]	5.34298	40.5878
239	AT5G28030	L-cysteine desulfhydrase 1 [Source:TAIR%3BAcc:AT5G28030]	5.34015	40.5083
240	AT5G15310	myb domain protein 16 [Source:TAIR%3BAcc:AT5G15310]	5.33853	40.4629
241	AT4G24700	unknown protein%3B Has 20 Blast hits to 20 proteins in 7 species: Archae - 0%3B Bacteria - 0%3B Metazoa - 0%3B Fungi - 0%3B Plants - 20%3B Viruses - 0%3B Other Eukaryotes - 0 (source: NCBI BLink). [Source:TAIR%3BAcc:AT4G24700]	5.33258	40.2964
242	AT5G42210	Major facilitator superfamily protein [Source:TAIR%3BAcc:AT5G42210]	5.32312	40.0331
243	AT5G45670	GDSL-like Lipase/Acylhydrolase superfamily protein [Source:TAIR%3BAcc:AT5G45670]	5.32312	40.0331
244	AT5G35740	Carbohydrate-binding X8 domain superfamily protein [Source:TAIR%3BAcc:AT5G35740]	5.32061	39.9634
245	AT4G29080	phytochrome-associated protein 2 [Source:TAIR%3BAcc:AT4G29080]	5.31783	39.8865
246	AT4G32280	indole-3-acetic acid inducible 29 [Source:TAIR%3BAcc:AT4G32280]	5.30246	39.4639
247	AT5G58310	methyl esterase 18 [Source:TAIR%3BAcc:AT5G58310]	5.29708	39.3169
248	AT1G79760	downstream target of AGL15-4 [Source:TAIR%3BAcc:AT1G79760]	5.28408	38.9643
249	AT4G20940	Leucine-rich receptor-like protein kinase family protein [Source:TAIR%3BAcc:AT4G20940]	5.28408	38.9643
250	AT3G62490	transposable element gene [Source:TAIR%3BAcc:AT3G62490]	5.28408	38.9643
251	AT3G57040	response regulator 9 [Source:TAIR%3BAcc:AT3G57040]	5.28408	38.9643
252	AT5G61420	myb domain protein 28 [Source:TAIR%3BAcc:AT5G61420]	5.28408	38.9643
253	AT4G16590	cellulose synthase-like A01 [Source:TAIR%3BAcc:AT4G16590]	5.28248	38.921
254	AT2G23000	serine carboxypeptidase-like 10 [Source:TAIR%3BAcc:AT2G23000]	5.28248	38.921
255	AT5G66800	unknown protein%3B BEST Arabidopsis thaliana protein match is: unknown protein (TAIR:AT3G50640.1)%3B Has 1807 Blast hits to 1807 proteins in 277 species: Archae - 0%3B Bacteria - 0%3B Metazoa - 736%3B Fungi - 347%3B Plants - 385%3B Viruses - 0%3B Other Eukaryotes - /.../source: NCBI BLink). [Source:TAIR%3BAcc:AT5G66800]	5.28248	38.921
256	AT1G47370	Toll-Interleukin-Resistance (TIR) domain family protein [Source:TAIR%3BAcc:AT1G47370]	5.2779	38.7978
257	AT3G14240	Subtilase family protein [Source:TAIR%3BAcc:AT3G14240]	5.27097	38.6117
258	AT1G12940	nitrate transporter2.5 [Source:TAIR%3BAcc:AT1G12940]	5.25292	38.1317
259	AT5G62280	Protein of unknown function (DUF1442) [Source:TAIR%3BAcc:AT5G62280]	5.24661	37.9652
260	AT1G01590	ferric reduction oxidase 1 [Source:TAIR%3BAcc:AT1G01590]	5.24661	37.9652
261	AT5G21430	Chaperone DnaJ-domain superfamily protein [Source:TAIR%3BAcc:AT5G21430]	5.24337	37.88
262	AT1G32470	Single hybrid motif superfamily protein [Source:TAIR%3BAcc:AT1G32470]	5.24131	37.8261
263	AT3G22120	cell wall-plasma membrane linker protein [Source:TAIR%3BAcc:AT3G22120]	5.24122	37.8238
264	AT3G23930	unknown protein%3B FUNCTIONS IN: molecular_function unknown%3B INVOLVED IN: N-terminal protein myristoylation%3B LOCATED IN: cellular_component unknown%3B EXPRESSED IN: hypocotyl%3B BEST Arabidopsis thaliana protein match is: unknown protein (TAIR:AT4G13540.1 /.../ 10639 Blast hits to 7432 proteins in 646 species: Archae - 82%3B Bacteria - 826%3B Metazoa - 5047%3B Fungi - 759%3B Plants - 314%3B V…	5.24066	37.809
265	AT1G47655	Dof-type zinc finger DNA-binding family protein [Source:TAIR%3BAcc:AT1G47655]	5.24066	37.809
266	AT4G39795	Protein of unknown function (DUF581) [Source:TAIR%3BAcc:AT4G39795]	5.24066	37.809
267	AT1G55260	Bifunctional inhibitor/lipid-transfer protein/seed storage 2S albumin superfamily protein [Source:TAIR%3BAcc:AT1G55260]	5.23602	37.6877
268	AT4G39710	FK506-binding protein 16-2 [Source:TAIR%3BAcc:AT4G39710]	5.23291	37.6066
269	AT5G01740	Nuclear transport factor 2 (NTF2) family protein [Source:TAIR%3BAcc:AT5G01740]	5.2275	37.4657
270	AT4G16750	Integrase-type DNA-binding superfamily protein [Source:TAIR%3BAcc:AT4G16750]	5.22365	37.3658
271	AT5G11420	Protein of unknown function%2C DUF642 [Source:TAIR%3BAcc:AT5G11420]	5.21354	37.1049
272	AT5G49800	Polyketide cyclase/dehydrase and lipid transport superfamily protein [Source:TAIR%3BAcc:AT5G49800]	5.20813	36.9661
273	AT2G21210	SAUR-like auxin-responsive protein family [Source:TAIR%3BAcc:AT2G21210]	5.20813	36.9661
274	AT1G12080	Vacuolar calcium-binding protein-related [Source:TAIR%3BAcc:AT1G12080]	5.20813	36.9661
275	AT1G22160	Protein of unknown function (DUF581) [Source:TAIR%3BAcc:AT1G22160]	5.20031	36.7663
276	AT3G43867	transposable element gene [Source:TAIR%3BAcc:AT3G43867]	5.19759	36.697
277	AT3G61550	RING/U-box superfamily protein [Source:TAIR%3BAcc:AT3G61550]	5.19132	36.538
278	AT3G28130	nodulin MtN21 /EamA-like transporter family protein [Source:TAIR%3BAcc:AT3G28130]	5.1885	36.4666
279	AT3G29030	expansin A5 [Source:TAIR%3BAcc:AT3G29030]	5.18724	36.4347
280	AT1G29910	chlorophyll A/B binding protein 3 [Source:TAIR%3BAcc:AT1G29910]	5.18553	36.3914
281	AT2G05790	O-Glycosyl hydrolases family 17 protein [Source:TAIR%3BAcc:AT2G05790]	5.17476	36.1208
282	AT2G39470	PsbP-like protein 2 [Source:TAIR%3BAcc:AT2G39470]	5.17098	36.0263
283	AT4G31760	Peroxidase superfamily protein [Source:TAIR%3BAcc:AT4G31760]	5.1686	35.9671
284	AT2G28410	unknown protein%3B Has 18 Blast hits to 18 proteins in 5 species: Archae - 0%3B Bacteria - 0%3B Metazoa - 0%3B Fungi - 0%3B Plants - 18%3B Viruses - 0%3B Other Eukaryotes - 0 (source: NCBI BLink). [Source:TAIR%3BAcc:AT2G28410]	5.16414	35.856
285	AT3G30737	transposable element gene [Source:TAIR%3BAcc:AT3G30737]	5.1532	35.585
286	AT3G25130	unknown protein%3B FUNCTIONS IN: molecular_function unknown%3B INVOLVED IN: biological_process unknown%3B LOCATED IN: plasma membrane%3B EXPRESSED IN: 17 plant structures%3B EXPRESSED DURING: 9 growth stages%3B Has 3885 Blast hits to 2658 proteins in 280 specie /.../hae - 12%3B Bacteria - 208%3B Metazoa - 970%3B Fungi - 222%3B Plants - 148%3B Viruses - 11%3B Other Eukaryotes - 2314 (source: NCBI …	5.1532	35.585
287	AT1G06980	unknown protein%3B FUNCTIONS IN: molecular_function unknown%3B INVOLVED IN: biological_process unknown%3B LOCATED IN: endomembrane system%3B EXPRESSED IN: sepal%2C male gametophyte%2C carpel%3B EXPRESSED DURING: 4 anthesis%3B BEST Arabidopsis thaliana protein match /.../nknown protein (TAIR:AT2G30230.1)%3B Has 159 Blast hits to 159 proteins in 13 species: Archae - 0%3B Bacteria - 0%3B Metazoa - 0…	5.1532	35.585
288	AT5G15230	GAST1 protein homolog 4 [Source:TAIR%3BAcc:AT5G15230]	5.15175	35.5493
289	AT3G13510	Protein of Unknown Function (DUF239) [Source:TAIR%3BAcc:AT3G13510]	5.15133	35.5389
290	AT1G29930	chlorophyll A/B binding protein 1 [Source:TAIR%3BAcc:AT1G29930]	5.144	35.3588
291	AT1G64640	early nodulin-like protein 8 [Source:TAIR%3BAcc:AT1G64640]	5.13823	35.2177
292	AT5G46690	beta HLH protein 71 [Source:TAIR%3BAcc:AT5G46690]	5.13709	35.19
293	AT3G24520	heat shock transcription factor C1 [Source:TAIR%3BAcc:AT3G24520]	5.13522	35.1443
294	AT5G07700	myb domain protein 76 [Source:TAIR%3BAcc:AT5G07700]	5.12796	34.968
295	AT3G61750	Cytochrome b561/ferric reductase transmembrane with DOMON related domain [Source:TAIR%3BAcc:AT3G61750]	5.12796	34.968
296	AT3G20015	Eukaryotic aspartyl protease family protein [Source:TAIR%3BAcc:AT3G20015]	5.12796	34.968
297	AT2G15440	Protein of unknown function (DUF579) [Source:TAIR%3BAcc:AT2G15440]	5.11416	34.6349
298	AT1G09750	Eukaryotic aspartyl protease family protein [Source:TAIR%3BAcc:AT1G09750]	5.111	34.5593
299	AT3G26760	NAD(P)-binding Rossmann-fold superfamily protein [Source:TAIR%3BAcc:AT3G26760]	5.10739	34.4729
300	AT5G65030	unknown protein%3B BEST Arabidopsis thaliana protein match is: unknown protein (TAIR:AT5G10210.1)%3B Has 1807 Blast hits to 1807 proteins in 277 species: Archae - 0%3B Bacteria - 0%3B Metazoa - 736%3B Fungi - 347%3B Plants - 385%3B Viruses - 0%3B Other Eukaryotes - /.../source: NCBI BLink). [Source:TAIR%3BAcc:AT5G65030]	5.10739	34.4729
301	AT5G01790	unknown protein%3B FUNCTIONS IN: molecular_function unknown%3B INVOLVED IN: biological_process unknown%3B LOCATED IN: chloroplast%3B EXPRESSED IN: 19 plant structures%3B EXPRESSED DURING: 13 growth stages%3B Has 121 Blast hits to 121 proteins in 12 species: Arc /.../0%3B Bacteria - 0%3B Metazoa - 0%3B Fungi - 0%3B Plants - 121%3B Viruses - 0%3B Other Eukaryotes - 0 (source: NCBI BLink). [Source:T…	5.10022	34.3019
302	AT5G41060	DHHC-type zinc finger family protein [Source:TAIR%3BAcc:AT5G41060]	5.0946	34.1687
303	AT5G15160	BANQUO 2 [Source:TAIR%3BAcc:AT5G15160]	5.08614	33.9689
304	AT5G18404	unknown protein%3B Has 30201 Blast hits to 17322 proteins in 780 species: Archae - 12%3B Bacteria - 1396%3B Metazoa - 17338%3B Fungi - 3422%3B Plants - 5037%3B Viruses - 0%3B Other Eukaryotes - 2996 (source: NCBI BLink). [Source:TAIR%3BAcc:AT5G18404]	5.08614	33.9689
305	AT1G49310	unknown protein%3B FUNCTIONS IN: molecular_function unknown%3B INVOLVED IN: biological_process unknown%3B LOCATED IN: endomembrane system%3B EXPRESSED IN: 9 plant structures%3B EXPRESSED DURING: LP.04 four leaves visible%2C petal differentiation and expansion s /.../Has 11 Blast hits to 11 proteins in 6 species: Archae - 0%3B Bacteria - 0%3B Metazoa - 0%3B Fungi - 0%3B Plants - 11%3B Viruses - 0%…	5.08614	33.9689
306	AT4G38660	Pathogenesis-related thaumatin superfamily protein [Source:TAIR%3BAcc:AT4G38660]	5.08614	33.9689
307	AT4G00950	Protein of unknown function (DUF688) [Source:TAIR%3BAcc:AT4G00950]	5.07014	33.5942
308	AT1G64380	Integrase-type DNA-binding superfamily protein [Source:TAIR%3BAcc:AT1G64380]	5.06237	33.4138
309	AT5G55250	IAA carboxylmethyltransferase 1 [Source:TAIR%3BAcc:AT5G55250]	5.06009	33.3609
310	AT3G53980	Bifunctional inhibitor/lipid-transfer protein/seed storage 2S albumin superfamily protein [Source:TAIR%3BAcc:AT3G53980]	5.06009	33.3609
311	AT3G50440	methyl esterase 10 [Source:TAIR%3BAcc:AT3G50440]	5.05963	33.3504
312	AT4G39770	Haloacid dehalogenase-like hydrolase (HAD) superfamily protein [Source:TAIR%3BAcc:AT4G39770]	5.05757	33.3028
313	AT1G65870	Disease resistance-responsive (dirigent-like protein) family protein [Source:TAIR%3BAcc:AT1G65870]	5.05757	33.3028
314	AT5G44130	FASCICLIN-like arabinogalactan protein 13 precursor [Source:TAIR%3BAcc:AT5G44130]	5.04463	33.0055
315	AT5G22930	Protein of unknown function (DUF1635) [Source:TAIR%3BAcc:AT5G22930]	5.04307	32.9698
316	AT1G70985	hydroxyproline-rich glycoprotein family protein [Source:TAIR%3BAcc:AT1G70985]	5.04307	32.9698
317	AT1G29460	SAUR-like auxin-responsive protein family [Source:TAIR%3BAcc:AT1G29460]	5.04307	32.9698
318	AT5G56120	unknown protein%3B BEST Arabidopsis thaliana protein match is: unknown protein (TAIR:AT3G12870.1)%3B Has 77 Blast hits to 75 proteins in 12 species: Archae - 0%3B Bacteria - 0%3B Metazoa - 0%3B Fungi - 0%3B Plants - 77%3B Viruses - 0%3B Other Eukaryotes - 0 (source /.../ BLink). [Source:TAIR%3BAcc:AT5G56120]	5.04307	32.9698
319	AT4G37890	Zinc finger (C3HC4-type RING finger) family protein [Source:TAIR%3BAcc:AT4G37890]	5.04307	32.9698
320	AT5G18930	Adenosylmethionine decarboxylase family protein [Source:TAIR%3BAcc:AT5G18930]	5.04307	32.9698
321	AT5G19190	unknown protein%3B BEST Arabidopsis thaliana protein match is: unknown protein (TAIR:AT3G06070.1)%3B Has 1807 Blast hits to 1807 proteins in 277 species: Archae - 0%3B Bacteria - 0%3B Metazoa - 736%3B Fungi - 347%3B Plants - 385%3B Viruses - 0%3B Other Eukaryotes - /.../source: NCBI BLink). [Source:TAIR%3BAcc:AT5G19190]	5.0351	32.7881
322	AT3G23450	unknown protein%3B FUNCTIONS IN: molecular_function unknown%3B INVOLVED IN: biological_process unknown%3B LOCATED IN: endomembrane system%3B EXPRESSED IN: 14 plant structures%3B EXPRESSED DURING: 8 growth stages%3B Has 694543 Blast hits to 47111 proteins in 253 /.../ies: Archae - 1794%3B Bacteria - 163056%3B Metazoa - 258989%3B Fungi - 49151%3B Plants - 70496%3B Viruses - 8919%3B Other Eukaryotes…	5.01518	32.3385
323	AT5G38970	brassinosteroid-6-oxidase 1 [Source:TAIR%3BAcc:AT5G38970]	5.01118	32.2489
324	AT1G44110	Cyclin A1%3B1 [Source:TAIR%3BAcc:AT1G44110]	5.01118	32.2489
325	AT1G74890	response regulator 15 [Source:TAIR%3BAcc:AT1G74890]	5.01118	32.2489
326	AT1G75550	glycine-rich protein [Source:TAIR%3BAcc:AT1G75550]	5.01118	32.2489
327	AT4G00165	Bifunctional inhibitor/lipid-transfer protein/seed storage 2S albumin superfamily protein [Source:TAIR%3BAcc:AT4G00165]	5.00866	32.1927
328	AT2G31380	salt tolerance homologue [Source:TAIR%3BAcc:AT2G31380]	5.00617	32.1372
329	AT1G53070	Legume lectin family protein [Source:TAIR%3BAcc:AT1G53070]	5.00511	32.1134
330	AT4G11780	unknown protein%3B BEST Arabidopsis thaliana protein match is: unknown protein (TAIR:AT4G23020.2)%3B Has 550 Blast hits to 387 proteins in 92 species: Archae - 0%3B Bacteria - 32%3B Metazoa - 132%3B Fungi - 122%3B Plants - 80%3B Viruses - 0%3B Other Eukaryotes - 18 /.../rce: NCBI BLink). [Source:TAIR%3BAcc:AT4G11780]	4.99868	31.9707
331	AT4G21926	unknown protein%3B FUNCTIONS IN: molecular_function unknown%3B INVOLVED IN: biological_process unknown%3B LOCATED IN: cellular_component unknown%3B Has 30201 Blast hits to 17322 proteins in 780 species: Archae - 12%3B Bacteria - 1396%3B Metazoa - 17338%3B Fungi - /.../ Plants - 5037%3B Viruses - 0%3B Other Eukaryotes - 2996 (source: NCBI BLink). [Source:TAIR%3BAcc:AT4G21926]	4.99868	31.9707
332	AT3G06035	Glycoprotein membrane precursor GPI-anchored [Source:TAIR%3BAcc:AT3G06035]	4.99457	31.8799
333	AT1G27660	basic helix-loop-helix (bHLH) DNA-binding superfamily protein [Source:TAIR%3BAcc:AT1G27660]	4.98736	31.7209
334	AT3G60530	GATA transcription factor 4 [Source:TAIR%3BAcc:AT3G60530]	4.98509	31.671
335	AT1G04250	AUX/IAA transcriptional regulator family protein [Source:TAIR%3BAcc:AT1G04250]	4.98357	31.6377
336	AT3G52720	alpha carbonic anhydrase 1 [Source:TAIR%3BAcc:AT3G52720]	4.9785	31.5267
337	AT2G10940	Bifunctional inhibitor/lipid-transfer protein/seed storage 2S albumin superfamily protein [Source:TAIR%3BAcc:AT2G10940]	4.97817	31.5195
338	AT5G39210	chlororespiratory reduction 7 [Source:TAIR%3BAcc:AT5G39210]	4.97725	31.4994
339	AT5G08050	Protein of unknown function (DUF1118) [Source:TAIR%3BAcc:AT5G08050]	4.97512	31.4529
340	AT2G36830	gamma tonoplast intrinsic protein [Source:TAIR%3BAcc:AT2G36830]	4.97162	31.3767
341	AT3G06130	Heavy metal transport/detoxification superfamily protein [Source:TAIR%3BAcc:AT3G06130]	4.97086	31.3602
342	AT3G46490	2-oxoglutarate (2OG) and Fe(II)-dependent oxygenase superfamily protein [Source:TAIR%3BAcc:AT3G46490]	4.96712	31.279
343	AT2G45190	Plant-specific transcription factor YABBY family protein [Source:TAIR%3BAcc:AT2G45190]	4.96061	31.1381
344	AT1G33440	Major facilitator superfamily protein [Source:TAIR%3BAcc:AT1G33440]	4.96055	31.1368
345	AT3G49930	C2H2 and C2HC zinc fingers superfamily protein [Source:TAIR%3BAcc:AT3G49930]	4.96055	31.1368
346	AT2G11340	transposable element gene [Source:TAIR%3BAcc:AT2G11340]	4.96055	31.1368
347	AT5G65800	ACC synthase 5 [Source:TAIR%3BAcc:AT5G65800]	4.96055	31.1368
348	AT5G55950	Nucleotide/sugar transporter family protein [Source:TAIR%3BAcc:AT5G55950]	4.95288	30.9716
349	AT2G20750	expansin B1 [Source:TAIR%3BAcc:AT2G20750]	4.95288	30.9716
350	AT1G14630	unknown protein%3B BEST Arabidopsis thaliana protein match is: unknown protein (TAIR:AT2G01990.1)%3B Has 125 Blast hits to 123 proteins in 14 species: Archae - 0%3B Bacteria - 0%3B Metazoa - 0%3B Fungi - 0%3B Plants - 125%3B Viruses - 0%3B Other Eukaryotes - 0 (sou /.../CBI BLink). [Source:TAIR%3BAcc:AT1G14630]	4.95288	30.9716
351	AT5G04190	phytochrome kinase substrate 4 [Source:TAIR%3BAcc:AT5G04190]	4.92942	30.4721
352	AT2G37900	Major facilitator superfamily protein [Source:TAIR%3BAcc:AT2G37900]	4.92942	30.4721
353	AT2G36145	unknown protein%3B FUNCTIONS IN: molecular_function unknown%3B INVOLVED IN: biological_process unknown%3B LOCATED IN: chloroplast thylakoid membrane%2C chloroplast stroma%2C chloroplast%3B EXPRESSED IN: 19 plant structures%3B EXPRESSED DURING: 13 growth stages%3B H /.../Blast hits to 49 proteins in 17 species: Archae - 0%3B Bacteria - 0%3B Metazoa - 0%3B Fungi - 0%3B Plants - 49%3B Viruses - 0%3B…	4.92617	30.4035
354	AT5G20935	unknown protein%3B CONTAINS InterPro DOMAIN/s: Protein of unknown function DUF3148 (InterPro:IPR021495)%3B Has 30201 Blast hits to 17322 proteins in 780 species: Archae - 12%3B Bacteria - 1396%3B Metazoa - 17338%3B Fungi - 3422%3B Plants - 5037%3B Viruses - 0%3B Ot /.../karyotes - 2996 (source: NCBI BLink). [Source:TAIR%3BAcc:AT5G20935]	4.92511	30.3813
355	AT1G03600	photosystem II family protein [Source:TAIR%3BAcc:AT1G03600]	4.92365	30.3506
356	AT1G18650	plasmodesmata callose-binding protein 3 [Source:TAIR%3BAcc:AT1G18650]	4.91754	30.2223
357	AT3G58100	plasmodesmata callose-binding protein 5 [Source:TAIR%3BAcc:AT3G58100]	4.91516	30.1724
358	AT2G23560	methyl esterase 7 [Source:TAIR%3BAcc:AT2G23560]	4.91157	30.0974
359	AT1G14150	PsbQ-like 2 [Source:TAIR%3BAcc:AT1G14150]	4.90841	30.0317
360	AT1G17200	Uncharacterised protein family (UPF0497) [Source:TAIR%3BAcc:AT1G17200]	4.90797	30.0225
361	AT2G42200	squamosa promoter binding protein-like 9 [Source:TAIR%3BAcc:AT2G42200]	4.90557	29.9725
362	AT1G29510	SAUR-like auxin-responsive protein family [Source:TAIR%3BAcc:AT1G29510]	4.90557	29.9725
363	AT1G77690	like AUX1 3 [Source:TAIR%3BAcc:AT1G77690]	4.89955	29.8477
364	AT1G22590	AGAMOUS-like 87 [Source:TAIR%3BAcc:AT1G22590]	4.89868	29.8298
365	AT1G76620	Protein of unknown function%2C DUF547 [Source:TAIR%3BAcc:AT1G76620]	4.89753	29.806
366	AT5G17670	alpha/beta-Hydrolases superfamily protein [Source:TAIR%3BAcc:AT5G17670]	4.89136	29.6787
367	AT5G54530	Protein of unknown function%2C DUF538 [Source:TAIR%3BAcc:AT5G54530]	4.88945	29.6395
368	AT3G21460	Glutaredoxin family protein [Source:TAIR%3BAcc:AT3G21460]	4.88945	29.6395
369	AT1G09310	Protein of unknown function%2C DUF538 [Source:TAIR%3BAcc:AT1G09310]	4.88042	29.4546
370	AT2G22122	unknown protein%3B Has 35333 Blast hits to 34131 proteins in 2444 species: Archae - 798%3B Bacteria - 22429%3B Metazoa - 974%3B Fungi - 991%3B Plants - 531%3B Viruses - 0%3B Other Eukaryotes - 9610 (source: NCBI BLink). [Source:TAIR%3BAcc:AT2G22122]	4.86904	29.2232
371	AT1G15260	unknown protein%3B BEST Arabidopsis thaliana protein match is: unknown protein (TAIR:AT3G16070.1)%3B Has 28 Blast hits to 28 proteins in 7 species: Archae - 0%3B Bacteria - 0%3B Metazoa - 0%3B Fungi - 0%3B Plants - 28%3B Viruses - 0%3B Other Eukaryotes - 0 (source: /.../BLink). [Source:TAIR%3BAcc:AT1G15260]	4.86846	29.2113
372	AT1G27570	phosphatidylinositol 3- and 4-kinase family protein [Source:TAIR%3BAcc:AT1G27570]	4.86658	29.1733
373	AT1G49320	unknown seed protein like 1 [Source:TAIR%3BAcc:AT1G49320]	4.85666	28.9735
374	AT2G25780	Protein of unknown function (DUF1677) [Source:TAIR%3BAcc:AT2G25780]	4.85666	28.9735
375	AT5G57760	unknown protein%3B Has 5 Blast hits to 5 proteins in 2 species: Archae - 0%3B Bacteria - 0%3B Metazoa - 0%3B Fungi - 0%3B Plants - 5%3B Viruses - 0%3B Other Eukaryotes - 0 (source: NCBI BLink). [Source:TAIR%3BAcc:AT5G57760]	4.85666	28.9735
376	AT3G44220	Late embryogenesis abundant (LEA) hydroxyproline-rich glycoprotein family [Source:TAIR%3BAcc:AT3G44220]	4.85666	28.9735
377	AT1G77400	CONTAINS InterPro DOMAIN/s: Protein of unknown function DUF688 (InterPro:IPR007789)%3B BEST Arabidopsis thaliana protein match is: hydroxyproline-rich glycoprotein family protein (TAIR:AT1G21695.1)%3B Has 328 Blast hits to 314 proteins in 61 species: Ar /.../ 0%3B Bacteria - 12%3B Metazoa - 130%3B Fungi - 28%3B Plants - 92%3B Viruses - 10%3B Other Eukaryotes - 56 (source: NCBI BLink). [Source:TAI…	4.83914	28.6238
378	AT4G12320	cytochrome P450%2C family 706%2C subfamily A%2C polypeptide 6 [Source:TAIR%3BAcc:AT4G12320]	4.83727	28.5867
379	AT3G16690	Nodulin MtN3 family protein [Source:TAIR%3BAcc:AT3G16690]	4.83157	28.4739
380	AT5G51310	2-oxoglutarate (2OG) and Fe(II)-dependent oxygenase superfamily protein [Source:TAIR%3BAcc:AT5G51310]	4.83157	28.4739
381	AT5G38420	Ribulose bisphosphate carboxylase (small chain) family protein [Source:TAIR%3BAcc:AT5G38420]	4.82731	28.3899
382	AT2G29180	unknown protein%3B FUNCTIONS IN: molecular_function unknown%3B INVOLVED IN: biological_process unknown%3B LOCATED IN: chloroplast thylakoid membrane%3B EXPRESSED IN: 23 plant structures%3B EXPRESSED DURING: 13 growth stages%3B Has 34 Blast hits to 33 proteins i /.../pecies: Archae - 0%3B Bacteria - 0%3B Metazoa - 0%3B Fungi - 0%3B Plants - 33%3B Viruses - 0%3B Other Eukaryotes - 1 (source: NCBI B…	4.8218	28.2818
383	AT4G14440	3-hydroxyacyl-CoA dehydratase 1 [Source:TAIR%3BAcc:AT4G14440]	4.81967	28.2401
384	AT5G25460	Protein of unknown function%2C DUF642 [Source:TAIR%3BAcc:AT5G25460]	4.81183	28.0869
385	AT5G45680	FK506-binding protein 13 [Source:TAIR%3BAcc:AT5G45680]	4.81108	28.0723
386	AT4G12830	alpha/beta-Hydrolases superfamily protein [Source:TAIR%3BAcc:AT4G12830]	4.80805	28.0136
387	AT4G09920	FBD%2C F-box and Leucine Rich Repeat domains containing protein [Source:TAIR%3BAcc:AT4G09920]	4.80603	27.9744
388	AT2G13463	unknown protein%3B Has 30201 Blast hits to 17322 proteins in 780 species: Archae - 12%3B Bacteria - 1396%3B Metazoa - 17338%3B Fungi - 3422%3B Plants - 5037%3B Viruses - 0%3B Other Eukaryotes - 2996 (source: NCBI BLink). [Source:TAIR%3BAcc:AT2G13463]	4.80603	27.9744
389	AT1G29170	SCAR family protein [Source:TAIR%3BAcc:AT1G29170]	4.80603	27.9744
390	AT1G62870	unknown protein%3B BEST Arabidopsis thaliana protein match is: unknown protein (TAIR:AT1G12380.1)%3B Has 351 Blast hits to 343 proteins in 42 species: Archae - 2%3B Bacteria - 0%3B Metazoa - 27%3B Fungi - 5%3B Plants - 299%3B Viruses - 0%3B Other Eukaryotes - 18 (s /.../ NCBI BLink). [Source:TAIR%3BAcc:AT1G62870]	4.80603	27.9744
391	AT5G62380	NAC-domain protein 101 [Source:TAIR%3BAcc:AT5G62380]	4.80603	27.9744
392	AT1G04050	homolog of SU(var)3-9 1 [Source:TAIR%3BAcc:AT1G04050]	4.80603	27.9744
393	AT4G24510	HXXXD-type acyl-transferase family protein [Source:TAIR%3BAcc:AT4G24510]	4.79865	27.8316
394	AT2G29310	NAD(P)-binding Rossmann-fold superfamily protein [Source:TAIR%3BAcc:AT2G29310]	4.79762	27.8117
395	AT2G37380	unknown protein%3B BEST Arabidopsis thaliana protein match is: unknown protein (TAIR:AT2G39370.1)%3B Has 1284 Blast hits to 422 proteins in 114 species: Archae - 0%3B Bacteria - 90%3B Metazoa - 125%3B Fungi - 151%3B Plants - 136%3B Viruses - 0%3B Other Eukaryotes - /.../source: NCBI BLink). [Source:TAIR%3BAcc:AT2G37380]	4.79705	27.8007
396	AT4G14103	F-box/RNI-like superfamily protein [Source:TAIR%3BAcc:AT4G14103]	4.79705	27.8007
397	AT1G46480	WUSCHEL related homeobox 4 [Source:TAIR%3BAcc:AT1G46480]	4.79705	27.8007
398	AT5G62040	PEBP (phosphatidylethanolamine-binding protein) family protein [Source:TAIR%3BAcc:AT5G62040]	4.79705	27.8007
399	AT4G23870	unknown protein%3B BEST Arabidopsis thaliana protein match is: unknown protein (TAIR:AT4G11020.1)%3B Has 12 Blast hits to 12 proteins in 4 species: Archae - 0%3B Bacteria - 0%3B Metazoa - 0%3B Fungi - 0%3B Plants - 12%3B Viruses - 0%3B Other Eukaryotes - 0 (source: /.../BLink). [Source:TAIR%3BAcc:AT4G23870]	4.78378	27.5462
400	AT5G02190	Eukaryotic aspartyl protease family protein [Source:TAIR%3BAcc:AT5G02190]	4.78004	27.4748
401	AT1G45010	TRAM%2C LAG1 and CLN8 (TLC) lipid-sensing domain containing protein [Source:TAIR%3BAcc:AT1G45010]	4.77079	27.2993
402	AT5G38430	Ribulose bisphosphate carboxylase (small chain) family protein [Source:TAIR%3BAcc:AT5G38430]	4.76414	27.1737
403	AT3G63160	FUNCTIONS IN: molecular_function unknown%3B INVOLVED IN: biological_process unknown%3B LOCATED IN: chloroplast outer membrane%2C thylakoid%2C chloroplast thylakoid membrane%2C chloroplast%2C chloroplast envelope%3B EXPRESSED IN: 21 plant structures%3B EXPRESSED DUR /.../3 growth stages%3B BEST Arabidopsis thaliana protein match is: outer envelope membrane protein 7 (TAIR:AT3G52420.1)%3B Has 26 Bl…	4.76086	27.1119
404	AT2G21330	fructose-bisphosphate aldolase 1 [Source:TAIR%3BAcc:AT2G21330]	4.75656	27.0313
405	AT4G01130	GDSL-like Lipase/Acylhydrolase superfamily protein [Source:TAIR%3BAcc:AT4G01130]	4.75624	27.0252
406	AT2G01505	CLAVATA3/ESR-RELATED 16 [Source:TAIR%3BAcc:AT2G01505]	4.75357	26.9753
407	AT3G27690	photosystem II light harvesting complex gene 2.3 [Source:TAIR%3BAcc:AT3G27690]	4.75357	26.9753
408	AT4G19030	NOD26-like major intrinsic protein 1 [Source:TAIR%3BAcc:AT4G19030]	4.75357	26.9753
409	AT1G14700	purple acid phosphatase 3 [Source:TAIR%3BAcc:AT1G14700]	4.7467	26.8472
410	AT5G35490	mto 1 responding up 1 [Source:TAIR%3BAcc:AT5G35490]	4.74541	26.8233
411	AT3G21870	cyclin p2%3B1 [Source:TAIR%3BAcc:AT3G21870]	4.74511	26.8175
412	AT5G02120	one helix protein [Source:TAIR%3BAcc:AT5G02120]	4.74431	26.8028
413	AT5G53592	FBD-like domain family protein [Source:TAIR%3BAcc:AT5G53592]	4.73816	26.6887
414	AT5G20740	Plant invertase/pectin methylesterase inhibitor superfamily protein [Source:TAIR%3BAcc:AT5G20740]	4.73816	26.6887
415	AT1G01200	RAB GTPase homolog A3 [Source:TAIR%3BAcc:AT1G01200]	4.73816	26.6887
416	AT5G15960	stress-responsive protein (KIN1) / stress-induced protein (KIN1) [Source:TAIR%3BAcc:AT5G15960]	4.73677	26.6631
417	AT1G80690	PPPDE putative thiol peptidase family protein [Source:TAIR%3BAcc:AT1G80690]	4.73564	26.6423
418	AT1G70210	CYCLIN D1%3B1 [Source:TAIR%3BAcc:AT1G70210]	4.734	26.612
419	AT1G30280	Chaperone DnaJ-domain superfamily protein [Source:TAIR%3BAcc:AT1G30280]	4.73339	26.6006
420	AT1G05540	Protein of unknown function (DUF295) [Source:TAIR%3BAcc:AT1G05540]	4.73203	26.5757
421	AT4G38770	proline-rich protein 4 [Source:TAIR%3BAcc:AT4G38770]	4.7311	26.5585
422	AT1G62975	basic helix-loop-helix (bHLH) DNA-binding superfamily protein [Source:TAIR%3BAcc:AT1G62975]	4.7266	26.4757
423	AT4G16447	unknown protein%3B Has 30201 Blast hits to 17322 proteins in 780 species: Archae - 12%3B Bacteria - 1396%3B Metazoa - 17338%3B Fungi - 3422%3B Plants - 5037%3B Viruses - 0%3B Other Eukaryotes - 2996 (source: NCBI BLink). [Source:TAIR%3BAcc:AT4G16447]	4.7266	26.4757
424	AT2G35130	Tetratricopeptide repeat (TPR)-like superfamily protein [Source:TAIR%3BAcc:AT2G35130]	4.71417	26.2487
425	AT3G59400	enzyme binding%3Btetrapyrrole binding [Source:TAIR%3BAcc:AT3G59400]	4.70894	26.1536
426	AT4G23750	cytokinin response factor 2 [Source:TAIR%3BAcc:AT4G23750]	4.70785	26.134
427	AT2G22170	Lipase/lipooxygenase%2C PLAT/LH2 family protein [Source:TAIR%3BAcc:AT2G22170]	4.70732	26.1242
428	AT3G48720	HXXXD-type acyl-transferase family protein [Source:TAIR%3BAcc:AT3G48720]	4.7049	26.0805
429	AT5G55730	FASCICLIN-like arabinogalactan 1 [Source:TAIR%3BAcc:AT5G55730]	4.70415	26.067
430	AT5G10080	Eukaryotic aspartyl protease family protein [Source:TAIR%3BAcc:AT5G10080]	4.69912	25.9762
431	AT3G48970	Heavy metal transport/detoxification superfamily protein [Source:TAIR%3BAcc:AT3G48970]	4.69912	25.9762
432	AT5G59340	WUSCHEL related homeobox 2 [Source:TAIR%3BAcc:AT5G59340]	4.69912	25.9762
433	AT3G16120	Dynein light chain type 1 family protein [Source:TAIR%3BAcc:AT3G16120]	4.69912	25.9762
434	AT5G26670	Pectinacetylesterase family protein [Source:TAIR%3BAcc:AT5G26670]	4.69912	25.9762
435	AT4G20370	PEBP (phosphatidylethanolamine-binding protein) family protein [Source:TAIR%3BAcc:AT4G20370]	4.69912	25.9762
436	AT2G38120	Transmembrane amino acid transporter family protein [Source:TAIR%3BAcc:AT2G38120]	4.69843	25.9639
437	AT2G28605	Photosystem II reaction center PsbP family protein [Source:TAIR%3BAcc:AT2G28605]	4.69796	25.9554
438	AT1G04680	Pectin lyase-like superfamily protein [Source:TAIR%3BAcc:AT1G04680]	4.6977	25.9506
439	AT5G01240	like AUXIN RESISTANT 1 [Source:TAIR%3BAcc:AT5G01240]	4.69654	25.9297
440	AT3G15850	fatty acid desaturase 5 [Source:TAIR%3BAcc:AT3G15850]	4.69484	25.8994
441	AT5G09820	Plastid-lipid associated protein PAP / fibrillin family protein [Source:TAIR%3BAcc:AT5G09820]	4.69046	25.8208
442	AT4G19170	nine-cis-epoxycarotenoid dioxygenase 4 [Source:TAIR%3BAcc:AT4G19170]	4.68816	25.7796
443	AT1G49975	INVOLVED IN: photosynthesis%3B LOCATED IN: photosystem I%2C chloroplast%2C thylakoid membrane%3B EXPRESSED IN: 20 plant structures%3B EXPRESSED DURING: 13 growth stages%3B CONTAINS InterPro DOMAIN/s: Photosystem I reaction centre subunit N (InterPro:IPR008796)%3B /.../4 Blast hits to 34 proteins in 14 species: Archae - 0%3B Bacteria - 0%3B Metazoa - 0%3B Fungi - 0%3B Plants - 34%3B Viruses - 0%3B…	4.68569	25.7355
444	AT1G02205	Fatty acid hydroxylase superfamily [Source:TAIR%3BAcc:AT1G02205]	4.68221	25.6735
445	AT1G12020	unknown protein%3B BEST Arabidopsis thaliana protein match is: unknown protein (TAIR:AT1G62422.1)%3B Has 89 Blast hits to 88 proteins in 16 species: Archae - 0%3B Bacteria - 0%3B Metazoa - 0%3B Fungi - 0%3B Plants - 87%3B Viruses - 0%3B Other Eukaryotes - 2 (source /.../ BLink). [Source:TAIR%3BAcc:AT1G12020]	4.6794	25.6236
446	AT4G16610	C2H2-like zinc finger protein [Source:TAIR%3BAcc:AT4G16610]	4.67676	25.5767
447	AT2G26215	-	4.6711	25.4767
448	AT2G01990	unknown protein%3B BEST Arabidopsis thaliana protein match is: unknown protein (TAIR:AT1G14630.1)%3B Has 118 Blast hits to 118 proteins in 14 species: Archae - 0%3B Bacteria - 0%3B Metazoa - 0%3B Fungi - 0%3B Plants - 118%3B Viruses - 0%3B Other Eukaryotes - 0 (sou /.../CBI BLink). [Source:TAIR%3BAcc:AT2G01990]	4.6711	25.4767
449	AT3G59710	NAD(P)-binding Rossmann-fold superfamily protein [Source:TAIR%3BAcc:AT3G59710]	4.6711	25.4767
450	AT4G36540	BR enhanced expression 2 [Source:TAIR%3BAcc:AT4G36540]	4.66853	25.4313
451	AT5G43870	Plant protein of unknown function (DUF828) with plant pleckstrin homology-like region [Source:TAIR%3BAcc:AT5G43870]	4.65893	25.2626
452	AT5G15970	stress-responsive protein (KIN2) / stress-induced protein (KIN2) / cold-responsive protein (COR6.6) / cold-regulated protein (COR6.6) [Source:TAIR%3BAcc:AT5G15970]	4.6579	25.2445
453	AT1G12900	glyceraldehyde 3-phosphate dehydrogenase A subunit 2 [Source:TAIR%3BAcc:AT1G12900]	4.65405	25.1773
454	AT1G65230	Uncharacterized conserved protein (DUF2358) [Source:TAIR%3BAcc:AT1G65230]	4.65053	25.1159
455	AT5G23100	Protein of unknown function%2C DUF617 [Source:TAIR%3BAcc:AT5G23100]	4.64973	25.102
456	AT3G54400	Eukaryotic aspartyl protease family protein [Source:TAIR%3BAcc:AT3G54400]	4.64254	24.9771
457	AT1G13430	sulfotransferase 4C [Source:TAIR%3BAcc:AT1G13430]	4.64254	24.9771
458	AT5G24570	unknown protein%3B Has 30201 Blast hits to 17322 proteins in 780 species: Archae - 12%3B Bacteria - 1396%3B Metazoa - 17338%3B Fungi - 3422%3B Plants - 5037%3B Viruses - 0%3B Other Eukaryotes - 2996 (source: NCBI BLink). [Source:TAIR%3BAcc:AT5G24570]	4.64254	24.9771
459	AT2G39705	ROTUNDIFOLIA like 8 [Source:TAIR%3BAcc:AT2G39705]	4.63675	24.8772
460	AT2G16630	Pollen Ole e 1 allergen and extensin family protein [Source:TAIR%3BAcc:AT2G16630]	4.63095	24.7773
461	AT5G23060	calcium sensing receptor [Source:TAIR%3BAcc:AT5G23060]	4.63047	24.769
462	AT1G76530	Auxin efflux carrier family protein [Source:TAIR%3BAcc:AT1G76530]	4.62804	24.7273
463	AT3G14630	cytochrome P450%2C family 72%2C subfamily A%2C polypeptide 9 [Source:TAIR%3BAcc:AT3G14630]	4.62317	24.6441
464	AT4G09350	Chaperone DnaJ-domain superfamily protein [Source:TAIR%3BAcc:AT4G09350]	4.61927	24.5775
465	AT4G37240	unknown protein%3B FUNCTIONS IN: molecular_function unknown%3B INVOLVED IN: N-terminal protein myristoylation%3B LOCATED IN: cellular_component unknown%3B EXPRESSED IN: 22 plant structures%3B EXPRESSED DURING: 13 growth stages%3B BEST Arabidopsis thaliana prote /.../ch is: unknown protein (TAIR:AT2G23690.1)%3B Has 30201 Blast hits to 17322 proteins in 780 species: Archae - 12%3B Bacteria - 1396%3…	4.61339	24.4776
466	AT5G01840	ovate family protein 1 [Source:TAIR%3BAcc:AT5G01840]	4.61339	24.4776
467	AT1G64390	glycosyl hydrolase 9C2 [Source:TAIR%3BAcc:AT1G64390]	4.61139	24.4436
468	AT5G62840	Phosphoglycerate mutase family protein [Source:TAIR%3BAcc:AT5G62840]	4.60562	24.3461
469	AT4G13770	cytochrome P450%2C family 83%2C subfamily A%2C polypeptide 1 [Source:TAIR%3BAcc:AT4G13770]	4.60392	24.3175
470	AT5G42760	Leucine carboxyl methyltransferase [Source:TAIR%3BAcc:AT5G42760]	4.60354	24.3111
471	AT1G72030	Acyl-CoA N-acyltransferases (NAT) superfamily protein [Source:TAIR%3BAcc:AT1G72030]	4.60204	24.2858
472	AT1G60790	Plant protein of unknown function (DUF828) [Source:TAIR%3BAcc:AT1G60790]	4.59561	24.1779
473	AT1G27480	alpha/beta-Hydrolases superfamily protein [Source:TAIR%3BAcc:AT1G27480]	4.59254	24.1264
474	AT2G34620	Mitochondrial transcription termination factor family protein [Source:TAIR%3BAcc:AT2G34620]	4.5891	24.0689
475	AT4G22570	adenine phosphoribosyl transferase 3 [Source:TAIR%3BAcc:AT4G22570]	4.58499	24.0004
476	AT3G12870	unknown protein%3B BEST Arabidopsis thaliana protein match is: unknown protein (TAIR:AT5G56120.1)%3B Has 70 Blast hits to 70 proteins in 12 species: Archae - 0%3B Bacteria - 0%3B Metazoa - 0%3B Fungi - 0%3B Plants - 70%3B Viruses - 0%3B Other Eukaryotes - 0 (source /.../ BLink). [Source:TAIR%3BAcc:AT3G12870]	4.58364	23.978
477	AT5G02640	unknown protein%3B BEST Arabidopsis thaliana protein match is: unknown protein (TAIR:AT3G46300.1)%3B Has 37 Blast hits to 37 proteins in 10 species: Archae - 0%3B Bacteria - 0%3B Metazoa - 0%3B Fungi - 0%3B Plants - 37%3B Viruses - 0%3B Other Eukaryotes - 0 (source /.../ BLink). [Source:TAIR%3BAcc:AT5G02640]	4.58364	23.978
478	AT2G04570	GDSL-like Lipase/Acylhydrolase superfamily protein [Source:TAIR%3BAcc:AT2G04570]	4.58364	23.978
479	AT4G31890	ARM repeat superfamily protein [Source:TAIR%3BAcc:AT4G31890]	4.58364	23.978
480	AT1G35170	TRAM%2C LAG1 and CLN8 (TLC) lipid-sensing domain containing protein [Source:TAIR%3BAcc:AT1G35170]	4.58364	23.978
481	AT2G38750	annexin 4 [Source:TAIR%3BAcc:AT2G38750]	4.58052	23.9262
482	AT2G01918	PsbQ-like 3 [Source:TAIR%3BAcc:AT2G01918]	4.57611	23.8532
483	AT4G17340	tonoplast intrinsic protein 2%3B2 [Source:TAIR%3BAcc:AT4G17340]	4.57372	23.8137
484	AT2G40150	TRICHOME BIREFRINGENCE-LIKE 28 [Source:TAIR%3BAcc:AT2G40150]	4.57359	23.8115
485	AT1G65900	unknown protein%3B FUNCTIONS IN: molecular_function unknown%3B INVOLVED IN: biological_process unknown%3B LOCATED IN: endomembrane system%3B EXPRESSED IN: 21 plant structures%3B EXPRESSED DURING: 13 growth stages%3B Has 306 Blast hits to 306 proteins in 119 spe /.../Archae - 19%3B Bacteria - 238%3B Metazoa - 0%3B Fungi - 0%3B Plants - 34%3B Viruses - 0%3B Other Eukaryotes - 15 (source: NCBI BLink…	4.57359	23.8115
486	AT3G04140	Ankyrin repeat family protein [Source:TAIR%3BAcc:AT3G04140]	4.57267	23.7964
487	AT4G12880	early nodulin-like protein 19 [Source:TAIR%3BAcc:AT4G12880]	4.57247	23.793
488	AT1G20070	unknown protein%3B FUNCTIONS IN: molecular_function unknown%3B INVOLVED IN: biological_process unknown%3B LOCATED IN: chloroplast%3B EXPRESSED IN: 20 plant structures%3B EXPRESSED DURING: 11 growth stages%3B Has 26 Blast hits to 26 proteins in 9 species: Archae /.../Bacteria - 0%3B Metazoa - 0%3B Fungi - 2%3B Plants - 24%3B Viruses - 0%3B Other Eukaryotes - 0 (source: NCBI BLink). [Source:TAIR%3B…	4.57089	23.767
489	AT5G61660	glycine-rich protein [Source:TAIR%3BAcc:AT5G61660]	4.57043	23.7595
490	AT1G68810	basic helix-loop-helix (bHLH) DNA-binding superfamily protein [Source:TAIR%3BAcc:AT1G68810]	4.56853	23.7283
491	AT1G12330	unknown protein%3B INVOLVED IN: biological_process unknown%3B LOCATED IN: chloroplast%3B EXPRESSED IN: 21 plant structures%3B EXPRESSED DURING: 12 growth stages%3B BEST Arabidopsis thaliana protein match is: unknown protein (TAIR:AT5G12900.1)%3B Has 249 Blast h /.../ 249 proteins in 27 species: Archae - 0%3B Bacteria - 0%3B Metazoa - 7%3B Fungi - 14%3B Plants - 217%3B Viruses - 0%3B Other Eukaryo…	4.56636	23.6926
492	AT3G01500	carbonic anhydrase 1 [Source:TAIR%3BAcc:AT3G01500]	4.5615	23.6128
493	AT3G17050	transposable element gene [Source:TAIR%3BAcc:AT3G17050]	4.55939	23.5784
494	AT1G49580	Calcium-dependent protein kinase (CDPK) family protein [Source:TAIR%3BAcc:AT1G49580]	4.55633	23.5284
495	AT5G27290	unknown protein%3B LOCATED IN: chloroplast%3B EXPRESSED IN: 22 plant structures%3B EXPRESSED DURING: 13 growth stages%3B BEST Arabidopsis thaliana protein match is: unknown protein (TAIR:AT1G54680.3)%3B Has 30201 Blast hits to 17322 proteins in 780 species: A /.../- 12%3B Bacteria - 1396%3B Metazoa - 17338%3B Fungi - 3422%3B Plants - 5037%3B Viruses - 0%3B Other Eukaryotes - 2996 (source: NCBI BL…	4.5544	23.497
496	AT4G29905	unknown protein%3B BEST Arabidopsis thaliana protein match is: unknown protein (TAIR:AT5G57123.1)%3B Has 73 Blast hits to 73 proteins in 13 species: Archae - 0%3B Bacteria - 0%3B Metazoa - 0%3B Fungi - 0%3B Plants - 73%3B Viruses - 0%3B Other Eukaryotes - 0 (source /.../ BLink). [Source:TAIR%3BAcc:AT4G29905]	4.54917	23.4119
497	AT3G10570	cytochrome P450%2C family 77%2C subfamily A%2C polypeptide 6 [Source:TAIR%3BAcc:AT3G10570]	4.54551	23.3526
498	AT1G33930	P-loop containing nucleoside triphosphate hydrolases superfamily protein [Source:TAIR%3BAcc:AT1G33930]	4.54551	23.3526
499	AT4G37750	Integrase-type DNA-binding superfamily protein [Source:TAIR%3BAcc:AT4G37750]	4.54551	23.3526
500	AT1G10530	unknown protein%3B FUNCTIONS IN: molecular_function unknown%3B INVOLVED IN: N-terminal protein myristoylation%3B BEST Arabidopsis thaliana protein match is: unknown protein (TAIR:AT1G60010.1)%3B Has 143 Blast hits to 143 proteins in 14 species: Archae - 0%3B /.../ia - 0%3B Metazoa - 0%3B Fungi - 0%3B Plants - 143%3B Viruses - 0%3B Other Eukaryotes - 0 (source: NCBI BLink). [Source:TAIR%3BAcc:AT1G…	4.54551	23.3526
501	AT1G64690	branchless trichome [Source:TAIR%3BAcc:AT1G64690]	4.54551	23.3526
502	AT2G44745	WRKY family transcription factor [Source:TAIR%3BAcc:AT2G44745]	4.54551	23.3526
503	AT3G17350	unknown protein%3B FUNCTIONS IN: molecular_function unknown%3B INVOLVED IN: biological_process unknown%3B LOCATED IN: endomembrane system%3B EXPRESSED IN: 19 plant structures%3B EXPRESSED DURING: 13 growth stages%3B BEST Arabidopsis thaliana protein match is: u /.../ protein (TAIR:AT5G50290.1)%3B Has 203 Blast hits to 203 proteins in 13 species: Archae - 0%3B Bacteria - 0%3B Metazoa - 0%3B Fungi …	4.543	23.312
504	AT5G11410	Protein kinase superfamily protein [Source:TAIR%3BAcc:AT5G11410]	4.543	23.312
505	AT5G66520	Tetratricopeptide repeat (TPR)-like superfamily protein [Source:TAIR%3BAcc:AT5G66520]	4.53473	23.1788
506	AT2G13820	Bifunctional inhibitor/lipid-transfer protein/seed storage 2S albumin superfamily protein [Source:TAIR%3BAcc:AT2G13820]	4.53473	23.1788
507	AT2G23130	arabinogalactan protein 17 [Source:TAIR%3BAcc:AT2G23130]	4.53473	23.1788
508	AT5G44020	HAD superfamily%2C subfamily IIIB acid phosphatase [Source:TAIR%3BAcc:AT5G44020]	4.53266	23.1455
509	AT5G02540	NAD(P)-binding Rossmann-fold superfamily protein [Source:TAIR%3BAcc:AT5G02540]	4.53117	23.1217
510	AT5G03120	unknown protein%3B FUNCTIONS IN: molecular_function unknown%3B INVOLVED IN: biological_process unknown%3B LOCATED IN: endomembrane system%3B EXPRESSED IN: 21 plant structures%3B EXPRESSED DURING: 13 growth stages%3B Has 14 Blast hits to 14 proteins in 4 species /.../ae - 0%3B Bacteria - 0%3B Metazoa - 0%3B Fungi - 0%3B Plants - 14%3B Viruses - 0%3B Other Eukaryotes - 0 (source: NCBI BLink). [Sour…	4.52883	23.0841
511	AT3G46770	AP2/B3-like transcriptional factor family protein [Source:TAIR%3BAcc:AT3G46770]	4.52224	22.979
512	AT3G21890	B-box type zinc finger family protein [Source:TAIR%3BAcc:AT3G21890]	4.52224	22.979
513	AT3G56970	basic helix-loop-helix (bHLH) DNA-binding superfamily protein [Source:TAIR%3BAcc:AT3G56970]	4.52224	22.979
514	AT2G26270	FUNCTIONS IN: molecular_function unknown%3B INVOLVED IN: biological_process unknown%3B LOCATED IN: endomembrane system%3B BEST Arabidopsis thaliana protein match is: BRCT domain-containing DNA repair protein (TAIR:AT3G43930.1)%3B Has 29 Blast hits to 29 pro /.../in 9 species: Archae - 0%3B Bacteria - 0%3B Metazoa - 0%3B Fungi - 0%3B Plants - 29%3B Viruses - 0%3B Other Eukaryotes - 0 (source: NCBI…	4.52224	22.979
515	AT1G23760	BURP domain-containing protein [Source:TAIR%3BAcc:AT1G23760]	4.52224	22.979
516	AT1G31950	Terpenoid cyclases/Protein prenyltransferases superfamily protein [Source:TAIR%3BAcc:AT1G31950]	4.52224	22.979
517	AT1G46264	heat shock transcription factor B4 [Source:TAIR%3BAcc:AT1G46264]	4.52224	22.979
518	AT3G10840	alpha/beta-Hydrolases superfamily protein [Source:TAIR%3BAcc:AT3G10840]	4.51894	22.9264
519	AT2G37170	plasma membrane intrinsic protein 2 [Source:TAIR%3BAcc:AT2G37170]	4.51789	22.9097
520	AT4G01080	TRICHOME BIREFRINGENCE-LIKE 26 [Source:TAIR%3BAcc:AT4G01080]	4.50823	22.7569
521	AT2G26580	plant-specific transcription factor YABBY family protein [Source:TAIR%3BAcc:AT2G26580]	4.50791	22.7519
522	AT3G05800	AtBS1(activation-tagged BRI1 suppressor 1)-interacting factor 1 [Source:TAIR%3BAcc:AT3G05800]	4.50353	22.6829
523	AT1G22630	unknown protein%3B LOCATED IN: chloroplast%3B EXPRESSED IN: 21 plant structures%3B EXPRESSED DURING: 13 growth stages%3B Has 87 Blast hits to 86 proteins in 34 species: Archae - 0%3B Bacteria - 13%3B Metazoa - 27%3B Fungi - 0%3B Plants - 40%3B Viruses - 0%3B Other Euka /.../ - 7 (source: NCBI BLink). [Source:TAIR%3BAcc:AT1G22630]	4.50087	22.6411
524	AT1G34640	peptidases [Source:TAIR%3BAcc:AT1G34640]	4.49409	22.5349
525	AT3G43720	Bifunctional inhibitor/lipid-transfer protein/seed storage 2S albumin superfamily protein [Source:TAIR%3BAcc:AT3G43720]	4.49384	22.5311
526	AT5G62730	Major facilitator superfamily protein [Source:TAIR%3BAcc:AT5G62730]	4.49053	22.4794
527	AT1G56720	Protein kinase superfamily protein [Source:TAIR%3BAcc:AT1G56720]	4.49053	22.4794
528	AT3G49750	receptor like protein 44 [Source:TAIR%3BAcc:AT3G49750]	4.49053	22.4794
529	AT1G01620	plasma membrane intrinsic protein 1C [Source:TAIR%3BAcc:AT1G01620]	4.48929	22.46
530	AT3G47070	LOCATED IN: thylakoid%2C chloroplast thylakoid membrane%2C chloroplast%2C chloroplast envelope%3B EXPRESSED IN: 22 plant structures%3B EXPRESSED DURING: 13 growth stages%3B CONTAINS InterPro DOMAIN/s: Thylakoid soluble phosphoprotein TSP9 (InterPro:IPR021584)%3B /.../ Blast hits to 37 proteins in 10 species: Archae - 0%3B Bacteria - 0%3B Metazoa - 0%3B Fungi - 0%3B Plants - 37%3B Viruses - 0%3B O…	4.48612	22.4107
531	AT4G21620	glycine-rich protein [Source:TAIR%3BAcc:AT4G21620]	4.48149	22.3389
532	AT5G61130	plasmodesmata callose-binding protein 1 [Source:TAIR%3BAcc:AT5G61130]	4.48059	22.325
533	AT4G39250	RAD-like 1 [Source:TAIR%3BAcc:AT4G39250]	4.47981	22.3129
534	AT2G35345	unknown protein%3B Has 2 Blast hits to 2 proteins in 1 species: Archae - 0%3B Bacteria - 0%3B Metazoa - 0%3B Fungi - 0%3B Plants - 2%3B Viruses - 0%3B Other Eukaryotes - 0 (source: NCBI BLink). [Source:TAIR%3BAcc:AT2G35345]	4.47512	22.2406
535	AT1G33700	Beta-glucosidase%2C GBA2 type family protein [Source:TAIR%3BAcc:AT1G33700]	4.47512	22.2406
536	AT5G59130	Subtilase family protein [Source:TAIR%3BAcc:AT5G59130]	4.47317	22.2104
537	AT5G51560	Leucine-rich repeat protein kinase family protein [Source:TAIR%3BAcc:AT5G51560]	4.46745	22.1226
538	AT2G18300	basic helix-loop-helix (bHLH) DNA-binding superfamily protein [Source:TAIR%3BAcc:AT2G18300]	4.46415	22.0721
539	AT1G04240	AUX/IAA transcriptional regulator family protein [Source:TAIR%3BAcc:AT1G04240]	4.46406	22.0707
540	AT5G44568	unknown protein%3B FUNCTIONS IN: molecular_function unknown%3B INVOLVED IN: biological_process unknown%3B LOCATED IN: endomembrane system%3B Has 19 Blast hits to 19 proteins in 2 species: Archae - 0%3B Bacteria - 0%3B Metazoa - 0%3B Fungi - 0%3B Plants - 19%3B Viruse /.../ Other Eukaryotes - 0 (source: NCBI BLink). [Source:TAIR%3BAcc:AT5G44568]	4.45979	22.0055
541	AT5G18020	SAUR-like auxin-responsive protein family [Source:TAIR%3BAcc:AT5G18020]	4.45811	21.9799
542	AT1G22740	RAB GTPase homolog G3B [Source:TAIR%3BAcc:AT1G22740]	4.45811	21.9799
543	AT5G58500	Protein of unknown function (DUF640) [Source:TAIR%3BAcc:AT5G58500]	4.45811	21.9799
544	AT1G22065	unknown protein%3B FUNCTIONS IN: molecular_function unknown%3B INVOLVED IN: biological_process unknown%3B LOCATED IN: cellular_component unknown%3B BEST Arabidopsis thaliana protein match is: unknown protein (TAIR:AT1G77885.1)%3B Has 30201 Blast hits to 17322 /.../ins in 780 species: Archae - 12%3B Bacteria - 1396%3B Metazoa - 17338%3B Fungi - 3422%3B Plants - 5037%3B Viruses - 0%3B Other Eukaryo…	4.45811	21.9799
545	AT4G11911	unknown protein%3B FUNCTIONS IN: molecular_function unknown%3B INVOLVED IN: biological_process unknown%3B LOCATED IN: chloroplast%3B BEST Arabidopsis thaliana protein match is: unknown protein (TAIR:AT4G11910.1)%3B Has 30201 Blast hits to 17322 proteins in 78 /.../ies: Archae - 12%3B Bacteria - 1396%3B Metazoa - 17338%3B Fungi - 3422%3B Plants - 5037%3B Viruses - 0%3B Other Eukaryotes - 2996 (sou…	4.45811	21.9799
546	AT4G02800	unknown protein%3B FUNCTIONS IN: molecular_function unknown%3B INVOLVED IN: biological_process unknown%3B LOCATED IN: chloroplast%3B EXPRESSED IN: 16 plant structures%3B EXPRESSED DURING: 9 growth stages%3B BEST Arabidopsis thaliana protein match is: unknown pr /.../(TAIR:AT5G01970.1)%3B Has 3209 Blast hits to 2720 proteins in 308 species: Archae - 13%3B Bacteria - 213%3B Metazoa - 1207%3B Fungi …	4.45811	21.9799
547	AT5G16030	unknown protein%3B BEST Arabidopsis thaliana protein match is: unknown protein (TAIR:AT3G02500.1)%3B Has 30201 Blast hits to 17322 proteins in 780 species: Archae - 12%3B Bacteria - 1396%3B Metazoa - 17338%3B Fungi - 3422%3B Plants - 5037%3B Viruses - 0%3B Other Eu /.../es - 2996 (source: NCBI BLink). [Source:TAIR%3BAcc:AT5G16030]	4.45577	21.9442
548	AT1G51080	unknown protein%3B FUNCTIONS IN: molecular_function unknown%3B INVOLVED IN: biological_process unknown%3B LOCATED IN: chloroplast%3B EXPRESSED IN: 15 plant structures%3B EXPRESSED DURING: 11 growth stages%3B Has 101 Blast hits to 98 proteins in 44 species: Arch /.../%3B Bacteria - 0%3B Metazoa - 38%3B Fungi - 10%3B Plants - 27%3B Viruses - 0%3B Other Eukaryotes - 26 (source: NCBI BLink). [Source:…	4.44871	21.8371
549	AT2G04039	unknown protein%3B FUNCTIONS IN: molecular_function unknown%3B LOCATED IN: chloroplast%3B EXPRESSED IN: 21 plant structures%3B EXPRESSED DURING: 13 growth stages%3B CONTAINS InterPro DOMAIN/s: Protein of unknown function DUF2996 (InterPro:IPR021374)%3B Has 159 /.../hits to 159 proteins in 52 species: Archae - 0%3B Bacteria - 76%3B Metazoa - 0%3B Fungi - 0%3B Plants - 38%3B Viruses - 0%3B Other Eu…	4.44772	21.8221
550	AT5G54585	unknown protein%3B Has 30201 Blast hits to 17322 proteins in 780 species: Archae - 12%3B Bacteria - 1396%3B Metazoa - 17338%3B Fungi - 3422%3B Plants - 5037%3B Viruses - 0%3B Other Eukaryotes - 2996 (source: NCBI BLink). [Source:TAIR%3BAcc:AT5G54585]	4.44494	21.78
551	AT1G10360	glutathione S-transferase TAU 18 [Source:TAIR%3BAcc:AT1G10360]	4.44092	21.7195
552	AT2G45180	Bifunctional inhibitor/lipid-transfer protein/seed storage 2S albumin superfamily protein [Source:TAIR%3BAcc:AT2G45180]	4.43759	21.6695
553	AT1G62520	unknown protein%3B BEST Arabidopsis thaliana protein match is: unknown protein (TAIR:AT4G12450.1)%3B Has 388 Blast hits to 388 proteins in 26 species: Archae - 0%3B Bacteria - 1%3B Metazoa - 0%3B Fungi - 8%3B Plants - 376%3B Viruses - 0%3B Other Eukaryotes - 3 (sou /.../CBI BLink). [Source:TAIR%3BAcc:AT1G62520]	4.43608	21.6468
554	AT4G28900	transposable element gene [Source:TAIR%3BAcc:AT4G28900]	4.43164	21.5802
555	AT1G67590	Remorin family protein [Source:TAIR%3BAcc:AT1G67590]	4.42692	21.5097
556	AT4G10310	high-affinity K+ transporter 1 [Source:TAIR%3BAcc:AT4G10310]	4.42494	21.4803
557	AT5G54270	light-harvesting chlorophyll B-binding protein 3 [Source:TAIR%3BAcc:AT5G54270]	4.42368	21.4615
558	AT5G58480	O-Glycosyl hydrolases family 17 protein [Source:TAIR%3BAcc:AT5G58480]	4.42014	21.409
559	AT2G06850	xyloglucan endotransglucosylase/hydrolase 4 [Source:TAIR%3BAcc:AT2G06850]	4.41899	21.3919
560	AT2G39250	Integrase-type DNA-binding superfamily protein [Source:TAIR%3BAcc:AT2G39250]	4.41571	21.3434
561	AT2G29300	NAD(P)-binding Rossmann-fold superfamily protein [Source:TAIR%3BAcc:AT2G29300]	4.40807	21.2306
562	AT1G15825	hydroxyproline-rich glycoprotein family protein [Source:TAIR%3BAcc:AT1G15825]	4.40112	21.1286
563	AT1G27380	ROP-interactive CRIB motif-containing protein 2 [Source:TAIR%3BAcc:AT1G27380]	4.40112	21.1286
564	AT1G44740	unknown protein%3B FUNCTIONS IN: molecular_function unknown%3B INVOLVED IN: biological_process unknown%3B LOCATED IN: mitochondrion%3B EXPRESSED IN: embryo%2C leaf whorl%2C flower%2C seed%3B EXPRESSED DURING: F mature embryo stage%2C petal differentiation and expansi /.../ge%2C E expanded cotyledon stage%2C D bilateral stage%3B Has 8 Blast hits to 7 proteins in 3 species: Archae - 0%3B Bacteria -…	4.40112	21.1286
565	AT1G72810	Pyridoxal-5'-phosphate-dependent enzyme family protein [Source:TAIR%3BAcc:AT1G72810]	4.40078	21.1235
566	AT4G25830	Uncharacterised protein family (UPF0497) [Source:TAIR%3BAcc:AT4G25830]	4.39785	21.0807
567	AT4G30020	PA-domain containing subtilase family protein [Source:TAIR%3BAcc:AT4G30020]	4.39785	21.0807
568	AT5G14410	unknown protein%3B Has 23 Blast hits to 23 proteins in 9 species: Archae - 0%3B Bacteria - 0%3B Metazoa - 0%3B Fungi - 0%3B Plants - 23%3B Viruses - 0%3B Other Eukaryotes - 0 (source: NCBI BLink). [Source:TAIR%3BAcc:AT5G14410]	4.3959	21.0521
569	AT2G43550	Scorpion toxin-like knottin superfamily protein [Source:TAIR%3BAcc:AT2G43550]	4.39463	21.0337
570	AT4G13840	HXXXD-type acyl-transferase family protein [Source:TAIR%3BAcc:AT4G13840]	4.39256	21.0035
571	AT2G42220	Rhodanese/Cell cycle control phosphatase superfamily protein [Source:TAIR%3BAcc:AT2G42220]	4.3914	20.9866
572	AT1G36675	glycine-rich protein [Source:TAIR%3BAcc:AT1G36675]	4.391	20.9808
573	AT3G26445	beta-1%2C4-N-acetylglucosaminyltransferase family protein [Source:TAIR%3BAcc:AT3G26445]	4.391	20.9808
574	AT1G24020	MLP-like protein 423 [Source:TAIR%3BAcc:AT1G24020]	4.391	20.9808
575	AT5G56747	transposable element gene [Source:TAIR%3BAcc:AT5G56747]	4.391	20.9808
576	AT1G47578	Biotin/lipoate A/B protein ligase family [Source:TAIR%3BAcc:AT1G47578]	4.391	20.9808
577	AT2G26740	soluble epoxide hydrolase [Source:TAIR%3BAcc:AT2G26740]	4.391	20.9808
578	AT1G74458	unknown protein%3B LOCATED IN: endomembrane system%3B Has 9 Blast hits to 9 proteins in 4 species: Archae - 0%3B Bacteria - 0%3B Metazoa - 0%3B Fungi - 0%3B Plants - 9%3B Viruses - 0%3B Other Eukaryotes - 0 (source: NCBI BLink). [Source:TAIR%3BAcc:AT1G74458]	4.391	20.9808
579	AT2G34925	CLAVATA3/ESR-RELATED 42 [Source:TAIR%3BAcc:AT2G34925]	4.391	20.9808
580	AT1G12500	Nucleotide-sugar transporter family protein [Source:TAIR%3BAcc:AT1G12500]	4.38983	20.9638
581	AT5G66052	unknown protein%3B Has 30201 Blast hits to 17322 proteins in 780 species: Archae - 12%3B Bacteria - 1396%3B Metazoa - 17338%3B Fungi - 3422%3B Plants - 5037%3B Viruses - 0%3B Other Eukaryotes - 2996 (source: NCBI BLink). [Source:TAIR%3BAcc:AT5G66052]	4.38436	20.8844
582	AT4G00400	glycerol-3-phosphate acyltransferase 8 [Source:TAIR%3BAcc:AT4G00400]	4.38279	20.8618
583	AT3G22210	unknown protein%3B FUNCTIONS IN: molecular_function unknown%3B INVOLVED IN: biological_process unknown%3B LOCATED IN: endomembrane system%3B EXPRESSED IN: 21 plant structures%3B EXPRESSED DURING: 13 growth stages%3B Has 26 Blast hits to 26 proteins in 13 specie /.../hae - 0%3B Bacteria - 0%3B Metazoa - 0%3B Fungi - 0%3B Plants - 26%3B Viruses - 0%3B Other Eukaryotes - 0 (source: NCBI BLink). [Sou…	4.37165	20.7013
584	AT1G72645	unknown protein%3B FUNCTIONS IN: molecular_function unknown%3B INVOLVED IN: biological_process unknown%3B LOCATED IN: endomembrane system%3B Has 35333 Blast hits to 34131 proteins in 2444 species: Archae - 798%3B Bacteria - 22429%3B Metazoa - 974%3B Fungi - 991%3B /.../ - 531%3B Viruses - 0%3B Other Eukaryotes - 9610 (source: NCBI BLink). [Source:TAIR%3BAcc:AT1G72645]	4.36851	20.6563
585	AT1G10460	germin-like protein 7 [Source:TAIR%3BAcc:AT1G10460]	4.36791	20.6478
586	AT1G13650	BEST Arabidopsis thaliana protein match is: 18S pre-ribosomal assembly protein gar2-related (TAIR:AT2G03810.4)%3B Has 3688 Blast hits to 1629 proteins in 255 species: Archae - 22%3B Bacteria - 222%3B Metazoa - 684%3B Fungi - 292%3B Plants - 62%3B Viruses - 14%3B /.../Eukaryotes - 2392 (source: NCBI BLink). [Source:TAIR%3BAcc:AT1G13650]	4.35623	20.4812
587	AT3G51510	unknown protein%3B FUNCTIONS IN: molecular_function unknown%3B INVOLVED IN: biological_process unknown%3B LOCATED IN: chloroplast thylakoid membrane%2C chloroplast%3B EXPRESSED IN: 22 plant structures%3B EXPRESSED DURING: 13 growth stages%3B Has 42 Blast hits to /.../teins in 19 species: Archae - 0%3B Bacteria - 0%3B Metazoa - 0%3B Fungi - 0%3B Plants - 40%3B Viruses - 0%3B Other Eukaryotes - 2 (…	4.35486	20.4617
588	AT2G28630	3-ketoacyl-CoA synthase 12 [Source:TAIR%3BAcc:AT2G28630]	4.34595	20.3358
589	AT3G08030	Protein of unknown function%2C DUF642 [Source:TAIR%3BAcc:AT3G08030]	4.34582	20.3339
590	AT1G22690	Gibberellin-regulated family protein [Source:TAIR%3BAcc:AT1G22690]	4.34564	20.3314
591	AT3G56290	unknown protein%3B Has 39 Blast hits to 39 proteins in 15 species: Archae - 0%3B Bacteria - 0%3B Metazoa - 0%3B Fungi - 0%3B Plants - 39%3B Viruses - 0%3B Other Eukaryotes - 0 (source: NCBI BLink). [Source:TAIR%3BAcc:AT3G56290]	4.34564	20.3314
592	AT1G22030	CONTAINS InterPro DOMAIN/s: Protein BYPASS related (InterPro:IPR008511)%3B BEST Arabidopsis thaliana protein match is: unknown protein (TAIR:AT1G77855.1)%3B Has 99 Blast hits to 99 proteins in 17 species: Archae - 0%3B Bacteria - 0%3B Metazoa - 3%3B Fungi - 0 /.../ts - 96%3B Viruses - 0%3B Other Eukaryotes - 0 (source: NCBI BLink). [Source:TAIR%3BAcc:AT1G22030]	4.34445	20.3147
593	AT4G23770	unknown protein%3B BEST Arabidopsis thaliana protein match is: unknown protein (TAIR:AT4G23780.1)%3B Has 17 Blast hits to 17 proteins in 6 species: Archae - 0%3B Bacteria - 2%3B Metazoa - 0%3B Fungi - 0%3B Plants - 13%3B Viruses - 0%3B Other Eukaryotes - 2 (source: /.../BLink). [Source:TAIR%3BAcc:AT4G23770]	4.34107	20.2671
594	AT2G30766	unknown protein%3B FUNCTIONS IN: molecular_function unknown%3B INVOLVED IN: biological_process unknown%3B LOCATED IN: cellular_component unknown%3B Has 30201 Blast hits to 17322 proteins in 780 species: Archae - 12%3B Bacteria - 1396%3B Metazoa - 17338%3B Fungi - /.../ Plants - 5037%3B Viruses - 0%3B Other Eukaryotes - 2996 (source: NCBI BLink). [Source:TAIR%3BAcc:AT2G30766]	4.33853	20.2315
595	AT1G78450	SOUL heme-binding family protein [Source:TAIR%3BAcc:AT1G78450]	4.33598	20.1958
596	AT3G60220	TOXICOS EN LEVADURA 4 [Source:TAIR%3BAcc:AT3G60220]	4.33088	20.1244
597	AT1G25510	Eukaryotic aspartyl protease family protein [Source:TAIR%3BAcc:AT1G25510]	4.32312	20.0165
598	AT1G05420	ovate family protein 12 [Source:TAIR%3BAcc:AT1G05420]	4.32312	20.0165
599	AT5G03130	unknown protein%3B Has 1 Blast hits to 1 proteins in 1 species: Archae - 0%3B Bacteria - 0%3B Metazoa - 0%3B Fungi - 0%3B Plants - 1%3B Viruses - 0%3B Other Eukaryotes - 0 (source: NCBI BLink). [Source:TAIR%3BAcc:AT5G03130]	4.32312	20.0165
600	AT4G28430	Reticulon family protein [Source:TAIR%3BAcc:AT4G28430]	4.32312	20.0165
601	AT1G56430	nicotianamine synthase 4 [Source:TAIR%3BAcc:AT1G56430]	4.32061	19.9817
602	AT1G78990	HXXXD-type acyl-transferase family protein [Source:TAIR%3BAcc:AT1G78990]	4.32061	19.9817
603	AT5G19970	unknown protein%3B Has 1807 Blast hits to 1807 proteins in 277 species: Archae - 0%3B Bacteria - 0%3B Metazoa - 736%3B Fungi - 347%3B Plants - 385%3B Viruses - 0%3B Other Eukaryotes - 339 (source: NCBI BLink). [Source:TAIR%3BAcc:AT5G19970]	4.32061	19.9817
604	AT5G28640	SSXT family protein [Source:TAIR%3BAcc:AT5G28640]	4.32061	19.9817
605	AT4G38340	Plant regulator RWP-RK family protein [Source:TAIR%3BAcc:AT4G38340]	4.32061	19.9817
606	AT5G09980	elicitor peptide 4 precursor [Source:TAIR%3BAcc:AT5G09980]	4.32061	19.9817
607	AT3G49970	Phototropic-responsive NPH3 family protein [Source:TAIR%3BAcc:AT3G49970]	4.32061	19.9817
608	AT2G21050	like AUXIN RESISTANT 2 [Source:TAIR%3BAcc:AT2G21050]	4.32061	19.9817
609	AT1G11850	unknown protein%3B FUNCTIONS IN: molecular_function unknown%3B INVOLVED IN: biological_process unknown%3B LOCATED IN: endomembrane system%3B EXPRESSED IN: 19 plant structures%3B EXPRESSED DURING: 12 growth stages%3B Has 38777 Blast hits to 8185 proteins in 741 /.../s: Archae - 46%3B Bacteria - 14846%3B Metazoa - 13013%3B Fungi - 1392%3B Plants - 5894%3B Viruses - 543%3B Other Eukaryotes - 3043 (s…	4.31338	19.8818
610	AT2G43100	isopropylmalate isomerase 2 [Source:TAIR%3BAcc:AT2G43100]	4.30812	19.8094
611	AT3G50685	unknown protein%3B Has 52 Blast hits to 46 proteins in 20 species: Archae - 0%3B Bacteria - 0%3B Metazoa - 0%3B Fungi - 0%3B Plants - 45%3B Viruses - 0%3B Other Eukaryotes - 7 (source: NCBI BLink). [Source:TAIR%3BAcc:AT3G50685]	4.30258	19.7335
612	AT4G37580	Acyl-CoA N-acyltransferases (NAT) superfamily protein [Source:TAIR%3BAcc:AT4G37580]	4.30246	19.7319
613	AT1G01610	glycerol-3-phosphate acyltransferase 4 [Source:TAIR%3BAcc:AT1G01610]	4.30088	19.7103
614	AT1G04520	plasmodesmata-located protein 2 [Source:TAIR%3BAcc:AT1G04520]	4.29985	19.6962
615	AT3G06750	hydroxyproline-rich glycoprotein family protein [Source:TAIR%3BAcc:AT3G06750]	4.2968	19.6547
616	AT5G17165	unknown protein%3B FUNCTIONS IN: molecular_function unknown%3B INVOLVED IN: biological_process unknown%3B LOCATED IN: cellular_component unknown%3B BEST Arabidopsis thaliana protein match is: unknown protein (TAIR:AT3G03150.1)%3B Has 39 Blast hits to 39 prote /.../ 11 species: Archae - 0%3B Bacteria - 0%3B Metazoa - 0%3B Fungi - 0%3B Plants - 39%3B Viruses - 0%3B Other Eukaryotes - 0 (source: NCB…	4.29636	19.6487
617	AT5G35525	PLAC8 family protein [Source:TAIR%3BAcc:AT5G35525]	4.29636	19.6487
618	AT5G44680	DNA glycosylase superfamily protein [Source:TAIR%3BAcc:AT5G44680]	4.29146	19.5821
619	AT4G33220	pectin methylesterase 44 [Source:TAIR%3BAcc:AT4G33220]	4.2893	19.5527
620	AT4G26540	Leucine-rich repeat receptor-like protein kinase family protein [Source:TAIR%3BAcc:AT4G26540]	4.28766	19.5305
621	AT2G35960	NDR1/HIN1-like 12 [Source:TAIR%3BAcc:AT2G35960]	4.28631	19.5122
622	AT4G24790	AAA-type ATPase family protein [Source:TAIR%3BAcc:AT4G24790]	4.28408	19.4822
623	AT3G28420	Putative membrane lipoprotein [Source:TAIR%3BAcc:AT3G28420]	4.28408	19.4822
624	AT5G62670	H(+)-ATPase 11 [Source:TAIR%3BAcc:AT5G62670]	4.28114	19.4425
625	AT1G76570	Chlorophyll A-B binding family protein [Source:TAIR%3BAcc:AT1G76570]	4.27815	19.4022
626	AT2G41170	F-box family protein [Source:TAIR%3BAcc:AT2G41170]	4.27621	19.3762
627	AT4G28250	expansin B3 [Source:TAIR%3BAcc:AT4G28250]	4.2717	19.3156
628	AT1G25450	3-ketoacyl-CoA synthase 5 [Source:TAIR%3BAcc:AT1G25450]	4.2717	19.3156
629	AT1G66140	zinc finger protein 4 [Source:TAIR%3BAcc:AT1G66140]	4.27048	19.2994
630	AT3G62475	transposable element gene [Source:TAIR%3BAcc:AT3G62475]	4.26717	19.2551
631	AT1G15820	light harvesting complex photosystem II subunit 6 [Source:TAIR%3BAcc:AT1G15820]	4.26697	19.2525
632	AT5G35480	unknown protein%3B Has 1807 Blast hits to 1807 proteins in 277 species: Archae - 0%3B Bacteria - 0%3B Metazoa - 736%3B Fungi - 347%3B Plants - 385%3B Viruses - 0%3B Other Eukaryotes - 339 (source: NCBI BLink). [Source:TAIR%3BAcc:AT5G35480]	4.25949	19.1529
633	AT1G29530	unknown protein%3B BEST Arabidopsis thaliana protein match is: unknown protein (TAIR:AT2G34310.3)%3B Has 84 Blast hits to 78 proteins in 24 species: Archae - 2%3B Bacteria - 4%3B Metazoa - 9%3B Fungi - 8%3B Plants - 55%3B Viruses - 0%3B Other Eukaryotes - 6 (source /.../ BLink). [Source:TAIR%3BAcc:AT1G29530]	4.25134	19.0451
634	AT2G16990	Major facilitator superfamily protein [Source:TAIR%3BAcc:AT2G16990]	4.24661	18.9826
635	AT5G59360	unknown protein%3B Has 1807 Blast hits to 1807 proteins in 277 species: Archae - 0%3B Bacteria - 0%3B Metazoa - 736%3B Fungi - 347%3B Plants - 385%3B Viruses - 0%3B Other Eukaryotes - 339 (source: NCBI BLink). [Source:TAIR%3BAcc:AT5G59360]	4.24661	18.9826
636	AT5G66580	unknown protein%3B FUNCTIONS IN: molecular_function unknown%3B INVOLVED IN: N-terminal protein myristoylation%3B LOCATED IN: cellular_component unknown%3B BEST Arabidopsis thaliana protein match is: unknown protein (TAIR:AT3G50800.1)%3B Has 1807 Blast hits to /.../proteins in 277 species: Archae - 0%3B Bacteria - 0%3B Metazoa - 736%3B Fungi - 347%3B Plants - 385%3B Viruses - 0%3B Other Eukaryotes…	4.24661	18.9826
637	AT2G30790	photosystem II subunit P-2 [Source:TAIR%3BAcc:AT2G30790]	4.24661	18.9826
638	AT1G58160	Mannose-binding lectin superfamily protein [Source:TAIR%3BAcc:AT1G58160]	4.24661	18.9826
639	AT1G70880	Polyketide cyclase/dehydrase and lipid transport superfamily protein [Source:TAIR%3BAcc:AT1G70880]	4.24661	18.9826
640	AT5G59660	Leucine-rich repeat protein kinase family protein [Source:TAIR%3BAcc:AT5G59660]	4.24357	18.9426
641	AT5G08330	TCP family transcription factor [Source:TAIR%3BAcc:AT5G08330]	4.24027	18.8994
642	AT3G08940	light harvesting complex photosystem II [Source:TAIR%3BAcc:AT3G08940]	4.23979	18.8931
643	AT3G09540	Pectin lyase-like superfamily protein [Source:TAIR%3BAcc:AT3G09540]	4.22936	18.757
644	AT3G07200	RING/U-box superfamily protein [Source:TAIR%3BAcc:AT3G07200]	4.22365	18.6829
645	AT3G49230	unknown protein%3B Has 2 Blast hits to 2 proteins in 1 species: Archae - 0%3B Bacteria - 0%3B Metazoa - 0%3B Fungi - 0%3B Plants - 2%3B Viruses - 0%3B Other Eukaryotes - 0 (source: NCBI BLink). [Source:TAIR%3BAcc:AT3G49230]	4.22107	18.6496
646	AT5G20630	germin 3 [Source:TAIR%3BAcc:AT5G20630]	4.22049	18.642
647	AT3G09035	Concanavalin A-like lectin family protein [Source:TAIR%3BAcc:AT3G09035]	4.22027	18.6392
648	AT2G38210	putative PDX1-like protein 4 [Source:TAIR%3BAcc:AT2G38210]	4.21901	18.6229
649	AT1G45130	beta-galactosidase 5 [Source:TAIR%3BAcc:AT1G45130]	4.21873	18.6193
650	AT4G23820	Pectin lyase-like superfamily protein [Source:TAIR%3BAcc:AT4G23820]	4.21508	18.5723
651	AT5G58260	oxidoreductases%2C acting on NADH or NADPH%2C quinone or similar compound as acceptor [Source:TAIR%3BAcc:AT5G58260]	4.21415	18.5603
652	AT3G47510	unknown protein%3B FUNCTIONS IN: molecular_function unknown%3B INVOLVED IN: biological_process unknown%3B LOCATED IN: endomembrane system%3B EXPRESSED IN: 19 plant structures%3B EXPRESSED DURING: 11 growth stages%3B Has 15 Blast hits to 15 proteins in 7 species /.../ae - 0%3B Bacteria - 0%3B Metazoa - 0%3B Fungi - 0%3B Plants - 15%3B Viruses - 0%3B Other Eukaryotes - 0 (source: NCBI BLink). [Sour…	4.21369	18.5544
653	AT2G01913	unknown protein%3B Has 35333 Blast hits to 34131 proteins in 2444 species: Archae - 798%3B Bacteria - 22429%3B Metazoa - 974%3B Fungi - 991%3B Plants - 531%3B Viruses - 0%3B Other Eukaryotes - 9610 (source: NCBI BLink). [Source:TAIR%3BAcc:AT2G01913]	4.20813	18.4831
654	AT1G29440	SAUR-like auxin-responsive protein family [Source:TAIR%3BAcc:AT1G29440]	4.20813	18.4831
655	AT2G45340	Leucine-rich repeat protein kinase family protein [Source:TAIR%3BAcc:AT2G45340]	4.19911	18.3678
656	AT1G11545	xyloglucan endotransglucosylase/hydrolase 8 [Source:TAIR%3BAcc:AT1G11545]	4.19911	18.3678
657	AT2G45830	downstream target of AGL15 2 [Source:TAIR%3BAcc:AT2G45830]	4.19508	18.3166
658	AT4G35320	unknown protein%3B BEST Arabidopsis thaliana protein match is: unknown protein (TAIR:AT2G17300.1)%3B Has 30201 Blast hits to 17322 proteins in 780 species: Archae - 12%3B Bacteria - 1396%3B Metazoa - 17338%3B Fungi - 3422%3B Plants - 5037%3B Viruses - 0%3B Other Eu /.../es - 2996 (source: NCBI BLink). [Source:TAIR%3BAcc:AT4G35320]	4.19508	18.3166
659	AT1G21500	unknown protein%3B Has 29 Blast hits to 29 proteins in 12 species: Archae - 0%3B Bacteria - 0%3B Metazoa - 0%3B Fungi - 2%3B Plants - 27%3B Viruses - 0%3B Other Eukaryotes - 0 (source: NCBI BLink). [Source:TAIR%3BAcc:AT1G21500]	4.19221	18.2802
660	AT5G03170	FASCICLIN-like arabinogalactan-protein 11 [Source:TAIR%3BAcc:AT5G03170]	4.1885	18.2333
661	AT4G30400	RING/U-box superfamily protein [Source:TAIR%3BAcc:AT4G30400]	4.18455	18.1833
662	AT4G00360	cytochrome P450%2C family 86%2C subfamily A%2C polypeptide 2 [Source:TAIR%3BAcc:AT4G00360]	4.18294	18.1631
663	AT4G10340	light harvesting complex of photosystem II 5 [Source:TAIR%3BAcc:AT4G10340]	4.18122	18.1415
664	AT1G60060	Serine/threonine-protein kinase WNK (With No Lysine)-related [Source:TAIR%3BAcc:AT1G60060]	4.18001	18.1263
665	AT1G78020	Protein of unknown function (DUF581) [Source:TAIR%3BAcc:AT1G78020]	4.17878	18.1108
666	AT4G28660	photosystem II reaction center PSB28 protein [Source:TAIR%3BAcc:AT4G28660]	4.17648	18.082
667	AT3G21330	basic helix-loop-helix (bHLH) DNA-binding superfamily protein [Source:TAIR%3BAcc:AT3G21330]	4.1686	17.9835
668	AT2G21200	SAUR-like auxin-responsive protein family [Source:TAIR%3BAcc:AT2G21200]	4.1686	17.9835
669	AT2G20700	LORELEI-LIKE-GPI ANCHORED PROTEIN 2 [Source:TAIR%3BAcc:AT2G20700]	4.1686	17.9835
670	AT4G28700	ammonium transporter 1%3B4 [Source:TAIR%3BAcc:AT4G28700]	4.1686	17.9835
671	AT1G22330	RNA-binding (RRM/RBD/RNP motifs) family protein [Source:TAIR%3BAcc:AT1G22330]	4.1686	17.9835
672	AT3G09530	exocyst subunit exo70 family protein H3 [Source:TAIR%3BAcc:AT3G09530]	4.1686	17.9835
673	AT3G27025	unknown protein%3B Has 25 Blast hits to 25 proteins in 6 species: Archae - 0%3B Bacteria - 0%3B Metazoa - 1%3B Fungi - 0%3B Plants - 24%3B Viruses - 0%3B Other Eukaryotes - 0 (source: NCBI BLink). [Source:TAIR%3BAcc:AT3G27025]	4.1686	17.9835
674	AT3G08660	Phototropic-responsive NPH3 family protein [Source:TAIR%3BAcc:AT3G08660]	4.1686	17.9835
675	AT1G78120	Tetratricopeptide repeat (TPR)-like superfamily protein [Source:TAIR%3BAcc:AT1G78120]	4.1686	17.9835
676	AT2G41940	zinc finger protein 8 [Source:TAIR%3BAcc:AT2G41940]	4.1686	17.9835
677	AT1G21150	Mitochondrial transcription termination factor family protein [Source:TAIR%3BAcc:AT1G21150]	4.1686	17.9835
678	AT4G00380	XH/XS domain-containing protein [Source:TAIR%3BAcc:AT4G00380]	4.1686	17.9835
679	AT1G70890	MLP-like protein 43 [Source:TAIR%3BAcc:AT1G70890]	4.16619	17.9535
680	AT3G46780	plastid transcriptionally active 16 [Source:TAIR%3BAcc:AT3G46780]	4.16496	17.9381
681	AT3G61820	Eukaryotic aspartyl protease family protein [Source:TAIR%3BAcc:AT3G61820]	4.16496	17.9381
682	AT5G19740	Peptidase M28 family protein [Source:TAIR%3BAcc:AT5G19740]	4.1595	17.8704
683	AT5G60890	myb domain protein 34 [Source:TAIR%3BAcc:AT5G60890]	4.15905	17.8649
684	AT1G64680	unknown protein%3B BEST Arabidopsis thaliana protein match is: unknown protein (TAIR:AT1G03055.1)%3B Has 146 Blast hits to 146 proteins in 26 species: Archae - 0%3B Bacteria - 6%3B Metazoa - 0%3B Fungi - 0%3B Plants - 125%3B Viruses - 0%3B Other Eukaryotes - 15 (so /.../NCBI BLink). [Source:TAIR%3BAcc:AT1G64680]	4.15699	17.8394
685	AT4G12520	Bifunctional inhibitor/lipid-transfer protein/seed storage 2S albumin superfamily protein [Source:TAIR%3BAcc:AT4G12520]	4.1532	17.7925
686	AT3G16380	poly(A) binding protein 6 [Source:TAIR%3BAcc:AT3G16380]	4.1532	17.7925
687	AT5G26790	unknown protein%3B BEST Arabidopsis thaliana protein match is: unknown protein (TAIR:AT1G06475.1)%3B Has 30201 Blast hits to 17322 proteins in 780 species: Archae - 12%3B Bacteria - 1396%3B Metazoa - 17338%3B Fungi - 3422%3B Plants - 5037%3B Viruses - 0%3B Other Eu /.../es - 2996 (source: NCBI BLink). [Source:TAIR%3BAcc:AT5G26790]	4.1532	17.7925
688	AT1G49210	RING/U-box superfamily protein [Source:TAIR%3BAcc:AT1G49210]	4.1532	17.7925
689	AT1G06690	NAD(P)-linked oxidoreductase superfamily protein [Source:TAIR%3BAcc:AT1G06690]	4.14466	17.6875
690	AT3G15095	unknown protein%3B FUNCTIONS IN: molecular_function unknown%3B INVOLVED IN: biological_process unknown%3B LOCATED IN: chloroplast%3B EXPRESSED IN: 22 plant structures%3B EXPRESSED DURING: 13 growth stages%3B Has 9762 Blast hits to 6439 proteins in 764 species: /.../ - 77%3B Bacteria - 1339%3B Metazoa - 3211%3B Fungi - 718%3B Plants - 437%3B Viruses - 131%3B Other Eukaryotes - 3849 (source: NCBI B…	4.13852	17.6124
691	AT5G38410	Ribulose bisphosphate carboxylase (small chain) family protein [Source:TAIR%3BAcc:AT5G38410]	4.13811	17.6074
692	AT5G37260	Homeodomain-like superfamily protein [Source:TAIR%3BAcc:AT5G37260]	4.13207	17.5338
693	AT4G12980	Auxin-responsive family protein [Source:TAIR%3BAcc:AT4G12980]	4.1309	17.5197
694	AT5G41460	Protein of unknown function (DUF604) [Source:TAIR%3BAcc:AT5G41460]	4.12796	17.484
695	AT3G06070	unknown protein%3B BEST Arabidopsis thaliana protein match is: unknown protein (TAIR:AT5G19190.1)%3B Has 33 Blast hits to 33 proteins in 12 species: Archae - 0%3B Bacteria - 0%3B Metazoa - 1%3B Fungi - 0%3B Plants - 32%3B Viruses - 0%3B Other Eukaryotes - 0 (source /.../ BLink). [Source:TAIR%3BAcc:AT3G06070]	4.12796	17.484
696	AT3G29634	transposable element gene [Source:TAIR%3BAcc:AT3G29634]	4.12796	17.484
697	AT4G36180	Leucine-rich receptor-like protein kinase family protein [Source:TAIR%3BAcc:AT4G36180]	4.12796	17.484
698	AT3G05730	Encodes a defensin-like (DEFL) family protein. [Source:TAIR%3BAcc:AT3G05730]	4.11647	17.3452
699	AT2G42540	cold-regulated 15a [Source:TAIR%3BAcc:AT2G42540]	4.11566	17.3355
700	AT2G06845	Beta-galactosidase related protein [Source:TAIR%3BAcc:AT2G06845]	4.11416	17.3175
701	AT2G38460	iron regulated 1 [Source:TAIR%3BAcc:AT2G38460]	4.11416	17.3175
702	AT4G21445	unknown protein%3B FUNCTIONS IN: molecular_function unknown%3B INVOLVED IN: biological_process unknown%3B LOCATED IN: chloroplast%2C chloroplast stroma%3B Has 30201 Blast hits to 17322 proteins in 780 species: Archae - 12%3B Bacteria - 1396%3B Metazoa - 17338%3B Fu /.../3422%3B Plants - 5037%3B Viruses - 0%3B Other Eukaryotes - 2996 (source: NCBI BLink). [Source:TAIR%3BAcc:AT4G21445]	4.10767	17.2398
703	AT3G55500	expansin A16 [Source:TAIR%3BAcc:AT3G55500]	4.10384	17.1941
704	AT5G48460	Actin binding Calponin homology (CH) domain-containing protein [Source:TAIR%3BAcc:AT5G48460]	4.10302	17.1843
705	AT1G70370	polygalacturonase 2 [Source:TAIR%3BAcc:AT1G70370]	4.10272	17.1807
706	AT2G33570	Domain of unknown function (DUF23) [Source:TAIR%3BAcc:AT2G33570]	4.10149	17.1661
707	AT4G23500	Pectin lyase-like superfamily protein [Source:TAIR%3BAcc:AT4G23500]	4.09671	17.1093
708	AT1G14345	NAD(P)-linked oxidoreductase superfamily protein [Source:TAIR%3BAcc:AT1G14345]	4.09271	17.062
709	AT5G21100	Plant L-ascorbate oxidase [Source:TAIR%3BAcc:AT5G21100]	4.08741	16.9994
710	AT3G63450	RNA-binding (RRM/RBD/RNP motifs) family protein [Source:TAIR%3BAcc:AT3G63450]	4.08614	16.9844
711	AT2G45800	GATA type zinc finger transcription factor family protein [Source:TAIR%3BAcc:AT2G45800]	4.08614	16.9844
712	AT2G18060	vascular related NAC-domain protein 1 [Source:TAIR%3BAcc:AT2G18060]	4.08614	16.9844
713	AT1G68360	C2H2 and C2HC zinc fingers superfamily protein [Source:TAIR%3BAcc:AT1G68360]	4.08614	16.9844
714	AT1G05370	Sec14p-like phosphatidylinositol transfer family protein [Source:TAIR%3BAcc:AT1G05370]	4.08614	16.9844
715	AT2G44190	Family of unknown function (DUF566) [Source:TAIR%3BAcc:AT2G44190]	4.08614	16.9844
716	AT1G65295	unknown protein%3B LOCATED IN: endomembrane system%3B EXPRESSED IN: 22 plant structures%3B EXPRESSED DURING: 13 growth stages%3B BEST Arabidopsis thaliana protein match is: unknown protein (TAIR:AT5G01015.1)%3B Has 90 Blast hits to 90 proteins in 15 species: /.../ - 0%3B Bacteria - 0%3B Metazoa - 0%3B Fungi - 0%3B Plants - 90%3B Viruses - 0%3B Other Eukaryotes - 0 (source: NCBI BLink). [Source:TA…	4.08463	16.9666
717	AT4G34980	subtilisin-like serine protease 2 [Source:TAIR%3BAcc:AT4G34980]	4.08045	16.9176
718	AT1G01420	UDP-glucosyl transferase 72B3 [Source:TAIR%3BAcc:AT1G01420]	4.06907	16.7846
719	AT5G51670	Protein of unknown function (DUF668) [Source:TAIR%3BAcc:AT5G51670]	4.06477	16.7347
720	AT4G21930	Protein of unknown function%2C DUF584 [Source:TAIR%3BAcc:AT4G21930]	4.06477	16.7347
721	AT2G42800	receptor like protein 29 [Source:TAIR%3BAcc:AT2G42800]	4.06009	16.6804
722	AT5G42610	Protein of unknown function (DUF607) [Source:TAIR%3BAcc:AT5G42610]	4.06009	16.6804
723	AT3G02120	hydroxyproline-rich glycoprotein family protein [Source:TAIR%3BAcc:AT3G02120]	4.06009	16.6804
724	AT4G16240	unknown protein%3B Has 17010 Blast hits to 4557 proteins in 509 species: Archae - 32%3B Bacteria - 2889%3B Metazoa - 6537%3B Fungi - 648%3B Plants - 4769%3B Viruses - 447%3B Other Eukaryotes - 1688 (source: NCBI BLink). [Source:TAIR%3BAcc:AT4G16240]	4.06009	16.6804
725	AT1G08090	nitrate transporter 2:1 [Source:TAIR%3BAcc:AT1G08090]	4.06009	16.6804
726	AT3G30460	RING/U-box superfamily protein [Source:TAIR%3BAcc:AT3G30460]	4.06009	16.6804
727	AT5G12235	CLAVATA3/ESR-RELATED 22 [Source:TAIR%3BAcc:AT5G12235]	4.06009	16.6804
728	AT1G11915	unknown protein%3B FUNCTIONS IN: molecular_function unknown%3B INVOLVED IN: biological_process unknown%3B LOCATED IN: endomembrane system%3B EXPRESSED IN: root%3B BEST Arabidopsis thaliana protein match is: unknown protein (TAIR:AT3G17350.1)%3B Has 261 Blast hi /.../261 proteins in 13 species: Archae - 0%3B Bacteria - 0%3B Metazoa - 0%3B Fungi - 0%3B Plants - 261%3B Viruses - 0%3B Other Eukaryote…	4.06009	16.6804
729	AT4G10290	RmlC-like cupins superfamily protein [Source:TAIR%3BAcc:AT4G10290]	4.06009	16.6804
730	AT3G08490	BEST Arabidopsis thaliana protein match is: Late embryogenesis abundant protein%2C group 2 (TAIR:AT3G24600.1)%3B Has 161 Blast hits to 158 proteins in 15 species: Archae - 0%3B Bacteria - 0%3B Metazoa - 0%3B Fungi - 0%3B Plants - 161%3B Viruses - 0%3B Other Eukaryo /.../0 (source: NCBI BLink). [Source:TAIR%3BAcc:AT3G08490]	4.06009	16.6804
731	AT4G01490	transposable element gene [Source:TAIR%3BAcc:AT4G01490]	4.06009	16.6804
732	AT5G44578	unknown protein%3B FUNCTIONS IN: molecular_function unknown%3B INVOLVED IN: biological_process unknown%3B LOCATED IN: endomembrane system%3B Has 15 Blast hits to 15 proteins in 2 species: Archae - 0%3B Bacteria - 0%3B Metazoa - 0%3B Fungi - 0%3B Plants - 15%3B Viruse /.../ Other Eukaryotes - 0 (source: NCBI BLink). [Source:TAIR%3BAcc:AT5G44578]	4.06009	16.6804
733	AT4G05110	equilibrative nucleoside transporter 6 [Source:TAIR%3BAcc:AT4G05110]	4.05757	16.6514
734	AT5G10430	arabinogalactan protein 4 [Source:TAIR%3BAcc:AT5G10430]	4.05757	16.6514
735	AT1G29450	SAUR-like auxin-responsive protein family [Source:TAIR%3BAcc:AT1G29450]	4.05757	16.6514
736	AT1G30520	acyl-activating enzyme 14 [Source:TAIR%3BAcc:AT1G30520]	4.05276	16.5959
737	AT5G02160	unknown protein%3B FUNCTIONS IN: molecular_function unknown%3B INVOLVED IN: biological_process unknown%3B LOCATED IN: chloroplast thylakoid membrane%3B EXPRESSED IN: 23 plant structures%3B EXPRESSED DURING: 13 growth stages%3B Has 121 Blast hits to 121 proteins /.../ species: Archae - 0%3B Bacteria - 0%3B Metazoa - 0%3B Fungi - 0%3B Plants - 121%3B Viruses - 0%3B Other Eukaryotes - 0 (source: NCB…	4.05084	16.5738
738	AT2G35860	FASCICLIN-like arabinogalactan protein 16 precursor [Source:TAIR%3BAcc:AT2G35860]	4.05052	16.5702
739	AT5G25090	early nodulin-like protein 13 [Source:TAIR%3BAcc:AT5G25090]	4.04307	16.4849
740	AT1G01110	IQ-domain 18 [Source:TAIR%3BAcc:AT1G01110]	4.04307	16.4849
741	AT2G28050	Pentatricopeptide repeat (PPR) superfamily protein [Source:TAIR%3BAcc:AT2G28050]	4.04307	16.4849
742	AT5G48900	Pectin lyase-like superfamily protein [Source:TAIR%3BAcc:AT5G48900]	4.03971	16.4465
743	AT1G22250	unknown protein%3B BEST Arabidopsis thaliana protein match is: unknown protein (TAIR:AT1G78170.1)%3B Has 64 Blast hits to 64 proteins in 10 species: Archae - 0%3B Bacteria - 0%3B Metazoa - 0%3B Fungi - 0%3B Plants - 64%3B Viruses - 0%3B Other Eukaryotes - 0 (source /.../ BLink). [Source:TAIR%3BAcc:AT1G22250]	4.03821	16.4294
744	AT5G02750	RING/U-box superfamily protein [Source:TAIR%3BAcc:AT5G02750]	4.02843	16.3184
745	AT2G27130	Bifunctional inhibitor/lipid-transfer protein/seed storage 2S albumin superfamily protein [Source:TAIR%3BAcc:AT2G27130]	4.02843	16.3184
746	AT3G61080	Protein kinase superfamily protein [Source:TAIR%3BAcc:AT3G61080]	4.0281	16.3147
747	AT4G26520	Aldolase superfamily protein [Source:TAIR%3BAcc:AT4G26520]	4.02597	16.2906
748	AT5G18690	arabinogalactan protein 25 [Source:TAIR%3BAcc:AT5G18690]	4.02105	16.2351
749	AT1G66130	NAD(P)-binding Rossmann-fold superfamily protein [Source:TAIR%3BAcc:AT1G66130]	4.02073	16.2315
750	AT5G26200	Mitochondrial substrate carrier family protein [Source:TAIR%3BAcc:AT5G26200]	4.0166	16.1852
751	AT2G22190	Haloacid dehalogenase-like hydrolase (HAD) superfamily protein [Source:TAIR%3BAcc:AT2G22190]	4.01603	16.1787
752	AT5G59320	lipid transfer protein 3 [Source:TAIR%3BAcc:AT5G59320]	4.01363	16.1519
753	AT2G24645	Transcriptional factor B3 family protein [Source:TAIR%3BAcc:AT2G24645]	4.0115	16.1281
754	AT2G40475	unknown protein%3B BEST Arabidopsis thaliana protein match is: unknown protein (TAIR:AT3G56260.2)%3B Has 477 Blast hits to 219 proteins in 41 species: Archae - 0%3B Bacteria - 4%3B Metazoa - 91%3B Fungi - 61%3B Plants - 144%3B Viruses - 0%3B Other Eukaryotes - 177 /.../e: NCBI BLink). [Source:TAIR%3BAcc:AT2G40475]	4.01115	16.1241
755	AT2G23600	acetone-cyanohydrin lyase [Source:TAIR%3BAcc:AT2G23600]	4.0091	16.1012
756	AT3G02020	aspartate kinase 3 [Source:TAIR%3BAcc:AT3G02020]	4.00824	16.0916
757	AT1G55370	NDH-dependent cyclic electron flow 5 [Source:TAIR%3BAcc:AT1G55370]	4.00578	16.0642
758	AT3G02730	thioredoxin F-type 1 [Source:TAIR%3BAcc:AT3G02730]	4.00087	16.0097
759	AT5G19730	Pectin lyase-like superfamily protein [Source:TAIR%3BAcc:AT5G19730]	3.99868	15.9854
760	AT5G65390	arabinogalactan protein 7 [Source:TAIR%3BAcc:AT5G65390]	3.99868	15.9854
761	AT5G62960	unknown protein%3B BEST Arabidopsis thaliana protein match is: unknown protein (TAIR:AT1G10660.1)%3B Has 35333 Blast hits to 34131 proteins in 2444 species: Archae - 798%3B Bacteria - 22429%3B Metazoa - 974%3B Fungi - 991%3B Plants - 531%3B Viruses - 0%3B Other Euk /.../s - 9610 (source: NCBI BLink). [Source:TAIR%3BAcc:AT5G62960]	3.99868	15.9854
762	AT3G12710	DNA glycosylase superfamily protein [Source:TAIR%3BAcc:AT3G12710]	3.99868	15.9854
763	AT5G44574	unknown protein%3B FUNCTIONS IN: molecular_function unknown%3B INVOLVED IN: biological_process unknown%3B LOCATED IN: endomembrane system%3B Has 6 Blast hits to 6 proteins in 2 species: Archae - 0%3B Bacteria - 0%3B Metazoa - 0%3B Fungi - 0%3B Plants - 6%3B Viruses - /.../her Eukaryotes - 0 (source: NCBI BLink). [Source:TAIR%3BAcc:AT5G44574]	3.99868	15.9854
764	AT2G45400	NAD(P)-binding Rossmann-fold superfamily protein [Source:TAIR%3BAcc:AT2G45400]	3.99868	15.9854
765	AT3G54720	Peptidase M28 family protein [Source:TAIR%3BAcc:AT3G54720]	3.99868	15.9854
766	AT3G50970	dehydrin family protein [Source:TAIR%3BAcc:AT3G50970]	3.99868	15.9854
767	AT5G50915	basic helix-loop-helix (bHLH) DNA-binding superfamily protein [Source:TAIR%3BAcc:AT5G50915]	3.99868	15.9854
768	AT5G58960	Plant protein of unknown function (DUF641) [Source:TAIR%3BAcc:AT5G58960]	3.99868	15.9854
769	AT5G53900	Serine/threonine-protein kinase WNK (With No Lysine)-related [Source:TAIR%3BAcc:AT5G53900]	3.99507	15.9454
770	AT5G49730	ferric reduction oxidase 6 [Source:TAIR%3BAcc:AT5G49730]	3.99504	15.945
771	AT2G28950	expansin A6 [Source:TAIR%3BAcc:AT2G28950]	3.98899	15.8783
772	AT2G36400	growth-regulating factor 3 [Source:TAIR%3BAcc:AT2G36400]	3.98574	15.8426
773	AT4G34560	unknown protein%3B BEST Arabidopsis thaliana protein match is: unknown protein (TAIR:AT5G66440.1)%3B Has 67 Blast hits to 66 proteins in 11 species: Archae - 0%3B Bacteria - 0%3B Metazoa - 0%3B Fungi - 0%3B Plants - 67%3B Viruses - 0%3B Other Eukaryotes - 0 (source /.../ BLink). [Source:TAIR%3BAcc:AT4G34560]	3.98458	15.8299
774	AT1G66820	glycine-rich protein [Source:TAIR%3BAcc:AT1G66820]	3.98276	15.8099
775	AT3G54600	Class I glutamine amidotransferase-like superfamily protein [Source:TAIR%3BAcc:AT3G54600]	3.98184	15.7998
776	AT4G08590	ORTHRUS-like [Source:TAIR%3BAcc:AT4G08590]	3.97596	15.7356
777	AT2G32500	Stress responsive alpha-beta barrel domain protein [Source:TAIR%3BAcc:AT2G32500]	3.97545	15.73
778	AT1G09390	GDSL-like Lipase/Acylhydrolase superfamily protein [Source:TAIR%3BAcc:AT1G09390]	3.97268	15.6999
779	AT1G28400	unknown protein%3B FUNCTIONS IN: molecular_function unknown%3B INVOLVED IN: biological_process unknown%3B LOCATED IN: endomembrane system%3B EXPRESSED IN: 22 plant structures%3B EXPRESSED DURING: 13 growth stages%3B BEST Arabidopsis thaliana protein match is: u /.../ protein (TAIR:AT2G33850.1)%3B Has 45374 Blast hits to 18870 proteins in 668 species: Archae - 72%3B Bacteria - 1460%3B Metazoa - 11…	3.97137	15.6856
780	AT1G27950	glycosylphosphatidylinositol-anchored lipid protein transfer 1 [Source:TAIR%3BAcc:AT1G27950]	3.9695	15.6653
781	AT1G31320	LOB domain-containing protein 4 [Source:TAIR%3BAcc:AT1G31320]	3.96831	15.6523
782	AT2G47050	Plant invertase/pectin methylesterase inhibitor superfamily protein [Source:TAIR%3BAcc:AT2G47050]	3.96055	15.5684
783	AT5G20635	FUNCTIONS IN: molecular_function unknown%3B INVOLVED IN: biological_process unknown%3B LOCATED IN: keratin filament%2C chloroplast%3B CONTAINS InterPro DOMAIN/s: Keratin%2C high sulphur B2 protein (InterPro:IPR002494)%3B Has 6153 Blast hits to 2882 proteins in /.../ecies: Archae - 6%3B Bacteria - 47%3B Metazoa - 4777%3B Fungi - 68%3B Plants - 187%3B Viruses - 30%3B Other Eukaryotes - 1038 (source…	3.96055	15.5684
784	AT2G18550	homeobox protein 21 [Source:TAIR%3BAcc:AT2G18550]	3.96055	15.5684
785	AT5G18407	Defensin-like (DEFL) family protein [Source:TAIR%3BAcc:AT5G18407]	3.96055	15.5684
786	AT1G24580	RING/U-box superfamily protein [Source:TAIR%3BAcc:AT1G24580]	3.95951	15.5572
787	AT2G34420	photosystem II light harvesting complex gene B1B2 [Source:TAIR%3BAcc:AT2G34420]	3.95897	15.5513
788	AT1G35420	alpha/beta-Hydrolases superfamily protein [Source:TAIR%3BAcc:AT1G35420]	3.95759	15.5365
789	AT4G18970	GDSL-like Lipase/Acylhydrolase superfamily protein [Source:TAIR%3BAcc:AT4G18970]	3.95509	15.5096
790	AT1G32080	membrane protein%2C putative [Source:TAIR%3BAcc:AT1G32080]	3.95335	15.4909
791	AT3G50560	NAD(P)-binding Rossmann-fold superfamily protein [Source:TAIR%3BAcc:AT3G50560]	3.95288	15.4858
792	AT3G61880	cytochrome p450 78a9 [Source:TAIR%3BAcc:AT3G61880]	3.95288	15.4858
793	AT5G14740	carbonic anhydrase 2 [Source:TAIR%3BAcc:AT5G14740]	3.95057	15.4611
794	AT2G05070	photosystem II light harvesting complex gene 2.2 [Source:TAIR%3BAcc:AT2G05070]	3.94888	15.443
795	AT5G20270	heptahelical transmembrane protein1 [Source:TAIR%3BAcc:AT5G20270]	3.94755	15.4287
796	AT4G17810	C2H2 and C2HC zinc fingers superfamily protein [Source:TAIR%3BAcc:AT4G17810]	3.94287	15.3788
797	AT2G43920	S-adenosyl-L-methionine-dependent methyltransferases superfamily protein [Source:TAIR%3BAcc:AT2G43920]	3.94013	15.3496
798	AT4G16140	proline-rich family protein [Source:TAIR%3BAcc:AT4G16140]	3.93728	15.3193
799	AT4G38700	Disease resistance-responsive (dirigent-like protein) family protein [Source:TAIR%3BAcc:AT4G38700]	3.93728	15.3193
800	AT2G44640	FUNCTIONS IN: molecular_function unknown%3B INVOLVED IN: biological_process unknown%3B LOCATED IN: mitochondrion%2C chloroplast%2C plasma membrane%2C plastid%2C chloroplast envelope%3B EXPRESSED IN: 23 plant structures%3B EXPRESSED DURING: 13 growth stages%3B CONTAIN /.../rPro DOMAIN/s: Protein of unknown function DUF3769 (InterPro:IPR022244)%3B BEST Arabidopsis thaliana protein match is: pigment…	3.9366	15.3121
801	AT5G07030	Eukaryotic aspartyl protease family protein [Source:TAIR%3BAcc:AT5G07030]	3.93099	15.2527
802	AT5G60400	unknown protein%3B Has 35333 Blast hits to 34131 proteins in 2444 species: Archae - 798%3B Bacteria - 22429%3B Metazoa - 974%3B Fungi - 991%3B Plants - 531%3B Viruses - 0%3B Other Eukaryotes - 9610 (source: NCBI BLink). [Source:TAIR%3BAcc:AT5G60400]	3.93054	15.2479
803	AT4G36240	GATA transcription factor 7 [Source:TAIR%3BAcc:AT4G36240]	3.9276	15.2168
804	AT2G14247	Expressed protein [Source:TAIR%3BAcc:AT2G14247]	3.92603	15.2004
805	AT3G29280	unknown protein%3B Has 24 Blast hits to 24 proteins in 9 species: Archae - 0%3B Bacteria - 0%3B Metazoa - 0%3B Fungi - 0%3B Plants - 24%3B Viruses - 0%3B Other Eukaryotes - 0 (source: NCBI BLink). [Source:TAIR%3BAcc:AT3G29280]	3.92468	15.1861
806	AT5G67390	unknown protein%3B BEST Arabidopsis thaliana protein match is: Plant protein of unknown function (DUF863) (TAIR:AT1G69360.1)%3B Has 1807 Blast hits to 1807 proteins in 277 species: Archae - 0%3B Bacteria - 0%3B Metazoa - 736%3B Fungi - 347%3B Plants - 385%3B Viru /.../0%3B Other Eukaryotes - 339 (source: NCBI BLink). [Source:TAIR%3BAcc:AT5G67390]	3.91924	15.129
807	AT3G16570	rapid alkalinization factor 23 [Source:TAIR%3BAcc:AT3G16570]	3.91425	15.0767
808	AT4G12030	bile acid transporter 5 [Source:TAIR%3BAcc:AT4G12030]	3.91318	15.0656
809	AT3G54050	high cyclic electron flow 1 [Source:TAIR%3BAcc:AT3G54050]	3.91265	15.06
810	AT3G21055	photosystem II subunit T [Source:TAIR%3BAcc:AT3G21055]	3.91245	15.0579
811	AT5G62140	unknown protein%3B FUNCTIONS IN: molecular_function unknown%3B INVOLVED IN: biological_process unknown%3B LOCATED IN: chloroplast%3B EXPRESSED IN: 19 plant structures%3B EXPRESSED DURING: 13 growth stages%3B Has 60 Blast hits to 60 proteins in 24 species: Archa /.../ Bacteria - 14%3B Metazoa - 0%3B Fungi - 0%3B Plants - 45%3B Viruses - 0%3B Other Eukaryotes - 1 (source: NCBI BLink). [Source:TAIR%…	3.90975	15.0297
812	AT2G33855	unknown protein%3B Has 35333 Blast hits to 34131 proteins in 2444 species: Archae - 798%3B Bacteria - 22429%3B Metazoa - 974%3B Fungi - 991%3B Plants - 531%3B Viruses - 0%3B Other Eukaryotes - 9610 (source: NCBI BLink). [Source:TAIR%3BAcc:AT2G33855]	3.90946	15.0268
813	AT1G29025	Calcium-binding EF-hand family protein [Source:TAIR%3BAcc:AT1G29025]	3.90557	14.9863
814	AT5G49215	Pectin lyase-like superfamily protein [Source:TAIR%3BAcc:AT5G49215]	3.90557	14.9863
815	AT2G19970	CAP (Cysteine-rich secretory proteins%2C Antigen 5%2C and Pathogenesis-related 1 protein) superfamily protein [Source:TAIR%3BAcc:AT2G19970]	3.90557	14.9863
816	AT4G39510	cytochrome P450%2C family 96%2C subfamily A%2C polypeptide 12 [Source:TAIR%3BAcc:AT4G39510]	3.90557	14.9863
817	AT4G36230	unknown protein%3B FUNCTIONS IN: molecular_function unknown%3B INVOLVED IN: biological_process unknown%3B LOCATED IN: endomembrane system%3B EXPRESSED IN: leaf apex%2C hypocotyl%2C flower%3B EXPRESSED DURING: petal differentiation and expansion stage%3B Has 250444 /.../hits to 52918 proteins in 2611 species: Archae - 614%3B Bacteria - 68464%3B Metazoa - 90603%3B Fungi - 16312%3B Plants - 24752%3B…	3.90557	14.9863
818	AT2G47630	alpha/beta-Hydrolases superfamily protein [Source:TAIR%3BAcc:AT2G47630]	3.90557	14.9863
819	AT2G28440	proline-rich family protein [Source:TAIR%3BAcc:AT2G28440]	3.90557	14.9863
820	AT1G29110	Cysteine proteinases superfamily protein [Source:TAIR%3BAcc:AT1G29110]	3.90557	14.9863
821	AT2G26760	Cyclin B1%3B4 [Source:TAIR%3BAcc:AT2G26760]	3.90557	14.9863
822	AT5G45730	Cysteine/Histidine-rich C1 domain family protein [Source:TAIR%3BAcc:AT5G45730]	3.90557	14.9863
823	AT2G33250	unknown protein%3B FUNCTIONS IN: molecular_function unknown%3B INVOLVED IN: biological_process unknown%3B LOCATED IN: chloroplast%3B EXPRESSED IN: 21 plant structures%3B EXPRESSED DURING: 13 growth stages%3B BEST Arabidopsis thaliana protein match is: unknown p /.../ (TAIR:AT3G04310.1)%3B Has 41 Blast hits to 41 proteins in 12 species: Archae - 0%3B Bacteria - 0%3B Metazoa - 0%3B Fungi - 0%3B Pla…	3.89626	14.8899
824	AT5G42240	serine carboxypeptidase-like 42 [Source:TAIR%3BAcc:AT5G42240]	3.89623	14.8896
825	AT5G67280	receptor-like kinase [Source:TAIR%3BAcc:AT5G67280]	3.89513	14.8783
826	AT2G47485	unknown protein%3B BEST Arabidopsis thaliana protein match is: unknown protein (TAIR:AT3G62650.1)%3B Has 35333 Blast hits to 34131 proteins in 2444 species: Archae - 798%3B Bacteria - 22429%3B Metazoa - 974%3B Fungi - 991%3B Plants - 531%3B Viruses - 0%3B Other Euk /.../s - 9610 (source: NCBI BLink). [Source:TAIR%3BAcc:AT2G47485]	3.8935	14.8614
827	AT4G08040	1-aminocyclopropane-1-carboxylate synthase 11 [Source:TAIR%3BAcc:AT4G08040]	3.89176	14.8435
828	AT4G15210	beta-amylase 5 [Source:TAIR%3BAcc:AT4G15210]	3.89107	14.8364
829	AT5G53880	unknown protein%3B FUNCTIONS IN: molecular_function unknown%3B INVOLVED IN: biological_process unknown%3B LOCATED IN: mitochondrion%2C plasma membrane%3B EXPRESSED IN: 23 plant structures%3B EXPRESSED DURING: 13 growth stages%3B Has 30201 Blast hits to 17322 prot /.../n 780 species: Archae - 12%3B Bacteria - 1396%3B Metazoa - 17338%3B Fungi - 3422%3B Plants - 5037%3B Viruses - 0%3B Other Eukaryot…	3.88563	14.7806
830	AT1G15980	NDH-dependent cyclic electron flow 1 [Source:TAIR%3BAcc:AT1G15980]	3.88516	14.7758
831	AT2G32010	CVP2 like 1 [Source:TAIR%3BAcc:AT2G32010]	3.8832	14.7557
832	AT1G42970	glyceraldehyde-3-phosphate dehydrogenase B subunit [Source:TAIR%3BAcc:AT1G42970]	3.88223	14.7458
833	AT5G18010	SAUR-like auxin-responsive protein family [Source:TAIR%3BAcc:AT5G18010]	3.88132	14.7365
834	AT2G33020	receptor like protein 24 [Source:TAIR%3BAcc:AT2G33020]	3.8791	14.7138
835	AT5G01890	Leucine-rich receptor-like protein kinase family protein [Source:TAIR%3BAcc:AT5G01890]	3.87782	14.7008
836	AT1G29670	GDSL-like Lipase/Acylhydrolase superfamily protein [Source:TAIR%3BAcc:AT1G29670]	3.87452	14.6672
837	AT4G04330	Chaperonin-like RbcX protein [Source:TAIR%3BAcc:AT4G04330]	3.87409	14.6628
838	AT5G64620	cell wall / vacuolar inhibitor of fructosidase 2 [Source:TAIR%3BAcc:AT5G64620]	3.87369	14.6587
839	AT5G18050	SAUR-like auxin-responsive protein family [Source:TAIR%3BAcc:AT5G18050]	3.87315	14.6532
840	AT1G19940	glycosyl hydrolase 9B5 [Source:TAIR%3BAcc:AT1G19940]	3.87315	14.6532
841	AT1G20650	Protein kinase superfamily protein [Source:TAIR%3BAcc:AT1G20650]	3.87315	14.6532
842	AT3G47430	peroxin 11B [Source:TAIR%3BAcc:AT3G47430]	3.87043	14.6257
843	AT1G08380	photosystem I subunit O [Source:TAIR%3BAcc:AT1G08380]	3.86632	14.584
844	AT1G76410	RING/U-box superfamily protein [Source:TAIR%3BAcc:AT1G76410]	3.85666	14.4867
845	AT5G14690	unknown protein%3B BEST Arabidopsis thaliana protein match is: unknown protein (TAIR:AT3G01516.1)%3B Has 86 Blast hits to 86 proteins in 16 species: Archae - 0%3B Bacteria - 0%3B Metazoa - 0%3B Fungi - 0%3B Plants - 84%3B Viruses - 2%3B Other Eukaryotes - 0 (source /.../ BLink). [Source:TAIR%3BAcc:AT5G14690]	3.85364	14.4564
846	AT1G40115	transposable element gene [Source:TAIR%3BAcc:AT1G40115]	3.85364	14.4564
847	AT4G23720	Protein of unknown function (DUF1191) [Source:TAIR%3BAcc:AT4G23720]	3.85364	14.4564
848	AT1G11120	unknown protein%3B BEST Arabidopsis thaliana protein match is: unknown protein (TAIR:AT1G09812.1)%3B Has 270 Blast hits to 255 proteins in 62 species: Archae - 0%3B Bacteria - 2%3B Metazoa - 93%3B Fungi - 14%3B Plants - 126%3B Viruses - 0%3B Other Eukaryotes - 35 ( /.../: NCBI BLink). [Source:TAIR%3BAcc:AT1G11120]	3.85364	14.4564
849	AT2G17043	unknown protein%3B FUNCTIONS IN: molecular_function unknown%3B INVOLVED IN: biological_process unknown%3B LOCATED IN: cellular_component unknown%3B BEST Arabidopsis thaliana protein match is: Arabidopsis protein of unknown function (DUF241) (TAIR:AT2G17070. /.../s 22 Blast hits to 22 proteins in 2 species: Archae - 0%3B Bacteria - 0%3B Metazoa - 0%3B Fungi - 0%3B Plants - 22%3B Viruses - 0%3B Oth…	3.85364	14.4564
850	AT1G47670	Transmembrane amino acid transporter family protein [Source:TAIR%3BAcc:AT1G47670]	3.84954	14.4154
851	AT5G64040	photosystem I reaction center subunit PSI-N%2C chloroplast%2C putative / PSI-N%2C putative (PSAN) [Source:TAIR%3BAcc:AT5G64040]	3.84862	14.4062
852	AT3G51740	inflorescence meristem receptor-like kinase 2 [Source:TAIR%3BAcc:AT3G51740]	3.84668	14.3868
853	AT1G69530	expansin A1 [Source:TAIR%3BAcc:AT1G69530]	3.84374	14.3576
854	AT1G56580	Protein of unknown function%2C DUF538 [Source:TAIR%3BAcc:AT1G56580]	3.84269	14.3471
855	AT5G35510	unknown protein%3B Has 1807 Blast hits to 1807 proteins in 277 species: Archae - 0%3B Bacteria - 0%3B Metazoa - 736%3B Fungi - 347%3B Plants - 385%3B Viruses - 0%3B Other Eukaryotes - 339 (source: NCBI BLink). [Source:TAIR%3BAcc:AT5G35510]	3.83998	14.3202
856	AT1G75710	C2H2-like zinc finger protein [Source:TAIR%3BAcc:AT1G75710]	3.83998	14.3202
857	AT3G52170	DNA binding [Source:TAIR%3BAcc:AT3G52170]	3.8374	14.2946
858	AT5G62890	Xanthine/uracil permease family protein [Source:TAIR%3BAcc:AT5G62890]	3.83686	14.2892
859	AT1G69700	HVA22 homologue C [Source:TAIR%3BAcc:AT1G69700]	3.83662	14.2869
860	AT3G22275	unknown protein%3B FUNCTIONS IN: molecular_function unknown%3B INVOLVED IN: biological_process unknown%3B LOCATED IN: cellular_component unknown%3B Has 22 Blast hits to 22 proteins in 6 species: Archae - 0%3B Bacteria - 0%3B Metazoa - 0%3B Fungi - 0%3B Plants - 22%3B /.../es - 0%3B Other Eukaryotes - 0 (source: NCBI BLink). [Source:TAIR%3BAcc:AT3G22275]	3.83538	14.2746
861	AT3G21351	unknown protein%3B LOCATED IN: endomembrane system%3B BEST Arabidopsis thaliana protein match is: unknown protein (TAIR:AT3G21352.1). [Source:TAIR%3BAcc:AT3G21351]	3.83157	14.237
862	AT2G32180	plastid transcriptionally active 18 [Source:TAIR%3BAcc:AT2G32180]	3.83118	14.2331
863	AT1G30380	photosystem I subunit K [Source:TAIR%3BAcc:AT1G30380]	3.83097	14.2311
864	AT5G05960	Bifunctional inhibitor/lipid-transfer protein/seed storage 2S albumin superfamily protein [Source:TAIR%3BAcc:AT5G05960]	3.83008	14.2223
865	AT1G45110	Tetrapyrrole (Corrin/Porphyrin) Methylases [Source:TAIR%3BAcc:AT1G45110]	3.82068	14.1299
866	AT5G47640	nuclear factor Y%2C subunit B2 [Source:TAIR%3BAcc:AT5G47640]	3.81886	14.1121
867	AT3G26060	Thioredoxin superfamily protein [Source:TAIR%3BAcc:AT3G26060]	3.80822	14.0084
868	AT1G18320	Mitochondrial import inner membrane translocase subunit Tim17/Tim22/Tim23 family protein [Source:TAIR%3BAcc:AT1G18320]	3.80603	13.9872
869	AT1G10770	Plant invertase/pectin methylesterase inhibitor superfamily protein [Source:TAIR%3BAcc:AT1G10770]	3.80603	13.9872
870	AT5G05840	Protein of unknown function (DUF620) [Source:TAIR%3BAcc:AT5G05840]	3.80603	13.9872
871	AT2G21220	SAUR-like auxin-responsive protein family [Source:TAIR%3BAcc:AT2G21220]	3.80603	13.9872
872	AT5G45700	Haloacid dehalogenase-like hydrolase (HAD) superfamily protein [Source:TAIR%3BAcc:AT5G45700]	3.80603	13.9872
873	AT1G10750	Protein of Unknown Function (DUF239) [Source:TAIR%3BAcc:AT1G10750]	3.80603	13.9872
874	AT5G44110	P-loop containing nucleoside triphosphate hydrolases superfamily protein [Source:TAIR%3BAcc:AT5G44110]	3.80603	13.9872
875	AT4G10630	Glutaredoxin family protein [Source:TAIR%3BAcc:AT4G10630]	3.80603	13.9872
876	AT5G67200	Leucine-rich repeat protein kinase family protein [Source:TAIR%3BAcc:AT5G67200]	3.80603	13.9872
877	AT3G54710	homolog of yeast CDT1 B homolog of yeast CDT1 B [Source:TAIR%3BAcc:AT3G54710]	3.80603	13.9872
878	AT5G63780	RING/FYVE/PHD zinc finger superfamily protein [Source:TAIR%3BAcc:AT5G63780]	3.79926	13.9217
879	AT2G05100	photosystem II light harvesting complex gene 2.1 [Source:TAIR%3BAcc:AT2G05100]	3.79878	13.9171
880	AT1G78476	unknown protein. [Source:TAIR%3BAcc:AT1G78476]	3.79742	13.9039
881	AT2G20835	unknown protein%3B BEST Arabidopsis thaliana protein match is: unknown protein (TAIR:AT3G15534.1)%3B Has 66 Blast hits to 66 proteins in 12 species: Archae - 0%3B Bacteria - 0%3B Metazoa - 0%3B Fungi - 0%3B Plants - 66%3B Viruses - 0%3B Other Eukaryotes - 0 (source /.../ BLink). [Source:TAIR%3BAcc:AT2G20835]	3.79664	13.8964
882	AT3G51750	unknown protein%3B Has 15 Blast hits to 14 proteins in 5 species: Archae - 0%3B Bacteria - 0%3B Metazoa - 0%3B Fungi - 0%3B Plants - 15%3B Viruses - 0%3B Other Eukaryotes - 0 (source: NCBI BLink). [Source:TAIR%3BAcc:AT3G51750]	3.79454	13.8762
883	AT4G34730	ribosome-binding factor A family protein [Source:TAIR%3BAcc:AT4G34730]	3.78967	13.8294
884	AT1G74880	NAD(P)H:plastoquinone dehydrogenase complex subunit O [Source:TAIR%3BAcc:AT1G74880]	3.7876	13.8096
885	AT1G70260	nodulin MtN21 /EamA-like transporter family protein [Source:TAIR%3BAcc:AT1G70260]	3.78528	13.7874
886	AT2G23340	DREB and EAR motif protein 3 [Source:TAIR%3BAcc:AT2G23340]	3.77369	13.6771
887	AT1G64670	alpha/beta-Hydrolases superfamily protein [Source:TAIR%3BAcc:AT1G64670]	3.77347	13.675
888	AT4G23400	plasma membrane intrinsic protein 1%3B5 [Source:TAIR%3BAcc:AT4G23400]	3.77309	13.6714
889	AT4G35640	serine acetyltransferase 3%3B2 [Source:TAIR%3BAcc:AT4G35640]	3.77127	13.6542
890	AT3G06868	unknown protein%3B FUNCTIONS IN: molecular_function unknown%3B INVOLVED IN: biological_process unknown%3B LOCATED IN: cellular_component unknown%3B BEST Arabidopsis thaliana protein match is: unknown protein (TAIR:AT5G49100.1)%3B Has 30201 Blast hits to 17322 /.../ins in 780 species: Archae - 12%3B Bacteria - 1396%3B Metazoa - 17338%3B Fungi - 3422%3B Plants - 5037%3B Viruses - 0%3B Other Eukaryo…	3.77127	13.6542
891	AT1G15080	lipid phosphate phosphatase 2 [Source:TAIR%3BAcc:AT1G15080]	3.77127	13.6542
892	AT3G22820	allergen-related [Source:TAIR%3BAcc:AT3G22820]	3.77127	13.6542
893	AT3G29156	transposable element gene [Source:TAIR%3BAcc:AT3G29156]	3.77127	13.6542
894	AT5G42840	Cysteine/Histidine-rich C1 domain family protein [Source:TAIR%3BAcc:AT5G42840]	3.77127	13.6542
895	AT3G56160	Sodium Bile acid symporter family [Source:TAIR%3BAcc:AT3G56160]	3.76733	13.6169
896	AT4G22290	Ubiquitin-specific protease family C19-related protein [Source:TAIR%3BAcc:AT4G22290]	3.7604	13.5517
897	AT5G23010	methylthioalkylmalate synthase 1 [Source:TAIR%3BAcc:AT5G23010]	3.75924	13.5408
898	AT4G15430	ERD (early-responsive to dehydration stress) family protein [Source:TAIR%3BAcc:AT4G15430]	3.75357	13.4876
899	AT4G33130	unknown protein%3B FUNCTIONS IN: molecular_function unknown%3B INVOLVED IN: biological_process unknown%3B LOCATED IN: chloroplast%3B EXPRESSED IN: 9 plant structures%3B EXPRESSED DURING: 6 growth stages%3B BEST Arabidopsis thaliana protein match is: Protein of /.../n function%2C DUF547 (TAIR:AT1G16750.1)%3B Has 192 Blast hits to 192 proteins in 18 species: Archae - 0%3B Bacteria - 0%3B Metazoa - …	3.75357	13.4876
900	AT1G03300	DOMAIN OF UNKNOWN FUNCTION 724 1 [Source:TAIR%3BAcc:AT1G03300]	3.75357	13.4876
901	AT5G01075	Glycosyl hydrolase family 35 protein [Source:TAIR%3BAcc:AT5G01075]	3.75357	13.4876
902	AT1G64500	Glutaredoxin family protein [Source:TAIR%3BAcc:AT1G64500]	3.75175	13.4707
903	AT2G20710	Tetratricopeptide repeat (TPR)-like superfamily protein [Source:TAIR%3BAcc:AT2G20710]	3.74591	13.4163
904	AT1G75360	unknown protein%3B Has 74 Blast hits to 71 proteins in 15 species: Archae - 0%3B Bacteria - 4%3B Metazoa - 4%3B Fungi - 0%3B Plants - 54%3B Viruses - 0%3B Other Eukaryotes - 12 (source: NCBI BLink). [Source:TAIR%3BAcc:AT1G75360]	3.74591	13.4163
905	AT1G75690	DnaJ/Hsp40 cysteine-rich domain superfamily protein [Source:TAIR%3BAcc:AT1G75690]	3.7398	13.3596
906	AT2G26695	Ran BP2/NZF zinc finger-like superfamily protein [Source:TAIR%3BAcc:AT2G26695]	3.73892	13.3514
907	AT5G09530	hydroxyproline-rich glycoprotein family protein [Source:TAIR%3BAcc:AT5G09530]	3.73816	13.3444
908	AT2G20590	Reticulon family protein [Source:TAIR%3BAcc:AT2G20590]	3.73816	13.3444
909	AT5G49330	myb domain protein 111 [Source:TAIR%3BAcc:AT5G49330]	3.73816	13.3444
910	AT4G36105	unknown protein%3B FUNCTIONS IN: molecular_function unknown%3B INVOLVED IN: biological_process unknown%3B LOCATED IN: nucleus%3B EXPRESSED IN: 6 plant structures%3B EXPRESSED DURING: LP.04 four leaves visible%2C 4 anthesis%2C petal differentiation and expansion s /.../BEST Arabidopsis thaliana protein match is: unknown protein (TAIR:AT2G17990.1)%3B Has 30201 Blast hits to 17322 proteins in 780 sp…	3.73816	13.3444
911	AT3G22790	Kinase interacting (KIP1-like) family protein [Source:TAIR%3BAcc:AT3G22790]	3.73816	13.3444
912	AT3G13175	unknown protein%3B FUNCTIONS IN: molecular_function unknown%3B INVOLVED IN: biological_process unknown%3B LOCATED IN: endomembrane system%3B EXPRESSED IN: 18 plant structures%3B EXPRESSED DURING: 12 growth stages%3B BEST Arabidopsis thaliana protein match is: u /.../ protein (TAIR:AT4G16400.1)%3B Has 29 Blast hits to 29 proteins in 8 species: Archae - 0%3B Bacteria - 0%3B Metazoa - 0%3B Fungi - 0…	3.73816	13.3444
913	AT1G06360	Fatty acid desaturase family protein [Source:TAIR%3BAcc:AT1G06360]	3.73816	13.3444
914	AT1G09350	galactinol synthase 3 [Source:TAIR%3BAcc:AT1G09350]	3.73816	13.3444
915	AT4G35720	Arabidopsis protein of unknown function (DUF241) [Source:TAIR%3BAcc:AT4G35720]	3.73816	13.3444
916	AT3G62040	Haloacid dehalogenase-like hydrolase (HAD) superfamily protein [Source:TAIR%3BAcc:AT3G62040]	3.73564	13.3211
917	AT1G36060	Integrase-type DNA-binding superfamily protein [Source:TAIR%3BAcc:AT1G36060]	3.73564	13.3211
918	AT5G66230	Chalcone-flavanone isomerase family protein [Source:TAIR%3BAcc:AT5G66230]	3.73564	13.3211
919	AT5G10150	Domain of unknown function (DUF966) [Source:TAIR%3BAcc:AT5G10150]	3.73564	13.3211
920	AT2G32990	glycosyl hydrolase 9B8 [Source:TAIR%3BAcc:AT2G32990]	3.73287	13.2955
921	AT5G43700	AUX/IAA transcriptional regulator family protein [Source:TAIR%3BAcc:AT5G43700]	3.73273	13.2943
922	AT2G19580	tetraspanin2 [Source:TAIR%3BAcc:AT2G19580]	3.72962	13.2656
923	AT3G52900	Family of unknown function (DUF662) [Source:TAIR%3BAcc:AT3G52900]	3.7175	13.1546
924	AT2G33860	Transcriptional factor B3 family protein / auxin-responsive factor AUX/IAA-related [Source:TAIR%3BAcc:AT2G33860]	3.71663	13.1467
925	AT1G71695	Peroxidase superfamily protein [Source:TAIR%3BAcc:AT1G71695]	3.71505	13.1323
926	AT3G51600	lipid transfer protein 5 [Source:TAIR%3BAcc:AT3G51600]	3.71502	13.132
927	AT3G48520	cytochrome P450%2C family 94%2C subfamily B%2C polypeptide 3 [Source:TAIR%3BAcc:AT3G48520]	3.71343	13.1176
928	AT3G16670	Pollen Ole e 1 allergen and extensin family protein [Source:TAIR%3BAcc:AT3G16670]	3.71212	13.1056
929	AT1G52230	photosystem I subunit H2 [Source:TAIR%3BAcc:AT1G52230]	3.7118	13.1027
930	AT2G21140	proline-rich protein 2 [Source:TAIR%3BAcc:AT2G21140]	3.71017	13.088
931	AT3G55800	sedoheptulose-bisphosphatase [Source:TAIR%3BAcc:AT3G55800]	3.7067	13.0565
932	AT2G07530	transposable element gene [Source:TAIR%3BAcc:AT2G07530]	3.69912	12.9881
933	AT5G43350	phosphate transporter 1%3B1 [Source:TAIR%3BAcc:AT5G43350]	3.69912	12.9881
934	AT4G18610	Protein of unknown function (DUF640) [Source:TAIR%3BAcc:AT4G18610]	3.69912	12.9881
935	AT1G61255	BEST Arabidopsis thaliana protein match is: glycine-rich protein (TAIR:AT4G21620.2)%3B Has 58 Blast hits to 58 proteins in 12 species: Archae - 0%3B Bacteria - 2%3B Metazoa - 0%3B Fungi - 0%3B Plants - 56%3B Viruses - 0%3B Other Eukaryotes - 0 (source: NCBI BLink). [Source:TAIR%3BAcc:AT1G61255]	3.69912	12.9881
936	AT5G13930	Chalcone and stilbene synthase family protein [Source:TAIR%3BAcc:AT5G13930]	3.69912	12.9881
937	AT3G44900	cation/H+ exchanger 4 [Source:TAIR%3BAcc:AT3G44900]	3.69912	12.9881
938	AT4G27590	Heavy metal transport/detoxification superfamily protein [Source:TAIR%3BAcc:AT4G27590]	3.69912	12.9881
939	AT3G57830	Leucine-rich repeat protein kinase family protein [Source:TAIR%3BAcc:AT3G57830]	3.69912	12.9881
940	AT1G30600	Subtilase family protein [Source:TAIR%3BAcc:AT1G30600]	3.69912	12.9881
941	AT1G67830	alpha-fucosidase 1 [Source:TAIR%3BAcc:AT1G67830]	3.69912	12.9881
942	AT1G76310	CYCLIN B2%3B4 [Source:TAIR%3BAcc:AT1G76310]	3.69912	12.9881
943	AT5G59670	Leucine-rich repeat protein kinase family protein [Source:TAIR%3BAcc:AT5G59670]	3.69389	12.9411
944	AT1G16850	unknown protein%3B FUNCTIONS IN: molecular_function unknown%3B INVOLVED IN: response to salt stress%3B LOCATED IN: endomembrane system%3B EXPRESSED IN: leaf apex%2C leaf whorl%2C male gametophyte%2C flower%2C leaf%3B EXPRESSED DURING: LP.06 six leaves visible%2C LP.04 /.../eaves visible%2C LP.10 ten leaves visible%2C petal differentiation and expansion stage%2C LP.08 eight leaves visible%3B BEST …	3.6917	12.9215
945	AT3G21260	Glycolipid transfer protein (GLTP) family protein [Source:TAIR%3BAcc:AT3G21260]	3.68834	12.8914
946	AT2G03750	P-loop containing nucleoside triphosphate hydrolases superfamily protein [Source:TAIR%3BAcc:AT2G03750]	3.68518	12.8632
947	AT4G21280	photosystem II subunit QA [Source:TAIR%3BAcc:AT4G21280]	3.68425	12.8549
948	AT1G03870	FASCICLIN-like arabinoogalactan 9 [Source:TAIR%3BAcc:AT1G03870]	3.6835	12.8482
949	AT5G44560	SNF7 family protein [Source:TAIR%3BAcc:AT5G44560]	3.68318	12.8454
950	AT1G74660	mini zinc finger 1 [Source:TAIR%3BAcc:AT1G74660]	3.6805	12.8216
951	AT5G09660	peroxisomal NAD-malate dehydrogenase 2 [Source:TAIR%3BAcc:AT5G09660]	3.6769	12.7896
952	AT3G55330	PsbP-like protein 1 [Source:TAIR%3BAcc:AT3G55330]	3.67671	12.7879
953	AT1G18060	unknown protein%3B INVOLVED IN: biological_process unknown%3B LOCATED IN: chloroplast%3B EXPRESSED IN: 22 plant structures%3B EXPRESSED DURING: 13 growth stages%3B Has 74 Blast hits to 74 proteins in 29 species: Archae - 0%3B Bacteria - 19%3B Metazoa - 0%3B Fungi - /.../ants - 49%3B Viruses - 0%3B Other Eukaryotes - 6 (source: NCBI BLink). [Source:TAIR%3BAcc:AT1G18060]	3.67434	12.7669
954	AT3G01960	unknown protein%3B Has 13 Blast hits to 13 proteins in 5 species: Archae - 0%3B Bacteria - 0%3B Metazoa - 0%3B Fungi - 0%3B Plants - 13%3B Viruses - 0%3B Other Eukaryotes - 0 (source: NCBI BLink). [Source:TAIR%3BAcc:AT3G01960]	3.67328	12.7575
955	AT2G18620	Terpenoid synthases superfamily protein [Source:TAIR%3BAcc:AT2G18620]	3.6711	12.7383
956	AT3G58850	phy rapidly regulated 2 [Source:TAIR%3BAcc:AT3G58850]	3.6711	12.7383
957	AT4G20820	FAD-binding Berberine family protein [Source:TAIR%3BAcc:AT4G20820]	3.6711	12.7383
958	AT3G14150	Aldolase-type TIM barrel family protein [Source:TAIR%3BAcc:AT3G14150]	3.66871	12.7172
959	AT2G43535	Scorpion toxin-like knottin superfamily protein [Source:TAIR%3BAcc:AT2G43535]	3.66653	12.698
960	AT4G36660	Protein of unknown function (DUF1195) [Source:TAIR%3BAcc:AT4G36660]	3.66364	12.6726
961	AT5G47110	Chlorophyll A-B binding family protein [Source:TAIR%3BAcc:AT5G47110]	3.66284	12.6656
962	AT5G63450	cytochrome P450%2C family 94%2C subfamily B%2C polypeptide 1 [Source:TAIR%3BAcc:AT5G63450]	3.6621	12.6591
963	AT4G10270	Wound-responsive family protein [Source:TAIR%3BAcc:AT4G10270]	3.66164	12.6551
964	AT5G09320	Vacuolar sorting protein 9 (VPS9) domain [Source:TAIR%3BAcc:AT5G09320]	3.66164	12.6551
965	AT1G26100	Cytochrome b561/ferric reductase transmembrane protein family [Source:TAIR%3BAcc:AT1G26100]	3.65689	12.6134
966	AT2G46710	Rho GTPase activating protein with PAK-box/P21-Rho-binding domain [Source:TAIR%3BAcc:AT2G46710]	3.65689	12.6134
967	AT1G59840	cofactor assembly of complex C [Source:TAIR%3BAcc:AT1G59840]	3.65403	12.5885
968	AT5G47380	Protein of unknown function%2C DUF547 [Source:TAIR%3BAcc:AT5G47380]	3.65403	12.5885
969	AT1G70550	Protein of Unknown Function (DUF239) [Source:TAIR%3BAcc:AT1G70550]	3.65403	12.5885
970	AT5G54145	unknown protein%3B FUNCTIONS IN: molecular_function unknown%3B INVOLVED IN: biological_process unknown%3B LOCATED IN: endomembrane system%3B BEST Arabidopsis thaliana protein match is: unknown protein (TAIR:AT4G27657.1)%3B Has 30201 Blast hits to 17322 protei /.../780 species: Archae - 12%3B Bacteria - 1396%3B Metazoa - 17338%3B Fungi - 3422%3B Plants - 5037%3B Viruses - 0%3B Other Eukaryotes - 2…	3.65403	12.5885
971	AT5G06510	nuclear factor Y%2C subunit A10 [Source:TAIR%3BAcc:AT5G06510]	3.65375	12.586
972	AT3G43960	Cysteine proteinases superfamily protein [Source:TAIR%3BAcc:AT3G43960]	3.65076	12.5599
973	AT1G21090	Cupredoxin superfamily protein [Source:TAIR%3BAcc:AT1G21090]	3.64893	12.5441
974	AT2G18560	UDP-Glycosyltransferase superfamily protein [Source:TAIR%3BAcc:AT2G18560]	3.64829	12.5385
975	AT4G17770	trehalose phosphatase/synthase 5 [Source:TAIR%3BAcc:AT4G17770]	3.64777	12.534
976	AT5G47630	mitochondrial acyl carrier protein 3 [Source:TAIR%3BAcc:AT5G47630]	3.64742	12.5309
977	AT4G37700	unknown protein%3B Has 64 Blast hits to 64 proteins in 11 species: Archae - 0%3B Bacteria - 0%3B Metazoa - 0%3B Fungi - 0%3B Plants - 64%3B Viruses - 0%3B Other Eukaryotes - 0 (source: NCBI BLink). [Source:TAIR%3BAcc:AT4G37700]	3.64697	12.527
978	AT2G18196	Heavy metal transport/detoxification superfamily protein [Source:TAIR%3BAcc:AT2G18196]	3.64528	12.5123
979	AT2G36550	CONTAINS InterPro DOMAIN/s: NLI interacting factor (InterPro:IPR004274)%3B BEST Arabidopsis thaliana protein match is: Haloacid dehalogenase-like hydrolase (HAD) superfamily protein (TAIR:AT2G36540.1)%3B Has 91 Blast hits to 91 proteins in 17 species: A /.../- 0%3B Bacteria - 0%3B Metazoa - 0%3B Fungi - 0%3B Plants - 87%3B Viruses - 2%3B Other Eukaryotes - 2 (source: NCBI BLink). [Source:TAIR%3BA…	3.64254	12.4886
980	AT4G16563	Eukaryotic aspartyl protease family protein [Source:TAIR%3BAcc:AT4G16563]	3.64254	12.4886
981	AT2G36230	Aldolase-type TIM barrel family protein [Source:TAIR%3BAcc:AT2G36230]	3.64254	12.4886
[truncated: 2,111 more rows]
