# Supplementary material for: IQD1 Involvement in Hormonal Signaling and General Defense Responses Against Botrytis cinerea
Source: Front Plant Sci. 2022 Apr 26;13:845140. doi: 10.3389/fpls.2022.845140 (PMC9087847; doi:10.3389/fpls.2022.845140)
Supplement: Supplementary file 6 [file Data_Sheet_5.xlsx]

## Sheet: iqd1-1+Bc up
702 upregulated genes in iqd1-1+Bc as compared to WT+Bc, FC>=4
#	Gene ID	Description	Log2(FC)	FC
1	AT5G15360	unknown protein%3B Has 4 Blast hits to 4 proteins in 2 species: Archae - 0%3B Bacteria - 0%3B Metazoa - 0%3B Fungi - 0%3B Plants - 4%3B Viruses - 0%3B Other Eukaryotes - 0 (source: NCBI BLink). [Source:TAIR%3BAcc:AT5G15360]	9.6967	829.845
2	AT4G24420	RNA-binding (RRM/RBD/RNP motifs) family protein [Source:TAIR%3BAcc:AT4G24420]	9.58134	766.072
3	AT2G21045	Rhodanese/Cell cycle control phosphatase superfamily protein [Source:TAIR%3BAcc:AT2G21045]	9.37126	662.264
4	AT3G28320	Protein of unknown function (DUF677) [Source:TAIR%3BAcc:AT3G28320]	8.95218	495.307
5	AT5G01040	laccase 8 [Source:TAIR%3BAcc:AT5G01040]	8.14778	283.613
6	AT4G10980	transposable element gene [Source:TAIR%3BAcc:AT4G10980]	8.05628	266.184
7	AT1G63190	Cystatin/monellin superfamily protein [Source:TAIR%3BAcc:AT1G63190]	7.94242	245.984
8	AT1G59780	NB-ARC domain-containing disease resistance protein [Source:TAIR%3BAcc:AT1G59780]	7.78809	221.028
9	AT3G61030	Calcium-dependent lipid-binding (CaLB domain) family protein [Source:TAIR%3BAcc:AT3G61030]	7.66231	202.575
10	AT5G28000	Polyketide cyclase/dehydrase and lipid transport superfamily protein [Source:TAIR%3BAcc:AT5G28000]	7.57237	190.331
11	AT4G16215	unknown protein%3B Has 30201 Blast hits to 17322 proteins in 780 species: Archae - 12%3B Bacteria - 1396%3B Metazoa - 17338%3B Fungi - 3422%3B Plants - 5037%3B Viruses - 0%3B Other Eukaryotes - 2996 (source: NCBI BLink). [Source:TAIR%3BAcc:AT4G16215]	7.54783	187.121
12	AT1G12340	Cornichon family protein [Source:TAIR%3BAcc:AT1G12340]	7.54683	186.992
13	AT2G27010	cytochrome P450%2C family 705%2C subfamily A%2C polypeptide 9 [Source:TAIR%3BAcc:AT2G27010]	7.34434	162.505
14	AT2G05915	unknown protein%3B Has 30201 Blast hits to 17322 proteins in 780 species: Archae - 12%3B Bacteria - 1396%3B Metazoa - 17338%3B Fungi - 3422%3B Plants - 5037%3B Viruses - 0%3B Other Eukaryotes - 2996 (source: NCBI BLink). [Source:TAIR%3BAcc:AT2G05915]	7.33922	161.929
15	AT1G53660	nodulin MtN21 /EamA-like transporter family protein [Source:TAIR%3BAcc:AT1G53660]	7.33443	161.392
16	AT3G60950	C2 calcium/lipid-binding endonuclease/exonuclease/phosphatase [Source:TAIR%3BAcc:AT3G60950]	7.04767	132.3
17	AT1G63540	hydroxyproline-rich glycoprotein family protein [Source:TAIR%3BAcc:AT1G63540]	6.96774	125.17
18	AT5G27010	ARM repeat superfamily protein [Source:TAIR%3BAcc:AT5G27010]	6.91189	120.417
19	AT5G34780	Thiamin diphosphate-binding fold (THDP-binding) superfamily protein [Source:TAIR%3BAcc:AT5G34780]	6.85379	115.663
20	AT5G38550	Mannose-binding lectin superfamily protein [Source:TAIR%3BAcc:AT5G38550]	6.84387	114.871
21	AT5G32460	Transcriptional factor B3 family protein [Source:TAIR%3BAcc:AT5G32460]	6.74078	106.949
22	AT1G59670	glutathione S-transferase TAU 15 [Source:TAIR%3BAcc:AT1G59670]	6.71683	105.189
23	AT1G22440	Zinc-binding alcohol dehydrogenase family protein [Source:TAIR%3BAcc:AT1G22440]	6.66231	101.287
24	AT5G24040	Protein of unknown function (DUF295) [Source:TAIR%3BAcc:AT5G24040]	6.5947	96.6502
25	AT1G20280	homeobox-leucine zipper protein-related [Source:TAIR%3BAcc:AT1G20280]	6.56391	94.6091
26	AT5G46940	Plant invertase/pectin methylesterase inhibitor superfamily protein [Source:TAIR%3BAcc:AT5G46940]	6.52815	92.293
27	AT1G61070	low-molecular-weight cysteine-rich 66 [Source:TAIR%3BAcc:AT1G61070]	6.49437	90.1569
28	AT1G27140	glutathione S-transferase tau 14 [Source:TAIR%3BAcc:AT1G27140]	6.47644	89.0439
29	AT1G09610	Protein of unknown function (DUF579) [Source:TAIR%3BAcc:AT1G09610]	6.41216	85.1631
30	AT2G01880	purple acid phosphatase 7 [Source:TAIR%3BAcc:AT2G01880]	6.37821	83.1826
31	AT1G54040	epithiospecifier protein [Source:TAIR%3BAcc:AT1G54040]	6.25963	76.6191
32	AT3G46710	NB-ARC domain-containing disease resistance protein [Source:TAIR%3BAcc:AT3G46710]	6.22061	74.5743
33	AT4G19240	unknown protein%3B BEST Arabidopsis thaliana protein match is: unknown protein (TAIR:AT3G43280.1)%3B Has 19 Blast hits to 17 proteins in 2 species: Archae - 0%3B Bacteria - 0%3B Metazoa - 0%3B Fungi - 0%3B Plants - 19%3B Viruses - 0%3B Other Eukaryotes - 0 (source: /.../BLink). [Source:TAIR%3BAcc:AT4G19240]	6.20571	73.808
34	AT2G04090	MATE efflux family protein [Source:TAIR%3BAcc:AT2G04090]	6.1318	70.1221
35	AT3G44800	Meprin and TRAF (MATH) homology domain-containing protein [Source:TAIR%3BAcc:AT3G44800]	6.10871	69.009
36	AT4G16920	Disease resistance protein (TIR-NBS-LRR class) family [Source:TAIR%3BAcc:AT4G16920]	6.06579	66.9862
37	AT1G45191	Glycosyl hydrolase superfamily protein [Source:TAIR%3BAcc:AT1G45191]	6.04334	65.9519
38	AT5G39330	Protein of unknown function (DUF1163) [Source:TAIR%3BAcc:AT5G39330]	6.03716	65.6699
39	AT4G32208	heat shock protein 70 (Hsp 70) family protein [Source:TAIR%3BAcc:AT4G32208]	6.0125	64.5568
40	AT5G39245	transposable element gene [Source:TAIR%3BAcc:AT5G39245]	6.00381	64.1694
41	AT3G44790	TRAF-like family protein [Source:TAIR%3BAcc:AT3G44790]	5.98589	63.3772
42	AT3G44870	S-adenosyl-L-methionine-dependent methyltransferases superfamily protein [Source:TAIR%3BAcc:AT3G44870]	5.98425	63.3052
43	AT2G11271	unknown protein%3B Has 30201 Blast hits to 17322 proteins in 780 species: Archae - 12%3B Bacteria - 1396%3B Metazoa - 17338%3B Fungi - 3422%3B Plants - 5037%3B Viruses - 0%3B Other Eukaryotes - 2996 (source: NCBI BLink). [Source:TAIR%3BAcc:AT2G11271]	5.96187	62.3307
44	AT1G52940	purple acid phosphatase 5 [Source:TAIR%3BAcc:AT1G52940]	5.96187	62.3307
45	AT3G28310	Protein of unknown function (DUF677) [Source:TAIR%3BAcc:AT3G28310]	5.93588	61.2177
46	AT2G09970	Protein of unknown function (DUF1677) [Source:TAIR%3BAcc:AT2G09970]	5.9094	60.1046
47	AT3G31990	transposable element gene [Source:TAIR%3BAcc:AT3G31990]	5.9094	60.1046
48	AT1G60020	transposable element gene [Source:TAIR%3BAcc:AT1G60020]	5.85379	57.8317
49	AT1G53080	Legume lectin family protein [Source:TAIR%3BAcc:AT1G53080]	5.84983	57.6732
50	AT5G37980	Zinc-binding dehydrogenase family protein [Source:TAIR%3BAcc:AT5G37980]	5.79837	55.6524
51	AT3G45660	Major facilitator superfamily protein [Source:TAIR%3BAcc:AT3G45660]	5.79837	55.6524
52	AT5G38260	Protein kinase superfamily protein [Source:TAIR%3BAcc:AT5G38260]	5.6895	51.6071
53	AT5G45220	Disease resistance protein (TIR-NBS-LRR class) family [Source:TAIR%3BAcc:AT5G45220]	5.64124	49.9095
54	AT1G05530	UDP-glucosyl transferase 75B2 [Source:TAIR%3BAcc:AT1G05530]	5.5947	48.3251
55	AT5G28080	Protein kinase superfamily protein [Source:TAIR%3BAcc:AT5G28080]	5.58078	47.8611
56	AT5G36240	zinc knuckle (CCHC-type) family protein [Source:TAIR%3BAcc:AT5G36240]	5.58078	47.8611
57	AT4G18422	unknown protein%3B FUNCTIONS IN: molecular_function unknown%3B INVOLVED IN: biological_process unknown%3B LOCATED IN: cellular_component unknown%3B Has 0 Blast hits to 0 proteins in 0 species (source: NCBI BLink). [Source:TAIR%3BAcc:AT4G18422]	5.54683	46.748
58	AT3G25719	unknown protein%3B Has 30201 Blast hits to 17322 proteins in 780 species: Archae - 12%3B Bacteria - 1396%3B Metazoa - 17338%3B Fungi - 3422%3B Plants - 5037%3B Viruses - 0%3B Other Eukaryotes - 2996 (source: NCBI BLink). [Source:TAIR%3BAcc:AT3G25719]	5.51207	45.635
59	AT4G24890	purple acid phosphatase 24 [Source:TAIR%3BAcc:AT4G24890]	5.51207	45.635
60	AT2G42180	unknown protein%3B BEST Arabidopsis thaliana protein match is: unknown protein (TAIR:AT3G57950.1)%3B Has 35333 Blast hits to 34131 proteins in 2444 species: Archae - 798%3B Bacteria - 22429%3B Metazoa - 974%3B Fungi - 991%3B Plants - 531%3B Viruses - 0%3B Other Euk /.../s - 9610 (source: NCBI BLink). [Source:TAIR%3BAcc:AT2G42180]	5.47644	44.5219
61	AT1G01355	Putative endonuclease or glycosyl hydrolase [Source:TAIR%3BAcc:AT1G01355]	5.47644	44.5219
62	AT5G13350	Auxin-responsive GH3 family protein [Source:TAIR%3BAcc:AT5G13350]	5.43992	43.4089
63	AT4G10990	transposable element gene [Source:TAIR%3BAcc:AT4G10990]	5.31322	39.7593
64	AT1G11370	Pectin lyase-like superfamily protein [Source:TAIR%3BAcc:AT1G11370]	5.30782	39.6107
65	AT1G50290	unknown protein%3B Has 2 Blast hits to 2 proteins in 1 species: Archae - 0%3B Bacteria - 0%3B Metazoa - 0%3B Fungi - 0%3B Plants - 2%3B Viruses - 0%3B Other Eukaryotes - 0 (source: NCBI BLink). [Source:TAIR%3BAcc:AT1G50290]	5.29664	39.305
66	AT5G20550	2-oxoglutarate (2OG) and Fe(II)-dependent oxygenase superfamily protein [Source:TAIR%3BAcc:AT5G20550]	5.2838	38.9567
67	AT2G03370	Glycosyltransferase family 61 protein [Source:TAIR%3BAcc:AT2G03370]	5.2838	38.9567
68	AT4G10230	unknown protein%3B BEST Arabidopsis thaliana protein match is: unknown protein (TAIR:AT1G24380.1)%3B Has 216 Blast hits to 216 proteins in 30 species: Archae - 0%3B Bacteria - 8%3B Metazoa - 10%3B Fungi - 4%3B Plants - 160%3B Viruses - 0%3B Other Eukaryotes - 34 (s /.../ NCBI BLink). [Source:TAIR%3BAcc:AT4G10230]	5.2838	38.9567
69	AT5G24240	Phosphatidylinositol 3- and 4-kinase %3BUbiquitin family protein [Source:TAIR%3BAcc:AT5G24240]	5.24242	37.8553
70	AT1G62290	Saposin-like aspartyl protease family protein [Source:TAIR%3BAcc:AT1G62290]	5.22773	37.4718
71	AT1G59500	Auxin-responsive GH3 family protein [Source:TAIR%3BAcc:AT1G59500]	5.20312	36.838
72	AT2G07240	cysteine-type peptidases%3Bcysteine-type peptidases [Source:TAIR%3BAcc:AT2G07240]	5.19891	36.7306
73	AT1G35050	transposable element gene [Source:TAIR%3BAcc:AT1G35050]	5.19891	36.7306
74	AT1G25988	Family of unknown function (DUF572) [Source:TAIR%3BAcc:AT1G25988]	5.15582	35.6497
75	AT1G23700	Protein kinase superfamily protein [Source:TAIR%3BAcc:AT1G23700]	5.15452	35.6176
76	AT1G67148	unknown protein%3B Has 1 Blast hits to 1 proteins in 1 species: Archae - 0%3B Bacteria - 0%3B Metazoa - 0%3B Fungi - 0%3B Plants - 1%3B Viruses - 0%3B Other Eukaryotes - 0 (source: NCBI BLink). [Source:TAIR%3BAcc:AT1G67148]	5.15403	35.6057
77	AT2G28980	transposable element gene [Source:TAIR%3BAcc:AT2G28980]	5.10871	34.5045
78	AT4G12280	copper amine oxidase family protein [Source:TAIR%3BAcc:AT4G12280]	5.10871	34.5045
79	AT3G16410	nitrile specifier protein 4 [Source:TAIR%3BAcc:AT3G16410]	5.10137	34.3293
80	AT3G45440	Concanavalin A-like lectin protein kinase family protein [Source:TAIR%3BAcc:AT3G45440]	5.02854	32.6393
81	AT2G15370	fucosyltransferase 5 [Source:TAIR%3BAcc:AT2G15370]	5.0125	32.2784
82	AT5G11570	Major facilitator superfamily protein [Source:TAIR%3BAcc:AT5G11570]	5.0125	32.2784
83	AT4G05360	Zinc knuckle (CCHC-type) family protein [Source:TAIR%3BAcc:AT4G05360]	4.93075	30.5003
84	AT1G47770	Beta-galactosidase related protein [Source:TAIR%3BAcc:AT1G47770]	4.91189	30.1042
85	AT4G38070	basic helix-loop-helix (bHLH) DNA-binding superfamily protein [Source:TAIR%3BAcc:AT4G38070]	4.88636	29.576
86	AT2G01550	transposable element gene [Source:TAIR%3BAcc:AT2G01550]	4.85496	28.9393
87	AT1G44180	Peptidase M20/M25/M40 family protein [Source:TAIR%3BAcc:AT1G44180]	4.85379	28.9158
88	AT4G24010	cellulose synthase like G1 [Source:TAIR%3BAcc:AT4G24010]	4.84277	28.6958
89	AT4G34470	SKP1-like 12 [Source:TAIR%3BAcc:AT4G34470]	4.79837	27.8262
90	AT5G19165	transposable element gene [Source:TAIR%3BAcc:AT5G19165]	4.79837	27.8262
91	AT3G12240	serine carboxypeptidase-like 15 [Source:TAIR%3BAcc:AT3G12240]	4.79325	27.7275
92	AT3G44716	unknown protein%3B FUNCTIONS IN: molecular_function unknown%3B INVOLVED IN: biological_process unknown%3B LOCATED IN: endomembrane system%3B Has 13 Blast hits to 13 proteins in 6 species: Archae - 0%3B Bacteria - 0%3B Metazoa - 0%3B Fungi - 0%3B Plants - 13%3B Viruse /.../ Other Eukaryotes - 0 (source: NCBI BLink). [Source:TAIR%3BAcc:AT3G44716]	4.75143	26.9353
93	AT4G10220	Protein of Unknown Function (DUF239) [Source:TAIR%3BAcc:AT4G10220]	4.73948	26.7132
94	AT2G21010	Calcium-dependent lipid-binding (CaLB domain) family protein [Source:TAIR%3BAcc:AT2G21010]	4.73948	26.7132
95	AT3G16590	F-box and associated interaction domains-containing protein [Source:TAIR%3BAcc:AT3G16590]	4.73948	26.7132
96	AT5G21950	alpha/beta-Hydrolases superfamily protein [Source:TAIR%3BAcc:AT5G21950]	4.69739	25.945
97	AT2G35210	root and pollen arfgap [Source:TAIR%3BAcc:AT2G35210]	4.67808	25.6001
98	AT2G23410	cis-prenyltransferase [Source:TAIR%3BAcc:AT2G23410]	4.61395	24.4871
99	AT3G43190	sucrose synthase 4 [Source:TAIR%3BAcc:AT3G43190]	4.54683	23.374
100	AT5G36260	Eukaryotic aspartyl protease family protein [Source:TAIR%3BAcc:AT5G36260]	4.54683	23.374
101	AT4G12270	Copper amine oxidase family protein [Source:TAIR%3BAcc:AT4G12270]	4.54683	23.374
102	AT3G48400	Cysteine/Histidine-rich C1 domain family protein [Source:TAIR%3BAcc:AT3G48400]	4.54683	23.374
103	AT1G61320	FBD / Leucine Rich Repeat domains containing protein [Source:TAIR%3BAcc:AT1G61320]	4.52194	22.9742
104	AT1G65200	Ubiquitin carboxyl-terminal hydrolase-related protein [Source:TAIR%3BAcc:AT1G65200]	4.49685	22.5781
105	AT3G43830	transposable element gene [Source:TAIR%3BAcc:AT3G43830]	4.40244	21.1479
106	AT1G65180	Cysteine/Histidine-rich C1 domain family protein [Source:TAIR%3BAcc:AT1G65180]	4.40244	21.1479
107	AT3G29260	NAD(P)-binding Rossmann-fold superfamily protein [Source:TAIR%3BAcc:AT3G29260]	4.40244	21.1479
108	AT2G07630	transposable element gene [Source:TAIR%3BAcc:AT2G07630]	4.40244	21.1479
109	AT2G11270	citrate synthase-related [Source:TAIR%3BAcc:AT2G11270]	4.37821	20.7956
110	AT1G19550	Glutathione S-transferase family protein [Source:TAIR%3BAcc:AT1G19550]	4.37715	20.7804
111	AT2G21910	cytochrome P450%2C family 96%2C subfamily A%2C polypeptide 5 [Source:TAIR%3BAcc:AT2G21910]	4.3644	20.5976
112	AT3G22640	cupin family protein [Source:TAIR%3BAcc:AT3G22640]	4.3644	20.5976
113	AT3G46490	2-oxoglutarate (2OG) and Fe(II)-dependent oxygenase superfamily protein [Source:TAIR%3BAcc:AT3G46490]	4.3644	20.5976
114	AT3G25720	RNA-directed DNA polymerase (reverse transcriptase)-related family protein [Source:TAIR%3BAcc:AT3G25720]	4.32444	20.0349
115	AT2G39520	unknown protein%3B Has 1 Blast hits to 1 proteins in 1 species: Archae - 0%3B Bacteria - 0%3B Metazoa - 0%3B Fungi - 0%3B Plants - 1%3B Viruses - 0%3B Other Eukaryotes - 0 (source: NCBI BLink). [Source:TAIR%3BAcc:AT2G39520]	4.30782	19.8054
116	AT3G33528	unknown protein%3B FUNCTIONS IN: molecular_function unknown%3B INVOLVED IN: biological_process unknown%3B LOCATED IN: cellular_component unknown%3B BEST Arabidopsis thaliana protein match is: unknown protein (TAIR:AT4G07526.3)%3B Has 57 Blast hits to 57 prote /.../ 2 species: Archae - 0%3B Bacteria - 0%3B Metazoa - 0%3B Fungi - 0%3B Plants - 57%3B Viruses - 0%3B Other Eukaryotes - 0 (source: NCBI…	4.30782	19.8054
117	AT3G58865	transposable element gene [Source:TAIR%3BAcc:AT3G58865]	4.28845	19.5413
118	AT3G46900	copper transporter 2 [Source:TAIR%3BAcc:AT3G46900]	4.28287	19.4659
119	AT5G59270	Concanavalin A-like lectin protein kinase family protein [Source:TAIR%3BAcc:AT5G59270]	4.24198	18.9218
120	AT1G04625	Polynucleotidyl transferase%2C ribonuclease H-like superfamily protein [Source:TAIR%3BAcc:AT1G04625]	4.24198	18.9218
121	AT2G05117	SCR-like 9 [Source:TAIR%3BAcc:AT2G05117]	4.24198	18.9218
122	AT5G07650	Actin-binding FH2 protein [Source:TAIR%3BAcc:AT5G07650]	4.23213	18.7931
123	AT3G26930	Protein with RNI-like/FBD-like domains [Source:TAIR%3BAcc:AT3G26930]	4.18753	18.2209
124	AT1G63390	FAD/NAD(P)-binding oxidoreductase family protein [Source:TAIR%3BAcc:AT1G63390]	4.17352	18.0449
125	AT1G69990	Leucine-rich repeat protein kinase family protein [Source:TAIR%3BAcc:AT1G69990]	4.15452	17.8088
126	AT5G66840	SAP domain-containing protein [Source:TAIR%3BAcc:AT5G66840]	4.1234	17.4287
127	AT1G17710	Pyridoxal phosphate phosphatase-related protein [Source:TAIR%3BAcc:AT1G17710]	4.1234	17.4287
128	AT5G24550	beta glucosidase 32 [Source:TAIR%3BAcc:AT5G24550]	4.1234	17.4287
129	AT1G28040	RING/U-box superfamily protein [Source:TAIR%3BAcc:AT1G28040]	4.11022	17.2703
130	AT5G03545	Expressed in response to phosphate starvation%2C this response is enhanced by the presence of IAA. [Source:TAIR%3BAcc:AT5G03545]	4.09978	17.1458
131	AT1G23110	unknown protein%3B FUNCTIONS IN: molecular_function unknown%3B LOCATED IN: chloroplast%3B BEST Arabidopsis thaliana protein match is: unknown protein (TAIR:AT1G70900.1)%3B Has 59 Blast hits to 59 proteins in 15 species: Archae - 0%3B Bacteria - 0%3B Metazoa - 0 /.../i - 0%3B Plants - 59%3B Viruses - 0%3B Other Eukaryotes - 0 (source: NCBI BLink). [Source:TAIR%3BAcc:AT1G23110]	4.09023	17.0326
132	AT4G13310	cytochrome P450%2C family 71%2C subfamily A%2C polypeptide 20 [Source:TAIR%3BAcc:AT4G13310]	4.06141	16.6957
133	AT1G35330	RING/U-box superfamily protein [Source:TAIR%3BAcc:AT1G35330]	4.06141	16.6957
134	AT2G24692	unknown protein%3B BEST Arabidopsis thaliana protein match is: unknown protein (TAIR:AT3G50780.1)%3B Has 46 Blast hits to 46 proteins in 10 species: Archae - 0%3B Bacteria - 0%3B Metazoa - 0%3B Fungi - 0%3B Plants - 46%3B Viruses - 0%3B Other Eukaryotes - 0 (source /.../ BLink). [Source:TAIR%3BAcc:AT2G24692]	4.06141	16.6957
135	AT1G51538	Aminotransferase-like%2C plant mobile domain family protein [Source:TAIR%3BAcc:AT1G51538]	4.05628	16.6365
136	AT3G44490	histone deacetylase 17 [Source:TAIR%3BAcc:AT3G44490]	4.05628	16.6365
137	AT5G64685	transposable element gene [Source:TAIR%3BAcc:AT5G64685]	4.03652	16.4102
138	AT3G21080	ABC transporter-related [Source:TAIR%3BAcc:AT3G21080]	4.02282	16.2551
139	AT3G62725	transposable element gene [Source:TAIR%3BAcc:AT3G62725]	3.98589	15.8443
140	AT2G14670	sucrose-proton symporter 8 [Source:TAIR%3BAcc:AT2G14670]	3.98589	15.8443
141	AT1G13370	Histone superfamily protein [Source:TAIR%3BAcc:AT1G13370]	3.98589	15.8443
142	AT2G42440	Lateral organ boundaries (LOB) domain family protein [Source:TAIR%3BAcc:AT2G42440]	3.96187	15.5827
143	AT5G15420	unknown protein%3B Has 17 Blast hits to 5 proteins in 2 species: Archae - 0%3B Bacteria - 0%3B Metazoa - 0%3B Fungi - 0%3B Plants - 1%3B Viruses - 0%3B Other Eukaryotes - 16 (source: NCBI BLink). [Source:TAIR%3BAcc:AT5G15420]	3.96187	15.5827
144	AT2G16490	XH domain-containing protein [Source:TAIR%3BAcc:AT2G16490]	3.96187	15.5827
145	AT5G26642	transposable element gene [Source:TAIR%3BAcc:AT5G26642]	3.96187	15.5827
146	AT1G23610	unknown protein%3B BEST Arabidopsis thaliana protein match is: unknown protein (TAIR:AT1G23640.1)%3B Has 30201 Blast hits to 17322 proteins in 780 species: Archae - 12%3B Bacteria - 1396%3B Metazoa - 17338%3B Fungi - 3422%3B Plants - 5037%3B Viruses - 0%3B Other Eu /.../es - 2996 (source: NCBI BLink). [Source:TAIR%3BAcc:AT1G23610]	3.96187	15.5827
147	AT5G28660	NHL domain-containing protein [Source:TAIR%3BAcc:AT5G28660]	3.96187	15.5827
148	AT1G20860	phosphate transporter 1%3B8 [Source:TAIR%3BAcc:AT1G20860]	3.96187	15.5827
149	AT3G21570	unknown protein%3B Has 43 Blast hits to 43 proteins in 13 species: Archae - 0%3B Bacteria - 0%3B Metazoa - 0%3B Fungi - 0%3B Plants - 43%3B Viruses - 0%3B Other Eukaryotes - 0 (source: NCBI BLink). [Source:TAIR%3BAcc:AT3G21570]	3.96187	15.5827
150	AT4G09130	RING/U-box superfamily protein [Source:TAIR%3BAcc:AT4G09130]	3.96187	15.5827
151	AT3G05610	Plant invertase/pectin methylesterase inhibitor superfamily [Source:TAIR%3BAcc:AT3G05610]	3.96187	15.5827
152	AT2G14247	Expressed protein [Source:TAIR%3BAcc:AT2G14247]	3.96187	15.5827
153	AT3G45430	Concanavalin A-like lectin protein kinase family protein [Source:TAIR%3BAcc:AT3G45430]	3.94937	15.4482
154	AT5G14330	unknown protein%3B Has 8 Blast hits to 8 proteins in 2 species: Archae - 0%3B Bacteria - 0%3B Metazoa - 0%3B Fungi - 0%3B Plants - 8%3B Viruses - 0%3B Other Eukaryotes - 0 (source: NCBI BLink). [Source:TAIR%3BAcc:AT5G14330]	3.93698	15.3162
155	AT1G80555	Isocitrate/isopropylmalate dehydrogenase family protein [Source:TAIR%3BAcc:AT1G80555]	3.92867	15.2281
156	AT4G21490	NAD(P)H dehydrogenase B3 [Source:TAIR%3BAcc:AT4G21490]	3.91189	15.0521
157	AT1G63210	Transcription elongation factor Spt6 [Source:TAIR%3BAcc:AT1G63210]	3.91189	15.0521
158	AT4G18540	unknown protein%3B Has 209 Blast hits to 205 proteins in 54 species: Archae - 0%3B Bacteria - 17%3B Metazoa - 2%3B Fungi - 150%3B Plants - 40%3B Viruses - 0%3B Other Eukaryotes - 0 (source: NCBI BLink). [Source:TAIR%3BAcc:AT4G18540]	3.86364	14.5569
159	AT5G48110	Terpenoid cyclases/Protein prenyltransferases superfamily protein [Source:TAIR%3BAcc:AT5G48110]	3.85496	14.4696
160	AT4G22450	transposable element gene [Source:TAIR%3BAcc:AT4G22450]	3.85496	14.4696
161	AT5G47450	tonoplast intrinsic protein 2%3B3 [Source:TAIR%3BAcc:AT5G47450]	3.85496	14.4696
162	AT4G32000	Protein kinase superfamily protein [Source:TAIR%3BAcc:AT4G32000]	3.85496	14.4696
163	AT5G17100	Cystatin/monellin superfamily protein [Source:TAIR%3BAcc:AT5G17100]	3.85496	14.4696
164	AT1G48700	2-oxoglutarate (2OG) and Fe(II)-dependent oxygenase superfamily protein [Source:TAIR%3BAcc:AT1G48700]	3.83389	14.2599
165	AT4G15340	pentacyclic triterpene synthase 1 [Source:TAIR%3BAcc:AT4G15340]	3.83389	14.2599
166	AT4G11460	cysteine-rich RLK (RECEPTOR-like protein kinase) 30 [Source:TAIR%3BAcc:AT4G11460]	3.83389	14.2599
167	AT5G51480	SKU5 similar 2 [Source:TAIR%3BAcc:AT5G51480]	3.81777	14.1014
168	AT5G45040	Cytochrome c [Source:TAIR%3BAcc:AT5G45040]	3.7635	13.5808
169	AT5G14490	NAC domain containing protein 85 [Source:TAIR%3BAcc:AT5G14490]	3.75143	13.4677
170	AT3G56890	F-box associated ubiquitination effector family protein [Source:TAIR%3BAcc:AT3G56890]	3.75143	13.4677
171	AT2G04395	Nucleic acid-binding%2C OB-fold-like protein [Source:TAIR%3BAcc:AT2G04395]	3.75143	13.4677
172	AT4G04293	transposable element gene [Source:TAIR%3BAcc:AT4G04293]	3.74718	13.428
173	AT3G57440	unknown protein%3B Has 31 Blast hits to 31 proteins in 11 species: Archae - 0%3B Bacteria - 0%3B Metazoa - 0%3B Fungi - 0%3B Plants - 31%3B Viruses - 0%3B Other Eukaryotes - 0 (source: NCBI BLink). [Source:TAIR%3BAcc:AT3G57440]	3.73948	13.3566
174	AT1G61200	homeobox-leucine zipper protein-related [Source:TAIR%3BAcc:AT1G61200]	3.73948	13.3566
175	AT5G19170	Protein of Unknown Function (DUF239) [Source:TAIR%3BAcc:AT5G19170]	3.73948	13.3566
176	AT4G05145	transposable element gene [Source:TAIR%3BAcc:AT4G05145]	3.73948	13.3566
177	ATMG00910	hypothetical protein [Source:TAIR%3BAcc:ATMG00910]	3.73948	13.3566
178	AT4G15075	FBD-like domain family protein [Source:TAIR%3BAcc:AT4G15075]	3.73948	13.3566
179	AT5G59320	lipid transfer protein 3 [Source:TAIR%3BAcc:AT5G59320]	3.73948	13.3566
180	AT5G47260	ATP binding%3BGTP binding%3Bnucleotide binding%3Bnucleoside-triphosphatases [Source:TAIR%3BAcc:AT5G47260]	3.73948	13.3566
181	AT5G28626	transposable element gene [Source:TAIR%3BAcc:AT5G28626]	3.73741	13.3374
182	AT1G75700	HVA22-like protein G [Source:TAIR%3BAcc:AT1G75700]	3.72809	13.2516
183	AT1G61280	Phosphatidylinositol N-acetylglucosaminyltransferase%2C GPI19/PIG-P subunit [Source:TAIR%3BAcc:AT1G61280]	3.72286	13.2036
184	AT2G36440	unknown protein%3B Has 3 Blast hits to 3 proteins in 2 species: Archae - 0%3B Bacteria - 0%3B Metazoa - 0%3B Fungi - 0%3B Plants - 3%3B Viruses - 0%3B Other Eukaryotes - 0 (source: NCBI BLink). [Source:TAIR%3BAcc:AT2G36440]	3.70836	13.0715
185	AT5G42500	Disease resistance-responsive (dirigent-like protein) family protein [Source:TAIR%3BAcc:AT5G42500]	3.69371	12.9395
186	AT2G13550	unknown protein%3B Has 23 Blast hits to 20 proteins in 10 species: Archae - 0%3B Bacteria - 0%3B Metazoa - 10%3B Fungi - 0%3B Plants - 4%3B Viruses - 0%3B Other Eukaryotes - 9 (source: NCBI BLink). [Source:TAIR%3BAcc:AT2G13550]	3.66396	12.6754
187	AT5G24316	proline-rich family protein [Source:TAIR%3BAcc:AT5G24316]	3.66396	12.6754
188	AT2G37370	unknown protein%3B BEST Arabidopsis thaliana protein match is: unknown protein (TAIR:AT5G13560.1)%3B Has 30201 Blast hits to 17322 proteins in 780 species: Archae - 12%3B Bacteria - 1396%3B Metazoa - 17338%3B Fungi - 3422%3B Plants - 5037%3B Viruses - 0%3B Other Eu /.../es - 2996 (source: NCBI BLink). [Source:TAIR%3BAcc:AT2G37370]	3.62549	12.3419
189	AT4G13560	Late embryogenesis abundant protein (LEA) family protein [Source:TAIR%3BAcc:AT4G13560]	3.61816	12.2793
190	AT4G00130	DNA-binding storekeeper protein-related transcriptional regulator [Source:TAIR%3BAcc:AT4G00130]	3.61395	12.2435
191	AT1G64100	pentatricopeptide (PPR) repeat-containing protein [Source:TAIR%3BAcc:AT1G64100]	3.61395	12.2435
192	AT5G33432	transposable element gene [Source:TAIR%3BAcc:AT5G33432]	3.61395	12.2435
193	AT1G33607	Defensin-like (DEFL) family protein [Source:TAIR%3BAcc:AT1G33607]	3.61395	12.2435
194	AT5G44306	unknown protein%3B Has 30201 Blast hits to 17322 proteins in 780 species: Archae - 12%3B Bacteria - 1396%3B Metazoa - 17338%3B Fungi - 3422%3B Plants - 5037%3B Viruses - 0%3B Other Eukaryotes - 2996 (source: NCBI BLink). [Source:TAIR%3BAcc:AT5G44306]	3.60256	12.1473
195	AT1G55720	cation exchanger 6 [Source:TAIR%3BAcc:AT1G55720]	3.58996	12.0417
196	AT1G30750	unknown protein%3B FUNCTIONS IN: molecular_function unknown%3B INVOLVED IN: biological_process unknown%3B LOCATED IN: endomembrane system%3B EXPRESSED IN: hypocotyl%2C root%2C pollen tube%3B Has 1177 Blast hits to 607 proteins in 189 species: Archae - 0%3B Bacteria /.../%3B Metazoa - 195%3B Fungi - 185%3B Plants - 27%3B Viruses - 16%3B Other Eukaryotes - 442 (source: NCBI BLink). [Source:TAIR%3BA…	3.57085	11.8832
197	AT4G34810	SAUR-like auxin-responsive protein family [Source:TAIR%3BAcc:AT4G34810]	3.53545	11.5951
198	AT4G16730	terpene synthase 02 [Source:TAIR%3BAcc:AT4G16730]	3.53308	11.5761
199	AT4G33355	Bifunctional inhibitor/lipid-transfer protein/seed storage 2S albumin superfamily protein [Source:TAIR%3BAcc:AT4G33355]	3.52194	11.4871
200	AT3G23880	F-box and associated interaction domains-containing protein [Source:TAIR%3BAcc:AT3G23880]	3.49685	11.2891
201	AT1G66450	Cysteine/Histidine-rich C1 domain family protein [Source:TAIR%3BAcc:AT1G66450]	3.49685	11.2891
202	AT2G15340	glycine-rich protein [Source:TAIR%3BAcc:AT2G15340]	3.48993	11.235
203	AT2G24310	unknown protein%3B BEST Arabidopsis thaliana protein match is: unknown protein (TAIR:AT5G47170.1)%3B Has 9168 Blast hits to 2316 proteins in 376 species: Archae - 2%3B Bacteria - 1905%3B Metazoa - 1700%3B Fungi - 1409%3B Plants - 76%3B Viruses - 48%3B Other Eukaryo /.../4028 (source: NCBI BLink). [Source:TAIR%3BAcc:AT2G24310]	3.47644	11.1305
204	AT1G47271	Cystathionine beta-synthase (CBS) family protein [Source:TAIR%3BAcc:AT1G47271]	3.47644	11.1305
205	AT1G74130	Rhomboid-related intramembrane serine protease family protein [Source:TAIR%3BAcc:AT1G74130]	3.47644	11.1305
206	AT1G44050	Cysteine/Histidine-rich C1 domain family protein [Source:TAIR%3BAcc:AT1G44050]	3.47644	11.1305
207	AT5G44316	Stabilizer of iron transporter SufD superfamily protein [Source:TAIR%3BAcc:AT5G44316]	3.47644	11.1305
208	AT5G50915	basic helix-loop-helix (bHLH) DNA-binding superfamily protein [Source:TAIR%3BAcc:AT5G50915]	3.47644	11.1305
209	AT5G06170	sucrose-proton symporter 9 [Source:TAIR%3BAcc:AT5G06170]	3.47644	11.1305
210	AT3G05150	Major facilitator superfamily protein [Source:TAIR%3BAcc:AT3G05150]	3.47644	11.1305
211	AT4G12480	Bifunctional inhibitor/lipid-transfer protein/seed storage 2S albumin superfamily protein [Source:TAIR%3BAcc:AT4G12480]	3.47618	11.1284
212	AT5G54620	Ankyrin repeat family protein [Source:TAIR%3BAcc:AT5G54620]	3.47132	11.091
213	AT2G33000	ubiquitin-associated (UBA)/TS-N domain-containing protein-related [Source:TAIR%3BAcc:AT2G33000]	3.47132	11.091
214	AT1G78450	SOUL heme-binding family protein [Source:TAIR%3BAcc:AT1G78450]	3.47132	11.091
215	AT1G45140	transposable element gene [Source:TAIR%3BAcc:AT1G45140]	3.47132	11.091
216	AT3G46500	2-oxoglutarate (2OG) and Fe(II)-dependent oxygenase superfamily protein [Source:TAIR%3BAcc:AT3G46500]	3.47132	11.091
217	AT3G20975	transposable element gene [Source:TAIR%3BAcc:AT3G20975]	3.47132	11.091
218	AT4G21870	HSP20-like chaperones superfamily protein [Source:TAIR%3BAcc:AT4G21870]	3.45693	10.981
219	AT1G26200	TRAM%2C LAG1 and CLN8 (TLC) lipid-sensing domain containing protein [Source:TAIR%3BAcc:AT1G26200]	3.44241	10.8709
220	AT2G45130	SPX domain gene 3 [Source:TAIR%3BAcc:AT2G45130]	3.4237	10.7309
221	AT3G29205	transposable element gene [Source:TAIR%3BAcc:AT3G29205]	3.41885	10.6949
222	AT2G17280	Phosphoglycerate mutase family protein [Source:TAIR%3BAcc:AT2G17280]	3.41798	10.6884
223	AT3G28500	60S acidic ribosomal protein family [Source:TAIR%3BAcc:AT3G28500]	3.39844	10.5447
224	AT2G11891	unknown protein%3B Has 30201 Blast hits to 17322 proteins in 780 species: Archae - 12%3B Bacteria - 1396%3B Metazoa - 17338%3B Fungi - 3422%3B Plants - 5037%3B Viruses - 0%3B Other Eukaryotes - 2996 (source: NCBI BLink). [Source:TAIR%3BAcc:AT2G11891]	3.39188	10.4968
225	AT1G09170	P-loop nucleoside triphosphate hydrolases superfamily protein with CH (Calponin Homology) domain [Source:TAIR%3BAcc:AT1G09170]	3.39188	10.4968
226	AT5G43800	transposable element gene [Source:TAIR%3BAcc:AT5G43800]	3.3644	10.2988
227	AT2G10980	transposable element gene [Source:TAIR%3BAcc:AT2G10980]	3.3644	10.2988
228	AT5G28673	transposable element gene [Source:TAIR%3BAcc:AT5G28673]	3.3644	10.2988
229	AT3G48620	Outer membrane OMP85 family protein [Source:TAIR%3BAcc:AT3G48620]	3.3644	10.2988
230	AT1G21210	wall associated kinase 4 [Source:TAIR%3BAcc:AT1G21210]	3.34846	10.1856
231	AT3G26310	cytochrome P450%2C family 71%2C subfamily B%2C polypeptide 35 [Source:TAIR%3BAcc:AT3G26310]	3.33234	10.0724
232	AT1G60680	NAD(P)-linked oxidoreductase superfamily protein [Source:TAIR%3BAcc:AT1G60680]	3.33072	10.0611
233	AT1G19320	Pathogenesis-related thaumatin superfamily protein [Source:TAIR%3BAcc:AT1G19320]	3.32693	10.0347
234	AT2G02250	phloem protein 2-B2 [Source:TAIR%3BAcc:AT2G02250]	3.32444	10.0174
235	AT3G51810	Stress induced protein [Source:TAIR%3BAcc:AT3G51810]	3.32444	10.0174
236	AT1G53635	unknown protein%3B FUNCTIONS IN: molecular_function unknown%3B INVOLVED IN: biological_process unknown%3B LOCATED IN: cellular_component unknown%3B Has 6 Blast hits to 6 proteins in 1 species: Archae - 0%3B Bacteria - 0%3B Metazoa - 0%3B Fungi - 0%3B Plants - 6%3B Vi /.../- 0%3B Other Eukaryotes - 0 (source: NCBI BLink). [Source:TAIR%3BAcc:AT1G53635]	3.32444	10.0174
237	AT1G74420	fucosyltransferase 3 [Source:TAIR%3BAcc:AT1G74420]	3.32444	10.0174
238	ATMG00370	Ycf1 protein [Source:TAIR%3BAcc:ATMG00370]	3.32444	10.0174
239	AT3G28520	P-loop containing nucleoside triphosphate hydrolases superfamily protein [Source:TAIR%3BAcc:AT3G28520]	3.32444	10.0174
240	AT3G26270	cytochrome P450%2C family 71%2C subfamily B%2C polypeptide 25 [Source:TAIR%3BAcc:AT3G26270]	3.32444	10.0174
241	AT2G19610	RING/U-box superfamily protein [Source:TAIR%3BAcc:AT2G19610]	3.32444	10.0174
242	AT4G15380	cytochrome P450%2C family 705%2C subfamily A%2C polypeptide 4 [Source:TAIR%3BAcc:AT4G15380]	3.32444	10.0174
243	AT2G18680	unknown protein%3B FUNCTIONS IN: molecular_function unknown%3B INVOLVED IN: biological_process unknown%3B LOCATED IN: endomembrane system%3B EXPRESSED IN: male gametophyte%2C pollen tube%3B EXPRESSED DURING: L mature pollen stage%2C M germinated pollen stage%3B BES /.../idopsis thaliana protein match is: unknown protein (TAIR:AT2G18690.1)%3B Has 30201 Blast hits to 17322 proteins in 780 species: …	3.32444	10.0174
244	AT5G35555	transposable element gene [Source:TAIR%3BAcc:AT5G35555]	3.32444	10.0174
245	AT4G28500	NAC domain containing protein 73 [Source:TAIR%3BAcc:AT4G28500]	3.32444	10.0174
246	AT5G18730	CONTAINS InterPro DOMAIN/s: Molecular chaperone%2C heat shock protein%2C Hsp40%2C DnaJ (InterPro:IPR015609)%3B BEST Arabidopsis thaliana protein match is: Domain of unknown function (DUF3444) (TAIR:AT5G18740.1)%3B Has 30201 Blast hits to 17322 proteins in 780 /.../es: Archae - 12%3B Bacteria - 1396%3B Metazoa - 17338%3B Fungi - 3422%3B Plants - 5037%3B Viruses - 0%3B Other Eukaryotes - 2996 (sour…	3.31604	9.95927
247	AT1G78860	D-mannose binding lectin protein with Apple-like carbohydrate-binding domain [Source:TAIR%3BAcc:AT1G78860]	3.29988	9.84832
248	AT5G39550	Zinc finger (C3HC4-type RING finger) family protein [Source:TAIR%3BAcc:AT5G39550]	3.28845	9.77065
249	AT1G60750	NAD(P)-linked oxidoreductase superfamily protein [Source:TAIR%3BAcc:AT1G60750]	3.25725	9.56159
250	AT5G20260	Exostosin family protein [Source:TAIR%3BAcc:AT5G20260]	3.24893	9.50658
251	AT1G24380	unknown protein%3B BEST Arabidopsis thaliana protein match is: unknown protein (TAIR:AT4G10230.1)%3B Has 252 Blast hits to 250 proteins in 33 species: Archae - 0%3B Bacteria - 4%3B Metazoa - 16%3B Fungi - 6%3B Plants - 180%3B Viruses - 2%3B Other Eukaryotes - 44 (s /.../ NCBI BLink). [Source:TAIR%3BAcc:AT1G24380]	3.24893	9.50658
252	AT1G52700	alpha/beta-Hydrolases superfamily protein [Source:TAIR%3BAcc:AT1G52700]	3.24893	9.50658
253	AT4G27790	Calcium-binding EF hand family protein [Source:TAIR%3BAcc:AT4G27790]	3.24893	9.50658
254	AT1G05550	Protein of unknown function (DUF295) [Source:TAIR%3BAcc:AT1G05550]	3.24893	9.50658
255	AT1G22980	unknown protein%3B BEST Arabidopsis thaliana protein match is: unknown protein (TAIR:AT1G22970.1)%3B Has 52 Blast hits to 50 proteins in 17 species: Archae - 0%3B Bacteria - 0%3B Metazoa - 8%3B Fungi - 0%3B Plants - 44%3B Viruses - 0%3B Other Eukaryotes - 0 (source /.../ BLink). [Source:TAIR%3BAcc:AT1G22980]	3.24893	9.50658
256	AT3G28330	F-box family protein-related [Source:TAIR%3BAcc:AT3G28330]	3.24893	9.50658
257	AT1G73270	serine carboxypeptidase-like 6 [Source:TAIR%3BAcc:AT1G73270]	3.24893	9.50658
258	AT4G13130	Cysteine/Histidine-rich C1 domain family protein [Source:TAIR%3BAcc:AT4G13130]	3.24893	9.50658
259	AT3G18880	Nucleic acid-binding%2C OB-fold-like protein [Source:TAIR%3BAcc:AT3G18880]	3.24893	9.50658
260	AT1G69500	cytochrome P450%2C family 704%2C subfamily B%2C polypeptide 1 [Source:TAIR%3BAcc:AT1G69500]	3.23685	9.42736
261	AT5G03204	unknown protein%3B Has 30201 Blast hits to 17322 proteins in 780 species: Archae - 12%3B Bacteria - 1396%3B Metazoa - 17338%3B Fungi - 3422%3B Plants - 5037%3B Viruses - 0%3B Other Eukaryotes - 2996 (source: NCBI BLink). [Source:TAIR%3BAcc:AT5G03204]	3.22036	9.32018
262	AT2G31335	unknown protein%3B BEST Arabidopsis thaliana protein match is: unknown protein (TAIR:AT1G06135.1)%3B Has 16 Blast hits to 16 proteins in 2 species: Archae - 0%3B Bacteria - 0%3B Metazoa - 0%3B Fungi - 0%3B Plants - 16%3B Viruses - 0%3B Other Eukaryotes - 0 (source: /.../BLink). [Source:TAIR%3BAcc:AT2G31335]	3.18753	9.11047
263	AT5G23020	2-isopropylmalate synthase 2 [Source:TAIR%3BAcc:AT5G23020]	3.16793	8.98754
264	AT1G65484	unknown protein%3B FUNCTIONS IN: molecular_function unknown%3B INVOLVED IN: biological_process unknown%3B LOCATED IN: endomembrane system%3B Has 30201 Blast hits to 17322 proteins in 780 species: Archae - 12%3B Bacteria - 1396%3B Metazoa - 17338%3B Fungi - 3422%3B /.../ - 5037%3B Viruses - 0%3B Other Eukaryotes - 2996 (source: NCBI BLink). [Source:TAIR%3BAcc:AT1G65484]	3.16646	8.97844
265	AT5G40390	Raffinose synthase family protein [Source:TAIR%3BAcc:AT5G40390]	3.16359	8.96059
266	AT5G41590	Protein of unknown function (DUF567) [Source:TAIR%3BAcc:AT5G41590]	3.15582	8.91242
267	AT5G49465	transposable element gene [Source:TAIR%3BAcc:AT5G49465]	3.15452	8.90439
268	AT5G03580	RNA-binding (RRM/RBD/RNP motifs) family protein [Source:TAIR%3BAcc:AT5G03580]	3.15452	8.90439
269	AT4G20210	Terpenoid cyclases/Protein prenyltransferases superfamily protein [Source:TAIR%3BAcc:AT4G20210]	3.15452	8.90439
270	AT2G14635	FUNCTIONS IN: molecular_function unknown%3B INVOLVED IN: biological_process unknown%3B LOCATED IN: endomembrane system%3B BEST Arabidopsis thaliana protein match is: ARABIDILLO-1 (TAIR:AT2G44900.1)%3B Has 35333 Blast hits to 34131 proteins in 2444 species: /.../ - 798%3B Bacteria - 22429%3B Metazoa - 974%3B Fungi - 991%3B Plants - 531%3B Viruses - 0%3B Other Eukaryotes - 9610 (source: NCBI BLink)…	3.15452	8.90439
271	AT1G61630	equilibrative nucleoside transporter 7 [Source:TAIR%3BAcc:AT1G61630]	3.15452	8.90439
272	AT1G67855	unknown protein%3B Has 30201 Blast hits to 17322 proteins in 780 species: Archae - 12%3B Bacteria - 1396%3B Metazoa - 17338%3B Fungi - 3422%3B Plants - 5037%3B Viruses - 0%3B Other Eukaryotes - 2996 (source: NCBI BLink). [Source:TAIR%3BAcc:AT1G67855]	3.15452	8.90439
273	AT2G28140	Protein of unknown function (DUF1635) [Source:TAIR%3BAcc:AT2G28140]	3.15452	8.90439
274	AT5G46380	Kinase-related protein of unknown function (DUF1296) [Source:TAIR%3BAcc:AT5G46380]	3.15452	8.90439
275	AT3G58420	TRAF-like superfamily protein [Source:TAIR%3BAcc:AT3G58420]	3.15452	8.90439
276	AT2G04680	Cysteine/Histidine-rich C1 domain family protein [Source:TAIR%3BAcc:AT2G04680]	3.15452	8.90439
277	AT5G38400	unknown protein%3B Has 1807 Blast hits to 1807 proteins in 277 species: Archae - 0%3B Bacteria - 0%3B Metazoa - 736%3B Fungi - 347%3B Plants - 385%3B Viruses - 0%3B Other Eukaryotes - 339 (source: NCBI BLink). [Source:TAIR%3BAcc:AT5G38400]	3.15452	8.90439
278	AT4G09780	TRAF-like family protein [Source:TAIR%3BAcc:AT4G09780]	3.15452	8.90439
279	AT5G43610	sucrose-proton symporter 6 [Source:TAIR%3BAcc:AT5G43610]	3.15452	8.90439
280	AT4G22370	unknown protein%3B Has 12 Blast hits to 12 proteins in 6 species: Archae - 0%3B Bacteria - 0%3B Metazoa - 0%3B Fungi - 0%3B Plants - 12%3B Viruses - 0%3B Other Eukaryotes - 0 (source: NCBI BLink). [Source:TAIR%3BAcc:AT4G22370]	3.15452	8.90439
281	AT2G10560	unknown protein%3B BEST Arabidopsis thaliana protein match is: unknown protein (TAIR:AT5G04860.1)%3B Has 70 Blast hits to 70 proteins in 12 species: Archae - 0%3B Bacteria - 0%3B Metazoa - 0%3B Fungi - 0%3B Plants - 70%3B Viruses - 0%3B Other Eukaryotes - 0 (source /.../ BLink). [Source:TAIR%3BAcc:AT2G10560]	3.15452	8.90439
282	AT3G48920	myb domain protein 45 [Source:TAIR%3BAcc:AT3G48920]	3.1379	8.80239
283	AT3G53590	Leucine-rich repeat protein kinase family protein [Source:TAIR%3BAcc:AT3G53590]	3.1234	8.71436
284	AT2G38590	F-box and associated interaction domains-containing protein [Source:TAIR%3BAcc:AT2G38590]	3.1234	8.71436
285	AT5G44310	Late embryogenesis abundant protein (LEA) family protein [Source:TAIR%3BAcc:AT5G44310]	3.1234	8.71436
286	AT5G04790	unknown protein%3B Has 1807 Blast hits to 1807 proteins in 277 species: Archae - 0%3B Bacteria - 0%3B Metazoa - 736%3B Fungi - 347%3B Plants - 385%3B Viruses - 0%3B Other Eukaryotes - 339 (source: NCBI BLink). [Source:TAIR%3BAcc:AT5G04790]	3.1234	8.71436
287	AT4G24580	Rho GTPase activation protein (RhoGAP) with PH domain [Source:TAIR%3BAcc:AT4G24580]	3.1234	8.71436
288	AT2G05290	transposable element gene [Source:TAIR%3BAcc:AT2G05290]	3.1234	8.71436
289	AT1G52430	Ubiquitin carboxyl-terminal hydrolase-related protein [Source:TAIR%3BAcc:AT1G52430]	3.1234	8.71436
290	AT5G38540	Mannose-binding lectin superfamily protein [Source:TAIR%3BAcc:AT5G38540]	3.1234	8.71436
291	AT3G01870	Plant protein of unknown function (DUF946) [Source:TAIR%3BAcc:AT3G01870]	3.1234	8.71436
292	AT4G22280	F-box/RNI-like superfamily protein [Source:TAIR%3BAcc:AT4G22280]	3.1234	8.71436
293	AT3G01900	cytochrome P450%2C family 94%2C subfamily B%2C polypeptide 2 [Source:TAIR%3BAcc:AT3G01900]	3.10454	8.60119
294	AT3G47580	Leucine-rich repeat protein kinase family protein [Source:TAIR%3BAcc:AT3G47580]	3.07139	8.40582
295	AT4G34880	Amidase family protein [Source:TAIR%3BAcc:AT4G34880]	3.06996	8.39748
296	AT3G20820	Leucine-rich repeat (LRR) family protein [Source:TAIR%3BAcc:AT3G20820]	3.04479	8.25224
297	AT3G20090	cytochrome P450%2C family 705%2C subfamily A%2C polypeptide 18 [Source:TAIR%3BAcc:AT3G20090]	3.04374	8.24624
298	AT2G36540	Haloacid dehalogenase-like hydrolase (HAD) superfamily protein [Source:TAIR%3BAcc:AT2G36540]	3.04248	8.23904
299	AT5G23870	Pectinacetylesterase family protein [Source:TAIR%3BAcc:AT5G23870]	3.03593	8.20175
300	AT4G34060	demeter-like protein 3 [Source:TAIR%3BAcc:AT4G34060]	3.0332	8.18622
301	AT3G43850	unknown protein%3B FUNCTIONS IN: molecular_function unknown%3B INVOLVED IN: biological_process unknown%3B LOCATED IN: vacuole%3B BEST Arabidopsis thaliana protein match is: unknown protein (TAIR:AT5G21940.1)%3B Has 215 Blast hits to 215 proteins in 19 species /.../ae - 0%3B Bacteria - 0%3B Metazoa - 0%3B Fungi - 0%3B Plants - 213%3B Viruses - 0%3B Other Eukaryotes - 2 (source: NCBI BLink). [Sourc…	3.02152	8.1202
302	AT1G22810	Integrase-type DNA-binding superfamily protein [Source:TAIR%3BAcc:AT1G22810]	2.99001	7.94478
303	AT1G51900	Regulator of Vps4 activity in the MVB pathway protein [Source:TAIR%3BAcc:AT1G51900]	2.98589	7.92215
304	AT3G15830	phosphatidic acid phosphatase-related / PAP2-related [Source:TAIR%3BAcc:AT3G15830]	2.98589	7.92215
305	AT5G35495	transposable element gene [Source:TAIR%3BAcc:AT5G35495]	2.98589	7.92215
306	AT2G45135	RING/U-box superfamily protein [Source:TAIR%3BAcc:AT2G45135]	2.98589	7.92215
307	AT1G64625	Serine/threonine-protein kinase WNK (With No Lysine)-related [Source:TAIR%3BAcc:AT1G64625]	2.98589	7.92215
308	AT5G38130	HXXXD-type acyl-transferase family protein [Source:TAIR%3BAcc:AT5G38130]	2.98589	7.92215
309	AT2G02580	cytochrome P450%2C family 71%2C subfamily B%2C polypeptide 9 [Source:TAIR%3BAcc:AT2G02580]	2.98589	7.92215
310	AT2G17010	Mechanosensitive ion channel family protein [Source:TAIR%3BAcc:AT2G17010]	2.98589	7.92215
311	AT1G63450	root hair specific 8 [Source:TAIR%3BAcc:AT1G63450]	2.98589	7.92215
312	AT2G46670	CCT motif family protein [Source:TAIR%3BAcc:AT2G46670]	2.98589	7.92215
313	AT3G27630	unknown protein%3B BEST Arabidopsis thaliana protein match is: unknown protein (TAIR:AT5G40460.1)%3B Has 36 Blast hits to 36 proteins in 6 species: Archae - 0%3B Bacteria - 0%3B Metazoa - 0%3B Fungi - 0%3B Plants - 36%3B Viruses - 0%3B Other Eukaryotes - 0 (source: /.../BLink). [Source:TAIR%3BAcc:AT3G27630]	2.98589	7.92215
314	AT3G49380	IQ-domain 15 [Source:TAIR%3BAcc:AT3G49380]	2.98589	7.92215
315	AT1G26530	PIN domain-like family protein [Source:TAIR%3BAcc:AT1G26530]	2.98589	7.92215
316	AT5G41540	Disease resistance protein (TIR-NBS-LRR class) family [Source:TAIR%3BAcc:AT5G41540]	2.98589	7.92215
317	AT5G54148	unknown protein%3B BEST Arabidopsis thaliana protein match is: unknown protein (TAIR:AT5G54150.1)%3B Has 104 Blast hits to 102 proteins in 23 species: Archae - 0%3B Bacteria - 0%3B Metazoa - 11%3B Fungi - 0%3B Plants - 88%3B Viruses - 0%3B Other Eukaryotes - 5 (sou /.../CBI BLink). [Source:TAIR%3BAcc:AT5G54148]	2.98589	7.92215
318	AT5G43570	Serine protease inhibitor%2C potato inhibitor I-type family protein [Source:TAIR%3BAcc:AT5G43570]	2.98151	7.89814
319	AT1G57590	Pectinacetylesterase family protein [Source:TAIR%3BAcc:AT1G57590]	2.98022	7.89108
320	AT3G61111	Zinc-binding ribosomal protein family protein [Source:TAIR%3BAcc:AT3G61111]	2.97382	7.85613
321	AT3G44350	NAC domain containing protein 61 [Source:TAIR%3BAcc:AT3G44350]	2.97139	7.84293
322	AT4G01780	XH/XS domain-containing protein [Source:TAIR%3BAcc:AT4G01780]	2.96187	7.79134
323	AT5G28463	unknown protein%3B Has 30201 Blast hits to 17322 proteins in 780 species: Archae - 12%3B Bacteria - 1396%3B Metazoa - 17338%3B Fungi - 3422%3B Plants - 5037%3B Viruses - 0%3B Other Eukaryotes - 2996 (source: NCBI BLink). [Source:TAIR%3BAcc:AT5G28463]	2.96187	7.79134
324	AT2G30240	Cation/hydrogen exchanger family protein [Source:TAIR%3BAcc:AT2G30240]	2.96187	7.79134
325	AT5G45320	FUNCTIONS IN: molecular_function unknown%3B INVOLVED IN: biological_process unknown%3B LOCATED IN: endomembrane system%3B EXPRESSED IN: inflorescence meristem%2C root%2C flower%3B EXPRESSED DURING: petal differentiation and expansion stage%3B CONTAINS InterPro DO /.../: Late embryogenesis abundant protein%2C group 2 (InterPro:IPR004864)%3B BEST Arabidopsis thaliana protein match is: unknown prote…	2.96187	7.79134
326	AT1G66110	Family of unknown function (DUF577) [Source:TAIR%3BAcc:AT1G66110]	2.96187	7.79134
327	AT3G05310	MIRO-related GTP-ase 3 [Source:TAIR%3BAcc:AT3G05310]	2.96187	7.79134
328	AT4G07526	unknown protein%3B BEST Arabidopsis thaliana protein match is: unknown protein (TAIR:AT3G33528.1)%3B Has 30201 Blast hits to 17322 proteins in 780 species: Archae - 12%3B Bacteria - 1396%3B Metazoa - 17338%3B Fungi - 3422%3B Plants - 5037%3B Viruses - 0%3B Other Eu /.../es - 2996 (source: NCBI BLink). [Source:TAIR%3BAcc:AT4G07526]	2.96187	7.79134
329	AT3G20990	transposable element gene [Source:TAIR%3BAcc:AT3G20990]	2.96187	7.79134
330	AT5G01330	pyruvate decarboxylase-3 [Source:TAIR%3BAcc:AT5G01330]	2.96187	7.79134
331	AT5G32520	transposable element gene [Source:TAIR%3BAcc:AT5G32520]	2.96187	7.79134
332	AT3G56780	FBD%2C F-box and Leucine Rich Repeat domains containing protein [Source:TAIR%3BAcc:AT3G56780]	2.96187	7.79134
333	AT1G34440	unknown protein%3B BEST Arabidopsis thaliana protein match is: unknown protein (TAIR:AT4G05095.1)%3B Has 28 Blast hits to 28 proteins in 2 species: Archae - 0%3B Bacteria - 0%3B Metazoa - 0%3B Fungi - 0%3B Plants - 28%3B Viruses - 0%3B Other Eukaryotes - 0 (source: /.../BLink). [Source:TAIR%3BAcc:AT1G34440]	2.96187	7.79134
334	AT2G37700	Fatty acid hydroxylase superfamily [Source:TAIR%3BAcc:AT2G37700]	2.96187	7.79134
335	AT3G43960	Cysteine proteinases superfamily protein [Source:TAIR%3BAcc:AT3G43960]	2.96187	7.79134
336	AT1G71890	Major facilitator superfamily protein [Source:TAIR%3BAcc:AT1G71890]	2.96187	7.79134
337	AT2G27320	Protein of Unknown Function (DUF239) [Source:TAIR%3BAcc:AT2G27320]	2.96187	7.79134
338	AT1G52830	indole-3-acetic acid 6 [Source:TAIR%3BAcc:AT1G52830]	2.96187	7.79134
339	AT1G66720	S-adenosyl-L-methionine-dependent methyltransferases superfamily protein [Source:TAIR%3BAcc:AT1G66720]	2.96187	7.79134
340	AT4G33120	S-adenosyl-L-methionine-dependent methyltransferases superfamily protein [Source:TAIR%3BAcc:AT4G33120]	2.96187	7.79134
341	AT1G55440	Cysteine/Histidine-rich C1 domain family protein [Source:TAIR%3BAcc:AT1G55440]	2.96187	7.79134
342	AT5G28664	transposable element gene [Source:TAIR%3BAcc:AT5G28664]	2.96187	7.79134
343	AT5G37160	P-loop containing nucleoside triphosphate hydrolases superfamily protein [Source:TAIR%3BAcc:AT5G37160]	2.96187	7.79134
344	AT1G22120	unknown protein%3B Has 30201 Blast hits to 17322 proteins in 780 species: Archae - 12%3B Bacteria - 1396%3B Metazoa - 17338%3B Fungi - 3422%3B Plants - 5037%3B Viruses - 0%3B Other Eukaryotes - 2996 (source: NCBI BLink). [Source:TAIR%3BAcc:AT1G22120]	2.96187	7.79134
345	AT4G01520	NAC domain containing protein 67 [Source:TAIR%3BAcc:AT4G01520]	2.96187	7.79134
346	AT5G02920	F-box/RNI-like superfamily protein [Source:TAIR%3BAcc:AT5G02920]	2.96187	7.79134
347	AT3G29220	transposable element gene [Source:TAIR%3BAcc:AT3G29220]	2.96187	7.79134
348	AT1G71920	HISTIDINE BIOSYNTHESIS 6B [Source:TAIR%3BAcc:AT1G71920]	2.96187	7.79134
349	AT3G09240	Protein kinase protein with tetratricopeptide repeat domain [Source:TAIR%3BAcc:AT3G09240]	2.96187	7.79134
350	AT3G20110	cytochrome P450%2C family 705%2C subfamily A%2C polypeptide 20 [Source:TAIR%3BAcc:AT3G20110]	2.94112	7.68008
351	AT3G15650	alpha/beta-Hydrolases superfamily protein [Source:TAIR%3BAcc:AT3G15650]	2.9203	7.57005
352	AT1G65130	Ubiquitin carboxyl-terminal hydrolase-related protein [Source:TAIR%3BAcc:AT1G65130]	2.91189	7.52604
353	AT3G62280	GDSL-like Lipase/Acylhydrolase superfamily protein [Source:TAIR%3BAcc:AT3G62280]	2.91189	7.52604
354	AT3G48480	Cysteine proteinases superfamily protein [Source:TAIR%3BAcc:AT3G48480]	2.91189	7.52604
355	AT4G15563	unknown protein%3B Has 36 Blast hits to 36 proteins in 12 species: Archae - 0%3B Bacteria - 0%3B Metazoa - 0%3B Fungi - 0%3B Plants - 36%3B Viruses - 0%3B Other Eukaryotes - 0 (source: NCBI BLink). [Source:TAIR%3BAcc:AT4G15563]	2.90742	7.50274
356	AT1G07780	phosphoribosylanthranilate isomerase 1 [Source:TAIR%3BAcc:AT1G07780]	2.89177	7.4218
357	AT3G13210	crooked neck protein%2C putative / cell cycle protein%2C putative [Source:TAIR%3BAcc:AT3G13210]	2.88636	7.39401
358	AT5G41660	unknown protein%3B FUNCTIONS IN: molecular_function unknown%3B INVOLVED IN: biological_process unknown%3B LOCATED IN: mitochondrion%3B BEST Arabidopsis thaliana protein match is: unknown protein (TAIR:AT3G44430.1)%3B Has 1807 Blast hits to 1807 proteins in 27 /.../ies: Archae - 0%3B Bacteria - 0%3B Metazoa - 736%3B Fungi - 347%3B Plants - 385%3B Viruses - 0%3B Other Eukaryotes - 339 (source: NCBI…	2.88636	7.39401
359	AT2G25260	unknown protein%3B FUNCTIONS IN: molecular_function unknown%3B INVOLVED IN: biological_process unknown%3B LOCATED IN: endomembrane system%3B BEST Arabidopsis thaliana protein match is: unknown protein (TAIR:AT5G25265.1)%3B Has 35333 Blast hits to 34131 protei /.../2444 species: Archae - 798%3B Bacteria - 22429%3B Metazoa - 974%3B Fungi - 991%3B Plants - 531%3B Viruses - 0%3B Other Eukaryotes - 96…	2.88119	7.3676
360	AT4G09100	RING/U-box superfamily protein [Source:TAIR%3BAcc:AT4G09100]	2.88119	7.3676
361	AT2G04460	transposable element gene [Source:TAIR%3BAcc:AT2G04460]	2.87447	7.33334
362	AT5G24270	Calcium-binding EF-hand family protein [Source:TAIR%3BAcc:AT5G24270]	2.85861	7.25317
363	AT3G14450	CTC-interacting domain 9 [Source:TAIR%3BAcc:AT3G14450]	2.85661	7.24311
364	AT2G39900	GATA type zinc finger transcription factor family protein [Source:TAIR%3BAcc:AT2G39900]	2.84329	7.17654
365	AT2G26020	plant defensin 1.2b [Source:TAIR%3BAcc:AT2G26020]	2.83724	7.14652
366	AT1G56430	nicotianamine synthase 4 [Source:TAIR%3BAcc:AT1G56430]	2.83389	7.12993
367	AT2G37720	TRICHOME BIREFRINGENCE-LIKE 15 [Source:TAIR%3BAcc:AT2G37720]	2.83389	7.12993
368	AT2G26940	C2H2-type zinc finger family protein [Source:TAIR%3BAcc:AT2G26940]	2.83389	7.12993
369	AT4G16915	unknown protein%3B FUNCTIONS IN: molecular_function unknown%3B INVOLVED IN: biological_process unknown%3B LOCATED IN: cellular_component unknown%3B Has 0 Blast hits to 0 proteins in 0 species (source: NCBI BLink). [Source:TAIR%3BAcc:AT4G16915]	2.83389	7.12993
370	AT5G11820	Plant self-incompatibility protein S1 family [Source:TAIR%3BAcc:AT5G11820]	2.83389	7.12993
371	AT3G22940	F-box associated ubiquitination effector family protein [Source:TAIR%3BAcc:AT3G22940]	2.83389	7.12993
372	AT1G02340	basic helix-loop-helix (bHLH) DNA-binding superfamily protein [Source:TAIR%3BAcc:AT1G02340]	2.83389	7.12993
373	AT2G10440	unknown protein%3B BEST Arabidopsis thaliana protein match is: unknown protein (TAIR:AT1G15780.1)%3B Has 8319 Blast hits to 5104 proteins in 317 species: Archae - 0%3B Bacteria - 285%3B Metazoa - 1706%3B Fungi - 535%3B Plants - 320%3B Viruses - 18%3B Other Eukaryot /.../455 (source: NCBI BLink). [Source:TAIR%3BAcc:AT2G10440]	2.83389	7.12993
374	AT4G00390	DNA-binding storekeeper protein-related transcriptional regulator [Source:TAIR%3BAcc:AT4G00390]	2.83389	7.12993
375	AT1G77960	unknown protein%3B BEST Arabidopsis thaliana protein match is: unknown protein (TAIR:AT1G28630.4)%3B Has 13187 Blast hits to 6837 proteins in 407 species: Archae - 0%3B Bacteria - 447%3B Metazoa - 4509%3B Fungi - 1333%3B Plants - 399%3B Viruses - 45%3B Other Eukary /.../ 6454 (source: NCBI BLink). [Source:TAIR%3BAcc:AT1G77960]	2.83389	7.12993
376	AT4G00695	FUNCTIONS IN: molecular_function unknown%3B INVOLVED IN: microtubule cytoskeleton organization%3B LOCATED IN: spindle pole%2C microtubule organizing center%3B EXPRESSED IN: cotyledon%3B CONTAINS InterPro DOMAIN/s: Spc97/Spc98 (InterPro:IPR007259)%3B BEST Arabid /.../thaliana protein match is: Spc97 / Spc98 family of spindle pole body (SBP) component (TAIR:AT1G80245.3)%3B Has 27 Blast hits to 27 p…	2.83389	7.12993
377	AT5G30584	transposable element gene [Source:TAIR%3BAcc:AT5G30584]	2.83389	7.12993
378	AT2G39040	Peroxidase superfamily protein [Source:TAIR%3BAcc:AT2G39040]	2.83389	7.12993
379	AT3G14350	STRUBBELIG-receptor family 7 [Source:TAIR%3BAcc:AT3G14350]	2.8307	7.1142
380	AT1G66570	sucrose-proton symporter 7 [Source:TAIR%3BAcc:AT1G66570]	2.81416	7.03308
381	AT1G60810	ATP-citrate lyase A-2 [Source:TAIR%3BAcc:AT1G60810]	2.80692	6.9979
382	AT5G65040	Protein of unknown function (DUF581) [Source:TAIR%3BAcc:AT5G65040]	2.80692	6.9979
383	AT5G20790	unknown protein%3B FUNCTIONS IN: molecular_function unknown%3B INVOLVED IN: biological_process unknown%3B LOCATED IN: endomembrane system%3B EXPRESSED IN: 11 plant structures%3B EXPRESSED DURING: LP.04 four leaves visible%2C 4 anthesis%2C petal differentiation an /.../nsion stage%3B BEST Arabidopsis thaliana protein match is: unknown protein (TAIR:AT3G43110.1)%3B Has 30201 Blast hits to 17322 pro…	2.80498	6.98847
384	AT3G62990	unknown protein%3B FUNCTIONS IN: molecular_function unknown%3B INVOLVED IN: biological_process unknown%3B LOCATED IN: endomembrane system%3B BEST Arabidopsis thaliana protein match is: unknown protein (TAIR:AT2G47950.1)%3B Has 22 Blast hits to 22 proteins in /.../ies: Archae - 0%3B Bacteria - 0%3B Metazoa - 0%3B Fungi - 0%3B Plants - 22%3B Viruses - 0%3B Other Eukaryotes - 0 (source: NCBI BLink).…	2.79325	6.93188
385	AT3G23480	Cyclopropane-fatty-acyl-phospholipid synthase [Source:TAIR%3BAcc:AT3G23480]	2.79174	6.92464
386	AT1G72130	Major facilitator superfamily protein [Source:TAIR%3BAcc:AT1G72130]	2.77402	6.8401
387	AT2G24300	Calmodulin-binding protein [Source:TAIR%3BAcc:AT2G24300]	2.75143	6.73383
388	AT1G73860	P-loop containing nucleoside triphosphate hydrolases superfamily protein [Source:TAIR%3BAcc:AT1G73860]	2.75143	6.73383
389	AT2G16890	UDP-Glycosyltransferase superfamily protein [Source:TAIR%3BAcc:AT2G16890]	2.75143	6.73383
390	AT1G21230	wall associated kinase 5 [Source:TAIR%3BAcc:AT1G21230]	2.73948	6.67829
391	AT3G06630	protein kinase family protein [Source:TAIR%3BAcc:AT3G06630]	2.73948	6.67829
392	AT5G45113	mitochondrial transcription termination factor-related / mTERF-related [Source:TAIR%3BAcc:AT5G45113]	2.73948	6.67829
393	AT5G05070	DHHC-type zinc finger family protein [Source:TAIR%3BAcc:AT5G05070]	2.73948	6.67829
394	AT1G28220	purine permease 3 [Source:TAIR%3BAcc:AT1G28220]	2.73948	6.67829
395	AT5G49080	transposable element gene [Source:TAIR%3BAcc:AT5G49080]	2.73948	6.67829
396	AT3G13400	SKU5 similar 13 [Source:TAIR%3BAcc:AT3G13400]	2.73948	6.67829
397	AT3G27831	Gamma-thionin family protein [Source:TAIR%3BAcc:AT3G27831]	2.73948	6.67829
398	AT3G50980	dehydrin xero 1 [Source:TAIR%3BAcc:AT3G50980]	2.73948	6.67829
399	AT5G54700	Ankyrin repeat family protein [Source:TAIR%3BAcc:AT5G54700]	2.73948	6.67829
400	AT4G14140	DNA methyltransferase 2 [Source:TAIR%3BAcc:AT4G14140]	2.73948	6.67829
401	AT2G38520	transposable element gene [Source:TAIR%3BAcc:AT2G38520]	2.73948	6.67829
402	AT5G48200	unknown protein%3B Has 1807 Blast hits to 1807 proteins in 277 species: Archae - 0%3B Bacteria - 0%3B Metazoa - 736%3B Fungi - 347%3B Plants - 385%3B Viruses - 0%3B Other Eukaryotes - 339 (source: NCBI BLink). [Source:TAIR%3BAcc:AT5G48200]	2.73948	6.67829
403	AT5G31212	transposable element gene [Source:TAIR%3BAcc:AT5G31212]	2.73948	6.67829
404	AT3G21460	Glutaredoxin family protein [Source:TAIR%3BAcc:AT3G21460]	2.73948	6.67829
405	AT3G32230	transposable element gene [Source:TAIR%3BAcc:AT3G32230]	2.73948	6.67829
406	AT5G09640	serine carboxypeptidase-like 19 [Source:TAIR%3BAcc:AT5G09640]	2.73948	6.67829
407	AT3G16020	F-box associated ubiquitination effector protein [Source:TAIR%3BAcc:AT3G16020]	2.73948	6.67829
408	AT1G34065	S-adenosylmethionine carrier 2 [Source:TAIR%3BAcc:AT1G34065]	2.73435	6.65461
409	AT5G46640	AT hook motif DNA-binding family protein [Source:TAIR%3BAcc:AT5G46640]	2.7308	6.63822
410	AT1G15870	Mitochondrial glycoprotein family protein [Source:TAIR%3BAcc:AT1G15870]	2.72697	6.62065
411	AT4G13660	pinoresinol reductase 2 [Source:TAIR%3BAcc:AT4G13660]	2.72574	6.61499
412	AT5G43750	NAD(P)H dehydrogenase 18 [Source:TAIR%3BAcc:AT5G43750]	2.70349	6.51377
413	AT3G02480	Late embryogenesis abundant protein (LEA) family protein [Source:TAIR%3BAcc:AT3G02480]	2.68633	6.43675
414	AT2G34030	Calcium-binding EF-hand family protein [Source:TAIR%3BAcc:AT2G34030]	2.66396	6.33772
415	AT1G26590	C2H2-like zinc finger protein [Source:TAIR%3BAcc:AT1G26590]	2.66396	6.33772
416	AT4G04710	calcium-dependent protein kinase 22 [Source:TAIR%3BAcc:AT4G04710]	2.66396	6.33772
417	AT1G25460	NAD(P)-binding Rossmann-fold superfamily protein [Source:TAIR%3BAcc:AT1G25460]	2.66396	6.33772
418	AT2G44880	Pentatricopeptide repeat (PPR-like) superfamily protein [Source:TAIR%3BAcc:AT2G44880]	2.66396	6.33772
419	AT5G15960	stress-responsive protein (KIN1) / stress-induced protein (KIN1) [Source:TAIR%3BAcc:AT5G15960]	2.66396	6.33772
420	AT3G07260	SMAD/FHA domain-containing protein [Source:TAIR%3BAcc:AT3G07260]	2.66396	6.33772
421	AT3G03620	MATE efflux family protein [Source:TAIR%3BAcc:AT3G03620]	2.66396	6.33772
422	AT1G06475	unknown protein%3B Has 35333 Blast hits to 34131 proteins in 2444 species: Archae - 798%3B Bacteria - 22429%3B Metazoa - 974%3B Fungi - 991%3B Plants - 531%3B Viruses - 0%3B Other Eukaryotes - 9610 (source: NCBI BLink). [Source:TAIR%3BAcc:AT1G06475]	2.66396	6.33772
423	AT1G01600	cytochrome P450%2C family 86%2C subfamily A%2C polypeptide 4 [Source:TAIR%3BAcc:AT1G01600]	2.66396	6.33772
424	AT3G03840	SAUR-like auxin-responsive protein family [Source:TAIR%3BAcc:AT3G03840]	2.66396	6.33772
425	AT2G20620	Protein of unknown function (DUF626) [Source:TAIR%3BAcc:AT2G20620]	2.66396	6.33772
426	AT3G43890	Cysteine/Histidine-rich C1 domain family protein [Source:TAIR%3BAcc:AT3G43890]	2.66396	6.33772
427	AT1G25340	myb domain protein 116 [Source:TAIR%3BAcc:AT1G25340]	2.66396	6.33772
428	AT1G75590	SAUR-like auxin-responsive protein family [Source:TAIR%3BAcc:AT1G75590]	2.66396	6.33772
429	AT1G74055	unknown protein%3B FUNCTIONS IN: molecular_function unknown%3B INVOLVED IN: biological_process unknown%3B LOCATED IN: chloroplast%3B EXPRESSED IN: 15 plant structures%3B EXPRESSED DURING: 6 growth stages%3B Has 24 Blast hits to 24 proteins in 9 species: Archae /.../acteria - 0%3B Metazoa - 0%3B Fungi - 0%3B Plants - 24%3B Viruses - 0%3B Other Eukaryotes - 0 (source: NCBI BLink). [Source:TAIR%3BAc…	2.66396	6.33772
430	AT3G16555	F-box family protein [Source:TAIR%3BAcc:AT3G16555]	2.66396	6.33772
431	AT2G07140	F-box and associated interaction domains-containing protein [Source:TAIR%3BAcc:AT2G07140]	2.66396	6.33772
432	AT5G38300	unknown protein%3B FUNCTIONS IN: molecular_function unknown%3B INVOLVED IN: biological_process unknown%3B LOCATED IN: cellular_component unknown%3B EXPRESSED IN: 12 plant structures%3B EXPRESSED DURING: 6 growth stages%3B BEST Arabidopsis thaliana protein match /.../nknown protein (TAIR:AT1G67035.2)%3B Has 1807 Blast hits to 1807 proteins in 277 species: Archae - 0%3B Bacteria - 0%3B Metazoa - 73…	2.63797	6.22455
433	AT5G60610	F-box/RNI-like superfamily protein [Source:TAIR%3BAcc:AT5G60610]	2.62332	6.16167
434	AT1G31885	NOD26-like intrinsic protein 3%3B1 [Source:TAIR%3BAcc:AT1G31885]	2.61392	6.12166
435	AT2G11810	monogalactosyldiacylglycerol synthase type C [Source:TAIR%3BAcc:AT2G11810]	2.60256	6.07365
436	AT1G47980	unknown protein%3B FUNCTIONS IN: molecular_function unknown%3B INVOLVED IN: biological_process unknown%3B LOCATED IN: endomembrane system%3B EXPRESSED IN: 6 plant structures%3B EXPRESSED DURING: 4 anthesis%2C F mature embryo stage%2C petal differentiation and exp /.../ stage%2C E expanded cotyledon stage%3B BEST Arabidopsis thaliana protein match is: unknown protein (TAIR:AT3G62730.1)%3B Has 169 …	2.60256	6.07365
437	AT5G28310	NAD(P)-binding Rossmann-fold superfamily protein [Source:TAIR%3BAcc:AT5G28310]	2.60256	6.07365
438	AT5G15660	F-box and associated interaction domains-containing protein [Source:TAIR%3BAcc:AT5G15660]	2.60256	6.07365
439	AT3G30330	transposable element gene [Source:TAIR%3BAcc:AT3G30330]	2.57085	5.94161
440	AT1G21850	SKU5 similar 8 [Source:TAIR%3BAcc:AT1G21850]	2.57085	5.94161
441	AT3G07900	O-fucosyltransferase family protein [Source:TAIR%3BAcc:AT3G07900]	2.53843	5.80958
442	AT1G04700	PB1 domain-containing protein tyrosine kinase [Source:TAIR%3BAcc:AT1G04700]	2.53843	5.80958
443	AT5G19600	sulfate transporter 3%3B5 [Source:TAIR%3BAcc:AT5G19600]	2.53843	5.80958
444	AT2G02120	Scorpion toxin-like knottin superfamily protein [Source:TAIR%3BAcc:AT2G02120]	2.53843	5.80958
445	AT4G21500	unknown protein%3B FUNCTIONS IN: molecular_function unknown%3B INVOLVED IN: biological_process unknown%3B LOCATED IN: endomembrane system%3B BEST Arabidopsis thaliana protein match is: unknown protein (TAIR:AT4G05018.1)%3B Has 20 Blast hits to 20 proteins in /.../ies: Archae - 0%3B Bacteria - 0%3B Metazoa - 0%3B Fungi - 0%3B Plants - 17%3B Viruses - 0%3B Other Eukaryotes - 3 (source: NCBI BLink).…	2.53609	5.80015
446	AT5G16340	AMP-dependent synthetase and ligase family protein [Source:TAIR%3BAcc:AT5G16340]	2.53433	5.79307
447	AT4G00870	basic helix-loop-helix (bHLH) DNA-binding superfamily protein [Source:TAIR%3BAcc:AT4G00870]	2.52746	5.76556
448	AT3G47040	Glycosyl hydrolase family protein [Source:TAIR%3BAcc:AT3G47040]	2.52194	5.74356
449	AT3G44770	Protein of unknown function (DUF626) [Source:TAIR%3BAcc:AT3G44770]	2.52194	5.74356
450	AT3G61270	Arabidopsis thaliana protein of unknown function (DUF821) [Source:TAIR%3BAcc:AT3G61270]	2.51196	5.70395
451	AT2G44450	beta glucosidase 15 [Source:TAIR%3BAcc:AT2G44450]	2.50527	5.67754
452	AT3G45095	transposable element gene [Source:TAIR%3BAcc:AT3G45095]	2.50527	5.67754
453	AT5G45280	Pectinacetylesterase family protein [Source:TAIR%3BAcc:AT5G45280]	2.47722	5.56825
454	AT2G01040	transposable element gene [Source:TAIR%3BAcc:AT2G01040]	2.47644	5.56524
455	AT3G49760	basic leucine-zipper 5 [Source:TAIR%3BAcc:AT3G49760]	2.47644	5.56524
456	AT4G30830	Protein of unknown function%2C DUF593 [Source:TAIR%3BAcc:AT4G30830]	2.47644	5.56524
457	AT3G01710	TPX2 (targeting protein for Xklp2) protein family [Source:TAIR%3BAcc:AT3G01710]	2.47644	5.56524
458	AT3G17680	Kinase interacting (KIP1-like) family protein [Source:TAIR%3BAcc:AT3G17680]	2.47644	5.56524
459	AT1G43060	transposable element gene [Source:TAIR%3BAcc:AT1G43060]	2.47644	5.56524
460	AT5G56920	Cystatin/monellin superfamily protein [Source:TAIR%3BAcc:AT5G56920]	2.47644	5.56524
461	AT2G20970	unknown protein%3B Has 204 Blast hits to 188 proteins in 80 species: Archae - 7%3B Bacteria - 37%3B Metazoa - 56%3B Fungi - 18%3B Plants - 9%3B Viruses - 2%3B Other Eukaryotes - 75 (source: NCBI BLink). [Source:TAIR%3BAcc:AT2G20970]	2.47644	5.56524
462	AT4G06595	transposable element gene [Source:TAIR%3BAcc:AT4G06595]	2.47644	5.56524
463	AT2G31035	BEST Arabidopsis thaliana protein match is: OSBP(oxysterol binding protein)-related protein 1B (TAIR:AT2G31030.1)%3B Has 7 Blast hits to 7 proteins in 2 species: Archae - 0%3B Bacteria - 0%3B Metazoa - 0%3B Fungi - 0%3B Plants - 7%3B Viruses - 0%3B Other Eukaryot /.../ (source: NCBI BLink). [Source:TAIR%3BAcc:AT2G31035]	2.47644	5.56524
464	AT2G32610	cellulose synthase-like B1 [Source:TAIR%3BAcc:AT2G32610]	2.47644	5.56524
465	AT5G44894	unknown protein%3B Has 30201 Blast hits to 17322 proteins in 780 species: Archae - 12%3B Bacteria - 1396%3B Metazoa - 17338%3B Fungi - 3422%3B Plants - 5037%3B Viruses - 0%3B Other Eukaryotes - 2996 (source: NCBI BLink). [Source:TAIR%3BAcc:AT5G44894]	2.47644	5.56524
466	AT3G32240	transposable element gene [Source:TAIR%3BAcc:AT3G32240]	2.47644	5.56524
467	AT5G67400	root hair specific 19 [Source:TAIR%3BAcc:AT5G67400]	2.47644	5.56524
468	AT1G61510	transposable element gene [Source:TAIR%3BAcc:AT1G61510]	2.47644	5.56524
469	AT2G05230	DNAJ heat shock N-terminal domain-containing protein [Source:TAIR%3BAcc:AT2G05230]	2.47644	5.56524
470	AT5G46320	MADS-box family protein [Source:TAIR%3BAcc:AT5G46320]	2.47644	5.56524
471	AT1G05136	unknown protein%3B Has 30201 Blast hits to 17322 proteins in 780 species: Archae - 12%3B Bacteria - 1396%3B Metazoa - 17338%3B Fungi - 3422%3B Plants - 5037%3B Viruses - 0%3B Other Eukaryotes - 2996 (source: NCBI BLink). [Source:TAIR%3BAcc:AT1G05136]	2.47644	5.56524
472	AT5G57567	unknown protein%3B FUNCTIONS IN: molecular_function unknown%3B INVOLVED IN: biological_process unknown%3B LOCATED IN: endomembrane system%3B Has 2 Blast hits to 2 proteins in 1 species: Archae - 0%3B Bacteria - 0%3B Metazoa - 0%3B Fungi - 0%3B Plants - 2%3B Viruses - /.../her Eukaryotes - 0 (source: NCBI BLink). [Source:TAIR%3BAcc:AT5G57567]	2.47644	5.56524
473	AT1G51480	Disease resistance protein (CC-NBS-LRR class) family [Source:TAIR%3BAcc:AT1G51480]	2.47644	5.56524
474	AT3G43530	transposable element gene [Source:TAIR%3BAcc:AT3G43530]	2.47644	5.56524
475	AT4G05510	transposable element gene [Source:TAIR%3BAcc:AT4G05510]	2.47644	5.56524
476	AT1G03240	unknown protein%3B BEST Arabidopsis thaliana protein match is: unknown protein (TAIR:AT1G03200.1)%3B Has 2 Blast hits to 2 proteins in 1 species: Archae - 0%3B Bacteria - 0%3B Metazoa - 0%3B Fungi - 0%3B Plants - 2%3B Viruses - 0%3B Other Eukaryotes - 0 (source: NC /.../nk). [Source:TAIR%3BAcc:AT1G03240]	2.47644	5.56524
477	AT1G78760	F-box/RNI-like superfamily protein [Source:TAIR%3BAcc:AT1G78760]	2.47644	5.56524
478	AT5G46040	Major facilitator superfamily protein [Source:TAIR%3BAcc:AT5G46040]	2.47644	5.56524
479	AT5G23990	ferric reduction oxidase 5 [Source:TAIR%3BAcc:AT5G23990]	2.47644	5.56524
480	AT1G33540	serine carboxypeptidase-like 18 [Source:TAIR%3BAcc:AT1G33540]	2.47644	5.56524
481	AT5G34828	Plant thionin family protein [Source:TAIR%3BAcc:AT5G34828]	2.47644	5.56524
482	AT4G02541	unknown protein%3B Has 30201 Blast hits to 17322 proteins in 780 species: Archae - 12%3B Bacteria - 1396%3B Metazoa - 17338%3B Fungi - 3422%3B Plants - 5037%3B Viruses - 0%3B Other Eukaryotes - 2996 (source: NCBI BLink). [Source:TAIR%3BAcc:AT4G02541]	2.47644	5.56524
483	AT5G27370	Protein of unknown function (DUF679) [Source:TAIR%3BAcc:AT5G27370]	2.47644	5.56524
484	AT5G43640	Ribosomal protein S19 family protein [Source:TAIR%3BAcc:AT5G43640]	2.47644	5.56524
485	AT5G16020	gamete-expressed 3 [Source:TAIR%3BAcc:AT5G16020]	2.47644	5.56524
486	AT4G04760	Major facilitator superfamily protein [Source:TAIR%3BAcc:AT4G04760]	2.47644	5.56524
487	AT5G63730	IBR domain-containing protein [Source:TAIR%3BAcc:AT5G63730]	2.47644	5.56524
488	AT3G30416	transposable element gene [Source:TAIR%3BAcc:AT3G30416]	2.47644	5.56524
489	AT3G56980	basic helix-loop-helix (bHLH) DNA-binding superfamily protein [Source:TAIR%3BAcc:AT3G56980]	2.47644	5.56524
490	AT2G04810	Protein of unknown function (DUF295) [Source:TAIR%3BAcc:AT2G04810]	2.47644	5.56524
491	AT5G54585	unknown protein%3B Has 30201 Blast hits to 17322 proteins in 780 species: Archae - 12%3B Bacteria - 1396%3B Metazoa - 17338%3B Fungi - 3422%3B Plants - 5037%3B Viruses - 0%3B Other Eukaryotes - 2996 (source: NCBI BLink). [Source:TAIR%3BAcc:AT5G54585]	2.47644	5.56524
492	AT3G25815	transposable element gene [Source:TAIR%3BAcc:AT3G25815]	2.47644	5.56524
493	AT5G24180	Lipase class 3-related protein [Source:TAIR%3BAcc:AT5G24180]	2.47644	5.56524
494	AT5G38100	S-adenosyl-L-methionine-dependent methyltransferases superfamily protein [Source:TAIR%3BAcc:AT5G38100]	2.47644	5.56524
495	AT2G29380	highly ABA-induced PP2C gene 3 [Source:TAIR%3BAcc:AT2G29380]	2.47132	5.5455
496	AT1G28375	unknown protein%3B FUNCTIONS IN: molecular_function unknown%3B INVOLVED IN: biological_process unknown%3B LOCATED IN: endomembrane system%3B EXPRESSED IN: petal%2C leaf whorl%2C sepal%2C flower%3B EXPRESSED DURING: 4 anthesis%2C petal differentiation and expansion st /.../as 8 Blast hits to 8 proteins in 2 species: Archae - 0%3B Bacteria - 0%3B Metazoa - 0%3B Fungi - 0%3B Plants - 8%3B Viruses - …	2.47132	5.5455
497	AT4G38092	unknown protein%3B FUNCTIONS IN: molecular_function unknown%3B INVOLVED IN: biological_process unknown%3B LOCATED IN: endomembrane system%3B BEST Arabidopsis thaliana protein match is: unknown protein (TAIR:AT3G04490.1)%3B Has 30201 Blast hits to 17322 protei /.../780 species: Archae - 12%3B Bacteria - 1396%3B Metazoa - 17338%3B Fungi - 3422%3B Plants - 5037%3B Viruses - 0%3B Other Eukaryotes - 2…	2.47132	5.5455
498	AT1G65360	AGAMOUS-like 23 [Source:TAIR%3BAcc:AT1G65360]	2.47132	5.5455
499	AT4G08040	1-aminocyclopropane-1-carboxylate synthase 11 [Source:TAIR%3BAcc:AT4G08040]	2.47132	5.5455
500	AT2G04990	transposable element gene [Source:TAIR%3BAcc:AT2G04990]	2.47132	5.5455
501	AT2G07000	unknown protein%3B Has 1 Blast hits to 1 proteins in 1 species: Archae - 0%3B Bacteria - 0%3B Metazoa - 0%3B Fungi - 0%3B Plants - 1%3B Viruses - 0%3B Other Eukaryotes - 0 (source: NCBI BLink). [Source:TAIR%3BAcc:AT2G07000]	2.47132	5.5455
502	AT5G15720	GDSL-motif lipase 7 [Source:TAIR%3BAcc:AT5G15720]	2.47132	5.5455
503	AT5G46370	Ca2+ activated outward rectifying K+ channel 2 [Source:TAIR%3BAcc:AT5G46370]	2.47132	5.5455
504	AT3G05890	Low temperature and salt responsive protein family [Source:TAIR%3BAcc:AT3G05890]	2.47132	5.5455
505	AT3G25905	CLAVATA3/ESR-RELATED 27 [Source:TAIR%3BAcc:AT3G25905]	2.47132	5.5455
506	AT5G61100	BEST Arabidopsis thaliana protein match is: zinc ion binding (TAIR:AT5G61110.1)%3B Has 1807 Blast hits to 1807 proteins in 277 species: Archae - 0%3B Bacteria - 0%3B Metazoa - 736%3B Fungi - 347%3B Plants - 385%3B Viruses - 0%3B Other Eukaryotes - 339 (source: NC /.../nk). [Source:TAIR%3BAcc:AT5G61100]	2.47132	5.5455
507	AT1G35970	transposable element gene [Source:TAIR%3BAcc:AT1G35970]	2.47132	5.5455
508	AT1G05990	EF hand calcium-binding protein family [Source:TAIR%3BAcc:AT1G05990]	2.47132	5.5455
509	AT1G11740	ankyrin repeat family protein [Source:TAIR%3BAcc:AT1G11740]	2.47132	5.5455
510	AT1G01530	AGAMOUS-like 28 [Source:TAIR%3BAcc:AT1G01530]	2.47132	5.5455
511	AT2G28250	Protein kinase superfamily protein [Source:TAIR%3BAcc:AT2G28250]	2.47132	5.5455
512	AT1G12610	Integrase-type DNA-binding superfamily protein [Source:TAIR%3BAcc:AT1G12610]	2.47132	5.5455
513	AT4G29770	Target of trans acting-siR480/255. [Source:TAIR%3BAcc:AT4G29770]	2.47132	5.5455
514	AT5G21050	LOCATED IN: chloroplast%3B EXPRESSED IN: 14 plant structures%3B EXPRESSED DURING: 8 growth stages%3B CONTAINS InterPro DOMAIN/s: Hyccin (InterPro:IPR018619)%3B BEST Arabidopsis thaliana protein match is: unknown protein (TAIR:AT5G64090.1)%3B Has 206 Blast hit /.../06 proteins in 60 species: Archae - 0%3B Bacteria - 0%3B Metazoa - 145%3B Fungi - 0%3B Plants - 50%3B Viruses - 0%3B Other Eukaryotes …	2.47132	5.5455
515	AT4G14465	AT-hook motif nuclear-localized protein 20 [Source:TAIR%3BAcc:AT4G14465]	2.47132	5.5455
516	AT3G17980	Calcium-dependent lipid-binding (CaLB domain) family protein [Source:TAIR%3BAcc:AT3G17980]	2.47132	5.5455
517	AT1G78710	TRICHOME BIREFRINGENCE-LIKE 42 [Source:TAIR%3BAcc:AT1G78710]	2.47132	5.5455
518	AT4G24670	tryptophan aminotransferase related 2 [Source:TAIR%3BAcc:AT4G24670]	2.47132	5.5455
519	AT1G59730	thioredoxin H-type 7 [Source:TAIR%3BAcc:AT1G59730]	2.47132	5.5455
520	AT3G43930	BRCT domain-containing DNA repair protein [Source:TAIR%3BAcc:AT3G43930]	2.47132	5.5455
521	AT5G28888	transposable element gene [Source:TAIR%3BAcc:AT5G28888]	2.47132	5.5455
522	AT1G77330	2-oxoglutarate (2OG) and Fe(II)-dependent oxygenase superfamily protein [Source:TAIR%3BAcc:AT1G77330]	2.47132	5.5455
523	AT1G04520	plasmodesmata-located protein 2 [Source:TAIR%3BAcc:AT1G04520]	2.47132	5.5455
524	AT1G63550	Receptor-like protein kinase-related family protein [Source:TAIR%3BAcc:AT1G63550]	2.47132	5.5455
525	AT5G53250	arabinogalactan protein 22 [Source:TAIR%3BAcc:AT5G53250]	2.47132	5.5455
526	AT1G79770	Protein of unknown function (DUF1677) [Source:TAIR%3BAcc:AT1G79770]	2.47132	5.5455
527	AT1G20190	expansin 11 [Source:TAIR%3BAcc:AT1G20190]	2.47132	5.5455
528	AT3G26460	Polyketide cyclase/dehydrase and lipid transport superfamily protein [Source:TAIR%3BAcc:AT3G26460]	2.47132	5.5455
529	AT4G14860	ovate family protein 11 [Source:TAIR%3BAcc:AT4G14860]	2.47132	5.5455
530	AT2G25500	Inosine triphosphate pyrophosphatase family protein [Source:TAIR%3BAcc:AT2G25500]	2.47132	5.5455
531	AT1G56130	Leucine-rich repeat transmembrane protein kinase [Source:TAIR%3BAcc:AT1G56130]	2.46347	5.51542
532	AT5G65810	unknown protein%3B BEST Arabidopsis thaliana protein match is: unknown protein (TAIR:AT3G49720.2)%3B Has 30201 Blast hits to 17322 proteins in 780 species: Archae - 12%3B Bacteria - 1396%3B Metazoa - 17338%3B Fungi - 3422%3B Plants - 5037%3B Viruses - 0%3B Other Eu /.../es - 2996 (source: NCBI BLink). [Source:TAIR%3BAcc:AT5G65810]	2.44222	5.43477
533	AT1G51750	transposable element gene [Source:TAIR%3BAcc:AT1G51750]	2.44157	5.43233
534	AT1G22550	Major facilitator superfamily protein [Source:TAIR%3BAcc:AT1G22550]	2.4295	5.38706
535	AT1G24147	unknown protein%3B FUNCTIONS IN: molecular_function unknown%3B INVOLVED IN: biological_process unknown%3B LOCATED IN: endomembrane system%3B BEST Arabidopsis thaliana protein match is: unknown protein (TAIR:AT1G24148.1)%3B Has 4 Blast hits to 4 proteins in 2 /.../s: Archae - 0%3B Bacteria - 0%3B Metazoa - 0%3B Fungi - 0%3B Plants - 4%3B Viruses - 0%3B Other Eukaryotes - 0 (source: NCBI BLink). [S…	2.42793	5.3812
536	AT3G26130	Cellulase (glycosyl hydrolase family 5) protein [Source:TAIR%3BAcc:AT3G26130]	2.41885	5.34745
537	AT1G02300	Cysteine proteinases superfamily protein [Source:TAIR%3BAcc:AT1G02300]	2.41841	5.34582
538	AT5G45520	Leucine-rich repeat (LRR) family protein [Source:TAIR%3BAcc:AT5G45520]	2.41399	5.32945
539	AT5G19210	P-loop containing nucleoside triphosphate hydrolases superfamily protein [Source:TAIR%3BAcc:AT5G19210]	2.40093	5.28143
540	AT3G46070	C2H2-type zinc finger family protein [Source:TAIR%3BAcc:AT3G46070]	2.38017	5.20598
541	AT1G65850	Disease resistance protein (TIR-NBS-LRR class) family [Source:TAIR%3BAcc:AT1G65850]	2.37362	5.18241
542	AT5G24280	gamma-irradiation and mitomycin c induced 1 [Source:TAIR%3BAcc:AT5G24280]	2.3644	5.1494
543	AT4G37700	unknown protein%3B Has 64 Blast hits to 64 proteins in 11 species: Archae - 0%3B Bacteria - 0%3B Metazoa - 0%3B Fungi - 0%3B Plants - 64%3B Viruses - 0%3B Other Eukaryotes - 0 (source: NCBI BLink). [Source:TAIR%3BAcc:AT4G37700]	2.3644	5.1494
544	AT4G01500	AP2/B3-like transcriptional factor family protein [Source:TAIR%3BAcc:AT4G01500]	2.3644	5.1494
545	AT1G67820	Protein phosphatase 2C family protein [Source:TAIR%3BAcc:AT1G67820]	2.3644	5.1494
546	AT5G09430	alpha/beta-Hydrolases superfamily protein [Source:TAIR%3BAcc:AT5G09430]	2.3644	5.1494
547	AT1G11230	Protein of unknown function (DUF761) [Source:TAIR%3BAcc:AT1G11230]	2.3644	5.1494
548	AT5G37000	Exostosin family protein [Source:TAIR%3BAcc:AT5G37000]	2.3644	5.1494
549	AT5G35205	transposable element gene [Source:TAIR%3BAcc:AT5G35205]	2.3644	5.1494
550	AT3G04530	phosphoenolpyruvate carboxylase kinase 2 [Source:TAIR%3BAcc:AT3G04530]	2.35513	5.11639
551	AT5G24155	FAD/NAD(P)-binding oxidoreductase family protein [Source:TAIR%3BAcc:AT5G24155]	2.35428	5.11339
552	AT4G23240	cysteine-rich RLK (RECEPTOR-like protein kinase) 16 [Source:TAIR%3BAcc:AT4G23240]	2.3538	5.11167
553	AT4G12090	Cornichon family protein [Source:TAIR%3BAcc:AT4G12090]	2.34846	5.09281
554	AT4G16880	Leucine-rich repeat (LRR) family protein [Source:TAIR%3BAcc:AT4G16880]	2.34204	5.07018
555	AT5G59520	ZRT/IRT-like protein 2 [Source:TAIR%3BAcc:AT5G59520]	2.32693	5.01736
556	AT5G18840	Major facilitator superfamily protein [Source:TAIR%3BAcc:AT5G18840]	2.32693	5.01736
557	AT1G19030	transposable element gene [Source:TAIR%3BAcc:AT1G19030]	2.32693	5.01736
558	AT2G04066	MATE efflux family protein [Source:TAIR%3BAcc:AT2G04066]	2.32693	5.01736
559	AT5G23930	Mitochondrial transcription termination factor family protein [Source:TAIR%3BAcc:AT5G23930]	2.31604	4.97964
560	AT5G59760	Protein of unknown function (DUF1635) [Source:TAIR%3BAcc:AT5G59760]	2.30782	4.95134
561	AT3G20100	cytochrome P450%2C family 705%2C subfamily A%2C polypeptide 19 [Source:TAIR%3BAcc:AT3G20100]	2.30741	4.94994
562	AT2G25295	low-molecular-weight cysteine-rich 81 [Source:TAIR%3BAcc:AT2G25295]	2.30256	4.93334
563	AT1G16370	organic cation/carnitine transporter 6 [Source:TAIR%3BAcc:AT1G16370]	2.3	4.92458
564	AT5G45740	Ubiquitin domain-containing protein [Source:TAIR%3BAcc:AT5G45740]	2.29623	4.91173
565	AT3G01550	phosphoenolpyruvate (pep)/phosphate translocator 2 [Source:TAIR%3BAcc:AT3G01550]	2.29401	4.90419
566	AT1G62990	KNOTTED-like homeobox of Arabidopsis thaliana 7 [Source:TAIR%3BAcc:AT1G62990]	2.2898	4.88988
567	AT1G45010	TRAM%2C LAG1 and CLN8 (TLC) lipid-sensing domain containing protein [Source:TAIR%3BAcc:AT1G45010]	2.28845	4.88533
568	AT1G64930	cytochrome P450%2C family 87%2C subfamily A%2C polypeptide 7 [Source:TAIR%3BAcc:AT1G64930]	2.28602	4.87707
569	AT4G16940	Disease resistance protein (TIR-NBS-LRR class) family [Source:TAIR%3BAcc:AT4G16940]	2.28545	4.87517
570	AT5G39000	Malectin/receptor-like protein kinase family protein [Source:TAIR%3BAcc:AT5G39000]	2.28455	4.87212
571	AT5G07780	Actin-binding FH2 (formin homology 2) family protein [Source:TAIR%3BAcc:AT5G07780]	2.26663	4.81197
572	AT5G45440	P-loop containing nucleoside triphosphate hydrolases superfamily protein [Source:TAIR%3BAcc:AT5G45440]	2.25934	4.78773
573	AT2G43700	Concanavalin A-like lectin protein kinase family protein [Source:TAIR%3BAcc:AT2G43700]	2.25814	4.78376
574	AT1G61440	S-locus lectin protein kinase family protein [Source:TAIR%3BAcc:AT1G61440]	2.2577	4.78227
575	AT2G17660	RPM1-interacting protein 4 (RIN4) family protein [Source:TAIR%3BAcc:AT2G17660]	2.24893	4.75329
576	AT2G44000	Late embryogenesis abundant (LEA) hydroxyproline-rich glycoprotein family [Source:TAIR%3BAcc:AT2G44000]	2.24893	4.75329
577	AT4G18770	myb domain protein 98 [Source:TAIR%3BAcc:AT4G18770]	2.24893	4.75329
578	AT3G30160	unknown protein%3B FUNCTIONS IN: molecular_function unknown%3B INVOLVED IN: biological_process unknown%3B LOCATED IN: endomembrane system%3B EXPRESSED IN: 14 plant structures%3B EXPRESSED DURING: 10 growth stages%3B BEST Arabidopsis thaliana protein match is: u /.../ protein (TAIR:AT1G35320.1)%3B Has 9 Blast hits to 9 proteins in 1 species: Archae - 0%3B Bacteria - 0%3B Metazoa - 0%3B Fungi - 0%3…	2.24893	4.75329
579	AT2G17690	F-box family protein with a domain of unknown function (DUF295) [Source:TAIR%3BAcc:AT2G17690]	2.24893	4.75329
580	AT1G67220	histone acetyltransferase of the CBP family 2 [Source:TAIR%3BAcc:AT1G67220]	2.24893	4.75329
581	AT3G22700	F-box and associated interaction domains-containing protein [Source:TAIR%3BAcc:AT3G22700]	2.24893	4.75329
582	AT5G10260	RAB GTPase homolog H1E [Source:TAIR%3BAcc:AT5G10260]	2.24893	4.75329
583	AT4G00670	Remorin family protein [Source:TAIR%3BAcc:AT4G00670]	2.24893	4.75329
584	AT5G52300	CAP160 protein [Source:TAIR%3BAcc:AT5G52300]	2.24893	4.75329
585	AT5G46830	NACL-inducible gene 1 [Source:TAIR%3BAcc:AT5G46830]	2.24893	4.75329
586	AT3G56660	basic region/leucine zipper motif protein 49 [Source:TAIR%3BAcc:AT3G56660]	2.24893	4.75329
587	AT2G16850	plasma membrane intrinsic protein 2%3B8 [Source:TAIR%3BAcc:AT2G16850]	2.24893	4.75329
588	AT4G20820	FAD-binding Berberine family protein [Source:TAIR%3BAcc:AT4G20820]	2.24893	4.75329
589	AT1G48100	Pectin lyase-like superfamily protein [Source:TAIR%3BAcc:AT1G48100]	2.24893	4.75329
590	AT1G22560	transposable element gene [Source:TAIR%3BAcc:AT1G22560]	2.24893	4.75329
591	AT3G11165	unknown protein%3B FUNCTIONS IN: molecular_function unknown%3B INVOLVED IN: biological_process unknown%3B LOCATED IN: cellular_component unknown%3B Has 2 Blast hits to 2 proteins in 1 species: Archae - 0%3B Bacteria - 0%3B Metazoa - 0%3B Fungi - 0%3B Plants - 2%3B Vi /.../- 0%3B Other Eukaryotes - 0 (source: NCBI BLink). [Source:TAIR%3BAcc:AT3G11165]	2.24893	4.75329
592	AT1G10155	phloem protein 2-A10 [Source:TAIR%3BAcc:AT1G10155]	2.24893	4.75329
593	AT3G61250	myb domain protein 17 [Source:TAIR%3BAcc:AT3G61250]	2.24893	4.75329
594	AT1G48500	jasmonate-zim-domain protein 4 [Source:TAIR%3BAcc:AT1G48500]	2.24893	4.75329
595	AT4G24700	unknown protein%3B Has 20 Blast hits to 20 proteins in 7 species: Archae - 0%3B Bacteria - 0%3B Metazoa - 0%3B Fungi - 0%3B Plants - 20%3B Viruses - 0%3B Other Eukaryotes - 0 (source: NCBI BLink). [Source:TAIR%3BAcc:AT4G24700]	2.24893	4.75329
596	AT2G03110	RNA binding%3Bnucleic acid binding [Source:TAIR%3BAcc:AT2G03110]	2.24893	4.75329
597	AT1G55980	FAD/NAD(P)-binding oxidoreductase family protein [Source:TAIR%3BAcc:AT1G55980]	2.24893	4.75329
598	AT5G14870	cyclic nucleotide-gated channel 18 [Source:TAIR%3BAcc:AT5G14870]	2.24893	4.75329
599	AT2G44590	DYNAMIN-like 1D [Source:TAIR%3BAcc:AT2G44590]	2.24893	4.75329
600	AT2G04170	TRAF-like family protein [Source:TAIR%3BAcc:AT2G04170]	2.24893	4.75329
601	AT4G27510	unknown protein%3B Has 25 Blast hits to 23 proteins in 8 species: Archae - 0%3B Bacteria - 0%3B Metazoa - 0%3B Fungi - 0%3B Plants - 25%3B Viruses - 0%3B Other Eukaryotes - 0 (source: NCBI BLink). [Source:TAIR%3BAcc:AT4G27510]	2.24893	4.75329
602	AT4G08750	transposable element gene [Source:TAIR%3BAcc:AT4G08750]	2.24893	4.75329
603	AT2G40116	Phosphoinositide-specific phospholipase C family protein [Source:TAIR%3BAcc:AT2G40116]	2.24893	4.75329
604	AT5G38120	AMP-dependent synthetase and ligase family protein [Source:TAIR%3BAcc:AT5G38120]	2.24893	4.75329
605	AT4G01525	transposable element gene [Source:TAIR%3BAcc:AT4G01525]	2.24893	4.75329
606	AT5G28773	transposable element gene [Source:TAIR%3BAcc:AT5G28773]	2.24893	4.75329
607	AT3G04410	NAC (No Apical Meristem) domain transcriptional regulator superfamily protein [Source:TAIR%3BAcc:AT3G04410]	2.24893	4.75329
608	AT1G05065	CLAVATA3/ESR-RELATED 20 [Source:TAIR%3BAcc:AT1G05065]	2.24893	4.75329
609	AT2G23190	cytochrome P450%2C family 81%2C subfamily D%2C polypeptide 7 [Source:TAIR%3BAcc:AT2G23190]	2.24893	4.75329
610	AT5G56000	HEAT SHOCK PROTEIN 81.4 [Source:TAIR%3BAcc:AT5G56000]	2.24389	4.73672
611	AT5G20150	SPX domain gene 1 [Source:TAIR%3BAcc:AT5G20150]	2.22589	4.678
612	AT1G74170	receptor like protein 13 [Source:TAIR%3BAcc:AT1G74170]	2.22369	4.67087
613	AT1G18810	phytochrome kinase substrate-related [Source:TAIR%3BAcc:AT1G18810]	2.21855	4.65426
614	AT1G65490	unknown protein%3B FUNCTIONS IN: molecular_function unknown%3B INVOLVED IN: biological_process unknown%3B LOCATED IN: endomembrane system%3B EXPRESSED IN: 22 plant structures%3B EXPRESSED DURING: 13 growth stages%3B BEST Arabidopsis thaliana protein match is: u /.../ protein (TAIR:AT1G65486.1)%3B Has 23 Blast hits to 23 proteins in 2 species: Archae - 0%3B Bacteria - 0%3B Metazoa - 0%3B Fungi - 0…	2.21313	4.63679
615	AT1G65486	unknown protein%3B FUNCTIONS IN: molecular_function unknown%3B INVOLVED IN: biological_process unknown%3B LOCATED IN: endomembrane system%3B BEST Arabidopsis thaliana protein match is: unknown protein (TAIR:AT1G65490.1)%3B Has 30201 Blast hits to 17322 protei /.../780 species: Archae - 12%3B Bacteria - 1396%3B Metazoa - 17338%3B Fungi - 3422%3B Plants - 5037%3B Viruses - 0%3B Other Eukaryotes - 2…	2.20886	4.62311
616	AT4G22390	F-box associated ubiquitination effector family protein [Source:TAIR%3BAcc:AT4G22390]	2.20002	4.59485
617	AT5G38280	PR5-like receptor kinase [Source:TAIR%3BAcc:AT5G38280]	2.1991	4.59191
618	AT3G20520	SHV3-like 3 [Source:TAIR%3BAcc:AT3G20520]	2.19448	4.57724
619	AT4G28220	NAD(P)H dehydrogenase B1 [Source:TAIR%3BAcc:AT4G28220]	2.19396	4.5756
620	AT1G52800	2-oxoglutarate (2OG) and Fe(II)-dependent oxygenase superfamily protein [Source:TAIR%3BAcc:AT1G52800]	2.19289	4.57221
621	AT4G22410	Ubiquitin C-terminal hydrolases superfamily protein [Source:TAIR%3BAcc:AT4G22410]	2.18753	4.55524
622	AT4G19430	unknown protein%3B FUNCTIONS IN: molecular_function unknown%3B INVOLVED IN: biological_process unknown%3B LOCATED IN: chloroplast%3B EXPRESSED IN: 17 plant structures%3B EXPRESSED DURING: 13 growth stages%3B Has 30201 Blast hits to 17322 proteins in 780 species /.../ae - 12%3B Bacteria - 1396%3B Metazoa - 17338%3B Fungi - 3422%3B Plants - 5037%3B Viruses - 0%3B Other Eukaryotes - 2996 (source: NC…	2.18422	4.54481
623	AT5G13360	Auxin-responsive GH3 family protein [Source:TAIR%3BAcc:AT5G13360]	2.18363	4.54297
624	AT2G34610	unknown protein%3B BEST Arabidopsis thaliana protein match is: unknown protein (TAIR:AT1G30190.1)%3B Has 342 Blast hits to 279 proteins in 74 species: Archae - 0%3B Bacteria - 7%3B Metazoa - 76%3B Fungi - 18%3B Plants - 51%3B Viruses - 0%3B Other Eukaryotes - 190 ( /.../: NCBI BLink). [Source:TAIR%3BAcc:AT2G34610]	2.18334	4.54203
625	AT1G74810	HCO3- transporter family [Source:TAIR%3BAcc:AT1G74810]	2.17854	4.52694
626	AT5G36940	cationic amino acid transporter 3 [Source:TAIR%3BAcc:AT5G36940]	2.17262	4.50842
627	AT2G25964	unknown protein%3B FUNCTIONS IN: molecular_function unknown%3B INVOLVED IN: biological_process unknown%3B LOCATED IN: cellular_component unknown%3B Has 30201 Blast hits to 17322 proteins in 780 species: Archae - 12%3B Bacteria - 1396%3B Metazoa - 17338%3B Fungi - /.../ Plants - 5037%3B Viruses - 0%3B Other Eukaryotes - 2996 (source: NCBI BLink). [Source:TAIR%3BAcc:AT2G25964]	2.16966	4.49918
628	AT1G14080	fucosyltransferase 6 [Source:TAIR%3BAcc:AT1G14080]	2.16768	4.49299
629	AT1G03020	Thioredoxin superfamily protein [Source:TAIR%3BAcc:AT1G03020]	2.16646	4.48922
630	AT2G13960	Homeodomain-like superfamily protein [Source:TAIR%3BAcc:AT2G13960]	2.16646	4.48922
631	AT2G40350	Integrase-type DNA-binding superfamily protein [Source:TAIR%3BAcc:AT2G40350]	2.16646	4.48922
632	AT5G49860	Mannose-binding lectin superfamily protein [Source:TAIR%3BAcc:AT5G49860]	2.16646	4.48922
633	AT5G40570	Surfeit locus protein 2 (SURF2) [Source:TAIR%3BAcc:AT5G40570]	2.16146	4.47368
634	AT1G74870	RING/U-box superfamily protein [Source:TAIR%3BAcc:AT1G74870]	2.15821	4.4636
635	AT1G06135	unknown protein%3B FUNCTIONS IN: molecular_function unknown%3B INVOLVED IN: biological_process unknown%3B LOCATED IN: endomembrane system%3B BEST Arabidopsis thaliana protein match is: unknown protein (TAIR:AT2G31345.1)%3B Has 35333 Blast hits to 34131 protei /.../2444 species: Archae - 798%3B Bacteria - 22429%3B Metazoa - 974%3B Fungi - 991%3B Plants - 531%3B Viruses - 0%3B Other Eukaryotes - 96…	2.15582	4.45621
636	AT1G05610	ADP-glucose pyrophosphorylase small subunit 2 [Source:TAIR%3BAcc:AT1G05610]	2.15163	4.44329
637	AT3G52460	hydroxyproline-rich glycoprotein family protein [Source:TAIR%3BAcc:AT3G52460]	2.14939	4.4364
638	AT3G21560	UDP-Glycosyltransferase superfamily protein [Source:TAIR%3BAcc:AT3G21560]	2.1477	4.43122
639	AT1G49990	F-box family protein [Source:TAIR%3BAcc:AT1G49990]	2.14636	4.42708
640	AT2G35820	ureidoglycolate hydrolases [Source:TAIR%3BAcc:AT2G35820]	2.14412	4.42024
641	AT3G09710	IQ-domain 1 [Source:TAIR%3BAcc:AT3G09710]	2.14164	4.41264
642	AT5G59310	lipid transfer protein 4 [Source:TAIR%3BAcc:AT5G59310]	2.1379	4.40119
643	AT5G25110	CBL-interacting protein kinase 25 [Source:TAIR%3BAcc:AT5G25110]	2.1369	4.39816
644	AT5G58575	CONTAINS InterPro DOMAIN/s: Sgf11%2C transcriptional regulation (InterPro:IPR013246)%3B Has 30201 Blast hits to 17322 proteins in 780 species: Archae - 12%3B Bacteria - 1396%3B Metazoa - 17338%3B Fungi - 3422%3B Plants - 5037%3B Viruses - 0%3B Other Eukaryotes - 29 /.../urce: NCBI BLink). [Source:TAIR%3BAcc:AT5G58575]	2.12395	4.35885
645	AT2G07981	unknown protein%3B BEST Arabidopsis thaliana protein match is: unknown protein (TAIR:AT2G08986.1)%3B Has 174 Blast hits to 86 proteins in 29 species: Archae - 0%3B Bacteria - 13%3B Metazoa - 51%3B Fungi - 9%3B Plants - 37%3B Viruses - 3%3B Other Eukaryotes - 61 (so /.../NCBI BLink). [Source:TAIR%3BAcc:AT2G07981]	2.1234	4.35718
646	AT2G12462	BEST Arabidopsis thaliana protein match is: Sterile alpha motif (SAM) domain-containing protein (TAIR:AT1G15760.1)%3B Has 35333 Blast hits to 34131 proteins in 2444 species: Archae - 798%3B Bacteria - 22429%3B Metazoa - 974%3B Fungi - 991%3B Plants - 531%3B Vir /.../ 0%3B Other Eukaryotes - 9610 (source: NCBI BLink). [Source:TAIR%3BAcc:AT2G12462]	2.1234	4.35718
647	AT1G47950	transposable element gene [Source:TAIR%3BAcc:AT1G47950]	2.1234	4.35718
648	AT2G42480	TRAF-like family protein [Source:TAIR%3BAcc:AT2G42480]	2.1234	4.35718
649	AT1G67040	unknown protein%3B FUNCTIONS IN: molecular_function unknown%3B INVOLVED IN: biological_process unknown%3B LOCATED IN: cellular_component unknown%3B EXPRESSED IN: 20 plant structures%3B EXPRESSED DURING: 11 growth stages%3B BEST Arabidopsis thaliana protein matc /.../unknown protein (TAIR:AT5G26910.3)%3B Has 89 Blast hits to 84 proteins in 15 species: Archae - 0%3B Bacteria - 0%3B Metazoa - 5%3B F…	2.1234	4.35718
650	AT3G62475	transposable element gene [Source:TAIR%3BAcc:AT3G62475]	2.1234	4.35718
651	AT4G14940	amine oxidase 1 [Source:TAIR%3BAcc:AT4G14940]	2.1234	4.35718
652	AT2G18650	RING/U-box superfamily protein [Source:TAIR%3BAcc:AT2G18650]	2.1234	4.35718
653	AT5G62165	AGAMOUS-like 42 [Source:TAIR%3BAcc:AT5G62165]	2.12176	4.35223
654	AT3G54160	RNI-like superfamily protein [Source:TAIR%3BAcc:AT3G54160]	2.11327	4.32671
655	AT5G48000	cytochrome P450%2C family 708%2C subfamily A%2C polypeptide 2 [Source:TAIR%3BAcc:AT5G48000]	2.11142	4.32117
656	AT5G46950	Plant invertase/pectin methylesterase inhibitor superfamily protein [Source:TAIR%3BAcc:AT5G46950]	2.10536	4.30304
657	AT5G06570	alpha/beta-Hydrolases superfamily protein [Source:TAIR%3BAcc:AT5G06570]	2.10454	4.3006
658	AT1G75040	pathogenesis-related gene 5 [Source:TAIR%3BAcc:AT1G75040]	2.10328	4.29686
659	AT5G64640	Plant invertase/pectin methylesterase inhibitor superfamily [Source:TAIR%3BAcc:AT5G64640]	2.10254	4.29464
660	AT1G64940	cytochrome P450%2C family 87%2C subfamily A%2C polypeptide 6 [Source:TAIR%3BAcc:AT1G64940]	2.10137	4.29116
661	AT1G67330	Protein of unknown function (DUF579) [Source:TAIR%3BAcc:AT1G67330]	2.09157	4.26212
662	AT2G36050	ovate family protein 15 [Source:TAIR%3BAcc:AT2G36050]	2.09023	4.25816
663	AT1G35515	high response to osmotic stress 10 [Source:TAIR%3BAcc:AT1G35515]	2.08718	4.24915
664	AT4G25350	EXS (ERD1/XPR1/SYG1) family protein [Source:TAIR%3BAcc:AT4G25350]	2.0865	4.24715
665	AT1G52000	Mannose-binding lectin superfamily protein [Source:TAIR%3BAcc:AT1G52000]	2.08453	4.24138
666	AT5G40230	nodulin MtN21 /EamA-like transporter family protein [Source:TAIR%3BAcc:AT5G40230]	2.08158	4.23269
667	AT3G57200	unknown protein%3B BEST Arabidopsis thaliana protein match is: unknown protein (TAIR:AT2G41451.1)%3B Has 94 Blast hits to 94 proteins in 31 species: Archae - 0%3B Bacteria - 12%3B Metazoa - 0%3B Fungi - 0%3B Plants - 77%3B Viruses - 0%3B Other Eukaryotes - 5 (sourc /.../I BLink). [Source:TAIR%3BAcc:AT3G57200]	2.079	4.22515
668	AT5G52770	Copper transport protein family [Source:TAIR%3BAcc:AT5G52770]	2.079	4.22515
669	AT5G03250	Phototropic-responsive NPH3 family protein [Source:TAIR%3BAcc:AT5G03250]	2.079	4.22515
670	AT1G30780	F-box associated ubiquitination effector family protein [Source:TAIR%3BAcc:AT1G30780]	2.079	4.22515
671	AT5G05290	expansin A2 [Source:TAIR%3BAcc:AT5G05290]	2.079	4.22515
672	AT4G13820	Leucine-rich repeat (LRR) family protein [Source:TAIR%3BAcc:AT4G13820]	2.07656	4.21801
673	AT1G61290	syntaxin of plants 124 [Source:TAIR%3BAcc:AT1G61290]	2.05628	4.15913
674	AT1G66930	Protein kinase superfamily protein [Source:TAIR%3BAcc:AT1G66930]	2.05628	4.15913
675	AT1G33260	Protein kinase superfamily protein [Source:TAIR%3BAcc:AT1G33260]	2.05628	4.15913
676	AT3G24255	RNA-directed DNA polymerase (reverse transcriptase)-related family protein [Source:TAIR%3BAcc:AT3G24255]	2.05628	4.15913
677	AT5G03670	unknown protein%3B BEST Arabidopsis thaliana protein match is: unknown protein (TAIR:AT2G36420.1)%3B Has 700 Blast hits to 624 proteins in 104 species: Archae - 0%3B Bacteria - 18%3B Metazoa - 333%3B Fungi - 60%3B Plants - 73%3B Viruses - 24%3B Other Eukaryotes - 1 /.../urce: NCBI BLink). [Source:TAIR%3BAcc:AT5G03670]	2.05628	4.15913
678	AT1G49430	long-chain acyl-CoA synthetase 2 [Source:TAIR%3BAcc:AT1G49430]	2.05628	4.15913
679	AT1G67460	Minichromosome maintenance (MCM2/3/5) family protein [Source:TAIR%3BAcc:AT1G67460]	2.05628	4.15913
680	AT4G24026	unknown protein%3B FUNCTIONS IN: molecular_function unknown%3B INVOLVED IN: biological_process unknown%3B LOCATED IN: cellular_component unknown%3B BEST Arabidopsis thaliana protein match is: unknown protein (TAIR:AT4G10810.1)%3B Has 30201 Blast hits to 17322 /.../ins in 780 species: Archae - 12%3B Bacteria - 1396%3B Metazoa - 17338%3B Fungi - 3422%3B Plants - 5037%3B Viruses - 0%3B Other Eukaryo…	2.05301	4.1497
681	AT1G78955	camelliol C synthase 1 [Source:TAIR%3BAcc:AT1G78955]	2.04863	4.13712
682	AT5G63040	unknown protein%3B FUNCTIONS IN: molecular_function unknown%3B INVOLVED IN: biological_process unknown%3B LOCATED IN: chloroplast%3B EXPRESSED IN: 25 plant structures%3B EXPRESSED DURING: 15 growth stages%3B BEST Arabidopsis thaliana protein match is: unknown p /.../ (TAIR:AT1G48460.1)%3B Has 30201 Blast hits to 17322 proteins in 780 species: Archae - 12%3B Bacteria - 1396%3B Metazoa - 17338%3B F…	2.04842	4.13653
683	AT5G45840	Leucine-rich repeat protein kinase family protein [Source:TAIR%3BAcc:AT5G45840]	2.0468	4.13187
684	AT1G05220	Transmembrane protein 97%2C predicted [Source:TAIR%3BAcc:AT1G05220]	2.04248	4.11952
685	AT2G41470	unknown protein%3B FUNCTIONS IN: molecular_function unknown%3B INVOLVED IN: biological_process unknown%3B LOCATED IN: vacuole%3B BEST Arabidopsis thaliana protein match is: unknown protein (TAIR:AT2G41440.1)%3B Has 1066 Blast hits to 825 proteins in 144 speci /.../chae - 7%3B Bacteria - 46%3B Metazoa - 465%3B Fungi - 36%3B Plants - 67%3B Viruses - 4%3B Other Eukaryotes - 441 (source: NCBI BLink).…	2.04139	4.11641
686	AT3G03670	Peroxidase superfamily protein [Source:TAIR%3BAcc:AT3G03670]	2.04058	4.11412
687	AT3G55840	Hs1pro-1 protein [Source:TAIR%3BAcc:AT3G55840]	2.0382	4.10733
688	AT3G48410	alpha/beta-Hydrolases superfamily protein [Source:TAIR%3BAcc:AT3G48410]	2.03742	4.10511
689	AT4G21865	unknown protein%3B Has 11 Blast hits to 11 proteins in 4 species: Archae - 0%3B Bacteria - 0%3B Metazoa - 0%3B Fungi - 0%3B Plants - 11%3B Viruses - 0%3B Other Eukaryotes - 0 (source: NCBI BLink). [Source:TAIR%3BAcc:AT4G21865]	2.03715	4.10435
690	AT2G27000	cytochrome P450%2C family 705%2C subfamily A%2C polypeptide 8 [Source:TAIR%3BAcc:AT2G27000]	2.0332	4.09311
691	AT3G50460	homolog of RPW8 2 [Source:TAIR%3BAcc:AT3G50460]	2.0332	4.09311
692	AT1G74670	Gibberellin-regulated family protein [Source:TAIR%3BAcc:AT1G74670]	2.0332	4.09311
693	AT3G02030	transferases%2C transferring acyl groups other than amino-acyl groups%3Bacyltransferases [Source:TAIR%3BAcc:AT3G02030]	2.02653	4.07425
694	AT4G29170	Mnd1 family protein [Source:TAIR%3BAcc:AT4G29170]	2.02152	4.0601
695	AT5G08260	serine carboxypeptidase-like 35 [Source:TAIR%3BAcc:AT5G08260]	2.0185	4.05161
696	AT1G51770	Core-2/I-branching beta-1%2C6-N-acetylglucosaminyltransferase family protein [Source:TAIR%3BAcc:AT1G51770]	2.01595	4.04447
697	AT1G18290	unknown protein%3B FUNCTIONS IN: molecular_function unknown%3B INVOLVED IN: N-terminal protein myristoylation%3B LOCATED IN: chloroplast%3B EXPRESSED IN: root%3B Has 94 Blast hits to 94 proteins in 12 species: Archae - 0%3B Bacteria - 0%3B Metazoa - 0%3B Fungi - 0%3B /.../s - 94%3B Viruses - 0%3B Other Eukaryotes - 0 (source: NCBI BLink). [Source:TAIR%3BAcc:AT1G18290]	2.01446	4.0403
698	AT3G23870	Protein of unknown function (DUF803) [Source:TAIR%3BAcc:AT3G23870]	2.01446	4.0403
699	AT5G26280	TRAF-like family protein [Source:TAIR%3BAcc:AT5G26280]	2.00636	4.01766
700	AT1G64080	unknown protein%3B FUNCTIONS IN: molecular_function unknown%3B INVOLVED IN: biological_process unknown%3B LOCATED IN: plasma membrane%3B BEST Arabidopsis thaliana protein match is: unknown protein (TAIR:AT5G52870.1)%3B Has 1546 Blast hits to 738 proteins in 1 /.../cies: Archae - 0%3B Bacteria - 143%3B Metazoa - 278%3B Fungi - 131%3B Plants - 95%3B Viruses - 4%3B Other Eukaryotes - 895 (source: NC…	2.0031	4.00861
701	AT3G29770	methyl esterase 11 [Source:TAIR%3BAcc:AT3G29770]	2.00229	4.00634
702	AT5G56100	glycine-rich protein / oleosin [Source:TAIR%3BAcc:AT5G56100]	2.00025	4.00069

## Sheet: WT+Bc up
850 upregulated genes in WT+Bc as compared to iqd1-1+Bc, FC>=4
#	Gene ID	Description	Log2(FC)	FC
1	AT2G26740	soluble epoxide hydrolase [Source:TAIR%3BAcc:AT2G26740]	12.7024	6664.86
2	AT5G17890	DA1-related protein 4 [Source:TAIR%3BAcc:AT5G17890]	9.43932	694.256
3	AT5G22520	unknown protein%3B BEST Arabidopsis thaliana protein match is: unknown protein (TAIR:AT5G22530.1)%3B Has 14 Blast hits to 14 proteins in 2 species: Archae - 0%3B Bacteria - 0%3B Metazoa - 0%3B Fungi - 0%3B Plants - 14%3B Viruses - 0%3B Other Eukaryotes - 0 (source: /.../BLink). [Source:TAIR%3BAcc:AT5G22520]	9.22478	598.322
4	AT3G43740	Leucine-rich repeat (LRR) family protein [Source:TAIR%3BAcc:AT3G43740]	9.1272	559.192
5	AT5G17880	disease resistance protein (TIR-NBS-LRR class) [Source:TAIR%3BAcc:AT5G17880]	9.08758	544.044
6	AT3G47250	Plant protein of unknown function (DUF247) [Source:TAIR%3BAcc:AT3G47250]	9.01481	517.284
7	AT5G51620	Uncharacterised protein family (UPF0172) [Source:TAIR%3BAcc:AT5G51620]	8.84383	459.471
8	AT3G47350	hydroxysteroid dehydrogenase 2 [Source:TAIR%3BAcc:AT3G47350]	8.84383	459.471
9	AT2G41440	unknown protein%3B BEST Arabidopsis thaliana protein match is: unknown protein (TAIR:AT2G41470.1)%3B Has 30201 Blast hits to 17322 proteins in 780 species: Archae - 12%3B Bacteria - 1396%3B Metazoa - 17338%3B Fungi - 3422%3B Plants - 5037%3B Viruses - 0%3B Other Eu /.../es - 2996 (source: NCBI BLink). [Source:TAIR%3BAcc:AT2G41440]	8.77132	436.95
10	AT3G47290	phosphatidylinositol-speciwc phospholipase C8 [Source:TAIR%3BAcc:AT3G47290]	8.68476	411.504
11	AT3G47680	DNA binding [Source:TAIR%3BAcc:AT3G47680]	8.61835	392.991
12	AT3G18535	tubulin-tyrosine ligases [Source:TAIR%3BAcc:AT3G18535]	8.59384	386.37
13	AT1G47565	transposable element gene [Source:TAIR%3BAcc:AT1G47565]	8.53571	371.111
14	AT1G23960	Protein of unknown function (DUF626) [Source:TAIR%3BAcc:AT1G23960]	8.45424	350.735
15	AT2G06950	transposable element gene [Source:TAIR%3BAcc:AT2G06950]	8.43757	346.707
16	AT5G45090	phloem protein 2-A7 [Source:TAIR%3BAcc:AT5G45090]	8.43407	345.866
17	AT3G48840	RNA-binding (RRM/RBD/RNP motifs) family protein [Source:TAIR%3BAcc:AT3G48840]	8.33604	323.146
18	AT5G51630	Disease resistance protein (TIR-NBS-LRR class) family [Source:TAIR%3BAcc:AT5G51630]	8.2064	295.374
19	AT2G10410	transposable element gene [Source:TAIR%3BAcc:AT2G10410]	8.16099	286.223
20	AT1G25054	UDP-3-O-acyl N-acetylglycosamine deacetylase family protein [Source:TAIR%3BAcc:AT1G25054]	8.13694	281.489
21	AT3G53650	Histone superfamily protein [Source:TAIR%3BAcc:AT3G53650]	8.13441	280.997
22	AT5G05060	Cystatin/monellin superfamily protein [Source:TAIR%3BAcc:AT5G05060]	8.0748	269.624
23	AT2G09800	transposable element gene [Source:TAIR%3BAcc:AT2G09800]	7.99425	254.981
24	AT3G42658	transposable element gene [Source:TAIR%3BAcc:AT3G42658]	7.95442	248.039
25	AT1G15890	Disease resistance protein (CC-NBS-LRR class) family [Source:TAIR%3BAcc:AT1G15890]	7.93966	245.514
26	AT5G23955	transposable element gene [Source:TAIR%3BAcc:AT5G23955]	7.92849	243.621
27	AT1G66100	Plant thionin [Source:TAIR%3BAcc:AT1G66100]	7.80974	224.371
28	AT4G01740	Cysteine/Histidine-rich C1 domain family protein [Source:TAIR%3BAcc:AT4G01740]	7.73848	213.557
29	AT1G12160	Flavin-binding monooxygenase family protein [Source:TAIR%3BAcc:AT1G12160]	7.61216	195.654
30	AT2G24760	transposable element gene [Source:TAIR%3BAcc:AT2G24760]	7.56737	189.673
31	AT1G10160	transposable element gene [Source:TAIR%3BAcc:AT1G10160]	7.53495	185.458
32	AT5G56380	F-box/RNI-like/FBD-like domains-containing protein [Source:TAIR%3BAcc:AT5G56380]	7.45498	175.457
33	AT2G11140	transposable element gene [Source:TAIR%3BAcc:AT2G11140]	7.44456	174.195
34	AT3G27940	LOB domain-containing protein 26 [Source:TAIR%3BAcc:AT3G27940]	7.4235	171.671
35	AT1G28180	P-loop containing nucleoside triphosphate hydrolases superfamily protein [Source:TAIR%3BAcc:AT1G28180]	7.36092	164.383
36	AT4G14905	Galactose oxidase/kelch repeat superfamily protein [Source:TAIR%3BAcc:AT4G14905]	7.3584	164.097
37	AT5G25980	glucoside glucohydrolase 2 [Source:TAIR%3BAcc:AT5G25980]	7.32437	160.271
38	AT3G42052	transposable element gene [Source:TAIR%3BAcc:AT3G42052]	7.29411	156.944
39	AT4G09300	LisH and RanBPM domains containing protein [Source:TAIR%3BAcc:AT4G09300]	7.23085	150.212
40	AT5G48770	Disease resistance protein (TIR-NBS-LRR class) family [Source:TAIR%3BAcc:AT5G48770]	7.21847	148.928
41	AT5G24570	unknown protein%3B Has 30201 Blast hits to 17322 proteins in 780 species: Archae - 12%3B Bacteria - 1396%3B Metazoa - 17338%3B Fungi - 3422%3B Plants - 5037%3B Viruses - 0%3B Other Eukaryotes - 2996 (source: NCBI BLink). [Source:TAIR%3BAcc:AT5G24570]	7.1174	138.851
42	AT1G53980	Ubiquitin-like superfamily protein [Source:TAIR%3BAcc:AT1G53980]	7.10526	137.688
43	AT1G58807	Disease resistance protein (CC-NBS-LRR class) family [Source:TAIR%3BAcc:AT1G58807]	7.02971	130.663
44	AT4G05631	unknown protein%3B Has 30201 Blast hits to 17322 proteins in 780 species: Archae - 12%3B Bacteria - 1396%3B Metazoa - 17338%3B Fungi - 3422%3B Plants - 5037%3B Viruses - 0%3B Other Eukaryotes - 2996 (source: NCBI BLink). [Source:TAIR%3BAcc:AT4G05631]	6.97989	126.228
45	AT5G56747	transposable element gene [Source:TAIR%3BAcc:AT5G56747]	6.97989	126.228
46	AT1G60530	Dynamin related protein 4A [Source:TAIR%3BAcc:AT1G60530]	6.97989	126.228
47	AT1G23950	Protein of unknown function (DUF626) [Source:TAIR%3BAcc:AT1G23950]	6.95075	123.704
48	AT1G25097	unknown protein%3B BEST Arabidopsis thaliana protein match is: unknown protein (TAIR:AT1G24822.1)%3B Has 12 Blast hits to 12 proteins in 1 species: Archae - 0%3B Bacteria - 0%3B Metazoa - 0%3B Fungi - 0%3B Plants - 12%3B Viruses - 0%3B Other Eukaryotes - 0 (source: /.../BLink). [Source:TAIR%3BAcc:AT1G25097]	6.94998	123.639
49	AT4G02320	Plant invertase/pectin methylesterase inhibitor superfamily [Source:TAIR%3BAcc:AT4G02320]	6.9335	122.234
50	AT1G14120	2-oxoglutarate (2OG) and Fe(II)-dependent oxygenase superfamily protein [Source:TAIR%3BAcc:AT1G14120]	6.90589	119.917
51	AT1G25211	F-box family protein [Source:TAIR%3BAcc:AT1G25211]	6.89062	118.655
52	AT1G25430	transposable element gene [Source:TAIR%3BAcc:AT1G25430]	6.8596	116.13
53	AT2G04378	Beta-galactosidase related protein [Source:TAIR%3BAcc:AT2G04378]	6.81248	112.399
54	AT1G23800	aldehyde dehydrogenase 2B7 [Source:TAIR%3BAcc:AT1G23800]	6.72298	105.637
55	AT5G28622	transposable element gene [Source:TAIR%3BAcc:AT5G28622]	6.71937	105.374
56	AT1G11150	transposable element gene [Source:TAIR%3BAcc:AT1G11150]	6.70001	103.969
57	AT5G16980	Zinc-binding dehydrogenase family protein [Source:TAIR%3BAcc:AT5G16980]	6.67366	102.087
58	AT5G44980	F-box/RNI-like/FBD-like domains-containing protein [Source:TAIR%3BAcc:AT5G44980]	6.65796	100.983
59	AT1G52905	unknown protein%3B BEST Arabidopsis thaliana protein match is: unknown protein (TAIR:AT1G27565.1)%3B Has 35333 Blast hits to 34131 proteins in 2444 species: Archae - 798%3B Bacteria - 22429%3B Metazoa - 974%3B Fungi - 991%3B Plants - 531%3B Viruses - 0%3B Other Euk /.../s - 9610 (source: NCBI BLink). [Source:TAIR%3BAcc:AT1G52905]	6.6403	99.7538
60	AT1G34842	transposable element gene [Source:TAIR%3BAcc:AT1G34842]	6.59908	96.9438
61	AT1G60500	Dynamin related protein 4C [Source:TAIR%3BAcc:AT1G60500]	6.59908	96.9438
62	AT1G62580	Flavin-binding monooxygenase family protein [Source:TAIR%3BAcc:AT1G62580]	6.59342	96.5647
63	AT1G63860	Disease resistance protein (TIR-NBS-LRR class) family [Source:TAIR%3BAcc:AT1G63860]	6.53898	92.9882
64	AT2G07667	unknown protein%3B FUNCTIONS IN: molecular_function unknown%3B INVOLVED IN: biological_process unknown%3B LOCATED IN: mitochondrion%3B BEST Arabidopsis thaliana protein match is: unknown protein (TAIR:ATMG01180.1)%3B Has 3 Blast hits to 3 proteins in 1 specie /.../hae - 0%3B Bacteria - 0%3B Metazoa - 0%3B Fungi - 0%3B Plants - 3%3B Viruses - 0%3B Other Eukaryotes - 0 (source: NCBI BLink). [Source…	6.53495	92.7289
65	AT5G46295	unknown protein%3B BEST Arabidopsis thaliana protein match is: unknown protein (TAIR:AT1G06475.1)%3B Has 30201 Blast hits to 17322 proteins in 780 species: Archae - 12%3B Bacteria - 1396%3B Metazoa - 17338%3B Fungi - 3422%3B Plants - 5037%3B Viruses - 0%3B Other Eu /.../es - 2996 (source: NCBI BLink). [Source:TAIR%3BAcc:AT5G46295]	6.50195	90.632
66	AT1G62540	flavin-monooxygenase glucosinolate S-oxygenase 2 [Source:TAIR%3BAcc:AT1G62540]	6.45498	87.7287
67	AT1G76960	unknown protein%3B FUNCTIONS IN: molecular_function unknown%3B INVOLVED IN: biological_process unknown%3B LOCATED IN: endomembrane system%3B EXPRESSED IN: 9 plant structures%3B EXPRESSED DURING: 8 growth stages%3B Has 8 Blast hits to 8 proteins in 2 species: Ar /.../ 0%3B Bacteria - 0%3B Metazoa - 0%3B Fungi - 0%3B Plants - 8%3B Viruses - 0%3B Other Eukaryotes - 0 (source: NCBI BLink). [Source:TA…	6.41235	85.1748
68	AT1G52270	unknown protein%3B BEST Arabidopsis thaliana protein match is: unknown protein (TAIR:AT4G28310.1)%3B Has 29 Blast hits to 28 proteins in 9 species: Archae - 0%3B Bacteria - 0%3B Metazoa - 0%3B Fungi - 0%3B Plants - 29%3B Viruses - 0%3B Other Eukaryotes - 0 (source: /.../BLink). [Source:TAIR%3BAcc:AT1G52270]	6.39744	84.299
69	AT5G56370	F-box/RNI-like/FBD-like domains-containing protein [Source:TAIR%3BAcc:AT5G56370]	6.3732	82.894
70	AT5G39160	RmlC-like cupins superfamily protein [Source:TAIR%3BAcc:AT5G39160]	6.34853	81.489
71	AT3G30720	qua-quine starch [Source:TAIR%3BAcc:AT3G30720]	6.33604	80.7862
72	AT3G47360	hydroxysteroid dehydrogenase 3 [Source:TAIR%3BAcc:AT3G47360]	6.3285	80.3654
73	AT3G25013	Synaptobrevin family protein [Source:TAIR%3BAcc:AT3G25013]	6.32344	80.084
74	AT4G10690	transposable element gene [Source:TAIR%3BAcc:AT4G10690]	6.31332	79.5239
75	AT3G26240	Cysteine/Histidine-rich C1 domain family protein [Source:TAIR%3BAcc:AT3G26240]	6.26677	76.9993
76	AT5G36930	Disease resistance protein (TIR-NBS-LRR class) family [Source:TAIR%3BAcc:AT5G36930]	6.23757	75.4565
77	AT4G08110	transposable element gene [Source:TAIR%3BAcc:AT4G08110]	6.2369	75.4214
78	AT3G09260	Glycosyl hydrolase superfamily protein [Source:TAIR%3BAcc:AT3G09260]	6.21868	74.4747
79	AT2G13975	transposable element gene [Source:TAIR%3BAcc:AT2G13975]	6.21868	74.4747
80	AT5G37440	Chaperone DnaJ-domain superfamily protein [Source:TAIR%3BAcc:AT5G37440]	6.21847	74.4641
81	AT3G29776	transposable element gene [Source:TAIR%3BAcc:AT3G29776]	6.16893	71.9502
82	AT2G05440	GLYCINE RICH PROTEIN 9 [Source:TAIR%3BAcc:AT2G05440]	6.16893	71.9502
83	AT1G66550	WRKY DNA-binding protein 67 [Source:TAIR%3BAcc:AT1G66550]	6.16298	71.6541
84	AT1G80970	XH domain-containing protein [Source:TAIR%3BAcc:AT1G80970]	6.10526	68.8442
85	AT5G45570	Ulp1 protease family protein [Source:TAIR%3BAcc:AT5G45570]	6.10526	68.8442
86	AT5G28235	Ulp1 protease family protein [Source:TAIR%3BAcc:AT5G28235]	6.07552	67.4392
87	AT3G14210	epithiospecifier modifier 1 [Source:TAIR%3BAcc:AT3G14210]	6.06654	67.0207
88	AT1G23640	unknown protein%3B LOCATED IN: chloroplast%3B EXPRESSED IN: petal%2C leaf whorl%2C sepal%2C flower%3B EXPRESSED DURING: 4 anthesis%2C petal differentiation and expansion stage%3B CONTAINS InterPro DOMAIN/s: Protein of unknown function DUF220 (InterPro:IPR003863)%3B B /.../abidopsis thaliana protein match is: Domain of unknown function DUF220 (TAIR:AT1G23660.1)%3B Has 270 Blast hits to 130 protein…	6.05028	66.2699
89	AT2G45930	unknown protein%3B FUNCTIONS IN: molecular_function unknown%3B INVOLVED IN: biological_process unknown%3B LOCATED IN: mitochondrion%3B BEST Arabidopsis thaliana protein match is: unknown protein (TAIR:AT4G16090.1)%3B Has 161 Blast hits to 161 proteins in 2 sp /.../ Archae - 0%3B Bacteria - 0%3B Metazoa - 0%3B Fungi - 0%3B Plants - 161%3B Viruses - 0%3B Other Eukaryotes - 0 (source: NCBI BLink). […	6.04514	66.0342
90	AT4G12990	unknown protein%3B FUNCTIONS IN: molecular_function unknown%3B INVOLVED IN: biological_process unknown%3B LOCATED IN: plant-type cell wall%3B EXPRESSED IN: 23 plant structures%3B EXPRESSED DURING: 13 growth stages%3B Has 4 Blast hits to 4 proteins in 1 species: /.../e - 0%3B Bacteria - 0%3B Metazoa - 0%3B Fungi - 0%3B Plants - 4%3B Viruses - 0%3B Other Eukaryotes - 0 (source: NCBI BLink). [Source…	5.97989	63.1142
91	AT5G45095	unknown protein%3B FUNCTIONS IN: molecular_function unknown%3B INVOLVED IN: biological_process unknown%3B LOCATED IN: endomembrane system%3B BEST Arabidopsis thaliana protein match is: unknown protein (TAIR:AT4G08593.1)%3B Has 25 Blast hits to 25 proteins in /.../ies: Archae - 0%3B Bacteria - 0%3B Metazoa - 0%3B Fungi - 0%3B Plants - 25%3B Viruses - 0%3B Other Eukaryotes - 0 (source: NCBI BLink).…	5.94998	61.8193
92	AT5G11290	Plant protein of unknown function (DUF247) [Source:TAIR%3BAcc:AT5G11290]	5.94998	61.8193
93	AT1G13480	Protein of unknown function (DUF1262) [Source:TAIR%3BAcc:AT1G13480]	5.94998	61.8193
94	AT5G54040	Cysteine/Histidine-rich C1 domain family protein [Source:TAIR%3BAcc:AT5G54040]	5.91682	60.4143
95	AT2G13970	transposable element gene [Source:TAIR%3BAcc:AT2G13970]	5.88447	59.0749
96	AT3G47675	unknown protein%3B BEST Arabidopsis thaliana protein match is: Protein of unknown function%2C DUF547 (TAIR:AT2G39690.1)%3B Has 35333 Blast hits to 34131 proteins in 2444 species: Archae - 798%3B Bacteria - 22429%3B Metazoa - 974%3B Fungi - 991%3B Plants - 531%3B Vi /.../- 0%3B Other Eukaryotes - 9610 (source: NCBI BLink). [Source:TAIR%3BAcc:AT3G47675]	5.88287	59.0093
97	AT1G54260	winged-helix DNA-binding transcription factor family protein [Source:TAIR%3BAcc:AT1G54260]	5.8596	58.065
98	AT1G63350	Disease resistance protein (CC-NBS-LRR class) family [Source:TAIR%3BAcc:AT1G63350]	5.8596	58.065
99	AT5G13205	transposable element gene [Source:TAIR%3BAcc:AT5G13205]	5.82789	56.8028
100	AT5G37400	Family of unknown function (DUF577) [Source:TAIR%3BAcc:AT5G37400]	5.81248	56.1993
101	AT4G09480	transposable element gene [Source:TAIR%3BAcc:AT4G09480]	5.77595	54.7943
102	AT1G60830	RNA-binding (RRM/RBD/RNP motifs) family protein [Source:TAIR%3BAcc:AT1G60830]	5.7623	54.2782
103	AT1G33102	unknown protein%3B FUNCTIONS IN: molecular_function unknown%3B INVOLVED IN: biological_process unknown%3B LOCATED IN: cellular_component unknown%3B Has 30201 Blast hits to 17322 proteins in 780 species: Archae - 12%3B Bacteria - 1396%3B Metazoa - 17338%3B Fungi - /.../ Plants - 5037%3B Viruses - 0%3B Other Eukaryotes - 2996 (source: NCBI BLink). [Source:TAIR%3BAcc:AT1G33102]	5.73848	53.3894
104	AT5G37750	Chaperone DnaJ-domain superfamily protein [Source:TAIR%3BAcc:AT5G37750]	5.73848	53.3894
105	AT3G54530	unknown protein%3B BEST Arabidopsis thaliana protein match is: unknown protein (TAIR:AT3G54520.1)%3B Has 159 Blast hits to 159 proteins in 50 species: Archae - 2%3B Bacteria - 26%3B Metazoa - 55%3B Fungi - 5%3B Plants - 20%3B Viruses - 2%3B Other Eukaryotes - 49 (s /.../ NCBI BLink). [Source:TAIR%3BAcc:AT3G54530]	5.73848	53.3894
106	AT2G40010	Ribosomal protein L10 family protein [Source:TAIR%3BAcc:AT2G40010]	5.73848	53.3894
107	AT5G53810	O-methyltransferase family protein [Source:TAIR%3BAcc:AT5G53810]	5.73848	53.3894
108	AT5G37410	Family of unknown function (DUF577) [Source:TAIR%3BAcc:AT5G37410]	5.72835	53.0159
109	AT5G48780	disease resistance protein (TIR-NBS class) [Source:TAIR%3BAcc:AT5G48780]	5.70001	51.9844
110	AT4G12382	F-box family protein [Source:TAIR%3BAcc:AT4G12382]	5.70001	51.9844
111	AT1G63880	Disease resistance protein (TIR-NBS-LRR class) family [Source:TAIR%3BAcc:AT1G63880]	5.69124	51.6695
112	AT3G13270	transposable element gene [Source:TAIR%3BAcc:AT3G13270]	5.66048	50.5794
113	AT1G53480	mto 1 responding down 1 [Source:TAIR%3BAcc:AT1G53480]	5.66048	50.5794
114	AT3G44840	S-adenosyl-L-methionine-dependent methyltransferases superfamily protein [Source:TAIR%3BAcc:AT3G44840]	5.66048	50.5794
115	AT4G07507	transposable element gene [Source:TAIR%3BAcc:AT4G07507]	5.65796	50.4913
116	AT1G58602	LRR and NB-ARC domains-containing disease resistance protein [Source:TAIR%3BAcc:AT1G58602]	5.61915	49.1511
117	AT1G35612	transposable element gene [Source:TAIR%3BAcc:AT1G35612]	5.60282	48.5979
118	AT3G28153	transposable element gene [Source:TAIR%3BAcc:AT3G28153]	5.58396	47.9668
119	AT1G80590	WRKY DNA-binding protein 66 [Source:TAIR%3BAcc:AT1G80590]	5.58396	47.9668
120	AT4G36140	disease resistance protein (TIR-NBS-LRR class)%2C putative [Source:TAIR%3BAcc:AT4G36140]	5.52129	45.9277
121	AT2G12490	transposable element gene [Source:TAIR%3BAcc:AT2G12490]	5.51926	45.863
122	AT3G50480	homolog of RPW8 4 [Source:TAIR%3BAcc:AT3G50480]	5.4951	45.1014
123	AT4G11080	HMG (high mobility group) box protein [Source:TAIR%3BAcc:AT4G11080]	5.44475	43.5545
124	AT5G22530	unknown protein%3B BEST Arabidopsis thaliana protein match is: unknown protein (TAIR:AT5G22520.1)%3B Has 30201 Blast hits to 17322 proteins in 780 species: Archae - 12%3B Bacteria - 1396%3B Metazoa - 17338%3B Fungi - 3422%3B Plants - 5037%3B Viruses - 0%3B Other Eu /.../es - 2996 (source: NCBI BLink). [Source:TAIR%3BAcc:AT5G22530]	5.4172	42.7306
125	AT1G09380	nodulin MtN21 /EamA-like transporter family protein [Source:TAIR%3BAcc:AT1G09380]	5.35099	40.8138
126	AT5G65850	F-box and associated interaction domains-containing protein [Source:TAIR%3BAcc:AT5G65850]	5.33604	40.3931
127	AT1G53490	RING/U-box superfamily protein [Source:TAIR%3BAcc:AT1G53490]	5.31332	39.7619
128	AT4G39925	AT hook motif DNA-binding family protein [Source:TAIR%3BAcc:AT4G39925]	5.29791	39.3395
129	AT2G45940	Protein of unknown function (DUF295) [Source:TAIR%3BAcc:AT2G45940]	5.29023	39.1308
130	AT5G65070	K-box region and MADS-box transcription factor family protein [Source:TAIR%3BAcc:AT5G65070]	5.27464	38.71
131	AT3G43690	transposable element gene [Source:TAIR%3BAcc:AT3G43690]	5.27464	38.71
132	AT1G11280	S-locus lectin protein kinase family protein [Source:TAIR%3BAcc:AT1G11280]	5.26204	38.3734
133	AT3G60970	multidrug resistance-associated protein 15 [Source:TAIR%3BAcc:AT3G60970]	5.25887	38.2893
134	AT3G29120	transposable element gene [Source:TAIR%3BAcc:AT3G29120]	5.24544	37.9345
135	AT1G51402	unknown protein%3B FUNCTIONS IN: molecular_function unknown%3B INVOLVED IN: biological_process unknown%3B LOCATED IN: endomembrane system%3B Has 30201 Blast hits to 17322 proteins in 780 species: Archae - 12%3B Bacteria - 1396%3B Metazoa - 17338%3B Fungi - 3422%3B /.../ - 5037%3B Viruses - 0%3B Other Eukaryotes - 2996 (source: NCBI BLink). [Source:TAIR%3BAcc:AT1G51402]	5.24544	37.9345
136	AT1G15885	unknown protein%3B Has 5 Blast hits to 5 proteins in 1 species: Archae - 0%3B Bacteria - 0%3B Metazoa - 0%3B Fungi - 0%3B Plants - 5%3B Viruses - 0%3B Other Eukaryotes - 0 (source: NCBI BLink). [Source:TAIR%3BAcc:AT1G15885]	5.24544	37.9345
137	AT1G65150	TRAF-like family protein [Source:TAIR%3BAcc:AT1G65150]	5.24293	37.8685
138	AT3G50970	dehydrin family protein [Source:TAIR%3BAcc:AT3G50970]	5.24293	37.8685
139	AT3G16420	PYK10-binding protein 1 [Source:TAIR%3BAcc:AT3G16420]	5.21147	37.0517
140	AT4G19720	Glycosyl hydrolase family protein with chitinase insertion domain [Source:TAIR%3BAcc:AT4G19720]	5.19402	36.6062
141	AT5G44572	unknown protein%3B FUNCTIONS IN: molecular_function unknown%3B INVOLVED IN: biological_process unknown%3B LOCATED IN: endomembrane system%3B Has 7 Blast hits to 7 proteins in 2 species: Archae - 0%3B Bacteria - 0%3B Metazoa - 0%3B Fungi - 0%3B Plants - 7%3B Viruses - /.../her Eukaryotes - 0 (source: NCBI BLink). [Source:TAIR%3BAcc:AT5G44572]	5.19402	36.6062
142	AT1G19396	unknown protein. [Source:TAIR%3BAcc:AT1G19396]	5.19402	36.6062
143	ATMG01090	ATP synthase 9 mitochondrial [Source:TAIR%3BAcc:ATMG01090]	5.19099	36.5296
144	AT2G07739	Ycf1 protein [Source:TAIR%3BAcc:AT2G07739]	5.19099	36.5296
145	AT1G11785	unknown protein%3B FUNCTIONS IN: molecular_function unknown%3B INVOLVED IN: biological_process unknown%3B LOCATED IN: cellular_component unknown%3B Has 2 Blast hits to 2 proteins in 1 species: Archae - 0%3B Bacteria - 0%3B Metazoa - 0%3B Fungi - 0%3B Plants - 2%3B Vi /.../- 0%3B Other Eukaryotes - 0 (source: NCBI BLink). [Source:TAIR%3BAcc:AT1G11785]	5.19099	36.5296
146	AT4G13920	receptor like protein 50 [Source:TAIR%3BAcc:AT4G13920]	5.1809	36.2749
147	AT1G60130	Mannose-binding lectin superfamily protein [Source:TAIR%3BAcc:AT1G60130]	5.14339	35.3439
148	AT5G35935	transposable element gene [Source:TAIR%3BAcc:AT5G35935]	5.12611	34.9232
149	AT4G39675	unknown protein%3B Has 30201 Blast hits to 17322 proteins in 780 species: Archae - 12%3B Bacteria - 1396%3B Metazoa - 17338%3B Fungi - 3422%3B Plants - 5037%3B Viruses - 0%3B Other Eukaryotes - 2996 (source: NCBI BLink). [Source:TAIR%3BAcc:AT4G39675]	5.09092	34.0817
150	AT1G53950	Ubiquitin-like superfamily protein [Source:TAIR%3BAcc:AT1G53950]	5.07552	33.7196
151	AT3G62460	Putative endonuclease or glycosyl hydrolase [Source:TAIR%3BAcc:AT3G62460]	5.02254	32.5038
152	AT5G41650	Lactoylglutathione lyase / glyoxalase I family protein [Source:TAIR%3BAcc:AT5G41650]	5.01411	32.3146
153	AT3G29642	transposable element gene [Source:TAIR%3BAcc:AT3G29642]	5.01411	32.3146
154	AT1G33960	P-loop containing nucleoside triphosphate hydrolases superfamily protein [Source:TAIR%3BAcc:AT1G33960]	4.97649	31.4828
155	AT2G10931	unknown protein%3B FUNCTIONS IN: molecular_function unknown%3B INVOLVED IN: biological_process unknown%3B LOCATED IN: cellular_component unknown%3B Has 30201 Blast hits to 17322 proteins in 780 species: Archae - 12%3B Bacteria - 1396%3B Metazoa - 17338%3B Fungi - /.../ Plants - 5037%3B Viruses - 0%3B Other Eukaryotes - 2996 (source: NCBI BLink). [Source:TAIR%3BAcc:AT2G10931]	4.95075	30.9259
156	AT5G28913	transposable element gene [Source:TAIR%3BAcc:AT5G28913]	4.94998	30.9096
157	AT3G24929	unknown protein%3B FUNCTIONS IN: molecular_function unknown%3B INVOLVED IN: biological_process unknown%3B LOCATED IN: cellular_component unknown%3B Has 1 Blast hits to 1 proteins in 1 species: Archae - 0%3B Bacteria - 0%3B Metazoa - 0%3B Fungi - 0%3B Plants - 1%3B Vi /.../- 0%3B Other Eukaryotes - 0 (source: NCBI BLink). [Source:TAIR%3BAcc:AT3G24929]	4.94998	30.9096
158	AT5G63580	flavonol synthase 2 [Source:TAIR%3BAcc:AT5G63580]	4.921	30.2948
159	AT5G18290	Aquaporin-like superfamily protein [Source:TAIR%3BAcc:AT5G18290]	4.90829	30.0291
160	AT3G13240	unknown protein%3B Has 0 Blast hits to 0 proteins in 0 species (source: NCBI BLink). [Source:TAIR%3BAcc:AT3G13240]	4.88287	29.5046
161	AT5G45240	Disease resistance protein (TIR-NBS-LRR class) [Source:TAIR%3BAcc:AT5G45240]	4.88287	29.5046
162	AT5G25910	receptor like protein 52 [Source:TAIR%3BAcc:AT5G25910]	4.87457	29.3355
163	AT5G46490	Disease resistance protein (TIR-NBS-LRR class) family [Source:TAIR%3BAcc:AT5G46490]	4.82235	28.2926
164	AT1G58150	unknown protein%3B FUNCTIONS IN: molecular_function unknown%3B INVOLVED IN: in 9 processes%3B LOCATED IN: cellular_component unknown%3B EXPRESSED IN: 22 plant structures%3B EXPRESSED DURING: 13 growth stages%3B Has 1 Blast hits to 1 proteins in 1 species: Archa /.../ Bacteria - 0%3B Metazoa - 0%3B Fungi - 0%3B Plants - 1%3B Viruses - 0%3B Other Eukaryotes - 0 (source: NCBI BLink). [Source:TAIR%3B…	4.81248	28.0997
165	AT1G66830	Leucine-rich repeat protein kinase family protein [Source:TAIR%3BAcc:AT1G66830]	4.75107	26.9287
166	AT3G43828	transposable element gene [Source:TAIR%3BAcc:AT3G43828]	4.74118	26.7446
167	AT4G30670	Putative membrane lipoprotein [Source:TAIR%3BAcc:AT4G30670]	4.73848	26.6947
168	AT2G02850	plantacyanin [Source:TAIR%3BAcc:AT2G02850]	4.72835	26.508
169	AT1G62710	beta vacuolar processing enzyme [Source:TAIR%3BAcc:AT1G62710]	4.72835	26.508
170	AT5G26270	unknown protein%3B Has 1807 Blast hits to 1807 proteins in 277 species: Archae - 0%3B Bacteria - 0%3B Metazoa - 736%3B Fungi - 347%3B Plants - 385%3B Viruses - 0%3B Other Eukaryotes - 339 (source: NCBI BLink). [Source:TAIR%3BAcc:AT5G26270]	4.72835	26.508
171	AT2G04025	Encodes a root meristem growth factor (RGF). Belongs to a family of functionally redundant homologous peptides that are secreted%2C tyrosine-sulfated%2C and expressed mainly in the stem cell area and the innermost layer of central columella cells. RGFs /.../equired for maintenance of the root stem cell niche and transit amplifying cell proliferation. Members of this family include: At5g60810 (RGF…	4.69359	25.8768
172	AT5G28442	BEST Arabidopsis thaliana protein match is: Quinoprotein amine dehydrogenase%2C beta chain-like%3B RIC1-like guanyl-nucleotide exchange factor (TAIR:AT5G28350.1). [Source:TAIR%3BAcc:AT5G28442]	4.69359	25.8768
173	AT5G44570	unknown protein%3B FUNCTIONS IN: molecular_function unknown%3B INVOLVED IN: biological_process unknown%3B LOCATED IN: endomembrane system%3B EXPRESSED IN: leaf whorl%2C hypocotyl%2C sepal%2C flower%2C leaf%3B EXPRESSED DURING: petal differentiation and expansion stag /.../08 eight leaves visible%3B Has 7 Blast hits to 7 proteins in 2 species: Archae - 0%3B Bacteria - 0%3B Metazoa - 0%3B Fungi - 0…	4.66048	25.2897
174	AT4G05540	P-loop containing nucleoside triphosphate hydrolases superfamily protein [Source:TAIR%3BAcc:AT4G05540]	4.66048	25.2897
175	AT3G29786	transposable element gene [Source:TAIR%3BAcc:AT3G29786]	4.66048	25.2897
176	AT2G18480	Major facilitator superfamily protein [Source:TAIR%3BAcc:AT2G18480]	4.65796	25.2457
177	AT3G02515	transposable element gene [Source:TAIR%3BAcc:AT3G02515]	4.65796	25.2457
178	AT1G66540	Cytochrome P450 superfamily protein [Source:TAIR%3BAcc:AT1G66540]	4.65796	25.2457
179	AT1G73000	PYR1-like 3 [Source:TAIR%3BAcc:AT1G73000]	4.65796	25.2457
180	AT5G45070	phloem protein 2-A8 [Source:TAIR%3BAcc:AT5G45070]	4.58396	23.9834
181	AT1G27285	transposable element gene [Source:TAIR%3BAcc:AT1G27285]	4.58396	23.9834
182	AT1G10530	unknown protein%3B FUNCTIONS IN: molecular_function unknown%3B INVOLVED IN: N-terminal protein myristoylation%3B BEST Arabidopsis thaliana protein match is: unknown protein (TAIR:AT1G60010.1)%3B Has 143 Blast hits to 143 proteins in 14 species: Archae - 0%3B /.../ia - 0%3B Metazoa - 0%3B Fungi - 0%3B Plants - 143%3B Viruses - 0%3B Other Eukaryotes - 0 (source: NCBI BLink). [Source:TAIR%3BAcc:AT1G…	4.57802	23.8847
183	AT5G39190	germin-like protein 2 [Source:TAIR%3BAcc:AT5G39190]	4.5219	22.9736
184	AT3G17150	Plant invertase/pectin methylesterase inhibitor superfamily protein [Source:TAIR%3BAcc:AT3G17150]	4.49055	22.4797
185	AT1G29100	Heavy metal transport/detoxification superfamily protein [Source:TAIR%3BAcc:AT1G29100]	4.49055	22.4797
186	AT5G41820	RAB geranylgeranyl transferase alpha subunit 2 [Source:TAIR%3BAcc:AT5G41820]	4.49055	22.4797
187	AT1G65510	unknown protein%3B FUNCTIONS IN: molecular_function unknown%3B INVOLVED IN: N-terminal protein myristoylation%3B LOCATED IN: endomembrane system%3B EXPRESSED IN: 9 plant structures%3B EXPRESSED DURING: LP.06 six leaves visible%2C LP.04 four leaves visible%2C 4 an /.../%2C petal differentiation and expansion stage%2C LP.08 eight leaves visible%3B BEST Arabidopsis thaliana protein match is: unknown…	4.47705	22.2703
188	AT1G65370	TRAF-like family protein [Source:TAIR%3BAcc:AT1G65370]	4.46532	22.09
189	AT3G24890	vesicle-associated membrane protein 728 [Source:TAIR%3BAcc:AT3G24890]	4.45151	21.8796
190	AT1G17240	receptor like protein 2 [Source:TAIR%3BAcc:AT1G17240]	4.44037	21.7113
191	AT3G60170	transposable element gene [Source:TAIR%3BAcc:AT3G60170]	4.4235	21.4588
192	AT2G25240	Serine protease inhibitor (SERPIN) family protein [Source:TAIR%3BAcc:AT2G25240]	4.4235	21.4588
193	AT5G28350	Quinoprotein amine dehydrogenase%2C beta chain-like%3B RIC1-like guanyl-nucleotide exchange factor [Source:TAIR%3BAcc:AT5G28350]	4.40299	21.1559
194	AT3G43210	ATP binding microtubule motor family protein [Source:TAIR%3BAcc:AT3G43210]	4.40213	21.1433
195	AT3G09270	glutathione S-transferase TAU 8 [Source:TAIR%3BAcc:AT3G09270]	4.40126	21.1306
196	AT3G27473	Cysteine/Histidine-rich C1 domain family protein [Source:TAIR%3BAcc:AT3G27473]	4.39744	21.0747
197	AT3G62455	transposable element gene [Source:TAIR%3BAcc:AT3G62455]	4.39744	21.0747
198	AT3G45530	Cysteine/Histidine-rich C1 domain family protein [Source:TAIR%3BAcc:AT3G45530]	4.39744	21.0747
199	AT1G80980	unknown protein%3B FUNCTIONS IN: molecular_function unknown%3B INVOLVED IN: biological_process unknown%3B LOCATED IN: mitochondrion%3B BEST Arabidopsis thaliana protein match is: unknown protein (TAIR:AT1G80700.1)%3B Has 477 Blast hits to 341 proteins in 85 s /.../: Archae - 2%3B Bacteria - 44%3B Metazoa - 78%3B Fungi - 37%3B Plants - 42%3B Viruses - 0%3B Other Eukaryotes - 274 (source: NCBI BLin…	4.39744	21.0747
200	AT5G02170	Transmembrane amino acid transporter family protein [Source:TAIR%3BAcc:AT5G02170]	4.39744	21.0747
201	AT1G54000	GDSL-like Lipase/Acylhydrolase superfamily protein [Source:TAIR%3BAcc:AT1G54000]	4.38732	20.9273
202	AT1G70640	octicosapeptide/Phox/Bem1p (PB1) domain-containing protein [Source:TAIR%3BAcc:AT1G70640]	4.34984	20.3907
203	AT2G04135	transposable element gene [Source:TAIR%3BAcc:AT2G04135]	4.33604	20.1965
204	AT3G26790	AP2/B3-like transcriptional factor family protein [Source:TAIR%3BAcc:AT3G26790]	4.33604	20.1965
205	AT1G62590	pentatricopeptide (PPR) repeat-containing protein [Source:TAIR%3BAcc:AT1G62590]	4.33604	20.1965
206	AT3G48080	alpha/beta-Hydrolases superfamily protein [Source:TAIR%3BAcc:AT3G48080]	4.32507	20.0435
207	AT5G38565	F-box/FBD-like domains containing protein [Source:TAIR%3BAcc:AT5G38565]	4.31332	19.881
208	AT4G34510	3-ketoacyl-CoA synthase 17 [Source:TAIR%3BAcc:AT4G34510]	4.29791	19.6698
209	AT2G24190	NAD(P)-binding Rossmann-fold superfamily protein [Source:TAIR%3BAcc:AT2G24190]	4.29791	19.6698
210	AT1G64690	branchless trichome [Source:TAIR%3BAcc:AT1G64690]	4.29791	19.6698
211	AT5G39390	Leucine-rich repeat protein kinase family protein [Source:TAIR%3BAcc:AT5G39390]	4.29791	19.6698
212	AT3G44420	transposable element gene [Source:TAIR%3BAcc:AT3G44420]	4.29791	19.6698
213	AT3G18320	F-box and associated interaction domains-containing protein [Source:TAIR%3BAcc:AT3G18320]	4.29023	19.5654
214	AT1G68945	unknown protein%3B FUNCTIONS IN: molecular_function unknown%3B INVOLVED IN: biological_process unknown%3B LOCATED IN: endomembrane system%3B Has 1 Blast hits to 1 proteins in 1 species: Archae - 0%3B Bacteria - 0%3B Metazoa - 0%3B Fungi - 0%3B Plants - 1%3B Viruses - /.../her Eukaryotes - 0 (source: NCBI BLink). [Source:TAIR%3BAcc:AT1G68945]	4.24293	18.9343
215	AT2G19960	hAT family dimerisation domain [Source:TAIR%3BAcc:AT2G19960]	4.24293	18.9343
216	AT5G41730	Protein kinase family protein [Source:TAIR%3BAcc:AT5G41730]	4.24293	18.9343
217	AT4G19500	nucleoside-triphosphatases%3Btransmembrane receptors%3Bnucleotide binding%3BATP binding [Source:TAIR%3BAcc:AT4G19500]	4.23855	18.8769
218	AT3G24515	ubiquitin-conjugating enzyme 37 [Source:TAIR%3BAcc:AT3G24515]	4.19402	18.3031
219	AT1G66610	TRAF-like superfamily protein [Source:TAIR%3BAcc:AT1G66610]	4.19099	18.2648
220	AT2G03230	GCK domain-containing protein [Source:TAIR%3BAcc:AT2G03230]	4.14339	17.672
221	AT1G56510	Disease resistance protein (TIR-NBS-LRR class) [Source:TAIR%3BAcc:AT1G56510]	4.1344	17.5622
222	AT3G22235	BEST Arabidopsis thaliana protein match is: pathogen and circadian controlled 1 (TAIR:AT3G22231.1)%3B Has 122 Blast hits to 122 proteins in 11 species: Archae - 0%3B Bacteria - 0%3B Metazoa - 0%3B Fungi - 0%3B Plants - 122%3B Viruses - 0%3B Other Eukaryotes - 0 ( /.../: NCBI BLink). [Source:TAIR%3BAcc:AT3G22235]	4.13052	17.515
223	AT1G31580	ECS1 [Source:TAIR%3BAcc:AT1G31580]	4.12745	17.4778
224	AT1G12620	Pentatricopeptide repeat (PPR) superfamily protein [Source:TAIR%3BAcc:AT1G12620]	4.11364	17.3113
225	AT3G59930	Encodes a defensin-like (DEFL) family protein. [Source:TAIR%3BAcc:AT3G59930]	4.11082	17.2775
226	AT3G60150	Protein of unknown function (DUF498/DUF598) [Source:TAIR%3BAcc:AT3G60150]	4.09854	17.131
227	AT5G57640	GCK domain-containing protein [Source:TAIR%3BAcc:AT5G57640]	4.09092	17.0408
228	AT4G14550	indole-3-acetic acid inducible 14 [Source:TAIR%3BAcc:AT4G14550]	4.09092	17.0408
229	AT1G70020	Protein of unknown function (DUF1163) [Source:TAIR%3BAcc:AT1G70020]	4.07552	16.8598
230	AT1G10000	Ribonuclease H-like superfamily protein [Source:TAIR%3BAcc:AT1G10000]	4.07552	16.8598
231	AT1G64700	unknown protein%3B FUNCTIONS IN: molecular_function unknown%3B INVOLVED IN: N-terminal protein myristoylation%3B LOCATED IN: cellular_component unknown%3B EXPRESSED IN: 17 plant structures%3B EXPRESSED DURING: 11 growth stages%3B BEST Arabidopsis thaliana prote /.../ch is: unknown protein (TAIR:AT3G61920.1)%3B Has 48 Blast hits to 47 proteins in 7 species: Archae - 0%3B Bacteria - 0%3B Metazoa - …	4.073	16.8304
232	AT3G57510	Pectin lyase-like superfamily protein [Source:TAIR%3BAcc:AT3G57510]	4.06396	16.7253
233	AT1G29170	SCAR family protein [Source:TAIR%3BAcc:AT1G29170]	4.03648	16.4097
234	AT4G34881	unknown protein%3B FUNCTIONS IN: molecular_function unknown%3B INVOLVED IN: biological_process unknown%3B LOCATED IN: endomembrane system%3B Has 30201 Blast hits to 17322 proteins in 780 species: Archae - 12%3B Bacteria - 1396%3B Metazoa - 17338%3B Fungi - 3422%3B /.../ - 5037%3B Viruses - 0%3B Other Eukaryotes - 2996 (source: NCBI BLink). [Source:TAIR%3BAcc:AT4G34881]	4.03251	16.3646
235	AT1G77120	alcohol dehydrogenase 1 [Source:TAIR%3BAcc:AT1G77120]	4.02952	16.3308
236	AT5G44410	FAD-binding Berberine family protein [Source:TAIR%3BAcc:AT5G44410]	3.97989	15.7785
237	AT1G25530	Transmembrane amino acid transporter family protein [Source:TAIR%3BAcc:AT1G25530]	3.97989	15.7785
238	AT1G31600	RNA-binding (RRM/RBD/RNP motifs) family protein [Source:TAIR%3BAcc:AT1G31600]	3.96053	15.5682
239	AT1G27110	Tetratricopeptide repeat (TPR)-like superfamily protein [Source:TAIR%3BAcc:AT1G27110]	3.95075	15.463
240	AT3G27980	Plant invertase/pectin methylesterase inhibitor superfamily [Source:TAIR%3BAcc:AT3G27980]	3.94998	15.4548
241	AT1G53887	unknown protein%3B FUNCTIONS IN: molecular_function unknown%3B INVOLVED IN: biological_process unknown%3B LOCATED IN: cellular_component unknown%3B Has 30201 Blast hits to 17322 proteins in 780 species: Archae - 12%3B Bacteria - 1396%3B Metazoa - 17338%3B Fungi - /.../ Plants - 5037%3B Viruses - 0%3B Other Eukaryotes - 2996 (source: NCBI BLink). [Source:TAIR%3BAcc:AT1G53887]	3.94998	15.4548
242	AT4G12200	transposable element gene [Source:TAIR%3BAcc:AT4G12200]	3.94998	15.4548
243	ATMG01180	hypothetical protein [Source:TAIR%3BAcc:ATMG01180]	3.94998	15.4548
244	AT1G32680	transposable element gene [Source:TAIR%3BAcc:AT1G32680]	3.94998	15.4548
245	AT1G23201	FUNCTIONS IN: molecular_function unknown%3B INVOLVED IN: biological_process unknown%3B LOCATED IN: cellular_component unknown%3B CONTAINS InterPro DOMAIN/s: GCK (InterPro:IPR012891)%3B BEST Arabidopsis thaliana protein match is: GCK domain-containing protei /.../R:AT5G02210.1)%3B Has 106 Blast hits to 71 proteins in 9 species: Archae - 0%3B Bacteria - 0%3B Metazoa - 0%3B Fungi - 0%3B Plants - 106…	3.94998	15.4548
246	AT1G78720	SecY protein transport family protein [Source:TAIR%3BAcc:AT1G78720]	3.921	15.1474
247	AT3G27410	unknown protein%3B Has 10 Blast hits to 10 proteins in 2 species: Archae - 0%3B Bacteria - 0%3B Metazoa - 0%3B Fungi - 0%3B Plants - 10%3B Viruses - 0%3B Other Eukaryotes - 0 (source: NCBI BLink). [Source:TAIR%3BAcc:AT3G27410]	3.921	15.1474
248	AT4G16870	transposable element gene [Source:TAIR%3BAcc:AT4G16870]	3.921	15.1474
249	AT5G46510	Disease resistance protein (TIR-NBS-LRR class) family [Source:TAIR%3BAcc:AT5G46510]	3.90829	15.0145
250	AT1G58270	TRAF-like family protein [Source:TAIR%3BAcc:AT1G58270]	3.90758	15.0072
251	AT3G25010	receptor like protein 41 [Source:TAIR%3BAcc:AT3G25010]	3.90552	14.9858
252	AT2G30660	ATP-dependent caseinolytic (Clp) protease/crotonase family protein [Source:TAIR%3BAcc:AT2G30660]	3.8596	14.5163
253	AT3G17420	glyoxysomal protein kinase 1 [Source:TAIR%3BAcc:AT3G17420]	3.85291	14.4491
254	AT1G01420	UDP-glucosyl transferase 72B3 [Source:TAIR%3BAcc:AT1G01420]	3.847	14.39
255	AT1G14250	GDA1/CD39 nucleoside phosphatase family protein [Source:TAIR%3BAcc:AT1G14250]	3.84641	14.3842
256	AT5G14860	UDP-Glycosyltransferase superfamily protein [Source:TAIR%3BAcc:AT5G14860]	3.83854	14.3059
257	AT3G09220	laccase 7 [Source:TAIR%3BAcc:AT3G09220]	3.8163	14.0871
258	AT5G25900	GA requiring 3 [Source:TAIR%3BAcc:AT5G25900]	3.81408	14.0654
259	AT5G42965	Polynucleotidyl transferase%2C ribonuclease H-like superfamily protein [Source:TAIR%3BAcc:AT5G42965]	3.81248	14.0498
260	AT1G18970	germin-like protein 4 [Source:TAIR%3BAcc:AT1G18970]	3.81248	14.0498
261	AT2G06045	transposable element gene [Source:TAIR%3BAcc:AT2G06045]	3.81248	14.0498
262	AT4G29690	Alkaline-phosphatase-like family protein [Source:TAIR%3BAcc:AT4G29690]	3.81248	14.0498
263	AT2G05510	Glycine-rich protein family [Source:TAIR%3BAcc:AT2G05510]	3.81248	14.0498
264	AT5G62280	Protein of unknown function (DUF1442) [Source:TAIR%3BAcc:AT5G62280]	3.79547	13.8851
265	AT3G02620	Plant stearoyl-acyl-carrier-protein desaturase family protein [Source:TAIR%3BAcc:AT3G02620]	3.79547	13.8851
266	AT5G53320	Leucine-rich repeat protein kinase family protein [Source:TAIR%3BAcc:AT5G53320]	3.79547	13.8851
267	AT1G20160	Subtilisin-like serine endopeptidase family protein [Source:TAIR%3BAcc:AT1G20160]	3.79547	13.8851
268	AT4G14368	Regulator of chromosome condensation (RCC1) family protein [Source:TAIR%3BAcc:AT4G14368]	3.79547	13.8851
269	AT5G10850	transposable element gene [Source:TAIR%3BAcc:AT5G10850]	3.79547	13.8851
270	AT3G43250	Family of unknown function (DUF572) [Source:TAIR%3BAcc:AT3G43250]	3.78834	13.8167
271	AT2G03710	K-box region and MADS-box transcription factor family protein [Source:TAIR%3BAcc:AT2G03710]	3.769	13.6327
272	AT1G35710	Protein kinase family protein with leucine-rich repeat domain [Source:TAIR%3BAcc:AT1G35710]	3.76264	13.5728
273	AT2G15050	lipid transfer protein [Source:TAIR%3BAcc:AT2G15050]	3.71851	13.1638
274	AT5G60440	AGAMOUS-like 62 [Source:TAIR%3BAcc:AT5G60440]	3.71455	13.1277
275	AT3G14630	cytochrome P450%2C family 72%2C subfamily A%2C polypeptide 9 [Source:TAIR%3BAcc:AT3G14630]	3.70527	13.0436
276	AT3G47965	unknown protein%3B Has 35333 Blast hits to 34131 proteins in 2444 species: Archae - 798%3B Bacteria - 22429%3B Metazoa - 974%3B Fungi - 991%3B Plants - 531%3B Viruses - 0%3B Other Eukaryotes - 9610 (source: NCBI BLink). [Source:TAIR%3BAcc:AT3G47965]	3.66396	12.6754
277	AT4G19510	Disease resistance protein (TIR-NBS-LRR class) [Source:TAIR%3BAcc:AT4G19510]	3.66282	12.6654
278	AT4G35520	MUTL protein homolog 3 [Source:TAIR%3BAcc:AT4G35520]	3.66048	12.6448
279	AT3G28155	BEST Arabidopsis thaliana protein match is: ARM repeat superfamily protein (TAIR:AT2G35630.1)%3B Has 19 Blast hits to 19 proteins in 8 species: Archae - 0%3B Bacteria - 0%3B Metazoa - 0%3B Fungi - 0%3B Plants - 19%3B Viruses - 0%3B Other Eukaryotes - 0 (source: N /.../ink). [Source:TAIR%3BAcc:AT3G28155]	3.66048	12.6448
280	AT1G49940	BEST Arabidopsis thaliana protein match is: Tetratricopeptide repeat (TPR)-like superfamily protein (TAIR:AT1G04770.1)%3B Has 40 Blast hits to 40 proteins in 9 species: Archae - 0%3B Bacteria - 0%3B Metazoa - 0%3B Fungi - 0%3B Plants - 39%3B Viruses - 0%3B Other /.../otes - 1 (source: NCBI BLink). [Source:TAIR%3BAcc:AT1G49940]	3.66048	12.6448
281	AT5G43540	C2H2 and C2HC zinc fingers superfamily protein [Source:TAIR%3BAcc:AT5G43540]	3.66048	12.6448
282	AT5G05270	Chalcone-flavanone isomerase family protein [Source:TAIR%3BAcc:AT5G05270]	3.65796	12.6228
283	AT2G28440	proline-rich family protein [Source:TAIR%3BAcc:AT2G28440]	3.65796	12.6228
284	AT3G15570	Phototropic-responsive NPH3 family protein [Source:TAIR%3BAcc:AT3G15570]	3.65796	12.6228
285	AT3G50760	galacturonosyltransferase-like 2 [Source:TAIR%3BAcc:AT3G50760]	3.63102	12.3893
286	AT3G11010	receptor like protein 34 [Source:TAIR%3BAcc:AT3G11010]	3.60613	12.1773
287	AT2G39380	exocyst subunit exo70 family protein H2 [Source:TAIR%3BAcc:AT2G39380]	3.58396	11.9917
288	AT2G21080	unknown protein%3B FUNCTIONS IN: molecular_function unknown%3B INVOLVED IN: biological_process unknown%3B LOCATED IN: vacuole%3B EXPRESSED IN: 15 plant structures%3B EXPRESSED DURING: 9 growth stages%3B CONTAINS InterPro DOMAIN/s: Protein of unknown function DU /.../(InterPro:IPR021924)%3B BEST Arabidopsis thaliana protein match is: Protein of unknown function (DUF3537) (TAIR:AT3G20300.1)%3B Has …	3.58396	11.9917
289	AT5G23750	Remorin family protein [Source:TAIR%3BAcc:AT5G23750]	3.58396	11.9917
290	AT5G47980	HXXXD-type acyl-transferase family protein [Source:TAIR%3BAcc:AT5G47980]	3.58396	11.9917
291	AT1G66390	myb domain protein 90 [Source:TAIR%3BAcc:AT1G66390]	3.57213	11.8938
292	AT3G44550	fatty acid reductase 5 [Source:TAIR%3BAcc:AT3G44550]	3.57192	11.892
293	AT5G44568	unknown protein%3B FUNCTIONS IN: molecular_function unknown%3B INVOLVED IN: biological_process unknown%3B LOCATED IN: endomembrane system%3B Has 19 Blast hits to 19 proteins in 2 species: Archae - 0%3B Bacteria - 0%3B Metazoa - 0%3B Fungi - 0%3B Plants - 19%3B Viruse /.../ Other Eukaryotes - 0 (source: NCBI BLink). [Source:TAIR%3BAcc:AT5G44568]	3.57027	11.8784
294	AT4G25810	xyloglucan endotransglycosylase 6 [Source:TAIR%3BAcc:AT4G25810]	3.56835	11.8626
295	AT3G60160	multidrug resistance-associated protein 9 [Source:TAIR%3BAcc:AT3G60160]	3.55363	11.7422
296	AT1G73490	RNA-binding (RRM/RBD/RNP motifs) family protein [Source:TAIR%3BAcc:AT1G73490]	3.54462	11.6691
297	AT1G28470	NAC domain containing protein 10 [Source:TAIR%3BAcc:AT1G28470]	3.5219	11.4868
298	AT5G43740	Disease resistance protein (CC-NBS-LRR class) family [Source:TAIR%3BAcc:AT5G43740]	3.51926	11.4657
299	AT5G42680	Protein of unknown function%2C DUF617 [Source:TAIR%3BAcc:AT5G42680]	3.50596	11.3606
300	AT5G07810	SNF2 domain-containing protein / helicase domain-containing protein / HNH endonuclease domain-containing protein [Source:TAIR%3BAcc:AT5G07810]	3.50596	11.3606
301	AT5G59260	Concanavalin A-like lectin protein kinase family protein [Source:TAIR%3BAcc:AT5G59260]	3.50596	11.3606
302	AT5G19097	transposable element gene [Source:TAIR%3BAcc:AT5G19097]	3.50596	11.3606
303	AT3G52680	F-box/RNI-like/FBD-like domains-containing protein [Source:TAIR%3BAcc:AT3G52680]	3.50596	11.3606
304	AT4G08990	DNA (cytosine-5-)-methyltransferase family protein [Source:TAIR%3BAcc:AT4G08990]	3.50596	11.3606
305	AT2G40530	unknown protein%3B FUNCTIONS IN: molecular_function unknown%3B INVOLVED IN: biological_process unknown%3B LOCATED IN: endomembrane system%3B EXPRESSED IN: leaf apex%2C inflorescence meristem%2C petal%2C flower%3B EXPRESSED DURING: 4 anthesis%2C petal differentiation /.../pansion stage%3B Has 5 Blast hits to 5 proteins in 2 species: Archae - 0%3B Bacteria - 0%3B Metazoa - 0%3B Fungi - 0%3B Plants …	3.50596	11.3606
306	AT2G23360	Plant protein of unknown function (DUF869) [Source:TAIR%3BAcc:AT2G23360]	3.50596	11.3606
307	AT4G04900	ROP-interactive CRIB motif-containing protein 10 [Source:TAIR%3BAcc:AT4G04900]	3.50596	11.3606
308	AT5G25190	Integrase-type DNA-binding superfamily protein [Source:TAIR%3BAcc:AT5G25190]	3.50596	11.3606
309	AT4G31110	Wall-associated kinase family protein [Source:TAIR%3BAcc:AT4G31110]	3.50596	11.3606
310	AT3G48520	cytochrome P450%2C family 94%2C subfamily B%2C polypeptide 3 [Source:TAIR%3BAcc:AT3G48520]	3.49104	11.2437
311	AT5G46060	Protein of unknown function%2C DUF599 [Source:TAIR%3BAcc:AT5G46060]	3.49055	11.2399
312	AT5G51720	2 iron%2C 2 sulfur cluster binding [Source:TAIR%3BAcc:AT5G51720]	3.49055	11.2399
313	AT5G47610	RING/U-box superfamily protein [Source:TAIR%3BAcc:AT5G47610]	3.49055	11.2399
314	AT2G04420	Polynucleotidyl transferase%2C ribonuclease H-like superfamily protein [Source:TAIR%3BAcc:AT2G04420]	3.49055	11.2399
315	AT5G46010	Homeodomain-like superfamily protein [Source:TAIR%3BAcc:AT5G46010]	3.49055	11.2399
316	AT1G53970	unknown protein%3B Has 0 Blast hits to 0 proteins in 0 species (source: NCBI BLink). [Source:TAIR%3BAcc:AT1G53970]	3.49055	11.2399
317	AT3G27620	alternative oxidase 1C [Source:TAIR%3BAcc:AT3G27620]	3.49055	11.2399
318	AT5G03600	SGNH hydrolase-type esterase superfamily protein [Source:TAIR%3BAcc:AT5G03600]	3.49055	11.2399
319	AT1G70030	Paired amphipathic helix (PAH2) superfamily protein [Source:TAIR%3BAcc:AT1G70030]	3.49055	11.2399
320	AT4G38860	SAUR-like auxin-responsive protein family [Source:TAIR%3BAcc:AT4G38860]	3.49055	11.2399
321	AT2G15750	transposable element gene [Source:TAIR%3BAcc:AT2G15750]	3.49055	11.2399
322	AT1G62766	transposable element gene [Source:TAIR%3BAcc:AT1G62766]	3.49055	11.2399
323	AT1G31570	transposable element gene [Source:TAIR%3BAcc:AT1G31570]	3.49055	11.2399
324	AT1G11130	Leucine-rich repeat protein kinase family protein [Source:TAIR%3BAcc:AT1G11130]	3.49055	11.2399
325	AT5G43590	Acyl transferase/acyl hydrolase/lysophospholipase superfamily protein [Source:TAIR%3BAcc:AT5G43590]	3.49055	11.2399
326	AT5G41750	Disease resistance protein (TIR-NBS-LRR class) family [Source:TAIR%3BAcc:AT5G41750]	3.47493	11.1188
327	AT5G49500	Signal recognition particle%2C SRP54 subunit protein [Source:TAIR%3BAcc:AT5G49500]	3.47354	11.1081
328	AT1G27540	Protein of unknown function (DUF295) [Source:TAIR%3BAcc:AT1G27540]	3.47201	11.0964
329	AT5G63020	Disease resistance protein (CC-NBS-LRR class) family [Source:TAIR%3BAcc:AT5G63020]	3.45151	10.9398
330	AT1G33950	Avirulence induced gene (AIG1) family protein [Source:TAIR%3BAcc:AT1G33950]	3.44646	10.9015
331	AT3G50130	Plant protein of unknown function (DUF247) [Source:TAIR%3BAcc:AT3G50130]	3.4235	10.7294
332	AT3G23245	unknown protein%3B Has 5 Blast hits to 4 proteins in 2 species: Archae - 0%3B Bacteria - 0%3B Metazoa - 0%3B Fungi - 0%3B Plants - 2%3B Viruses - 0%3B Other Eukaryotes - 3 (source: NCBI BLink). [Source:TAIR%3BAcc:AT3G23245]	3.39493	10.519
333	AT3G24982	receptor like protein 40 [Source:TAIR%3BAcc:AT3G24982]	3.38683	10.4601
334	AT1G62045	BEST Arabidopsis thaliana protein match is: ankyrin repeat family protein (TAIR:AT1G11740.1)%3B Has 26 Blast hits to 26 proteins in 7 species: Archae - 0%3B Bacteria - 0%3B Metazoa - 0%3B Fungi - 0%3B Plants - 26%3B Viruses - 0%3B Other Eukaryotes - 0 (source: NC /.../nk). [Source:TAIR%3BAcc:AT1G62045]	3.3567	10.2439
335	AT1G09370	Plant invertase/pectin methylesterase inhibitor superfamily protein [Source:TAIR%3BAcc:AT1G09370]	3.33604	10.0983
336	AT3G25980	DNA-binding HORMA family protein [Source:TAIR%3BAcc:AT3G25980]	3.33604	10.0983
337	AT5G57240	OSBP(oxysterol binding protein)-related protein 4C [Source:TAIR%3BAcc:AT5G57240]	3.33604	10.0983
338	AT4G25490	C-repeat/DRE binding factor 1 [Source:TAIR%3BAcc:AT4G25490]	3.33604	10.0983
339	AT5G40180	BEST Arabidopsis thaliana protein match is: TRICHOME BIREFRINGENCE-LIKE 22 (TAIR:AT3G28150.1)%3B Has 117 Blast hits to 117 proteins in 14 species: Archae - 0%3B Bacteria - 0%3B Metazoa - 0%3B Fungi - 0%3B Plants - 117%3B Viruses - 0%3B Other Eukaryotes - 0 (sourc /.../I BLink). [Source:TAIR%3BAcc:AT5G40180]	3.33604	10.0983
340	AT3G26350	LOCATED IN: chloroplast%3B EXPRESSED IN: root%2C pedicel%2C carpel%2C stamen%3B EXPRESSED DURING: 4 anthesis%2C petal differentiation and expansion stage%3B CONTAINS InterPro DOMAIN/s: Late embryogenesis abundant protein%2C group 2 (InterPro:IPR004864)%3B BEST Arabid /.../thaliana protein match is: unknown protein (TAIR:AT1G13050.1)%3B Has 3534 Blast hits to 2704 proteins in 342 species: Archae -…	3.33604	10.0983
341	AT1G29410	phosphoribosylanthranilate isomerase 3 [Source:TAIR%3BAcc:AT1G29410]	3.33604	10.0983
342	AT3G09162	unknown protein%3B FUNCTIONS IN: molecular_function unknown%3B INVOLVED IN: biological_process unknown%3B LOCATED IN: endomembrane system%3B EXPRESSED IN: stem%2C root%2C inflorescence%2C cultured cell%2C leaf%3B Has 35333 Blast hits to 34131 proteins in 2444 species /.../ae - 798%3B Bacteria - 22429%3B Metazoa - 974%3B Fungi - 991%3B Plants - 531%3B Viruses - 0%3B Other Eukaryotes - 9610 (source…	3.33604	10.0983
343	AT3G11430	glycerol-3-phosphate acyltransferase 5 [Source:TAIR%3BAcc:AT3G11430]	3.33604	10.0983
344	AT5G24660	response to low sulfur 2 [Source:TAIR%3BAcc:AT5G24660]	3.32507	10.0218
345	AT5G10400	Histone superfamily protein [Source:TAIR%3BAcc:AT5G10400]	3.32416	10.0155
346	AT3G49340	Cysteine proteinases superfamily protein [Source:TAIR%3BAcc:AT3G49340]	3.29951	9.84581
347	AT2G26160	F-box family protein with a domain of unknown function (DUF295) [Source:TAIR%3BAcc:AT2G26160]	3.29791	9.83488
348	AT1G57730	RING/U-box superfamily protein [Source:TAIR%3BAcc:AT1G57730]	3.29791	9.83488
349	AT5G44065	unknown protein%3B Has 30201 Blast hits to 17322 proteins in 780 species: Archae - 12%3B Bacteria - 1396%3B Metazoa - 17338%3B Fungi - 3422%3B Plants - 5037%3B Viruses - 0%3B Other Eukaryotes - 2996 (source: NCBI BLink). [Source:TAIR%3BAcc:AT5G44065]	3.29791	9.83488
350	AT5G07215	transposable element gene [Source:TAIR%3BAcc:AT5G07215]	3.29791	9.83488
351	AT1G43310	Nucleotide-sugar transporter family protein [Source:TAIR%3BAcc:AT1G43310]	3.29791	9.83488
352	AT1G61930	Protein of unknown function%2C DUF584 [Source:TAIR%3BAcc:AT1G61930]	3.29791	9.83488
353	AT5G44500	Small nuclear ribonucleoprotein family protein [Source:TAIR%3BAcc:AT5G44500]	3.29297	9.80126
354	AT4G36515	unknown protein%3B Has 35333 Blast hits to 34131 proteins in 2444 species: Archae - 798%3B Bacteria - 22429%3B Metazoa - 974%3B Fungi - 991%3B Plants - 531%3B Viruses - 0%3B Other Eukaryotes - 9610 (source: NCBI BLink). [Source:TAIR%3BAcc:AT4G36515]	3.27464	9.67751
355	AT5G28430	transposable element gene [Source:TAIR%3BAcc:AT5G28430]	3.27464	9.67751
356	AT4G02540	Cysteine/Histidine-rich C1 domain family protein [Source:TAIR%3BAcc:AT4G02540]	3.27172	9.65794
357	AT3G15950	DNA topoisomerase-related [Source:TAIR%3BAcc:AT3G15950]	3.25164	9.5245
358	AT5G03350	Legume lectin family protein [Source:TAIR%3BAcc:AT5G03350]	3.24527	9.48252
359	AT5G40000	P-loop containing nucleoside triphosphate hydrolases superfamily protein [Source:TAIR%3BAcc:AT5G40000]	3.24293	9.46713
360	AT3G28270	Protein of unknown function (DUF677) [Source:TAIR%3BAcc:AT3G28270]	3.24293	9.46713
361	AT3G22760	Tesmin/TSO1-like CXC domain-containing protein [Source:TAIR%3BAcc:AT3G22760]	3.24293	9.46713
362	AT3G45540	RING/U-box protein with C6HC-type zinc finger [Source:TAIR%3BAcc:AT3G45540]	3.24293	9.46713
363	AT3G16670	Pollen Ole e 1 allergen and extensin family protein [Source:TAIR%3BAcc:AT3G16670]	3.22585	9.35575
364	AT4G16750	Integrase-type DNA-binding superfamily protein [Source:TAIR%3BAcc:AT4G16750]	3.22356	9.3409
365	AT1G76240	Arabidopsis protein of unknown function (DUF241) [Source:TAIR%3BAcc:AT1G76240]	3.21051	9.25675
366	AT4G39930	unknown protein%3B Has 4 Blast hits to 4 proteins in 1 species: Archae - 0%3B Bacteria - 0%3B Metazoa - 0%3B Fungi - 0%3B Plants - 4%3B Viruses - 0%3B Other Eukaryotes - 0 (source: NCBI BLink). [Source:TAIR%3BAcc:AT4G39930]	3.21051	9.25675
367	AT5G24770	vegetative storage protein 2 [Source:TAIR%3BAcc:AT5G24770]	3.20209	9.20293
368	AT2G41550	Rho termination factor [Source:TAIR%3BAcc:AT2G41550]	3.14339	8.83599
369	AT5G34790	transposable element gene [Source:TAIR%3BAcc:AT5G34790]	3.14339	8.83599
370	AT5G63240	Carbohydrate-binding X8 domain superfamily protein [Source:TAIR%3BAcc:AT5G63240]	3.14339	8.83599
371	AT5G06790	unknown protein%3B FUNCTIONS IN: molecular_function unknown%3B INVOLVED IN: biological_process unknown%3B LOCATED IN: chloroplast%3B EXPRESSED IN: 9 plant structures%3B EXPRESSED DURING: LP.04 four leaves visible%2C LP.02 two leaves visible%2C petal differentiati /.../ expansion stage%2C D bilateral stage%3B BEST Arabidopsis thaliana protein match is: unknown protein (TAIR:AT3G57950.1)%3B Has 180…	3.14339	8.83599
372	AT1G58160	Mannose-binding lectin superfamily protein [Source:TAIR%3BAcc:AT1G58160]	3.14339	8.83599
373	AT1G64070	Disease resistance protein (TIR-NBS-LRR class) family [Source:TAIR%3BAcc:AT1G64070]	3.14339	8.83599
374	AT5G09980	elicitor peptide 4 precursor [Source:TAIR%3BAcc:AT5G09980]	3.14339	8.83599
375	AT5G39471	Cysteine/Histidine-rich C1 domain family protein [Source:TAIR%3BAcc:AT5G39471]	3.14339	8.83599
376	AT3G11000	DCD (Development and Cell Death) domain protein [Source:TAIR%3BAcc:AT3G11000]	3.14339	8.83599
377	AT3G09960	Calcineurin-like metallo-phosphoesterase superfamily protein [Source:TAIR%3BAcc:AT3G09960]	3.13942	8.81171
378	AT5G59720	heat shock protein 18.2 [Source:TAIR%3BAcc:AT5G59720]	3.10359	8.59555
379	AT3G21510	histidine-containing phosphotransmitter 1 [Source:TAIR%3BAcc:AT3G21510]	3.07679	8.43737
380	AT3G16450	Mannose-binding lectin superfamily protein [Source:TAIR%3BAcc:AT3G16450]	3.07552	8.4299
381	AT5G45080	phloem protein 2-A6 [Source:TAIR%3BAcc:AT5G45080]	3.07552	8.4299
382	AT1G47990	gibberellin 2-oxidase 4 [Source:TAIR%3BAcc:AT1G47990]	3.07552	8.4299
383	AT1G22220	F-box family protein [Source:TAIR%3BAcc:AT1G22220]	3.07552	8.4299
384	AT3G21950	S-adenosyl-L-methionine-dependent methyltransferases superfamily protein [Source:TAIR%3BAcc:AT3G21950]	3.07552	8.4299
385	AT5G28141	transposable element gene [Source:TAIR%3BAcc:AT5G28141]	3.07552	8.4299
386	AT3G46990	Protein of unknown function (DUF740) [Source:TAIR%3BAcc:AT3G46990]	3.07552	8.4299
387	AT1G27670	unknown protein%3B BEST Arabidopsis thaliana protein match is: unknown protein (TAIR:AT1G75360.1)%3B Has 35 Blast hits to 35 proteins in 6 species: Archae - 0%3B Bacteria - 0%3B Metazoa - 0%3B Fungi - 0%3B Plants - 35%3B Viruses - 0%3B Other Eukaryotes - 0 (source: /.../BLink). [Source:TAIR%3BAcc:AT1G27670]	3.07552	8.4299
388	AT5G18633	transposable element gene [Source:TAIR%3BAcc:AT5G18633]	3.07552	8.4299
389	AT5G66800	unknown protein%3B BEST Arabidopsis thaliana protein match is: unknown protein (TAIR:AT3G50640.1)%3B Has 1807 Blast hits to 1807 proteins in 277 species: Archae - 0%3B Bacteria - 0%3B Metazoa - 736%3B Fungi - 347%3B Plants - 385%3B Viruses - 0%3B Other Eukaryotes - /.../source: NCBI BLink). [Source:TAIR%3BAcc:AT5G66800]	3.07552	8.4299
390	AT3G02120	hydroxyproline-rich glycoprotein family protein [Source:TAIR%3BAcc:AT3G02120]	3.07552	8.4299
391	AT1G52343	unknown protein%3B BEST Arabidopsis thaliana protein match is: unknown protein (TAIR:AT4G32680.1)%3B Has 30201 Blast hits to 17322 proteins in 780 species: Archae - 12%3B Bacteria - 1396%3B Metazoa - 17338%3B Fungi - 3422%3B Plants - 5037%3B Viruses - 0%3B Other Eu /.../es - 2996 (source: NCBI BLink). [Source:TAIR%3BAcc:AT1G52343]	3.07552	8.4299
392	AT1G13490	Protein of unknown function (DUF1262) [Source:TAIR%3BAcc:AT1G13490]	3.07552	8.4299
393	AT1G80580	Integrase-type DNA-binding superfamily protein [Source:TAIR%3BAcc:AT1G80580]	3.07552	8.4299
394	AT3G21030	transposable element gene [Source:TAIR%3BAcc:AT3G21030]	3.07552	8.4299
395	AT3G28899	unknown protein%3B Has 30201 Blast hits to 17322 proteins in 780 species: Archae - 12%3B Bacteria - 1396%3B Metazoa - 17338%3B Fungi - 3422%3B Plants - 5037%3B Viruses - 0%3B Other Eukaryotes - 2996 (source: NCBI BLink). [Source:TAIR%3BAcc:AT3G28899]	3.07552	8.4299
396	AT4G04560	transposable element gene [Source:TAIR%3BAcc:AT4G04560]	3.07552	8.4299
397	AT5G10605	methyltransferases [Source:TAIR%3BAcc:AT5G10605]	3.07552	8.4299
398	AT4G22460	Bifunctional inhibitor/lipid-transfer protein/seed storage 2S albumin superfamily protein [Source:TAIR%3BAcc:AT4G22460]	3.07552	8.4299
399	AT1G21940	unknown protein%3B FUNCTIONS IN: molecular_function unknown%3B INVOLVED IN: biological_process unknown%3B LOCATED IN: endomembrane system%3B BEST Arabidopsis thaliana protein match is: unknown protein (TAIR:AT1G21950.1)%3B Has 19 Blast hits to 12 proteins in /.../ies: Archae - 0%3B Bacteria - 0%3B Metazoa - 0%3B Fungi - 0%3B Plants - 19%3B Viruses - 0%3B Other Eukaryotes - 0 (source: NCBI BLink).…	3.07552	8.4299
400	AT1G73607	low-molecular-weight cysteine-rich 65 [Source:TAIR%3BAcc:AT1G73607]	3.07552	8.4299
401	AT5G48670	AGAMOUS-like 80 [Source:TAIR%3BAcc:AT5G48670]	3.073	8.41522
402	ATMG00040	ATP synthase subunit C family protein [Source:TAIR%3BAcc:ATMG00040]	3.073	8.41522
403	AT5G63630	P-loop containing nucleoside triphosphate hydrolases superfamily protein [Source:TAIR%3BAcc:AT5G63630]	3.073	8.41522
404	AT5G11230	Nucleotide-sugar transporter family protein [Source:TAIR%3BAcc:AT5G11230]	3.06235	8.35335
405	AT5G52570	beta-carotene hydroxylase 2 [Source:TAIR%3BAcc:AT5G52570]	3.0604	8.34205
406	AT1G70130	Concanavalin A-like lectin protein kinase family protein [Source:TAIR%3BAcc:AT1G70130]	3.04875	8.27497
407	AT3G22410	Sec14p-like phosphatidylinositol transfer family protein [Source:TAIR%3BAcc:AT3G22410]	3.03648	8.20484
408	AT1G03050	ENTH/ANTH/VHS superfamily protein [Source:TAIR%3BAcc:AT1G03050]	3.03648	8.20484
409	AT1G62150	Mitochondrial transcription termination factor family protein [Source:TAIR%3BAcc:AT1G62150]	3.03648	8.20484
410	AT4G17680	SBP (S-ribonuclease binding protein) family protein [Source:TAIR%3BAcc:AT4G17680]	3.03648	8.20484
411	AT4G36180	Leucine-rich receptor-like protein kinase family protein [Source:TAIR%3BAcc:AT4G36180]	3.03648	8.20484
412	AT4G11140	cytokinin response factor 1 [Source:TAIR%3BAcc:AT4G11140]	3.03648	8.20484
413	AT3G04200	RmlC-like cupins superfamily protein [Source:TAIR%3BAcc:AT3G04200]	3.03648	8.20484
414	AT1G54010	GDSL-like Lipase/Acylhydrolase superfamily protein [Source:TAIR%3BAcc:AT1G54010]	3.03164	8.1774
415	AT4G15630	Uncharacterised protein family (UPF0497) [Source:TAIR%3BAcc:AT4G15630]	3.02853	8.15976
416	AT2G27990	BEL1-like homeodomain 8 [Source:TAIR%3BAcc:AT2G27990]	3.01411	8.07862
417	AT5G39110	RmlC-like cupins superfamily protein [Source:TAIR%3BAcc:AT5G39110]	2.999	7.99446
418	AT3G57270	beta-1%2C3-glucanase 1 [Source:TAIR%3BAcc:AT3G57270]	2.999	7.99446
419	AT5G40730	arabinogalactan protein 24 [Source:TAIR%3BAcc:AT5G40730]	2.999	7.99446
420	AT3G55090	ABC-2 type transporter family protein [Source:TAIR%3BAcc:AT3G55090]	2.999	7.99446
421	AT5G14180	Myzus persicae-induced lipase 1 [Source:TAIR%3BAcc:AT5G14180]	2.99097	7.95007
422	AT1G51270	structural molecules%3Btransmembrane receptors%3Bstructural molecules [Source:TAIR%3BAcc:AT1G51270]	2.98419	7.91282
423	AT3G23290	Protein of unknown function (DUF640) [Source:TAIR%3BAcc:AT3G23290]	2.97989	7.88927
424	AT1G17310	MADS-box transcription factor family protein [Source:TAIR%3BAcc:AT1G17310]	2.96053	7.78408
425	AT4G23560	glycosyl hydrolase 9B15 [Source:TAIR%3BAcc:AT4G23560]	2.95897	7.77567
426	AT2G39690	Protein of unknown function%2C DUF547 [Source:TAIR%3BAcc:AT2G39690]	2.95495	7.75403
427	AT4G15910	drought-induced 21 [Source:TAIR%3BAcc:AT4G15910]	2.94485	7.69993
428	AT5G53820	Late embryogenesis abundant protein (LEA) family protein [Source:TAIR%3BAcc:AT5G53820]	2.94269	7.68845
429	AT1G09910	Rhamnogalacturonate lyase family protein [Source:TAIR%3BAcc:AT1G09910]	2.9387	7.6672
430	AT2G33080	receptor like protein 28 [Source:TAIR%3BAcc:AT2G33080]	2.92665	7.6034
431	AT5G60260	unknown protein%3B Has 1807 Blast hits to 1807 proteins in 277 species: Archae - 0%3B Bacteria - 0%3B Metazoa - 736%3B Fungi - 347%3B Plants - 385%3B Viruses - 0%3B Other Eukaryotes - 339 (source: NCBI BLink). [Source:TAIR%3BAcc:AT5G60260]	2.921	7.5737
432	AT2G43730	Mannose-binding lectin superfamily protein [Source:TAIR%3BAcc:AT2G43730]	2.921	7.5737
433	AT3G16120	Dynein light chain type 1 family protein [Source:TAIR%3BAcc:AT3G16120]	2.921	7.5737
434	AT2G25060	early nodulin-like protein 14 [Source:TAIR%3BAcc:AT2G25060]	2.921	7.5737
435	AT1G47520	transposable element gene [Source:TAIR%3BAcc:AT1G47520]	2.921	7.5737
436	AT2G24740	SET domain group 21 [Source:TAIR%3BAcc:AT2G24740]	2.921	7.5737
437	AT3G56350	Iron/manganese superoxide dismutase family protein [Source:TAIR%3BAcc:AT3G56350]	2.921	7.5737
438	AT2G01810	RING/FYVE/PHD zinc finger superfamily protein [Source:TAIR%3BAcc:AT2G01810]	2.921	7.5737
439	AT5G27940	WPP domain protein 3 [Source:TAIR%3BAcc:AT5G27940]	2.921	7.5737
440	AT5G45540	Protein of unknown function (DUF594) [Source:TAIR%3BAcc:AT5G45540]	2.921	7.5737
441	AT5G54950	Aconitase family protein [Source:TAIR%3BAcc:AT5G54950]	2.921	7.5737
442	AT2G14160	RNA-binding (RRM/RBD/RNP motifs) family protein [Source:TAIR%3BAcc:AT2G14160]	2.921	7.5737
443	AT5G52547	BEST Arabidopsis thaliana protein match is: DNA binding (TAIR:AT3G47680.1)%3B Has 35333 Blast hits to 34131 proteins in 2444 species: Archae - 798%3B Bacteria - 22429%3B Metazoa - 974%3B Fungi - 991%3B Plants - 531%3B Viruses - 0%3B Other Eukaryotes - 9610 (sourc /.../I BLink). [Source:TAIR%3BAcc:AT5G52547]	2.921	7.5737
444	AT5G44574	unknown protein%3B FUNCTIONS IN: molecular_function unknown%3B INVOLVED IN: biological_process unknown%3B LOCATED IN: endomembrane system%3B Has 6 Blast hits to 6 proteins in 2 species: Archae - 0%3B Bacteria - 0%3B Metazoa - 0%3B Fungi - 0%3B Plants - 6%3B Viruses - /.../her Eukaryotes - 0 (source: NCBI BLink). [Source:TAIR%3BAcc:AT5G44574]	2.921	7.5737
445	AT4G37420	Domain of unknown function (DUF23) [Source:TAIR%3BAcc:AT4G37420]	2.921	7.5737
446	AT1G64020	Serine protease inhibitor (SERPIN) family protein [Source:TAIR%3BAcc:AT1G64020]	2.921	7.5737
447	AT5G22608	unknown protein%3B FUNCTIONS IN: molecular_function unknown%3B INVOLVED IN: biological_process unknown%3B LOCATED IN: chloroplast%3B BEST Arabidopsis thaliana protein match is: unknown protein (TAIR:AT2G05185.1)%3B Has 2 Blast hits to 2 proteins in 1 species: /.../e - 0%3B Bacteria - 0%3B Metazoa - 0%3B Fungi - 0%3B Plants - 2%3B Viruses - 0%3B Other Eukaryotes - 0 (source: NCBI BLink). [Source:T…	2.921	7.5737
448	AT3G16360	HPT phosphotransmitter 4 [Source:TAIR%3BAcc:AT3G16360]	2.921	7.5737
449	AT5G27360	Major facilitator superfamily protein [Source:TAIR%3BAcc:AT5G27360]	2.921	7.5737
450	AT4G11911	unknown protein%3B FUNCTIONS IN: molecular_function unknown%3B INVOLVED IN: biological_process unknown%3B LOCATED IN: chloroplast%3B BEST Arabidopsis thaliana protein match is: unknown protein (TAIR:AT4G11910.1)%3B Has 30201 Blast hits to 17322 proteins in 78 /.../ies: Archae - 12%3B Bacteria - 1396%3B Metazoa - 17338%3B Fungi - 3422%3B Plants - 5037%3B Viruses - 0%3B Other Eukaryotes - 2996 (sou…	2.921	7.5737
451	AT2G44190	Family of unknown function (DUF566) [Source:TAIR%3BAcc:AT2G44190]	2.921	7.5737
452	AT5G48500	unknown protein%3B BEST Arabidopsis thaliana protein match is: unknown protein (TAIR:AT2G10930.1)%3B Has 30201 Blast hits to 17322 proteins in 780 species: Archae - 12%3B Bacteria - 1396%3B Metazoa - 17338%3B Fungi - 3422%3B Plants - 5037%3B Viruses - 0%3B Other Eu /.../es - 2996 (source: NCBI BLink). [Source:TAIR%3BAcc:AT5G48500]	2.89675	7.44747
453	AT1G50520	cytochrome P450%2C family 705%2C subfamily A%2C polypeptide 27 [Source:TAIR%3BAcc:AT1G50520]	2.88623	7.39338
454	AT1G35320	unknown protein%3B BEST Arabidopsis thaliana protein match is: unknown protein (TAIR:AT3G30160.1)%3B Has 9 Blast hits to 9 proteins in 1 species: Archae - 0%3B Bacteria - 0%3B Metazoa - 0%3B Fungi - 0%3B Plants - 9%3B Viruses - 0%3B Other Eukaryotes - 0 (source: NC /.../nk). [Source:TAIR%3BAcc:AT1G35320]	2.88375	7.38065
455	AT5G54510	Auxin-responsive GH3 family protein [Source:TAIR%3BAcc:AT5G54510]	2.8805	7.36406
456	AT1G19540	NmrA-like negative transcriptional regulator family protein [Source:TAIR%3BAcc:AT1G19540]	2.87209	7.32125
457	AT4G22160	unknown protein%3B Has 42 Blast hits to 42 proteins in 7 species: Archae - 0%3B Bacteria - 0%3B Metazoa - 0%3B Fungi - 0%3B Plants - 42%3B Viruses - 0%3B Other Eukaryotes - 0 (source: NCBI BLink). [Source:TAIR%3BAcc:AT4G22160]	2.87209	7.32125
458	AT2G23330	transposable element gene [Source:TAIR%3BAcc:AT2G23330]	2.87209	7.32125
459	AT3G21500	1-deoxy-D-xylulose 5-phosphate synthase 1 [Source:TAIR%3BAcc:AT3G21500]	2.85916	7.25595
460	AT1G07900	LOB domain-containing protein 1 [Source:TAIR%3BAcc:AT1G07900]	2.85884	7.25433
461	AT4G23600	Tyrosine transaminase family protein [Source:TAIR%3BAcc:AT4G23600]	2.85601	7.2401
462	AT5G54530	Protein of unknown function%2C DUF538 [Source:TAIR%3BAcc:AT5G54530]	2.83854	7.15294
463	AT5G64870	SPFH/Band 7/PHB domain-containing membrane-associated protein family [Source:TAIR%3BAcc:AT5G64870]	2.83854	7.15294
464	AT5G47510	Sec14p-like phosphatidylinositol transfer family protein [Source:TAIR%3BAcc:AT5G47510]	2.83854	7.15294
465	AT1G62240	unknown protein%3B FUNCTIONS IN: molecular_function unknown%3B INVOLVED IN: biological_process unknown%3B LOCATED IN: endomembrane system%3B Has 186248 Blast hits to 53970 proteins in 2688 species: Archae - 469%3B Bacteria - 57770%3B Metazoa - 55630%3B Fungi - 12 /.../lants - 17666%3B Viruses - 2624%3B Other Eukaryotes - 39734 (source: NCBI BLink). [Source:TAIR%3BAcc:AT1G62240]	2.83246	7.12289
466	AT1G23140	Calcium-dependent lipid-binding (CaLB domain) family protein [Source:TAIR%3BAcc:AT1G23140]	2.82507	7.0865
467	AT5G07000	sulfotransferase 2B [Source:TAIR%3BAcc:AT5G07000]	2.81408	7.03272
468	AT1G67626	transposable element gene [Source:TAIR%3BAcc:AT1G67626]	2.81248	7.02492
469	AT4G24975	Plant self-incompatibility protein S1 family [Source:TAIR%3BAcc:AT4G24975]	2.81248	7.02492
470	AT3G30737	transposable element gene [Source:TAIR%3BAcc:AT3G30737]	2.81248	7.02492
471	AT5G53660	growth-regulating factor 7 [Source:TAIR%3BAcc:AT5G53660]	2.81248	7.02492
472	AT1G49475	AP2/B3-like transcriptional factor family protein [Source:TAIR%3BAcc:AT1G49475]	2.81248	7.02492
473	AT4G22170	F-box family protein with a domain of unknown function (DUF295) [Source:TAIR%3BAcc:AT4G22170]	2.81248	7.02492
474	AT1G44110	Cyclin A1%3B1 [Source:TAIR%3BAcc:AT1G44110]	2.81248	7.02492
475	AT3G18530	ARM repeat superfamily protein [Source:TAIR%3BAcc:AT3G18530]	2.81248	7.02492
476	AT1G71320	F-box family protein [Source:TAIR%3BAcc:AT1G71320]	2.81248	7.02492
477	AT5G53700	RNA-binding (RRM/RBD/RNP motifs) family protein [Source:TAIR%3BAcc:AT5G53700]	2.81248	7.02492
478	AT1G01150	Homeodomain-like protein with RING/FYVE/PHD-type zinc finger domain [Source:TAIR%3BAcc:AT1G01150]	2.81248	7.02492
479	AT1G61700	RNA polymerases N / 8 kDa subunit [Source:TAIR%3BAcc:AT1G61700]	2.81248	7.02492
480	AT4G19590	Chaperone DnaJ-domain superfamily protein [Source:TAIR%3BAcc:AT4G19590]	2.81248	7.02492
481	AT2G20590	Reticulon family protein [Source:TAIR%3BAcc:AT2G20590]	2.81248	7.02492
482	AT2G23000	serine carboxypeptidase-like 10 [Source:TAIR%3BAcc:AT2G23000]	2.81248	7.02492
483	AT4G20510	transposable element gene [Source:TAIR%3BAcc:AT4G20510]	2.81248	7.02492
484	AT3G55100	ABC-2 type transporter family protein [Source:TAIR%3BAcc:AT3G55100]	2.81248	7.02492
485	AT2G03830	Encodes a root meristem growth factor (RGF). Belongs to a family of functionally redundant homologous peptides that are secreted%2C tyrosine-sulfated%2C and expressed mainly in the stem cell area and the innermost layer of central columella cells. RGFs /.../equired for maintenance of the root stem cell niche and transit amplifying cell proliferation. Members of this family include: At5g60810 (RGF…	2.81248	7.02492
486	AT3G30770	Eukaryotic aspartyl protease family protein [Source:TAIR%3BAcc:AT3G30770]	2.81248	7.02492
487	AT2G35150	EXORDIUM like 1 [Source:TAIR%3BAcc:AT2G35150]	2.81248	7.02492
488	AT3G28915	transposable element gene [Source:TAIR%3BAcc:AT3G28915]	2.81248	7.02492
489	AT4G13990	Exostosin family protein [Source:TAIR%3BAcc:AT4G13990]	2.81248	7.02492
490	AT3G57310	Bifunctional inhibitor/lipid-transfer protein/seed storage 2S albumin superfamily protein [Source:TAIR%3BAcc:AT3G57310]	2.81248	7.02492
491	AT1G36922	unknown protein. [Source:TAIR%3BAcc:AT1G36922]	2.81248	7.02492
492	AT2G30820	unknown protein%3B BEST Arabidopsis thaliana protein match is: unknown protein (TAIR:AT1G06660.1)%3B Has 35333 Blast hits to 34131 proteins in 2444 species: Archae - 798%3B Bacteria - 22429%3B Metazoa - 974%3B Fungi - 991%3B Plants - 531%3B Viruses - 0%3B Other Euk /.../s - 9610 (source: NCBI BLink). [Source:TAIR%3BAcc:AT2G30820]	2.81248	7.02492
493	AT5G28263	transposable element gene [Source:TAIR%3BAcc:AT5G28263]	2.81248	7.02492
494	AT3G28040	Leucine-rich receptor-like protein kinase family protein [Source:TAIR%3BAcc:AT3G28040]	2.80584	6.99265
495	AT2G16990	Major facilitator superfamily protein [Source:TAIR%3BAcc:AT2G16990]	2.79547	6.94256
496	AT1G12010	2-oxoglutarate (2OG) and Fe(II)-dependent oxygenase superfamily protein [Source:TAIR%3BAcc:AT1G12010]	2.79547	6.94256
497	AT1G26250	Proline-rich extensin-like family protein [Source:TAIR%3BAcc:AT1G26250]	2.79547	6.94256
498	AT3G28160	transposable element gene [Source:TAIR%3BAcc:AT3G28160]	2.79547	6.94256
499	AT5G63250	Carbohydrate-binding X8 domain superfamily protein [Source:TAIR%3BAcc:AT5G63250]	2.79547	6.94256
500	AT1G70080	Terpenoid cyclases/Protein prenyltransferases superfamily protein [Source:TAIR%3BAcc:AT1G70080]	2.79547	6.94256
501	AT5G63140	purple acid phosphatase 29 [Source:TAIR%3BAcc:AT5G63140]	2.79547	6.94256
502	AT2G44570	glycosyl hydrolase 9B12 [Source:TAIR%3BAcc:AT2G44570]	2.79547	6.94256
503	AT2G32140	transmembrane receptors [Source:TAIR%3BAcc:AT2G32140]	2.77903	6.8639
504	AT4G35160	O-methyltransferase family protein [Source:TAIR%3BAcc:AT4G35160]	2.769	6.81633
505	AT1G78780	pathogenesis-related family protein [Source:TAIR%3BAcc:AT1G78780]	2.76602	6.80231
506	AT3G50440	methyl esterase 10 [Source:TAIR%3BAcc:AT3G50440]	2.7639	6.79229
507	AT5G43860	chlorophyllase 2 [Source:TAIR%3BAcc:AT5G43860]	2.73813	6.67207
508	AT5G60760	P-loop containing nucleoside triphosphate hydrolases superfamily protein [Source:TAIR%3BAcc:AT5G60760]	2.73459	6.65568
509	AT5G38910	RmlC-like cupins superfamily protein [Source:TAIR%3BAcc:AT5G38910]	2.72835	6.62699
510	AT5G52800	DNA primases [Source:TAIR%3BAcc:AT5G52800]	2.71455	6.56387
511	AT4G33930	Cupredoxin superfamily protein [Source:TAIR%3BAcc:AT4G33930]	2.70527	6.5218
512	AT1G73690	cyclin-dependent kinase D1%3B1 [Source:TAIR%3BAcc:AT1G73690]	2.69861	6.49174
513	AT1G27180	disease resistance protein (TIR-NBS-LRR class)%2C putative [Source:TAIR%3BAcc:AT1G27180]	2.68396	6.42617
514	AT3G63280	NIMA-related kinase 4 [Source:TAIR%3BAcc:AT3G63280]	2.6775	6.39748
515	AT4G32280	indole-3-acetic acid inducible 29 [Source:TAIR%3BAcc:AT4G32280]	2.65796	6.31142
516	AT4G28560	ROP-interactive CRIB motif-containing protein 7 [Source:TAIR%3BAcc:AT4G28560]	2.65796	6.31142
517	AT4G33970	Leucine-rich repeat (LRR) family protein [Source:TAIR%3BAcc:AT4G33970]	2.65796	6.31142
518	AT5G49170	unknown protein%3B BEST Arabidopsis thaliana protein match is: unknown protein (TAIR:AT3G06840.1)%3B Has 1807 Blast hits to 1807 proteins in 277 species: Archae - 0%3B Bacteria - 0%3B Metazoa - 736%3B Fungi - 347%3B Plants - 385%3B Viruses - 0%3B Other Eukaryotes - /.../source: NCBI BLink). [Source:TAIR%3BAcc:AT5G49170]	2.65796	6.31142
519	AT5G43350	phosphate transporter 1%3B1 [Source:TAIR%3BAcc:AT5G43350]	2.65796	6.31142
520	AT5G49120	Protein of unknown function (DUF581) [Source:TAIR%3BAcc:AT5G49120]	2.65796	6.31142
521	AT5G44940	F-box/RNI-like superfamily protein [Source:TAIR%3BAcc:AT5G44940]	2.65796	6.31142
522	AT1G63230	Tetratricopeptide repeat (TPR)-like superfamily protein [Source:TAIR%3BAcc:AT1G63230]	2.65796	6.31142
523	ATMG01170	ATPase%2C F0 complex%2C subunit A protein [Source:TAIR%3BAcc:ATMG01170]	2.65796	6.31142
524	AT3G06980	DEA(D/H)-box RNA helicase family protein [Source:TAIR%3BAcc:AT3G06980]	2.65796	6.31142
525	AT4G38340	Plant regulator RWP-RK family protein [Source:TAIR%3BAcc:AT4G38340]	2.65796	6.31142
526	AT1G21220	transposable element gene [Source:TAIR%3BAcc:AT1G21220]	2.65796	6.31142
527	AT3G05950	RmlC-like cupins superfamily protein [Source:TAIR%3BAcc:AT3G05950]	2.65796	6.31142
528	AT4G29360	O-Glycosyl hydrolases family 17 protein [Source:TAIR%3BAcc:AT4G29360]	2.65796	6.31142
529	AT4G27590	Heavy metal transport/detoxification superfamily protein [Source:TAIR%3BAcc:AT4G27590]	2.65796	6.31142
530	AT5G11410	Protein kinase superfamily protein [Source:TAIR%3BAcc:AT5G11410]	2.65796	6.31142
531	AT4G28930	unknown protein%3B FUNCTIONS IN: molecular_function unknown%3B INVOLVED IN: biological_process unknown%3B LOCATED IN: endomembrane system%3B BEST Arabidopsis thaliana protein match is: unknown protein (TAIR:AT4G12930.1)%3B Has 12 Blast hits to 12 proteins in /.../ies: Archae - 0%3B Bacteria - 0%3B Metazoa - 0%3B Fungi - 0%3B Plants - 12%3B Viruses - 0%3B Other Eukaryotes - 0 (source: NCBI BLink).…	2.65796	6.31142
532	AT2G32750	Exostosin family protein [Source:TAIR%3BAcc:AT2G32750]	2.65796	6.31142
533	AT1G27660	basic helix-loop-helix (bHLH) DNA-binding superfamily protein [Source:TAIR%3BAcc:AT1G27660]	2.65796	6.31142
534	AT3G48790	Pyridoxal phosphate (PLP)-dependent transferases superfamily protein [Source:TAIR%3BAcc:AT3G48790]	2.65796	6.31142
535	AT4G01595	Protein kinase superfamily protein [Source:TAIR%3BAcc:AT4G01595]	2.65796	6.31142
536	AT5G40260	Nodulin MtN3 family protein [Source:TAIR%3BAcc:AT5G40260]	2.65796	6.31142
537	AT1G64210	Leucine-rich repeat protein kinase family protein [Source:TAIR%3BAcc:AT1G64210]	2.65796	6.31142
538	ATMG00680	hypothetical protein [Source:TAIR%3BAcc:ATMG00680]	2.65796	6.31142
539	AT5G48010	thalianol synthase 1 [Source:TAIR%3BAcc:AT5G48010]	2.65796	6.31142
540	AT3G28630	Protein of unknown function (DUF569) [Source:TAIR%3BAcc:AT3G28630]	2.65796	6.31142
541	AT3G26230	cytochrome P450%2C family 71%2C subfamily B%2C polypeptide 24 [Source:TAIR%3BAcc:AT3G26230]	2.65368	6.29272
542	AT3G55110	ABC-2 type transporter family protein [Source:TAIR%3BAcc:AT3G55110]	2.6427	6.24498
543	AT1G63420	Arabidopsis thaliana protein of unknown function (DUF821) [Source:TAIR%3BAcc:AT1G63420]	2.64184	6.24129
544	AT3G05470	Actin-binding FH2 (formin homology 2) family protein [Source:TAIR%3BAcc:AT3G05470]	2.62554	6.17116
545	AT4G06477	transposable element gene [Source:TAIR%3BAcc:AT4G06477]	2.62461	6.16716
546	AT2G47560	RING/U-box superfamily protein [Source:TAIR%3BAcc:AT2G47560]	2.61614	6.13109
547	AT1G11610	cytochrome P450%2C family 71%2C subfamily A%2C polypeptide 18 [Source:TAIR%3BAcc:AT1G11610]	2.608	6.09656
548	AT5G22460	alpha/beta-Hydrolases superfamily protein [Source:TAIR%3BAcc:AT5G22460]	2.60784	6.09591
549	AT1G06640	2-oxoglutarate (2OG) and Fe(II)-dependent oxygenase superfamily protein [Source:TAIR%3BAcc:AT1G06640]	2.60126	6.06817
550	AT5G22560	Plant protein of unknown function (DUF247) [Source:TAIR%3BAcc:AT5G22560]	2.59907	6.05896
551	AT3G04290	Li-tolerant lipase 1 [Source:TAIR%3BAcc:AT3G04290]	2.5959	6.04567
552	AT2G01950	BRI1-like 2 [Source:TAIR%3BAcc:AT2G01950]	2.58396	5.99585
553	AT1G28360	ERF domain protein 12 [Source:TAIR%3BAcc:AT1G28360]	2.58396	5.99585
554	AT4G13460	SU(VAR)3-9 homolog 9 [Source:TAIR%3BAcc:AT4G13460]	2.58115	5.98416
555	AT1G66600	ABA overly sensitive mutant 3 [Source:TAIR%3BAcc:AT1G66600]	2.581	5.98355
556	AT5G17900	microfibrillar-associated protein-related [Source:TAIR%3BAcc:AT5G17900]	2.57535	5.96017
557	AT1G53790	F-box and associated interaction domains-containing protein [Source:TAIR%3BAcc:AT1G53790]	2.57511	5.95915
558	AT5G25040	Major facilitator superfamily protein [Source:TAIR%3BAcc:AT5G25040]	2.56617	5.92236
559	AT3G01420	Peroxidase superfamily protein [Source:TAIR%3BAcc:AT3G01420]	2.5612	5.90198
560	AT3G02110	serine carboxypeptidase-like 25 [Source:TAIR%3BAcc:AT3G02110]	2.55843	5.89066
561	AT3G54400	Eukaryotic aspartyl protease family protein [Source:TAIR%3BAcc:AT3G54400]	2.55843	5.89066
562	AT5G51750	subtilase 1.3 [Source:TAIR%3BAcc:AT5G51750]	2.55843	5.89066
563	AT1G36060	Integrase-type DNA-binding superfamily protein [Source:TAIR%3BAcc:AT1G36060]	2.55843	5.89066
564	AT4G03040	BEST Arabidopsis thaliana protein match is: Polynucleotidyl transferase%2C ribonuclease H-like superfamily protein (TAIR:AT5G33330.1)%3B Has 18 Blast hits to 18 proteins in 2 species: Archae - 0%3B Bacteria - 0%3B Metazoa - 0%3B Fungi - 0%3B Plants - 18%3B Viruse /.../ Other Eukaryotes - 0 (source: NCBI BLink). [Source:TAIR%3BAcc:AT4G03040]	2.55843	5.89066
565	AT1G63360	Disease resistance protein (CC-NBS-LRR class) family [Source:TAIR%3BAcc:AT1G63360]	2.55637	5.88224
566	AT5G39940	FAD/NAD(P)-binding oxidoreductase family protein [Source:TAIR%3BAcc:AT5G39940]	2.55176	5.86351
567	AT4G38760	Protein of unknown function (DUF3414) [Source:TAIR%3BAcc:AT4G38760]	2.54996	5.85617
568	AT3G47500	cycling DOF factor 3 [Source:TAIR%3BAcc:AT3G47500]	2.54549	5.83806
569	AT2G14620	xyloglucan endotransglucosylase/hydrolase 10 [Source:TAIR%3BAcc:AT2G14620]	2.5434	5.82962
570	AT1G30990	Polyketide cyclase/dehydrase and lipid transport superfamily protein [Source:TAIR%3BAcc:AT1G30990]	2.53767	5.8065
571	AT1G70460	root hair specific 10 [Source:TAIR%3BAcc:AT1G70460]	2.53767	5.8065
572	AT4G09160	SEC14 cytosolic factor family protein / phosphoglyceride transfer family protein [Source:TAIR%3BAcc:AT4G09160]	2.53767	5.8065
573	AT3G47010	Glycosyl hydrolase family protein [Source:TAIR%3BAcc:AT3G47010]	2.52245	5.74557
574	AT5G58840	Subtilase family protein [Source:TAIR%3BAcc:AT5G58840]	2.5188	5.73106
575	AT1G58400	Disease resistance protein (CC-NBS-LRR class) family [Source:TAIR%3BAcc:AT1G58400]	2.50596	5.68028
576	AT3G44450	unknown protein%3B BEST Arabidopsis thaliana protein match is: unknown protein (TAIR:AT3G52740.1)%3B Has 63 Blast hits to 63 proteins in 12 species: Archae - 0%3B Bacteria - 0%3B Metazoa - 0%3B Fungi - 0%3B Plants - 63%3B Viruses - 0%3B Other Eukaryotes - 0 (source /.../ BLink). [Source:TAIR%3BAcc:AT3G44450]	2.50596	5.68028
577	AT3G10310	P-loop nucleoside triphosphate hydrolases superfamily protein with CH (Calponin Homology) domain [Source:TAIR%3BAcc:AT3G10310]	2.50596	5.68028
578	AT1G23890	NHL domain-containing protein [Source:TAIR%3BAcc:AT1G23890]	2.50596	5.68028
579	AT2G19990	pathogenesis-related protein-1-like [Source:TAIR%3BAcc:AT2G19990]	2.50596	5.68028
580	AT2G33690	Late embryogenesis abundant protein%2C group 6 [Source:TAIR%3BAcc:AT2G33690]	2.50596	5.68028
581	ATMG00720	hypothetical protein [Source:TAIR%3BAcc:ATMG00720]	2.50596	5.68028
582	AT5G23910	ATP binding microtubule motor family protein [Source:TAIR%3BAcc:AT5G23910]	2.50596	5.68028
583	AT5G08600	U3 ribonucleoprotein (Utp) family protein [Source:TAIR%3BAcc:AT5G08600]	2.50596	5.68028
584	AT5G05400	LRR and NB-ARC domains-containing disease resistance protein [Source:TAIR%3BAcc:AT5G05400]	2.50596	5.68028
585	AT1G46264	heat shock transcription factor B4 [Source:TAIR%3BAcc:AT1G46264]	2.50596	5.68028
586	AT2G21860	violaxanthin de-epoxidase-related [Source:TAIR%3BAcc:AT2G21860]	2.50437	5.67403
587	AT4G38280	BEST Arabidopsis thaliana protein match is: Integral membrane protein hemolysin-III homolog (TAIR:AT2G45250.1)%3B Has 65 Blast hits to 65 proteins in 13 species: Archae - 0%3B Bacteria - 0%3B Metazoa - 0%3B Fungi - 2%3B Plants - 63%3B Viruses - 0%3B Other Eukaryo /.../0 (source: NCBI BLink). [Source:TAIR%3BAcc:AT4G38280]	2.4965	5.64315
588	AT5G44350	ethylene-responsive nuclear protein -related [Source:TAIR%3BAcc:AT5G44350]	2.49131	5.6229
589	AT1G56630	alpha/beta-Hydrolases superfamily protein [Source:TAIR%3BAcc:AT1G56630]	2.49055	5.61993
590	AT2G13430	unknown protein%3B Has 1 Blast hits to 1 proteins in 1 species: Archae - 0%3B Bacteria - 0%3B Metazoa - 0%3B Fungi - 0%3B Plants - 1%3B Viruses - 0%3B Other Eukaryotes - 0 (source: NCBI BLink). [Source:TAIR%3BAcc:AT2G13430]	2.49055	5.61993
591	AT1G15825	hydroxyproline-rich glycoprotein family protein [Source:TAIR%3BAcc:AT1G15825]	2.49055	5.61993
592	AT4G00070	RING/U-box superfamily protein [Source:TAIR%3BAcc:AT4G00070]	2.49055	5.61993
593	AT3G27900	Protein of unknown function (DUF1184) [Source:TAIR%3BAcc:AT3G27900]	2.49055	5.61993
594	AT1G26945	basic helix-loop-helix (bHLH) DNA-binding superfamily protein [Source:TAIR%3BAcc:AT1G26945]	2.49055	5.61993
595	AT3G19595	Haloacid dehalogenase-like hydrolase (HAD) superfamily protein [Source:TAIR%3BAcc:AT3G19595]	2.49055	5.61993
596	AT5G46013	unknown protein%3B LOCATED IN: endomembrane system%3B Has 30201 Blast hits to 17322 proteins in 780 species: Archae - 12%3B Bacteria - 1396%3B Metazoa - 17338%3B Fungi - 3422%3B Plants - 5037%3B Viruses - 0%3B Other Eukaryotes - 2996 (source: NCBI BLink). [Source:TAIR%3BAcc:AT5G46013]	2.49055	5.61993
597	AT5G15510	TPX2 (targeting protein for Xklp2) protein family [Source:TAIR%3BAcc:AT5G15510]	2.49055	5.61993
598	AT5G39060	transposable element gene [Source:TAIR%3BAcc:AT5G39060]	2.49055	5.61993
599	AT2G26750	alpha/beta-Hydrolases superfamily protein [Source:TAIR%3BAcc:AT2G26750]	2.49055	5.61993
600	AT5G62998	unknown protein%3B Has 30201 Blast hits to 17322 proteins in 780 species: Archae - 12%3B Bacteria - 1396%3B Metazoa - 17338%3B Fungi - 3422%3B Plants - 5037%3B Viruses - 0%3B Other Eukaryotes - 2996 (source: NCBI BLink). [Source:TAIR%3BAcc:AT5G62998]	2.49055	5.61993
601	AT3G23460	S-adenosyl-L-methionine-dependent methyltransferases superfamily protein [Source:TAIR%3BAcc:AT3G23460]	2.49055	5.61993
602	AT5G26050	Plant self-incompatibility protein S1 family [Source:TAIR%3BAcc:AT5G26050]	2.49055	5.61993
603	AT5G47500	Pectin lyase-like superfamily protein [Source:TAIR%3BAcc:AT5G47500]	2.49055	5.61993
604	AT5G48740	Leucine-rich repeat protein kinase family protein [Source:TAIR%3BAcc:AT5G48740]	2.49055	5.61993
605	AT4G03824	transposable element gene [Source:TAIR%3BAcc:AT4G03824]	2.49055	5.61993
606	AT1G64010	Serine protease inhibitor (SERPIN) family protein [Source:TAIR%3BAcc:AT1G64010]	2.49055	5.61993
607	AT1G62935	unknown protein%3B FUNCTIONS IN: molecular_function unknown%3B INVOLVED IN: biological_process unknown%3B LOCATED IN: endomembrane system%3B Has 45 Blast hits to 45 proteins in 13 species: Archae - 0%3B Bacteria - 2%3B Metazoa - 6%3B Fungi - 0%3B Plants - 8%3B Viruse /.../ Other Eukaryotes - 29 (source: NCBI BLink). [Source:TAIR%3BAcc:AT1G62935]	2.49055	5.61993
608	AT1G43650	nodulin MtN21 /EamA-like transporter family protein [Source:TAIR%3BAcc:AT1G43650]	2.49055	5.61993
609	AT4G08860	transposable element gene [Source:TAIR%3BAcc:AT4G08860]	2.49055	5.61993
610	ATMG00450	hypothetical protein [Source:TAIR%3BAcc:ATMG00450]	2.49055	5.61993
611	ATCG00460	Chloroplast encoded tRNA-Met gene. [Source:TAIR%3BAcc:ATCG00460]	2.49055	5.61993
612	AT1G75580	SAUR-like auxin-responsive protein family [Source:TAIR%3BAcc:AT1G75580]	2.49055	5.61993
613	AT3G17640	Leucine-rich repeat (LRR) family protein [Source:TAIR%3BAcc:AT3G17640]	2.49055	5.61993
614	AT3G05820	invertase H [Source:TAIR%3BAcc:AT3G05820]	2.49055	5.61993
615	AT3G49950	GRAS family transcription factor [Source:TAIR%3BAcc:AT3G49950]	2.49055	5.61993
616	AT5G39120	RmlC-like cupins superfamily protein [Source:TAIR%3BAcc:AT5G39120]	2.49055	5.61993
617	AT5G28800	unknown protein%3B Has 1 Blast hits to 1 proteins in 1 species: Archae - 0%3B Bacteria - 0%3B Metazoa - 0%3B Fungi - 0%3B Plants - 1%3B Viruses - 0%3B Other Eukaryotes - 0 (source: NCBI BLink). [Source:TAIR%3BAcc:AT5G28800]	2.49055	5.61993
618	AT3G20180	Copper transport protein family [Source:TAIR%3BAcc:AT3G20180]	2.49055	5.61993
619	AT3G42256	transposable element gene [Source:TAIR%3BAcc:AT3G42256]	2.49055	5.61993
620	AT4G12540	unknown protein%3B Has 29 Blast hits to 26 proteins in 11 species: Archae - 2%3B Bacteria - 0%3B Metazoa - 0%3B Fungi - 0%3B Plants - 27%3B Viruses - 0%3B Other Eukaryotes - 0 (source: NCBI BLink). [Source:TAIR%3BAcc:AT4G12540]	2.49055	5.61993
621	AT4G02950	Ubiquitin family protein [Source:TAIR%3BAcc:AT4G02950]	2.49055	5.61993
622	AT2G11300	transposable element gene [Source:TAIR%3BAcc:AT2G11300]	2.49055	5.61993
623	AT1G49870	unknown protein%3B LOCATED IN: chloroplast%3B EXPRESSED IN: 10 plant structures%3B EXPRESSED DURING: F mature embryo stage%2C petal differentiation and expansion stage%2C E expanded cotyledon stage%2C D bilateral stage%3B Has 6518 Blast hits to 5022 proteins in 5 /.../cies: Archae - 49%3B Bacteria - 635%3B Metazoa - 3264%3B Fungi - 379%3B Plants - 242%3B Viruses - 9%3B Other Eukaryotes - 1940 (so…	2.49055	5.61993
624	AT3G21800	UDP-glucosyl transferase 71B8 [Source:TAIR%3BAcc:AT3G21800]	2.49055	5.61993
625	AT5G48690	CONTAINS InterPro DOMAIN/s: Ubiquitin-associated/translation elongation factor EF1B%2C N-terminal%2C eukaryote (InterPro:IPR015940)%2C PUB domain (InterPro:IPR018997)%2C PUG domain (InterPro:IPR006567)%2C UBA-like (InterPro:IPR009060)%3B BEST Arabidopsis thalia /.../tein match is: ubiquitin-associated (UBA)/TS-N domain-containing protein (TAIR:AT1G04850.1)%3B Has 7001 Blast hits to 5165 proteins …	2.49055	5.61993
626	AT2G35700	ERF family protein 38 [Source:TAIR%3BAcc:AT2G35700]	2.49055	5.61993
627	AT1G53140	Dynamin related protein 5A [Source:TAIR%3BAcc:AT1G53140]	2.49055	5.61993
628	AT5G35420	transposable element gene [Source:TAIR%3BAcc:AT5G35420]	2.49055	5.61993
629	AT2G19980	CAP (Cysteine-rich secretory proteins%2C Antigen 5%2C and Pathogenesis-related 1 protein) superfamily protein [Source:TAIR%3BAcc:AT2G19980]	2.49055	5.61993
630	AT5G53680	RNA-binding (RRM/RBD/RNP motifs) family protein [Source:TAIR%3BAcc:AT5G53680]	2.49055	5.61993
631	AT5G11320	Flavin-binding monooxygenase family protein [Source:TAIR%3BAcc:AT5G11320]	2.49055	5.61993
632	AT5G44578	unknown protein%3B FUNCTIONS IN: molecular_function unknown%3B INVOLVED IN: biological_process unknown%3B LOCATED IN: endomembrane system%3B Has 15 Blast hits to 15 proteins in 2 species: Archae - 0%3B Bacteria - 0%3B Metazoa - 0%3B Fungi - 0%3B Plants - 15%3B Viruse /.../ Other Eukaryotes - 0 (source: NCBI BLink). [Source:TAIR%3BAcc:AT5G44578]	2.49055	5.61993
633	AT4G02700	sulfate transporter 3%3B2 [Source:TAIR%3BAcc:AT4G02700]	2.49055	5.61993
634	AT1G06690	NAD(P)-linked oxidoreductase superfamily protein [Source:TAIR%3BAcc:AT1G06690]	2.48804	5.61015
635	AT3G52970	cytochrome P450%2C family 76%2C subfamily G%2C polypeptide 1 [Source:TAIR%3BAcc:AT3G52970]	2.47354	5.55405
636	AT5G46520	Disease resistance protein (TIR-NBS-LRR class) family [Source:TAIR%3BAcc:AT5G46520]	2.46532	5.52249
637	AT5G53880	unknown protein%3B FUNCTIONS IN: molecular_function unknown%3B INVOLVED IN: biological_process unknown%3B LOCATED IN: mitochondrion%2C plasma membrane%3B EXPRESSED IN: 23 plant structures%3B EXPRESSED DURING: 13 growth stages%3B Has 30201 Blast hits to 17322 prot /.../n 780 species: Archae - 12%3B Bacteria - 1396%3B Metazoa - 17338%3B Fungi - 3422%3B Plants - 5037%3B Viruses - 0%3B Other Eukaryot…	2.45803	5.49465
638	AT1G44542	Cyclase family protein [Source:TAIR%3BAcc:AT1G44542]	2.45534	5.4844
639	AT1G67500	recovery protein 3 [Source:TAIR%3BAcc:AT1G67500]	2.45468	5.48192
640	AT1G14440	homeobox protein 31 [Source:TAIR%3BAcc:AT1G14440]	2.45151	5.4699
641	AT3G47220	phosphatidylinositol-speciwc phospholipase C9 [Source:TAIR%3BAcc:AT3G47220]	2.45151	5.4699
642	AT3G26940	Protein kinase superfamily protein [Source:TAIR%3BAcc:AT3G26940]	2.45151	5.4699
643	AT1G23380	KNOTTED1-like homeobox gene 6 [Source:TAIR%3BAcc:AT1G23380]	2.45151	5.4699
644	AT1G24070	cellulose synthase-like A10 [Source:TAIR%3BAcc:AT1G24070]	2.44037	5.42782
645	AT2G43535	Scorpion toxin-like knottin superfamily protein [Source:TAIR%3BAcc:AT2G43535]	2.42623	5.37489
646	AT3G43920	dicer-like 3 [Source:TAIR%3BAcc:AT3G43920]	2.4235	5.36471
647	AT1G80240	Protein of unknown function%2C DUF642 [Source:TAIR%3BAcc:AT1G80240]	2.4235	5.36471
648	AT1G26240	Proline-rich extensin-like family protein [Source:TAIR%3BAcc:AT1G26240]	2.4235	5.36471
649	AT1G66620	Protein with RING/U-box and TRAF-like domains [Source:TAIR%3BAcc:AT1G66620]	2.4235	5.36471
650	AT5G41860	unknown protein%3B Has 1807 Blast hits to 1807 proteins in 277 species: Archae - 0%3B Bacteria - 0%3B Metazoa - 736%3B Fungi - 347%3B Plants - 385%3B Viruses - 0%3B Other Eukaryotes - 339 (source: NCBI BLink). [Source:TAIR%3BAcc:AT5G41860]	2.41576	5.33602
651	AT1G12390	Cornichon family protein [Source:TAIR%3BAcc:AT1G12390]	2.41046	5.31644
652	AT4G13390	Proline-rich extensin-like family protein [Source:TAIR%3BAcc:AT4G13390]	2.40643	5.30159
653	AT1G05950	unknown protein%3B Has 50 Blast hits to 45 proteins in 14 species: Archae - 5%3B Bacteria - 0%3B Metazoa - 4%3B Fungi - 0%3B Plants - 34%3B Viruses - 0%3B Other Eukaryotes - 7 (source: NCBI BLink). [Source:TAIR%3BAcc:AT1G05950]	2.40643	5.30159
654	AT5G56910	Proteinase inhibitor I25%2C cystatin%2C conserved region [Source:TAIR%3BAcc:AT5G56910]	2.39094	5.24501
655	AT1G77310	BEST Arabidopsis thaliana protein match is: wound-responsive family protein (TAIR:AT1G21610.1)%3B Has 493 Blast hits to 482 proteins in 163 species: Archae - 0%3B Bacteria - 100%3B Metazoa - 172%3B Fungi - 66%3B Plants - 65%3B Viruses - 7%3B Other Eukaryotes - 83 /.../ce: NCBI BLink). [Source:TAIR%3BAcc:AT1G77310]	2.38666	5.22946
656	AT2G07725	Ribosomal L5P family protein [Source:TAIR%3BAcc:AT2G07725]	2.38666	5.22946
657	AT5G58390	Peroxidase superfamily protein [Source:TAIR%3BAcc:AT5G58390]	2.38612	5.2275
658	AT2G25940	alpha-vacuolar processing enzyme [Source:TAIR%3BAcc:AT2G25940]	2.38528	5.22445
659	AT1G17030	unknown protein%3B FUNCTIONS IN: molecular_function unknown%3B INVOLVED IN: biological_process unknown%3B LOCATED IN: endomembrane system%3B BEST Arabidopsis thaliana protein match is: unknown protein (TAIR:AT2G47010.2)%3B Has 70 Blast hits to 70 proteins in /.../cies: Archae - 0%3B Bacteria - 0%3B Metazoa - 0%3B Fungi - 0%3B Plants - 69%3B Viruses - 0%3B Other Eukaryotes - 1 (source: NCBI BLink)…	2.38233	5.21378
660	AT4G18425	Protein of unknown function (DUF679) [Source:TAIR%3BAcc:AT4G18425]	2.38136	5.21028
661	AT5G43050	Protein of unknown function (DUF565) [Source:TAIR%3BAcc:AT5G43050]	2.37496	5.1872
662	AT1G09040	unknown protein%3B FUNCTIONS IN: molecular_function unknown%3B INVOLVED IN: biological_process unknown%3B LOCATED IN: membrane%3B EXPRESSED IN: leaf%3B BEST Arabidopsis thaliana protein match is: unknown protein (TAIR:AT1G09050.1)%3B Has 614 Blast hits to 567 p /.../s in 104 species: Archae - 2%3B Bacteria - 12%3B Metazoa - 344%3B Fungi - 31%3B Plants - 81%3B Viruses - 0%3B Other Eukaryotes - 144…	2.36846	5.16389
663	AT1G77360	Tetratricopeptide repeat (TPR)-like superfamily protein [Source:TAIR%3BAcc:AT1G77360]	2.36798	5.16217
664	AT5G02580	Plant protein 1589 of unknown function [Source:TAIR%3BAcc:AT5G02580]	2.36352	5.14623
665	AT1G19080	GINS complex protein [Source:TAIR%3BAcc:AT1G19080]	2.36352	5.14623
666	AT4G39180	Sec14p-like phosphatidylinositol transfer family protein [Source:TAIR%3BAcc:AT4G39180]	2.35234	5.10651
667	AT4G23140	cysteine-rich RLK (RECEPTOR-like protein kinase) 6 [Source:TAIR%3BAcc:AT4G23140]	2.3509	5.10141
668	AT4G15620	Uncharacterised protein family (UPF0497) [Source:TAIR%3BAcc:AT4G15620]	2.34933	5.09589
669	AT5G55896	transposable element gene [Source:TAIR%3BAcc:AT5G55896]	2.33936	5.06077
670	AT2G17260	glutamate receptor 2 [Source:TAIR%3BAcc:AT2G17260]	2.33604	5.04913
671	AT1G24520	homolog of Brassica campestris pollen protein 1 [Source:TAIR%3BAcc:AT1G24520]	2.33604	5.04913
672	AT1G63300	Myosin heavy chain-related protein [Source:TAIR%3BAcc:AT1G63300]	2.33604	5.04913
673	AT1G80050	adenine phosphoribosyl transferase 2 [Source:TAIR%3BAcc:AT1G80050]	2.33604	5.04913
674	AT5G61620	myb-like transcription factor family protein [Source:TAIR%3BAcc:AT5G61620]	2.33604	5.04913
675	AT5G40030	Protein kinase superfamily protein [Source:TAIR%3BAcc:AT5G40030]	2.33604	5.04913
676	AT4G24974	Plant self-incompatibility protein S1 family [Source:TAIR%3BAcc:AT4G24974]	2.33604	5.04913
677	AT1G18320	Mitochondrial import inner membrane translocase subunit Tim17/Tim22/Tim23 family protein [Source:TAIR%3BAcc:AT1G18320]	2.33604	5.04913
678	AT5G10570	basic helix-loop-helix (bHLH) DNA-binding superfamily protein [Source:TAIR%3BAcc:AT5G10570]	2.33604	5.04913
679	AT1G73870	B-box type zinc finger protein with CCT domain [Source:TAIR%3BAcc:AT1G73870]	2.33604	5.04913
680	AT3G47543	unknown protein%3B Has 30201 Blast hits to 17322 proteins in 780 species: Archae - 12%3B Bacteria - 1396%3B Metazoa - 17338%3B Fungi - 3422%3B Plants - 5037%3B Viruses - 0%3B Other Eukaryotes - 2996 (source: NCBI BLink). [Source:TAIR%3BAcc:AT3G47543]	2.33604	5.04913
681	AT4G09920	FBD%2C F-box and Leucine Rich Repeat domains containing protein [Source:TAIR%3BAcc:AT4G09920]	2.33604	5.04913
682	AT4G14226	unknown protein%3B Has 30201 Blast hits to 17322 proteins in 780 species: Archae - 12%3B Bacteria - 1396%3B Metazoa - 17338%3B Fungi - 3422%3B Plants - 5037%3B Viruses - 0%3B Other Eukaryotes - 2996 (source: NCBI BLink). [Source:TAIR%3BAcc:AT4G14226]	2.33604	5.04913
683	AT4G19095	unknown protein%3B Has 30201 Blast hits to 17322 proteins in 780 species: Archae - 12%3B Bacteria - 1396%3B Metazoa - 17338%3B Fungi - 3422%3B Plants - 5037%3B Viruses - 0%3B Other Eukaryotes - 2996 (source: NCBI BLink). [Source:TAIR%3BAcc:AT4G19095]	2.33604	5.04913
684	AT1G68610	PLANT CADMIUM RESISTANCE 11 [Source:TAIR%3BAcc:AT1G68610]	2.33604	5.04913
685	AT4G33400	Vacuolar import/degradation%2C Vid27-related protein [Source:TAIR%3BAcc:AT4G33400]	2.33604	5.04913
686	AT2G21490	dehydrin LEA [Source:TAIR%3BAcc:AT2G21490]	2.33604	5.04913
687	AT5G50175	unknown protein%3B FUNCTIONS IN: molecular_function unknown%3B INVOLVED IN: biological_process unknown%3B LOCATED IN: endomembrane system%3B BEST Arabidopsis thaliana protein match is: unknown protein (TAIR:AT4G03600.1)%3B Has 43 Blast hits to 43 proteins in /.../ies: Archae - 0%3B Bacteria - 0%3B Metazoa - 0%3B Fungi - 0%3B Plants - 43%3B Viruses - 0%3B Other Eukaryotes - 0 (source: NCBI BLink).…	2.33604	5.04913
688	AT1G15550	gibberellin 3-oxidase 1 [Source:TAIR%3BAcc:AT1G15550]	2.33604	5.04913
689	AT2G19970	CAP (Cysteine-rich secretory proteins%2C Antigen 5%2C and Pathogenesis-related 1 protein) superfamily protein [Source:TAIR%3BAcc:AT2G19970]	2.33604	5.04913
690	AT3G44050	P-loop containing nucleoside triphosphate hydrolases superfamily protein [Source:TAIR%3BAcc:AT3G44050]	2.33604	5.04913
691	AT3G45940	Glycosyl hydrolases family 31 protein [Source:TAIR%3BAcc:AT3G45940]	2.33604	5.04913
692	AT1G66380	myb domain protein 114 [Source:TAIR%3BAcc:AT1G66380]	2.33604	5.04913
693	AT2G23700	Protein of unknown function%2C DUF547 [Source:TAIR%3BAcc:AT2G23700]	2.33604	5.04913
694	AT1G15830	unknown protein%3B Has 165982 Blast hits to 57214 proteins in 2459 species: Archae - 263%3B Bacteria - 44622%3B Metazoa - 55751%3B Fungi - 10656%3B Plants - 17613%3B Viruses - 2527%3B Other Eukaryotes - 34550 (source: NCBI BLink). [Source:TAIR%3BAcc:AT1G15830]	2.33604	5.04913
695	AT2G35740	nositol transporter 3 [Source:TAIR%3BAcc:AT2G35740]	2.33604	5.04913
696	AT3G12870	unknown protein%3B BEST Arabidopsis thaliana protein match is: unknown protein (TAIR:AT5G56120.1)%3B Has 70 Blast hits to 70 proteins in 12 species: Archae - 0%3B Bacteria - 0%3B Metazoa - 0%3B Fungi - 0%3B Plants - 70%3B Viruses - 0%3B Other Eukaryotes - 0 (source /.../ BLink). [Source:TAIR%3BAcc:AT3G12870]	2.33604	5.04913
697	AT3G10180	P-loop containing nucleoside triphosphate hydrolases superfamily protein [Source:TAIR%3BAcc:AT3G10180]	2.33604	5.04913
698	AT1G66780	MATE efflux family protein [Source:TAIR%3BAcc:AT1G66780]	2.33604	5.04913
699	AT1G26400	FAD-binding Berberine family protein [Source:TAIR%3BAcc:AT1G26400]	2.33604	5.04913
700	AT2G01660	plasmodesmata-located protein 6 [Source:TAIR%3BAcc:AT2G01660]	2.33604	5.04913
701	AT5G27230	Frigida-like protein [Source:TAIR%3BAcc:AT5G27230]	2.33604	5.04913
702	AT3G02242	unknown protein%3B FUNCTIONS IN: molecular_function unknown%3B INVOLVED IN: biological_process unknown%3B LOCATED IN: endomembrane system%3B BEST Arabidopsis thaliana protein match is: unknown protein (TAIR:AT3G02240.1)%3B Has 30201 Blast hits to 17322 protei /.../780 species: Archae - 12%3B Bacteria - 1396%3B Metazoa - 17338%3B Fungi - 3422%3B Plants - 5037%3B Viruses - 0%3B Other Eukaryotes - 2…	2.33604	5.04913
703	AT1G61760	Late embryogenesis abundant (LEA) hydroxyproline-rich glycoprotein family [Source:TAIR%3BAcc:AT1G61760]	2.33604	5.04913
704	AT5G25370	phospholipase D alpha 3 [Source:TAIR%3BAcc:AT5G25370]	2.33604	5.04913
705	AT3G50410	OBF binding protein 1 [Source:TAIR%3BAcc:AT3G50410]	2.33604	5.04913
706	AT5G24330	ARABIDOPSIS TRITHORAX-RELATED PROTEIN 6 [Source:TAIR%3BAcc:AT5G24330]	2.33604	5.04913
707	AT2G31940	unknown protein%3B INVOLVED IN: biological_process unknown%3B LOCATED IN: endomembrane system%3B EXPRESSED IN: 16 plant structures%3B EXPRESSED DURING: 6 growth stages%3B BEST Arabidopsis thaliana protein match is: unknown protein (TAIR:AT5G19875.1)%3B Has 227 /.../hits to 227 proteins in 13 species: Archae - 0%3B Bacteria - 0%3B Metazoa - 0%3B Fungi - 0%3B Plants - 227%3B Viruses - 0%3B Other Eu…	2.33604	5.04913
708	AT5G19530	S-adenosyl-L-methionine-dependent methyltransferases superfamily protein [Source:TAIR%3BAcc:AT5G19530]	2.33604	5.04913
709	AT1G18370	ATP binding microtubule motor family protein [Source:TAIR%3BAcc:AT1G18370]	2.33604	5.04913
710	AT5G39860	basic helix-loop-helix (bHLH) DNA-binding family protein [Source:TAIR%3BAcc:AT5G39860]	2.33604	5.04913
711	AT5G41390	PLAC8 family protein [Source:TAIR%3BAcc:AT5G41390]	2.33604	5.04913
712	AT1G49310	unknown protein%3B FUNCTIONS IN: molecular_function unknown%3B INVOLVED IN: biological_process unknown%3B LOCATED IN: endomembrane system%3B EXPRESSED IN: 9 plant structures%3B EXPRESSED DURING: LP.04 four leaves visible%2C petal differentiation and expansion s /.../Has 11 Blast hits to 11 proteins in 6 species: Archae - 0%3B Bacteria - 0%3B Metazoa - 0%3B Fungi - 0%3B Plants - 11%3B Viruses - 0%…	2.33604	5.04913
713	AT1G04050	homolog of SU(var)3-9 1 [Source:TAIR%3BAcc:AT1G04050]	2.33604	5.04913
714	AT5G07690	myb domain protein 29 [Source:TAIR%3BAcc:AT5G07690]	2.33604	5.04913
715	AT1G35730	pumilio 9 [Source:TAIR%3BAcc:AT1G35730]	2.33604	5.04913
716	AT1G68360	C2H2 and C2HC zinc fingers superfamily protein [Source:TAIR%3BAcc:AT1G68360]	2.33604	5.04913
717	AT1G35530	DEAD/DEAH box RNA helicase family protein [Source:TAIR%3BAcc:AT1G35530]	2.33604	5.04913
718	AT2G25270	unknown protein%3B LOCATED IN: plasma membrane%3B EXPRESSED IN: 18 plant structures%3B EXPRESSED DURING: 13 growth stages%3B BEST Arabidopsis thaliana protein match is: unknown protein (TAIR:AT2G12400.1)%3B Has 35333 Blast hits to 34131 proteins in 2444 speci /.../chae - 798%3B Bacteria - 22429%3B Metazoa - 974%3B Fungi - 991%3B Plants - 531%3B Viruses - 0%3B Other Eukaryotes - 9610 (source: NCBI…	2.33604	5.04913
719	AT3G22360	alternative oxidase 1B [Source:TAIR%3BAcc:AT3G22360]	2.33604	5.04913
720	AT2G24070	Family of unknown function (DUF566) [Source:TAIR%3BAcc:AT2G24070]	2.33604	5.04913
721	AT1G05370	Sec14p-like phosphatidylinositol transfer family protein [Source:TAIR%3BAcc:AT1G05370]	2.33604	5.04913
722	AT1G09410	pentatricopeptide (PPR) repeat-containing protein [Source:TAIR%3BAcc:AT1G09410]	2.33604	5.04913
723	AT5G54550	Protein of unknown function (DUF295) [Source:TAIR%3BAcc:AT5G54550]	2.33604	5.04913
724	AT2G42955	unknown protein%3B BEST Arabidopsis thaliana protein match is: unknown protein (TAIR:AT2G30615.1)%3B Has 60 Blast hits to 45 proteins in 3 species: Archae - 0%3B Bacteria - 0%3B Metazoa - 0%3B Fungi - 0%3B Plants - 60%3B Viruses - 0%3B Other Eukaryotes - 0 (source: /.../BLink). [Source:TAIR%3BAcc:AT2G42955]	2.33604	5.04913
725	AT4G00380	XH/XS domain-containing protein [Source:TAIR%3BAcc:AT4G00380]	2.33604	5.04913
726	AT4G34970	actin depolymerizing factor 9 [Source:TAIR%3BAcc:AT4G34970]	2.33604	5.04913
727	AT3G59270	FBD-like domain family protein [Source:TAIR%3BAcc:AT3G59270]	2.33604	5.04913
728	AT4G02800	unknown protein%3B FUNCTIONS IN: molecular_function unknown%3B INVOLVED IN: biological_process unknown%3B LOCATED IN: chloroplast%3B EXPRESSED IN: 16 plant structures%3B EXPRESSED DURING: 9 growth stages%3B BEST Arabidopsis thaliana protein match is: unknown pr /.../(TAIR:AT5G01970.1)%3B Has 3209 Blast hits to 2720 proteins in 308 species: Archae - 13%3B Bacteria - 213%3B Metazoa - 1207%3B Fungi …	2.33604	5.04913
729	AT1G04330	unknown protein%3B FUNCTIONS IN: molecular_function unknown%3B INVOLVED IN: biological_process unknown%3B LOCATED IN: chloroplast%3B BEST Arabidopsis thaliana protein match is: unknown protein (TAIR:AT3G23170.1)%3B Has 74 Blast hits to 74 proteins in 6 specie /.../hae - 0%3B Bacteria - 0%3B Metazoa - 0%3B Fungi - 0%3B Plants - 74%3B Viruses - 0%3B Other Eukaryotes - 0 (source: NCBI BLink). [Sourc…	2.33604	5.04913
730	AT2G30900	TRICHOME BIREFRINGENCE-LIKE 43 [Source:TAIR%3BAcc:AT2G30900]	2.33604	5.04913
731	AT4G25990	CCT motif family protein [Source:TAIR%3BAcc:AT4G25990]	2.33604	5.04913
732	AT5G10310	unknown protein%3B FUNCTIONS IN: molecular_function unknown%3B INVOLVED IN: biological_process unknown%3B LOCATED IN: endomembrane system%3B EXPRESSED IN: 17 plant structures%3B EXPRESSED DURING: 10 growth stages%3B BEST Arabidopsis thaliana protein match is: u /.../ protein (TAIR:AT3G13898.1)%3B Has 1807 Blast hits to 1807 proteins in 277 species: Archae - 0%3B Bacteria - 0%3B Metazoa - 736%3B F…	2.33604	5.04913
733	AT1G68380	Core-2/I-branching beta-1%2C6-N-acetylglucosaminyltransferase family protein [Source:TAIR%3BAcc:AT1G68380]	2.31332	4.97024
734	AT3G15590	Tetratricopeptide repeat (TPR)-like superfamily protein [Source:TAIR%3BAcc:AT3G15590]	2.31211	4.96609
735	AT1G55550	P-loop containing nucleoside triphosphate hydrolases superfamily protein [Source:TAIR%3BAcc:AT1G55550]	2.30566	4.94394
736	AT3G28150	TRICHOME BIREFRINGENCE-LIKE 22 [Source:TAIR%3BAcc:AT3G28150]	2.29539	4.90888
737	AT5G26220	ChaC-like family protein [Source:TAIR%3BAcc:AT5G26220]	2.28089	4.85979
738	AT3G18010	WUSCHEL related homeobox 1 [Source:TAIR%3BAcc:AT3G18010]	2.27464	4.83875
739	AT1G66590	cytochrome c oxidase 19-1 [Source:TAIR%3BAcc:AT1G66590]	2.2698	4.82257
740	AT2G32160	S-adenosyl-L-methionine-dependent methyltransferases superfamily protein [Source:TAIR%3BAcc:AT2G32160]	2.26286	4.79941
741	AT5G22794	FUNCTIONS IN: molecular_function unknown%3B INVOLVED IN: biological_process unknown%3B LOCATED IN: cellular_component unknown%3B BEST Arabidopsis thaliana protein match is: Tetratricopeptide repeat (TPR)-like superfamily protein (TAIR:AT1G04770.1)%3B Has 13 /.../t hits to 132 proteins in 14 species: Archae - 0%3B Bacteria - 0%3B Metazoa - 0%3B Fungi - 0%3B Plants - 132%3B Viruses - 0%3B Other Euk…	2.26204	4.79668
742	AT5G07660	structural maintenance of chromosomes 6A [Source:TAIR%3BAcc:AT5G07660]	2.26204	4.79668
743	AT3G22880	DNA repair (Rad51) family protein [Source:TAIR%3BAcc:AT3G22880]	2.25357	4.76863
744	AT3G53480	pleiotropic drug resistance 9 [Source:TAIR%3BAcc:AT3G53480]	2.25357	4.76863
745	AT2G41850	polygalacturonase abscission zone A. thaliana [Source:TAIR%3BAcc:AT2G41850]	2.24363	4.73588
746	AT3G21420	2-oxoglutarate (2OG) and Fe(II)-dependent oxygenase superfamily protein [Source:TAIR%3BAcc:AT3G21420]	2.24293	4.73356
747	AT1G68470	Exostosin family protein [Source:TAIR%3BAcc:AT1G68470]	2.24293	4.73356
748	AT5G50260	Cysteine proteinases superfamily protein [Source:TAIR%3BAcc:AT5G50260]	2.24293	4.73356
749	AT5G43730	Disease resistance protein (CC-NBS-LRR class) family [Source:TAIR%3BAcc:AT5G43730]	2.2365	4.71253
750	AT2G31141	unknown protein%3B Has 30201 Blast hits to 17322 proteins in 780 species: Archae - 12%3B Bacteria - 1396%3B Metazoa - 17338%3B Fungi - 3422%3B Plants - 5037%3B Viruses - 0%3B Other Eukaryotes - 2996 (source: NCBI BLink). [Source:TAIR%3BAcc:AT2G31141]	2.225	4.67512
751	AT5G42930	alpha/beta-Hydrolases superfamily protein [Source:TAIR%3BAcc:AT5G42930]	2.22356	4.67045
752	AT5G61610	Oleosin family protein [Source:TAIR%3BAcc:AT5G61610]	2.22056	4.66074
753	AT1G62262	SLAC1 homologue 4 [Source:TAIR%3BAcc:AT1G62262]	2.21051	4.62837
754	AT5G01790	unknown protein%3B FUNCTIONS IN: molecular_function unknown%3B INVOLVED IN: biological_process unknown%3B LOCATED IN: chloroplast%3B EXPRESSED IN: 19 plant structures%3B EXPRESSED DURING: 13 growth stages%3B Has 121 Blast hits to 121 proteins in 12 species: Arc /.../0%3B Bacteria - 0%3B Metazoa - 0%3B Fungi - 0%3B Plants - 121%3B Viruses - 0%3B Other Eukaryotes - 0 (source: NCBI BLink). [Source:T…	2.21051	4.62837
755	AT4G36260	Lateral root primordium (LRP) protein-related [Source:TAIR%3BAcc:AT4G36260]	2.21051	4.62837
756	AT4G05110	equilibrative nucleoside transporter 6 [Source:TAIR%3BAcc:AT4G05110]	2.21051	4.62837
757	AT4G34250	3-ketoacyl-CoA synthase 16 [Source:TAIR%3BAcc:AT4G34250]	2.21051	4.62837
758	AT1G77640	Integrase-type DNA-binding superfamily protein [Source:TAIR%3BAcc:AT1G77640]	2.21051	4.62837
759	AT5G65410	homeobox protein 25 [Source:TAIR%3BAcc:AT5G65410]	2.21051	4.62837
760	AT3G57060	binding [Source:TAIR%3BAcc:AT3G57060]	2.21051	4.62837
761	AT5G44160	C2H2-like zinc finger protein [Source:TAIR%3BAcc:AT5G44160]	2.21051	4.62837
762	AT5G46140	Protein of unknown function (DUF295) [Source:TAIR%3BAcc:AT5G46140]	2.21051	4.62837
763	AT1G29590	Eukaryotic initiation factor 4E protein [Source:TAIR%3BAcc:AT1G29590]	2.21051	4.62837
764	AT3G46650	UDP-Glycosyltransferase superfamily protein [Source:TAIR%3BAcc:AT3G46650]	2.21051	4.62837
765	AT2G47930	arabinogalactan protein 26 [Source:TAIR%3BAcc:AT2G47930]	2.21051	4.62837
766	AT2G44830	Protein kinase superfamily protein [Source:TAIR%3BAcc:AT2G44830]	2.19402	4.57578
767	AT5G14830	transposable element gene [Source:TAIR%3BAcc:AT5G14830]	2.19019	4.56364
768	AT5G51795	DNA/RNA-binding protein Kin17%2C conserved region [Source:TAIR%3BAcc:AT5G51795]	2.18403	4.54422
769	AT4G04990	Protein of unknown function (DUF761) [Source:TAIR%3BAcc:AT4G04990]	2.17254	4.50816
770	AT5G56780	effector of transcription2 [Source:TAIR%3BAcc:AT5G56780]	2.17254	4.50816
771	AT1G33770	Protein kinase superfamily protein [Source:TAIR%3BAcc:AT1G33770]	2.16611	4.48812
772	AT3G53232	ROTUNDIFOLIA like 1 [Source:TAIR%3BAcc:AT3G53232]	2.15916	4.46654
773	AT1G09680	Pentatricopeptide repeat (PPR) superfamily protein [Source:TAIR%3BAcc:AT1G09680]	2.1542	4.45121
774	AT3G45730	unknown protein%3B Has 3 Blast hits to 3 proteins in 1 species: Archae - 0%3B Bacteria - 0%3B Metazoa - 0%3B Fungi - 0%3B Plants - 3%3B Viruses - 0%3B Other Eukaryotes - 0 (source: NCBI BLink). [Source:TAIR%3BAcc:AT3G45730]	2.15112	4.44172
775	AT5G20940	Glycosyl hydrolase family protein [Source:TAIR%3BAcc:AT5G20940]	2.14841	4.43339
776	AT5G04190	phytochrome kinase substrate 4 [Source:TAIR%3BAcc:AT5G04190]	2.14339	4.41799
777	AT1G44608	unknown protein%3B CONTAINS InterPro DOMAIN/s: Protein of unknown function DUF740 (InterPro:IPR008004)%3B BEST Arabidopsis thaliana protein match is: unknown protein (TAIR:AT1G21830.1)%3B Has 49 Blast hits to 49 proteins in 12 species: Archae - 0%3B Bacteri /.../ Metazoa - 0%3B Fungi - 0%3B Plants - 49%3B Viruses - 0%3B Other Eukaryotes - 0 (source: NCBI BLink). [Source:TAIR%3BAcc:AT1G44608]	2.14339	4.41799
778	AT1G58170	Disease resistance-responsive (dirigent-like protein) family protein [Source:TAIR%3BAcc:AT1G58170]	2.14339	4.41799
779	AT1G55390	Cysteine/Histidine-rich C1 domain family protein [Source:TAIR%3BAcc:AT1G55390]	2.14339	4.41799
780	AT1G04600	myosin XI A [Source:TAIR%3BAcc:AT1G04600]	2.14339	4.41799
781	AT5G10140	K-box region and MADS-box transcription factor family protein [Source:TAIR%3BAcc:AT5G10140]	2.14339	4.41799
782	AT5G63750	RING/U-box superfamily protein [Source:TAIR%3BAcc:AT5G63750]	2.14339	4.41799
783	AT1G56020	unknown protein%3B BEST Arabidopsis thaliana protein match is: unknown protein (TAIR:AT3G12970.1)%3B Has 3011 Blast hits to 958 proteins in 192 species: Archae - 0%3B Bacteria - 193%3B Metazoa - 479%3B Fungi - 286%3B Plants - 158%3B Viruses - 8%3B Other Eukaryotes /.../ (source: NCBI BLink). [Source:TAIR%3BAcc:AT1G56020]	2.14339	4.41799
784	AT5G22810	GDSL-like Lipase/Acylhydrolase superfamily protein [Source:TAIR%3BAcc:AT5G22810]	2.14339	4.41799
785	AT1G65910	NAC domain containing protein 28 [Source:TAIR%3BAcc:AT1G65910]	2.14339	4.41799
786	AT2G42150	DNA-binding bromodomain-containing protein [Source:TAIR%3BAcc:AT2G42150]	2.14339	4.41799
787	AT4G25480	dehydration response element B1A [Source:TAIR%3BAcc:AT4G25480]	2.14339	4.41799
788	AT5G03710	unknown protein%3B Has 416500 Blast hits to 48146 proteins in 2280 species: Archae - 1297%3B Bacteria - 27453%3B Metazoa - 153504%3B Fungi - 46991%3B Plants - 20421%3B Viruses - 6609%3B Other Eukaryotes - 160225 (source: NCBI BLink). [Source:TAIR%3BAcc:AT5G03710]	2.14339	4.41799
789	AT5G16190	cellulose synthase like A11 [Source:TAIR%3BAcc:AT5G16190]	2.14339	4.41799
790	AT2G27229	Pentatricopeptide repeat (PPR) superfamily protein [Source:TAIR%3BAcc:AT2G27229]	2.14339	4.41799
791	AT5G57320	villin%2C putative [Source:TAIR%3BAcc:AT5G57320]	2.14339	4.41799
792	AT2G20240	Protein of unknown function (DUF3741) [Source:TAIR%3BAcc:AT2G20240]	2.14339	4.41799
793	AT3G28570	P-loop containing nucleoside triphosphate hydrolases superfamily protein [Source:TAIR%3BAcc:AT3G28570]	2.14339	4.41799
794	AT3G20015	Eukaryotic aspartyl protease family protein [Source:TAIR%3BAcc:AT3G20015]	2.14339	4.41799
795	AT1G01900	subtilase family protein [Source:TAIR%3BAcc:AT1G01900]	2.14339	4.41799
796	AT4G16960	Disease resistance protein (TIR-NBS-LRR class) family [Source:TAIR%3BAcc:AT4G16960]	2.13749	4.39996
797	AT3G14172	FUNCTIONS IN: molecular_function unknown%3B INVOLVED IN: biological_process unknown%3B LOCATED IN: cellular_component unknown%3B BEST Arabidopsis thaliana protein match is: COP1-interacting protein-related (TAIR:AT1G72410.1)%3B Has 30201 Blast hits to 17322 /.../ins in 780 species: Archae - 12%3B Bacteria - 1396%3B Metazoa - 17338%3B Fungi - 3422%3B Plants - 5037%3B Viruses - 0%3B Other Eukaryote…	2.1325	4.38477
798	AT1G52290	Protein kinase superfamily protein [Source:TAIR%3BAcc:AT1G52290]	2.1325	4.38477
799	AT3G48670	XH/XS domain-containing protein [Source:TAIR%3BAcc:AT3G48670]	2.12959	4.37592
800	AT5G37180	sucrose synthase 5 [Source:TAIR%3BAcc:AT5G37180]	2.12793	4.37089
801	AT1G79400	cation/H+ exchanger 2 [Source:TAIR%3BAcc:AT1G79400]	2.11364	4.32783
802	AT2G19110	heavy metal atpase 4 [Source:TAIR%3BAcc:AT2G19110]	2.11364	4.32783
803	AT1G65541	unknown protein%3B Has 30201 Blast hits to 17322 proteins in 780 species: Archae - 12%3B Bacteria - 1396%3B Metazoa - 17338%3B Fungi - 3422%3B Plants - 5037%3B Viruses - 0%3B Other Eukaryotes - 2996 (source: NCBI BLink). [Source:TAIR%3BAcc:AT1G65541]	2.11364	4.32783
804	AT2G07727	Di-haem cytochrome%2C transmembrane%3BCytochrome b/b6%2C C-terminal [Source:TAIR%3BAcc:AT2G07727]	2.10655	4.30661
805	AT5G66400	Dehydrin family protein [Source:TAIR%3BAcc:AT5G66400]	2.10574	4.30418
806	AT5G47800	Phototropic-responsive NPH3 family protein [Source:TAIR%3BAcc:AT5G47800]	2.10157	4.29176
807	AT5G59770	Protein-tyrosine phosphatase-like%2C PTPLA [Source:TAIR%3BAcc:AT5G59770]	2.10022	4.28776
808	AT4G23670	Polyketide cyclase/dehydrase and lipid transport superfamily protein [Source:TAIR%3BAcc:AT4G23670]	2.09593	4.27501
809	AT4G28010	Tetratricopeptide repeat (TPR)-like superfamily protein [Source:TAIR%3BAcc:AT4G28010]	2.09092	4.26021
810	AT1G30100	nine-cis-epoxycarotenoid dioxygenase 5 [Source:TAIR%3BAcc:AT1G30100]	2.09092	4.26021
811	AT1G72540	Protein kinase superfamily protein [Source:TAIR%3BAcc:AT1G72540]	2.08854	4.25317
812	AT2G01008	FUNCTIONS IN: molecular_function unknown%3B INVOLVED IN: biological_process unknown%3B LOCATED IN: cellular_component unknown%3B BEST Arabidopsis thaliana protein match is: maternal effect embryo arrest 38 (TAIR:AT3G43160.1). [Source:TAIR%3BAcc:AT2G01008]	2.08346	4.23821
813	AT5G42240	serine carboxypeptidase-like 42 [Source:TAIR%3BAcc:AT5G42240]	2.08228	4.23476
814	AT3G11220	Paxneb protein-related [Source:TAIR%3BAcc:AT3G11220]	2.07797	4.22212
815	AT2G40435	BEST Arabidopsis thaliana protein match is: transcription regulators (TAIR:AT3G56220.1)%3B Has 289 Blast hits to 289 proteins in 30 species: Archae - 0%3B Bacteria - 0%3B Metazoa - 0%3B Fungi - 0%3B Plants - 289%3B Viruses - 0%3B Other Eukaryotes - 0 (source: NCB /.../k). [Source:TAIR%3BAcc:AT2G40435]	2.07521	4.21405
816	AT1G31150	Domain of unknown function (DUF1985) [Source:TAIR%3BAcc:AT1G31150]	2.073	4.20761
817	AT3G09780	CRINKLY4 related 1 [Source:TAIR%3BAcc:AT3G09780]	2.073	4.20761
818	AT5G02750	RING/U-box superfamily protein [Source:TAIR%3BAcc:AT5G02750]	2.073	4.20761
819	AT2G34440	AGAMOUS-like 29 [Source:TAIR%3BAcc:AT2G34440]	2.073	4.20761
820	AT4G04410	transposable element gene [Source:TAIR%3BAcc:AT4G04410]	2.073	4.20761
821	AT3G17280	F-box and associated interaction domains-containing protein [Source:TAIR%3BAcc:AT3G17280]	2.073	4.20761
822	AT3G46130	myb domain protein 48 [Source:TAIR%3BAcc:AT3G46130]	2.073	4.20761
823	AT3G17180	serine carboxypeptidase-like 33 [Source:TAIR%3BAcc:AT3G17180]	2.073	4.20761
824	AT5G67200	Leucine-rich repeat protein kinase family protein [Source:TAIR%3BAcc:AT5G67200]	2.073	4.20761
825	AT2G27130	Bifunctional inhibitor/lipid-transfer protein/seed storage 2S albumin superfamily protein [Source:TAIR%3BAcc:AT2G27130]	2.073	4.20761
826	AT4G11521	Receptor-like protein kinase-related family protein [Source:TAIR%3BAcc:AT4G11521]	2.06663	4.18907
827	AT5G57830	Protein of unknown function%2C DUF593 [Source:TAIR%3BAcc:AT5G57830]	2.06539	4.18547
828	AT5G40010	AAA-ATPase 1 [Source:TAIR%3BAcc:AT5G40010]	2.0585	4.16554
829	AT1G12110	nitrate transporter 1.1 [Source:TAIR%3BAcc:AT1G12110]	2.05299	4.14966
830	AT5G38350	Disease resistance protein (NBS-LRR class) family [Source:TAIR%3BAcc:AT5G38350]	2.05224	4.1475
831	AT4G15820	BEST Arabidopsis thaliana protein match is: embryo defective 1703 (TAIR:AT3G61780.1)%3B Has 524 Blast hits to 443 proteins in 102 species: Archae - 0%3B Bacteria - 13%3B Metazoa - 196%3B Fungi - 37%3B Plants - 43%3B Viruses - 3%3B Other Eukaryotes - 232 (source: /.../Link). [Source:TAIR%3BAcc:AT4G15820]	2.05224	4.1475
832	AT1G09400	FMN-linked oxidoreductases superfamily protein [Source:TAIR%3BAcc:AT1G09400]	2.04973	4.14029
833	AT1G57860	Translation protein SH3-like family protein [Source:TAIR%3BAcc:AT1G57860]	2.04816	4.13577
834	AT1G66870	Carbohydrate-binding X8 domain superfamily protein [Source:TAIR%3BAcc:AT1G66870]	2.03648	4.10242
835	AT2G35970	Late embryogenesis abundant (LEA) hydroxyproline-rich glycoprotein family [Source:TAIR%3BAcc:AT2G35970]	2.03648	4.10242
836	AT3G28130	nodulin MtN21 /EamA-like transporter family protein [Source:TAIR%3BAcc:AT3G28130]	2.03648	4.10242
837	AT1G77690	like AUX1 3 [Source:TAIR%3BAcc:AT1G77690]	2.03648	4.10242
838	AT5G28400	unknown protein%3B BEST Arabidopsis thaliana protein match is: unknown protein (TAIR:AT5G28320.1)%3B Has 2580 Blast hits to 2028 proteins in 270 species: Archae - 20%3B Bacteria - 158%3B Metazoa - 939%3B Fungi - 198%3B Plants - 144%3B Viruses - 14%3B Other Eukaryot /.../107 (source: NCBI BLink). [Source:TAIR%3BAcc:AT5G28400]	2.03648	4.10242
839	AT5G63920	topoisomerase 3alpha [Source:TAIR%3BAcc:AT5G63920]	2.03648	4.10242
840	ATMG00030	hypothetical protein [Source:TAIR%3BAcc:ATMG00030]	2.03456	4.09698
841	AT1G19640	jasmonic acid carboxyl methyltransferase [Source:TAIR%3BAcc:AT1G19640]	2.02993	4.08386
842	AT5G37600	glutamine synthase clone R1 [Source:TAIR%3BAcc:AT5G37600]	2.02622	4.07335
843	AT1G32900	UDP-Glycosyltransferase superfamily protein [Source:TAIR%3BAcc:AT1G32900]	2.02409	4.06736
844	AT5G65510	AINTEGUMENTA-like 7 [Source:TAIR%3BAcc:AT5G65510]	2.02288	4.06394
845	AT4G19460	UDP-Glycosyltransferase superfamily protein [Source:TAIR%3BAcc:AT4G19460]	2.01781	4.04967
846	AT4G21650	Subtilase family protein [Source:TAIR%3BAcc:AT4G21650]	2.01411	4.03931
847	AT5G41830	RNI-like superfamily protein [Source:TAIR%3BAcc:AT5G41830]	2.01411	4.03931
848	AT5G64620	cell wall / vacuolar inhibitor of fructosidase 2 [Source:TAIR%3BAcc:AT5G64620]	2.01263	4.03517
849	AT4G24130	Protein of unknown function%2C DUF538 [Source:TAIR%3BAcc:AT4G24130]	2.00981	4.02729
850	AT3G52870	IQ calmodulin-binding motif family protein [Source:TAIR%3BAcc:AT3G52870]	2.00785	4.02181
